# Supplementary material for: Proteomic Analysis of Invasive Breast Cancer Cells Treated with CBD Reveals Proteins Associated with the Reversal of Their Epithelial-Mesenchymal Transition Induced by IL-1β
Source: Int J Mol Sci. 2025 May 15;26(10):4721. doi: 10.3390/ijms26104721 (PMC12111826; doi:10.3390/ijms26104721)
Supplement: Supplementary file 1 [file ijms-26-04721-s001.zip]

Archive with 6 entries (6 files):
- Figure S1.docx
- Figure S2.docx
- Supplementary_Table_S1_Protein_analysis_6D vs MCF7.xlsx
- Supplementary_Table_S2_Protein_analysis_6D+CBD vs 6D.xlsx
- Supplementary_Table_S3_Protein_analysis_6D+CBD vs MCF7.xlsx
- Supplementary_Table_S4_K-means clustering.xlsx
