# Supplementary material for: Proteomic Analysis of Invasive Breast Cancer Cells Treated with CBD Reveals Proteins Associated with the Reversal of Their Epithelial-Mesenchymal Transition Induced by IL-1β
Source: Int J Mol Sci. 2025 May 15;26(10):4721. doi: 10.3390/ijms26104721 (PMC12111826; doi:10.3390/ijms26104721)
Supplement: Supplementary file 1 [file ijms-26-04721-s001.zip › Supplementary_Table_S1_Protein_analysis_6D vs MCF7.xlsx]

## Sheet: TOTAL_PROTEINS
6D vs. MCF-7 comparison
Total of proteins detected				6105
Total injections (3 for 6D and 3 for MCF-7)				6
Total peptides				50303
Peptides per protein (average)				8.23964
												Normalized abundance
Accession	Peptide count	Unique peptides	Confidence score	Anova (p)	q Value	Max fold change	Power	Highest mean condition	Lowest mean condition	Mass	Description	20240704_365_MCF7-L1	20240704_366_MCF7-L2	20240704_367_MCF7-L3	20240704_368_6D-L1	20240704_369_6D-L2	20240704_370_6D-L3
REVERSE23232	3	1	14.9443	0.00697897	0.0522549	2.82738	0.960952	6D	MCF7	111213	Reversed Sequence 23232	2539.51	1735.43	3583.95	7049.9	7878.75	7291.39
Q14194-2	4	1	23.8083	0.480457	0.429445	1.03792	0.0934143	MCF7	6D	74604.2	Isoform LCRMP-1 of Dihydropyrimidinase-related protein 1 OS=Homo sapiens OX=9606 GN=CRMP1	210.083	316.653	0	133.054	140.818	233.621
Q9BXL7	5	1	28.3024	0.463347	0.424682	1.12082	0.097203	MCF7	6D	134596	Caspase recruitment domain-containing protein 11 OS=Homo sapiens OX=9606 GN=CARD11 PE=1 SV=3	2117.45	848.677	0	1261.12	529.855	855.421
Q1KMD3	6	1	34.3281	0.0724254	0.174212	14.0259	0.455359	6D	MCF7	85675.1	Heterogeneous nuclear ribonucleoprotein U-like protein 2 OS=Homo sapiens OX=9606 GN=HNRNPUL2 PE=1 SV=1	20.1726	401.357	0	1094.44	1895.51	2922.38
A0A6Q8KRG2	11	1	65.9772	0.00123223	0.0233733	191.934	0.999918	6D	MCF7	112286	Golgin subfamily A member 2 OS=Homo sapiens OX=9606 GN=GOLGA2 PE=1 SV=1	0	2.85556	0	103.073	229.664	215.341
Q9UP83	6	1	25.4891	1	0.613387	1	1	---	---	95357.7	Conserved oligomeric Golgi complex subunit 5 OS=Homo sapiens OX=9606 GN=COG5 PE=1 SV=4	0	0	0	0	0	0
P48775	3	1	15.4904	0.0229734	0.0933199	1.816	0.764652	6D	MCF7	48042.7	Tryptophan 2_3-dioxygenase OS=Homo sapiens OX=9606 GN=TDO2 PE=1 SV=1	1370.08	1257.15	2197.3	2829.48	3039.12	2892.74
Q86VF2-5	29	4	137.479	0.020447	0.0889337	1.40097	0.792172	6D	MCF7	385973	Isoform 5 of Immunoglobulin-like and fibronectin type III domain-containing protein 1 OS=Homo sapiens OX=9606 GN=IGFN1	6356.04	6615.38	8209.98	9430.15	10818.1	9426.31
Q8NF91-2	60	13	362.27	0.0330889	0.114103	1.23297	0.670722	MCF7	6D	383041	Isoform 2 of Nesprin-1 OS=Homo sapiens OX=9606 GN=SYNE1	108064	132558	128909	101199	99680.9	98828.4
O95833	2	1	11.3612	0.155095	0.256347	6.02774	0.271234	6D	MCF7	26933.6	Chloride intracellular channel protein 3 OS=Homo sapiens OX=9606 GN=CLIC3 PE=1 SV=2	190.361	55.0521	0	210.922	629.467	638.9
B1AKY9	24	2	178.502	0.000881027	0.0213974	1.90208	0.999989	6D	MCF7	112118	Sodium/potassium-transporting ATPase subunit alpha OS=Homo sapiens OX=9606 GN=ATP1A2 PE=1 SV=1	7611.54	8898.63	7794.18	13876.6	15733	16619.1
Q9P2D6	12	2	79.9893	0.265387	0.338172	1.98829	0.171489	6D	MCF7	171722	Protein FAM135A OS=Homo sapiens OX=9606 GN=FAM135A PE=1 SV=2	175.85	249.592	8.88119	298.535	266.828	298.195
Q6I9Y2	2	1	11.1974	0.417127	0.405486	1.16123	0.108915	MCF7	6D	23971.1	THO complex subunit 7 homolog OS=Homo sapiens OX=9606 GN=THOC7 PE=1 SV=3	1741.5	2323.4	1517.09	1374.75	1902.76	1529.43
H7C0R7	1	1	7.0412	0.687528	0.50903	1.08447	0.0633559	MCF7	6D	24964.8	Cytochrome b5 reductase 1 (Fragment) OS=Homo sapiens OX=9606 GN=CYB5R1 PE=1 SV=1	19741.4	22327.9	31503.2	23834.5	22480.7	21526.7
A0A9H3ZVF6	3	1	33.3458	0.646882	0.493813	1.04469	0.0674628	6D	MCF7	21755.8	RAB37_ member RAS oncogene family OS=Homo sapiens OX=9606 GN=RAB37 PE=1 SV=1	9259.85	10739.4	13726.6	11912.6	11527.5	11792.8
O60312	11	1	72.0883	0.0831372	0.188805	1.4779	0.41898	6D	MCF7	169913	Phospholipid-transporting ATPase VA OS=Homo sapiens OX=9606 GN=ATP10A PE=1 SV=2	2115.45	2753.6	1878.6	2815.74	4193.53	2963.07
Q08J23	24	11	152.017	0.000389543	0.0171732	1.41428	1	MCF7	6D	87269.3	RNA cytosine C(5)-methyltransferase NSUN2 OS=Homo sapiens OX=9606 GN=NSUN2 PE=1 SV=2	22086	23683.8	23850.1	16628.4	16823.2	15774.8
Q96IZ0	2	2	12.9118	0.109695	0.218475	1.27097	0.349518	6D	MCF7	36681.6	PRKC apoptosis WT1 regulator protein OS=Homo sapiens OX=9606 GN=PAWR PE=1 SV=1	9088.12	6571	6547.29	8416.95	9956.25	9850.52
REVERSE3539	4	1	19.8053	0.092482	0.200428	1.4562	0.391658	6D	MCF7	90982.8	Reversed Sequence 3539	870.777	1654.05	1241.77	1795.4	1818.03	1871.48
REVERSE16219	3	2	16.797	0.0032038	0.0366719	2.07849	0.995012	6D	MCF7	21534.8	Reversed Sequence 16219	1331.36	1193.19	1681.3	2655.08	2845.11	3241.63
O75093	3	1	22.6776	0.569148	0.465334	3.29748	0.0774795	MCF7	6D	173971	Slit homolog 1 protein OS=Homo sapiens OX=9606 GN=SLIT1 PE=1 SV=4	1442.5	0	37.1928	60.1444	137.145	251.444
O15355	7	1	35.2917	0.205291	0.297234	1.2844	0.215754	MCF7	6D	59956.1	Protein phosphatase 1G OS=Homo sapiens OX=9606 GN=PPM1G PE=1 SV=1	223.087	277.534	309.325	179.455	176.235	274.913
REVERSE7271	1	1	5.2269	0.0309395	0.110038	2.82915	0.688709	6D	MCF7	62837.7	Reversed Sequence 7271	1016.33	2706.15	2201.84	4013.64	6152.34	6594.79
Q9Y2L1	16	2	103.502	0.00817021	0.0548591	1.7615	0.94643	6D	MCF7	110086	Exosome complex exonuclease RRP44 OS=Homo sapiens OX=9606 GN=DIS3 PE=1 SV=2	722.249	775.478	650.282	1039.54	1481.29	1262.89
REVERSE14754	4	1	18.5163	0.0594267	0.154112	1.3428	0.509065	6D	MCF7	72942	Reversed Sequence 14754	1448.58	1134.96	1509.75	1582	1977.96	1936.5
Q12879	11	1	48.4976	0.359628	0.384024	1.54825	0.127272	MCF7	6D	166594	Glutamate receptor ionotropic_ NMDA 2A OS=Homo sapiens OX=9606 GN=GRIN2A PE=1 SV=1	2675.55	940.648	1382.13	681.626	1350.32	1196.42
P05111	3	1	13.8637	0.578777	0.467639	1.5995	0.0760643	MCF7	6D	40354.1	Inhibin alpha chain OS=Homo sapiens OX=9606 GN=INHA PE=1 SV=1	1249.55	1730.95	363.237	581.039	636.573	872.873
Q9Y399	3	1	21.4518	0.0396959	0.123693	1.38088	0.620969	6D	MCF7	33534.4	Small ribosomal subunit protein uS2m OS=Homo sapiens OX=9606 GN=MRPS2 PE=1 SV=1	4431.52	4842.17	5665.3	7269.34	5838.19	7521.4
P54750	7	1	34.5207	0.00319725	0.0366719	2.03373	0.995046	6D	MCF7	61480.2	Dual specificity calcium/calmodulin-dependent 3'_5'-cyclic nucleotide phosphodiesterase 1A OS=Homo sapiens OX=9606 GN=PDE1A PE=1 SV=2	53.0034	62.4343	53.2669	93.3299	123.148	126.622
A0A1W2PPX9	9	1	49.9889	0.0737508	0.176208	1.20085	0.450518	6D	MCF7	285587	[histone H3]-lysine(36) N-trimethyltransferase OS=Homo sapiens OX=9606 GN=SETD2 PE=1 SV=2	5413.55	6811.6	6612.71	7822.41	7683.98	7115
REVERSE13791	4	1	24.1815	0.099369	0.207573	3.04465	0.373665	6D	MCF7	119313	Reversed Sequence 13791	3.76104	13.1493	15.9126	47.6485	16.1077	36.178
Q12873	23	1	110.45	0.0884969	0.196277	1.29308	0.402866	6D	MCF7	228132	Chromodomain-helicase-DNA-binding protein 3 OS=Homo sapiens OX=9606 GN=CHD3 PE=1 SV=3	873.694	640.661	664.629	853.587	904.786	1059.22
A0A8V8TLN6	1	1	4.8154	0.999476	0.613387	1.01038	0.05	MCF7	6D	13020.9	STN1 subunit of CST complex OS=Homo sapiens OX=9606 GN=STN1 PE=1 SV=1	7839.61	8126.63	10765.7	8652.89	8880.6	8923.84
Q9HC10	11	4	66.2907	0.117351	0.224304	1.45087	0.333474	6D	MCF7	228350	Otoferlin OS=Homo sapiens OX=9606 GN=OTOF PE=1 SV=3	3677.69	7334.14	4308.19	7547.09	7136.1	7544.2
REVERSE13748	4	1	28.1888	0.533606	0.451665	1.74484	0.0831965	MCF7	6D	94199.4	Reversed Sequence 13748	211.303	34.0868	71.3707	72.6487	92.8068	16.0855
P04275	8	2	45.3319	0.558955	0.462083	1.5643	0.0790377	MCF7	6D	322609	von Willebrand factor OS=Homo sapiens OX=9606 GN=VWF PE=1 SV=4	311.091	563.928	0	172.414	192.336	194.617
Q9Y3C4	1	1	5.6705	0.329379	0.368754	1.63292	0.139145	6D	MCF7	19775	EKC/KEOPS complex subunit TPRKB OS=Homo sapiens OX=9606 GN=TPRKB PE=1 SV=1	487.36	234.269	807.653	1362.93	613.696	520.565
F8VQD9	2	1	16.3021	0.128316	0.233817	24.5636	0.312807	MCF7	6D	22211.2	Autophagy-related protein 101 (Fragment) OS=Homo sapiens OX=9606 GN=ATG101 PE=1 SV=1	61.1377	161.74	3.134	4.0234	5.17765	0
Q3MJ40	3	1	18.591	0.24604	0.326856	1.14276	0.183883	MCF7	6D	83749.7	Putative coiled-coil domain-containing protein 144B OS=Homo sapiens OX=9606 GN=CCDC144BP PE=5 SV=1	9108.6	10740.9	8041.8	7779.68	7766.73	8860.58
Q03001-8	91	6	500.349	0.000913194	0.0213974	1.71317	0.999986	6D	MCF7	594173	Isoform 2 of Dystonin OS=Homo sapiens OX=9606 GN=DST	47987.3	57709	56523.8	89127.9	94409.2	94373.5
O75874	13	6	80.2304	0.228225	0.311994	1.08417	0.196732	MCF7	6D	46944.5	Isocitrate dehydrogenase [NADP] cytoplasmic OS=Homo sapiens OX=9606 GN=IDH1 PE=1 SV=2	31598.1	37010.1	36999.5	32223.7	31693.5	33491.2
P29373	17	10	148.332	0.118206	0.224755	1.10401	0.331769	MCF7	6D	15864.1	Cellular retinoic acid-binding protein 2 OS=Homo sapiens OX=9606 GN=CRABP2 PE=1 SV=2	146489	162006	168820	146182	137016	149149
Q8TEM1	17	4	98.8501	1.12192e-05	0.00279312	2.05663	1	6D	MCF7	206024	Nuclear pore membrane glycoprotein 210 OS=Homo sapiens OX=9606 GN=NUP210 PE=1 SV=3	2096.45	2084.55	2238.47	4351.57	4522.97	4327.98
F8VPD4	32	14	178.766	0.00263146	0.0342549	1.31644	0.997471	6D	MCF7	238247	CAD protein OS=Homo sapiens OX=9606 GN=CAD PE=1 SV=1	76202.8	84084.6	84679.7	104060	112457	105967
REVERSE14238	3	1	15.0256	0.62199	0.485613	1.07147	0.0703382	MCF7	6D	26887.4	Reversed Sequence 14238	6410.03	7631.34	9039.55	7256.24	7947.46	6337.69
A0A8V8TQW4	8	1	44.107	0.817587	0.556212	1.01571	0.0543141	6D	MCF7	136564	AP-3 complex subunit delta OS=Homo sapiens OX=9606 GN=AP3D1 PE=1 SV=1	4554.17	6238.72	6189.58	5891.57	5736.99	5620.62
O96005	9	1	50.5523	0.269574	0.339597	1.29642	0.168995	6D	MCF7	76324.9	Putative lipid scramblase CLPTM1 OS=Homo sapiens OX=9606 GN=CLPTM1 PE=1 SV=1	684.987	1025	459.271	827.983	946.823	1037.47
Q9H501	4	1	19.1483	0.000556079	0.0191685	1.64751	1	6D	MCF7	99195.5	ESF1 homolog OS=Homo sapiens OX=9606 GN=ESF1 PE=1 SV=1	7845.78	8086.22	7781.93	14163.8	11990.5	12914.5
P56199	4	2	18.9101	0.0148141	0.0762397	1.33212	0.859856	6D	MCF7	132388	Integrin alpha-1 OS=Homo sapiens OX=9606 GN=ITGA1 PE=1 SV=2	879.419	1057.63	943.23	1380.41	1181.28	1275.19
Q8TDY2	9	1	49.6041	0.429383	0.409966	1.05825	0.105579	6D	MCF7	185201	RB1-inducible coiled-coil protein 1 OS=Homo sapiens OX=9606 GN=RB1CC1 PE=1 SV=3	189154	237789	216014	229913	218327	232170
Q9UL25	5	2	30.0353	0.13403	0.23805	1.20211	0.302972	MCF7	6D	24746.8	Ras-related protein Rab-21 OS=Homo sapiens OX=9606 GN=RAB21 PE=1 SV=3	1848.62	2153.94	1592.34	1438.05	1612.82	1603.38
P61247	26	5	240.469	0.0848964	0.192143	1.14507	0.413552	6D	MCF7	30173.1	Small ribosomal subunit protein eS1 OS=Homo sapiens OX=9606 GN=RPS3A PE=1 SV=2	25503.6	27886.3	31024.5	32794.7	30843.6	33022.2
Q9ULC4	3	1	22.9135	0.0173674	0.0816427	1.88244	0.828124	6D	MCF7	20783.4	Malignant T-cell-amplified sequence 1 OS=Homo sapiens OX=9606 GN=MCTS1 PE=1 SV=1	1177.05	1415.29	2014.76	2577.53	3081.61	3013.44
Q9BYX7	12	1	130.941	0.0154223	0.0773705	1.71627	0.852152	MCF7	6D	42358.5	Putative beta-actin-like protein 3 OS=Homo sapiens OX=9606 GN=POTEKP PE=5 SV=1	824.436	988.44	1037.27	687.106	473.744	499.814
Q14498	14	6	98.1016	0.180937	0.277626	1.12514	0.23983	6D	MCF7	59664.8	RNA-binding protein 39 OS=Homo sapiens OX=9606 GN=RBM39 PE=1 SV=2	10303.2	11593.8	13239.1	13498.1	12595	13440.1
Q7Z4S6	14	7	67.8047	0.833475	0.562949	1.00255	0.0535793	MCF7	6D	188491	Kinesin-like protein KIF21A OS=Homo sapiens OX=9606 GN=KIF21A PE=1 SV=2	14851.3	19198.7	7738.29	14078.2	12479.1	15124.8
A0A494C0I1	16	3	103.077	0.138055	0.240561	1.10177	0.296385	6D	MCF7	127483	GTF2I repeat domain containing 2 OS=Homo sapiens OX=9606 GN=GTF2IRD2 PE=1 SV=1	4025.4	3881.7	4329.12	4729.93	4138.37	4613.27
P11717	7	1	27.0936	0.0921322	0.200324	1.29072	0.392617	MCF7	6D	281332	Cation-independent mannose-6-phosphate receptor OS=Homo sapiens OX=9606 GN=IGF2R PE=1 SV=3	3828.89	3131.42	4530.16	2791.32	3028.56	3082.5
P50416	23	12	153.652	0.111098	0.219959	1.14397	0.346468	MCF7	6D	89052.2	Carnitine O-palmitoyltransferase 1_ liver isoform OS=Homo sapiens OX=9606 GN=CPT1A PE=1 SV=2	26517	32292.6	27860.2	26288.9	24063.8	25409.9
Q96CV9	5	1	25.4377	0.664547	0.500494	1.06406	0.0655922	6D	MCF7	66321.4	Optineurin OS=Homo sapiens OX=9606 GN=OPTN PE=1 SV=3	1003.14	595.28	540.866	657.222	786.486	832.621
H0YKN8	3	1	15.0764	0.000902152	0.0213974	5.71845	0.999987	6D	MCF7	84792.9	TLE family member 3_ transcriptional corepressor OS=Homo sapiens OX=9606 GN=TLE3 PE=1 SV=1	135.062	226.692	212.013	1252.33	1165.44	863.283
Q9H4W6	4	2	21.1705	0.00022777	0.0135551	4.68186	1	MCF7	6D	65490.9	Transcription factor COE3 OS=Homo sapiens OX=9606 GN=EBF3 PE=1 SV=2	3649.09	5187.46	3683.98	867.322	849.505	957.435
P15586	14	7	84.0069	0.222761	0.307888	1.03353	0.20099	6D	MCF7	62880.6	N-acetylglucosamine-6-sulfatase OS=Homo sapiens OX=9606 GN=GNS PE=1 SV=3	21421.2	20348.3	21966.2	22043.6	21715.9	22113.3
P25098	10	2	56.3857	0.419031	0.405609	1.07717	0.108385	MCF7	6D	80372.2	Beta-adrenergic receptor kinase 1 OS=Homo sapiens OX=9606 GN=GRK2 PE=1 SV=2	5092.66	6008.65	4968.24	4448.07	5096.96	5373.32
Q63HN8	62	16	339.619	0.45208	0.41944	1.23967	0.0998493	6D	MCF7	598936	E3 ubiquitin-protein ligase RNF213 OS=Homo sapiens OX=9606 GN=RNF213 PE=1 SV=3	109294	63187	17969.2	69718.8	91056.7	75319.1
A0JNW5	17	1	70.057	0.0338208	0.114103	1.47864	0.664812	MCF7	6D	165624	Bridge-like lipid transfer protein family member 3B OS=Homo sapiens OX=9606 GN=BLTP3B PE=1 SV=2	3088.65	3093.54	4331.93	2528.89	2386.19	2195.59
REVERSE6402	5	2	32.0892	0.755294	0.534576	1.16175	0.0579345	6D	MCF7	52404.5	Reversed Sequence 6402	298.629	523.644	379.584	461.507	263.098	671.654
P45880	19	9	148.716	0.11377	0.222149	1.21125	0.340799	MCF7	6D	32079.8	Voltage-dependent anion-selective channel protein 2 OS=Homo sapiens OX=9606 GN=VDAC2 PE=1 SV=2	59068.5	69285.5	80559.6	55921.1	57294.6	59261.7
C9J0Q5	3	1	17.8576	0.00014899	0.011413	1.77531	1	MCF7	6D	273508	Nuclear receptor corepressor 2 OS=Homo sapiens OX=9606 GN=NCOR2 PE=1 SV=2	3187.95	2871.45	2933.47	1613.77	1762.74	1689.03
Q9ULV0	19	3	116.206	0.985167	0.612208	1.00062	0.0500278	MCF7	6D	215270	Unconventional myosin-Vb OS=Homo sapiens OX=9606 GN=MYO5B PE=1 SV=3	25113.6	29555.4	30642.8	29258	26194.8	29806
O15195	2	1	8.4734	0.0505791	0.140293	1.61774	0.553674	MCF7	6D	96477.8	Villin-like protein OS=Homo sapiens OX=9606 GN=VILL PE=1 SV=3	5771.93	7959.96	9936.35	4406.79	5267.46	4956.19
Q8NB91	9	3	48.0841	0.486468	0.432571	1.14259	0.0921452	MCF7	6D	99494.3	Fanconi anemia group B protein OS=Homo sapiens OX=9606 GN=FANCB PE=1 SV=1	596.602	696.012	430.54	516.345	447.861	543.911
Q96DT6	2	1	15.8249	0.0713771	0.173154	1.15307	0.459262	6D	MCF7	53067.8	Cysteine protease ATG4C OS=Homo sapiens OX=9606 GN=ATG4C PE=1 SV=1	13081	13195.6	15263.8	16551.9	14986.2	16360.8
O95292	11	4	105.616	0.239362	0.321247	1.09377	0.188524	MCF7	6D	27456.6	Vesicle-associated membrane protein-associated protein B/C OS=Homo sapiens OX=9606 GN=VAPB PE=1 SV=3	31064.5	33513.3	38378.9	31153.1	31745.1	31232.1
REVERSE24118	1	1	4.8397	0.00342574	0.0383311	2.02455	0.993818	6D	MCF7	52193.6	Reversed Sequence 24118	524.509	681.336	474.993	1100.1	1074.42	1228.43
A0A804HIY6	7	2	38.5092	0.464389	0.424819	1.20938	0.0969645	6D	MCF7	128086	Coiled-coil domain containing 158 OS=Homo sapiens OX=9606 GN=CCDC158 PE=1 SV=1	1511.2	755.447	712.084	1141.23	920.392	1540.79
P02545	45	3	390.084	0.0078233	0.0544559	2.2908	0.950755	6D	MCF7	74424.7	Prelamin-A/C OS=Homo sapiens OX=9606 GN=LMNA PE=1 SV=1	2422.18	1775.95	1446.02	3817.1	4091.31	5021.21
P10586	22	4	108.588	0.309665	0.357937	1.04596	0.147929	6D	MCF7	214077	Receptor-type tyrosine-protein phosphatase F OS=Homo sapiens OX=9606 GN=PTPRF PE=1 SV=2	11535.9	10424.7	11187.4	11091.1	11499.8	12080.5
Q86VS3	2	1	9.8481	0.232222	0.314419	2.91052	0.193716	MCF7	6D	118090	IQ domain-containing protein H OS=Homo sapiens OX=9606 GN=IQCH PE=2 SV=2	281.424	1849.66	1187.59	581.721	289.557	268.956
Q01082	63	14	409.089	0.122796	0.229569	1.10415	0.322898	6D	MCF7	275408	Spectrin beta chain_ non-erythrocytic 1 OS=Homo sapiens OX=9606 GN=SPTBN1 PE=1 SV=2	13406.5	14783.5	12372.4	14689.3	15040.1	15057.7
P04083	10	3	58.9852	0.000166968	0.0118766	1.99012	1	6D	MCF7	38942.4	Annexin A1 OS=Homo sapiens OX=9606 GN=ANXA1 PE=1 SV=2	995.571	1043.48	953.747	1867.53	2155.03	1933.46
H3BRY5	8	2	49.0602	0.00288988	0.0353109	1.21493	0.996473	MCF7	6D	32682.7	Sulfotransferase (Fragment) OS=Homo sapiens OX=9606 GN=SULT1A1 PE=1 SV=1	8492.22	8938.74	9329.75	7464.55	7395.78	7166.13
Q7Z5H4	2	1	14.4396	0.15752	0.25741	1.10628	0.267974	6D	MCF7	41291.9	Vomeronasal type-1 receptor 5 OS=Homo sapiens OX=9606 GN=VN1R5 PE=2 SV=2	81277.7	96945.8	95862.2	104621	98396.3	100198
Q08378	30	6	164.041	0.0500084	0.139949	1.11172	0.556829	6D	MCF7	167868	Golgin subfamily A member 3 OS=Homo sapiens OX=9606 GN=GOLGA3 PE=1 SV=2	53678.5	56477.4	51733.5	60066	57014.4	62895.4
G3V559	2	1	9.9383	0.311852	0.358498	1.55883	0.146909	MCF7	6D	19906.3	V-type proton ATPase subunit D OS=Homo sapiens OX=9606 GN=ATP6V1D PE=1 SV=1	36.1224	95.8525	44.4053	35.5477	32.8737	44.7276
Q562F6	8	2	44.2933	0.0238889	0.0957515	2.01483	0.755111	6D	MCF7	145880	Shugoshin 2 OS=Homo sapiens OX=9606 GN=SGO2 PE=1 SV=2	1771.73	2047.24	3392.23	4690.05	4370.78	5468.51
P55011	11	3	63.2433	0.0637804	0.160188	1.20214	0.489701	6D	MCF7	132132	Solute carrier family 12 member 2 OS=Homo sapiens OX=9606 GN=SLC12A2 PE=1 SV=1	8534.18	10783.1	10181	12301.8	11352.2	11806.9
O43295	8	1	43.0611	0.7703	0.539445	1.16247	0.0569503	MCF7	6D	125474	SLIT-ROBO Rho GTPase-activating protein 3 OS=Homo sapiens OX=9606 GN=SRGAP3 PE=1 SV=3	30079.4	29835.7	65034.1	36271.6	39145.2	32069
A0A8Q3SIB8	3	1	26.952	0.357432	0.382992	1.58427	0.128075	6D	MCF7	103073	Exostosin like glycosyltransferase 3 OS=Homo sapiens OX=9606 GN=EXTL3 PE=1 SV=1	5969.1	8789.19	53.9136	9116.55	7411.62	6938.43
P51571	3	1	20.8004	0.216698	0.304581	1.24849	0.205908	6D	MCF7	19169.7	Translocon-associated protein subunit delta OS=Homo sapiens OX=9606 GN=SSR4 PE=1 SV=1	4966.49	5524.51	8534.93	8529.97	7609.15	7614.56
B3KNX7	11	1	62.4257	0.251449	0.329371	1.4665	0.180266	6D	MCF7	58488.2	non-specific serine/threonine protein kinase OS=Homo sapiens OX=9606 GN=PAK1 PE=1 SV=1	107.332	130.985	130.351	105.907	207.769	226.978
REVERSE14091	5	1	25.6516	0.760778	0.535295	1.71741	0.0575662	MCF7	6D	129698	Reversed Sequence 14091	1077.17	827.032	126.518	302.461	378.438	501.531
REVERSE5583	4	1	24.8371	0.32297	0.364654	1.12585	0.141902	6D	MCF7	193383	Reversed Sequence 5583	1617.71	2224.07	1907.41	2265.91	1908.61	2298.18
A0A087WYG2	4	1	18.5103	0.0641626	0.160945	2.37878	0.488072	6D	MCF7	148742	Mitogen-activated protein kinase 8 interacting protein 3 OS=Homo sapiens OX=9606 GN=MAPK8IP3 PE=1 SV=1	376.52	592.061	177.088	740.48	813.527	1171.28
P08779	15	1	145.041	7.02574e-07	0.000466431	198.693	1	6D	MCF7	51610.1	Keratin_ type I cytoskeletal 16 OS=Homo sapiens OX=9606 GN=KRT16 PE=1 SV=4	2.4769	2.26541	2.84824	495.068	441.355	571.769
A0A7P0T9G4	6	2	38.2698	0.151968	0.253198	2.85113	0.275547	6D	MCF7	163532	ERCC excision repair 6_ chromatin remodeling factor OS=Homo sapiens OX=9606 GN=ERCC6 PE=1 SV=1	37.6496	49.5946	190.457	439.112	103.837	248.813
Q9P2R6	3	1	16.2322	0.461119	0.423859	1.12831	0.0977164	MCF7	6D	173564	Arginine-glutamic acid dipeptide repeats protein OS=Homo sapiens OX=9606 GN=RERE PE=1 SV=2	2139.54	1662.81	1650.68	1287.85	2062.54	1482.55
Q5CZC0-2	4	1	17.4248	0.480076	0.429445	1.24416	0.0934957	6D	MCF7	394669	Isoform 2 of Fibrous sheath-interacting protein 2 OS=Homo sapiens OX=9606 GN=FSIP2	714.339	1262.06	1333.15	957.415	1878.51	1281.68
P15559	18	10	147.489	0.0220342	0.0918505	1.28602	0.774677	MCF7	6D	30924.7	NAD(P)H dehydrogenase [quinone] 1 OS=Homo sapiens OX=9606 GN=NQO1 PE=1 SV=1	60750.2	62399.9	64533.5	54473.9	48450.4	43017.4
Q96AY4	25	8	132.237	0.273632	0.341897	1.13057	0.166636	MCF7	6D	272824	Tetratricopeptide repeat protein 28 OS=Homo sapiens OX=9606 GN=TTC28 PE=1 SV=4	28259.1	31421.8	37856.7	30650.3	28257.2	27365.5
P07099	13	4	82.2631	0.00523131	0.046328	1.38866	0.979782	MCF7	6D	53177.1	Epoxide hydrolase 1 OS=Homo sapiens OX=9606 GN=EPHX1 PE=1 SV=1	34586.9	39506.4	40281.3	27343.3	29164.9	25854.8
Q29RF7	29	5	174.909	0.180624	0.277626	1.16203	0.240171	6D	MCF7	152370	Sister chromatid cohesion protein PDS5 homolog A OS=Homo sapiens OX=9606 GN=PDS5A PE=1 SV=1	2100.7	1572.25	1630.8	1928.05	2067.11	2167.94
Q14511	2	1	10.1956	0.00176574	0.0274838	2.12158	0.999502	6D	MCF7	93659.3	Enhancer of filamentation 1 OS=Homo sapiens OX=9606 GN=NEDD9 PE=1 SV=1	1947.54	1890.27	2581.88	4595.01	4314.13	4710.73
Q8NDX1	3	1	19.01	0.107183	0.215195	2.04925	0.355109	MCF7	6D	117390	PH and SEC7 domain-containing protein 4 OS=Homo sapiens OX=9606 GN=PSD4 PE=1 SV=2	250.887	158.954	448.015	131.546	154.989	132.086
P10253	9	4	62.5361	0.447292	0.417068	1.04101	0.101012	6D	MCF7	106179	Lysosomal alpha-glucosidase OS=Homo sapiens OX=9606 GN=GAA PE=1 SV=4	5535.52	5331.16	5336.93	5139.64	5864.8	5863.72
Q8NBF2	3	1	16.2153	0.00604993	0.0481978	1.46588	0.971436	MCF7	6D	80299.1	NHL repeat-containing protein 2 OS=Homo sapiens OX=9606 GN=NHLRC2 PE=1 SV=1	1583.92	1485.4	1648.43	940.916	1174.93	1102.54
Q99459	11	4	64.8121	0.0723617	0.174212	1.56506	0.455594	MCF7	6D	92478.9	Cell division cycle 5-like protein OS=Homo sapiens OX=9606 GN=CDC5L PE=1 SV=2	4247.08	6137.72	3909.79	3389.4	2372.98	3371.19
P09972	18	2	163.718	0.0104538	0.0636711	1.59719	0.916844	MCF7	6D	39855.1	Fructose-bisphosphate aldolase C OS=Homo sapiens OX=9606 GN=ALDOC PE=1 SV=2	2110.3	2901.14	2288.47	1567.58	1423.28	1579.61
Q9Y6C2	4	1	19.4304	0.0079385	0.0544559	2.19841	0.949327	MCF7	6D	108007	EMILIN-1 OS=Homo sapiens OX=9606 GN=EMILIN1 PE=1 SV=3	3108.02	2504.95	2580.59	1615.04	975.196	1136.81
P16278	17	6	103.567	0.81576	0.556212	1.01401	0.0544034	6D	MCF7	76531.2	Beta-galactosidase OS=Homo sapiens OX=9606 GN=GLB1 PE=1 SV=2	8791.55	9916.21	8829.04	9782.5	8593.75	9546.47
Q9Y5B9	14	1	66.604	0.167211	0.266405	1.31864	0.255632	6D	MCF7	120484	FACT complex subunit SPT16 OS=Homo sapiens OX=9606 GN=SUPT16H PE=1 SV=1	493.691	304.675	444.745	507.137	646.402	485.676
P07737	20	9	169.664	0.69696	0.513166	1.04381	0.0624995	MCF7	6D	15225.3	Profilin-1 OS=Homo sapiens OX=9606 GN=PFN1 PE=1 SV=2	211791	214902	274605	219273	222128	230461
Q9P258	14	5	64.4452	0.0993872	0.207573	1.44993	0.37362	6D	MCF7	56826	Protein RCC2 OS=Homo sapiens OX=9606 GN=RCC2 PE=1 SV=2	6080.07	5775.97	3425.48	6879.19	7916.08	7361.85
P38646	47	21	409.628	0.0402714	0.124352	1.17246	0.616991	MCF7	6D	73965.8	Stress-70 protein_ mitochondrial OS=Homo sapiens OX=9606 GN=HSPA9 PE=1 SV=2	123131	133272	142710	119834	107524	113051
P55072	45	21	412.004	0.919039	0.591986	1.00875	0.0508319	MCF7	6D	90006.3	Transitional endoplasmic reticulum ATPase OS=Homo sapiens OX=9606 GN=VCP PE=1 SV=4	54348.4	54834	64093.3	57548.9	57936	56287.8
A0A2R8Y5C5	6	3	34.3281	0.0651102	0.162195	2.15244	0.484081	6D	MCF7	109951	Phospholipid-transporting ATPase OS=Homo sapiens OX=9606 GN=ATP8B1 PE=1 SV=1	339.797	294.398	340.46	1092.19	442.076	563.62
A0A0C4DGK3	45	14	280.911	0.000588488	0.0191685	1.83195	0.999999	6D	MCF7	411581	Nesprin-2 OS=Homo sapiens OX=9606 GN=SYNE2 PE=1 SV=1	50233.7	57841.5	53398.9	102218	89857	103738
Q15643	24	6	132.205	0.769174	0.539226	1.02871	0.0570215	MCF7	6D	228271	Thyroid receptor-interacting protein 11 OS=Homo sapiens OX=9606 GN=TRIP11 PE=1 SV=3	10187.4	9168.97	11634.1	10836.5	9895.67	9393.32
P30048	8	4	62.9324	0.000722939	0.0194648	1.29464	0.999997	MCF7	6D	28034.8	Thioredoxin-dependent peroxide reductase_ mitochondrial OS=Homo sapiens OX=9606 GN=PRDX3 PE=1 SV=3	91341.1	94205.9	98673.2	70910.4	74737.3	73888.6
Q5VT06	36	7	188.445	0.760879	0.535295	1.02008	0.0575595	MCF7	6D	352527	Centrosome-associated protein 350 OS=Homo sapiens OX=9606 GN=CEP350 PE=1 SV=1	8575.44	7229.98	7628.2	7687.5	7370.88	7913.99
B4DP64	1	1	5.6205	0.258445	0.334396	1.46073	0.175766	6D	MCF7	21408.6	Acyl-protein thioesterase 1 OS=Homo sapiens OX=9606 GN=LYPLA1 PE=1 SV=1	3638.09	1488.39	3904.13	3424.26	4296.42	5470.57
Q9P2N4	8	1	44.2035	0.00114753	0.0230859	7.90135	0.999945	6D	MCF7	223848	A disintegrin and metalloproteinase with thrombospondin motifs 9 OS=Homo sapiens OX=9606 GN=ADAMTS9 PE=1 SV=4	2566.49	1991.2	1087.53	15111.9	14103.7	15389.2
Q9GZR1	10	3	49.1019	0.0230418	0.0933199	4.09886	0.763932	6D	MCF7	127629	Sentrin-specific protease 6 OS=Homo sapiens OX=9606 GN=SENP6 PE=1 SV=2	75.4726	74.0476	45.1441	350.62	124.025	323.257
Q9Y2I7	8	2	47.3476	0.494623	0.43551	1.09927	0.0904729	MCF7	6D	239760	1-phosphatidylinositol 3-phosphate 5-kinase OS=Homo sapiens OX=9606 GN=PIKFYVE PE=1 SV=3	6328.99	6148.75	8474.01	6932.79	6361.19	5765.64
M0R2N5	2	1	12.4312	0.00256547	0.0342549	1.44	0.997696	MCF7	6D	40366.4	very-long-chain enoyl-CoA reductase OS=Homo sapiens OX=9606 GN=TECR PE=1 SV=1	4296.46	4485.05	3780.62	2874.64	2844.49	3004.55
Q9BZH6	11	1	63.3859	0.196676	0.292065	1.30871	0.223759	MCF7	6D	138510	WD repeat-containing protein 11 OS=Homo sapiens OX=9606 GN=WDR11 PE=1 SV=1	466.531	769.305	512.967	408.033	463.852	464.399
O60281	20	3	103.033	0.181428	0.277859	1.37011	0.239297	6D	MCF7	309720	Zinc finger protein 292 OS=Homo sapiens OX=9606 GN=ZNF292 PE=1 SV=3	1623.17	1394.26	838.017	1593.14	2039.94	1649.3
Q9Y5P4	4	1	20.7118	0.339694	0.374395	1.52105	0.134893	6D	MCF7	71519.3	Ceramide transfer protein OS=Homo sapiens OX=9606 GN=CERT1 PE=1 SV=1	37998.8	52822.1	4187.97	49550.6	48682.6	46279.8
A0A6Q8PGJ2	28	7	167.644	0.697502	0.513277	1.05858	0.0624514	6D	MCF7	196608	Intraflagellar transport 172 OS=Homo sapiens OX=9606 GN=IFT172 PE=1 SV=1	2042.84	1987.05	1028.73	1820.42	1557.46	1977.05
Q13263	25	11	209.537	0.00798773	0.0544559	1.36507	0.948714	MCF7	6D	90317.6	Transcription intermediary factor 1-beta OS=Homo sapiens OX=9606 GN=TRIM28 PE=1 SV=5	53791.1	54838.1	65310.4	43338.3	41822.8	42260.2
O75369	76	34	612.405	0.00260915	0.0342549	1.599	0.997548	MCF7	6D	280331	Filamin-B OS=Homo sapiens OX=9606 GN=FLNB PE=1 SV=2	55203.7	58467.8	68965.2	38854.7	38796.8	36568.1
Q7Z4W1	5	4	30.3807	0.137617	0.240216	1.42173	0.29709	MCF7	6D	26198.2	L-xylulose reductase OS=Homo sapiens OX=9606 GN=DCXR PE=1 SV=2	1863.08	3036.78	1896.16	1576.34	1380.81	1822.96
Q6ZP82	17	3	79.9039	0.369168	0.388002	1.07666	0.123877	6D	MCF7	176264	Coiled-coil domain-containing protein 141 OS=Homo sapiens OX=9606 GN=CCDC141 PE=1 SV=3	3075.74	3355.8	3944.04	3885.25	3542.07	3743.6
Q9NPP4	9	1	45.0513	0.12793	0.233329	1.29157	0.313492	MCF7	6D	117471	NLR family CARD domain-containing protein 4 OS=Homo sapiens OX=9606 GN=NLRC4 PE=1 SV=2	15005.4	22054.1	16357.1	13158.4	15246	12953.6
P42356	27	4	131.486	0.484309	0.431968	1.22844	0.0925974	MCF7	6D	239397	Phosphatidylinositol 4-kinase alpha OS=Homo sapiens OX=9606 GN=PI4KA PE=1 SV=4	730.895	1419.12	1181.04	1171.6	694.017	845.994
P00390	14	6	109.31	0.000175128	0.0120275	1.55967	1	MCF7	6D	56827.4	Glutathione reductase_ mitochondrial OS=Homo sapiens OX=9606 GN=GSR PE=1 SV=2	57770.7	62827.3	60617.2	40455.9	37668.6	38063.9
Q13620	9	1	46.0311	0.618902	0.483961	1.03214	0.0707155	6D	MCF7	104552	Cullin-4B OS=Homo sapiens OX=9606 GN=CUL4B PE=1 SV=4	8418.35	10465.8	9728.1	9722.94	10149.8	9659.28
Q9HCM1	10	3	51.5515	0.573242	0.466514	1.07304	0.0768711	6D	MCF7	196682	Retroelement silencing factor 1 OS=Homo sapiens OX=9606 GN=RESF1 PE=1 SV=3	2584.79	3083.98	2377.67	2493.76	3326.06	2814.37
P55036	5	2	35.0375	0.0531345	0.144206	1.0817	0.539987	MCF7	6D	40964.9	26S proteasome non-ATPase regulatory subunit 4 OS=Homo sapiens OX=9606 GN=PSMD4 PE=1 SV=1	23860.6	23297.5	24718.5	21336.8	21995.2	23115.9
REVERSE3136	10	4	58.9249	0.156467	0.256698	1.1047	0.26938	6D	MCF7	149068	Reversed Sequence 3136	7882.01	7336.1	8286.51	8429.41	9414.66	8121.46
Q9P2P6	28	5	141.974	0.52842	0.45026	1.05265	0.0841002	6D	MCF7	522161	StAR-related lipid transfer protein 9 OS=Homo sapiens OX=9606 GN=STARD9 PE=1 SV=3	21190.7	23124.6	26759.3	26956.8	24064.5	23795.4
Q9UJ70	10	2	63.246	0.0712098	0.172959	1.37887	0.459891	6D	MCF7	37717.9	N-acetyl-D-glucosamine kinase OS=Homo sapiens OX=9606 GN=NAGK PE=1 SV=4	2782.11	2468.5	1751.12	3278.41	3153.38	3222.67
P05023	27	5	191.818	0.00364799	0.0390623	1.44012	0.992493	6D	MCF7	114208	Sodium/potassium-transporting ATPase subunit alpha-1 OS=Homo sapiens OX=9606 GN=ATP1A1 PE=1 SV=1	7534.13	9230.42	8375.37	11749.3	12131.6	12323.5
O14578	32	6	192.238	0.306317	0.356966	1.14952	0.149514	MCF7	6D	233484	Citron Rho-interacting kinase OS=Homo sapiens OX=9606 GN=CIT PE=1 SV=2	6352.34	7937.36	9236.35	6828.83	6919.34	6717.75
P40939	41	21	306.81	0.000328074	0.0165415	1.25893	1	MCF7	6D	83741.2	Trifunctional enzyme subunit alpha_ mitochondrial OS=Homo sapiens OX=9606 GN=HADHA PE=1 SV=2	63411.3	65745.2	66140	52155.4	50195.9	52777.2
A0A1C7CYW7	5	1	24.5461	0.842519	0.567474	1.15264	0.0531935	6D	MCF7	117418	Tetratricopeptide repeat domain 34 OS=Homo sapiens OX=9606 GN=TTC34 PE=1 SV=1	51.1684	60.4847	126.477	201.525	29.8332	43.1194
REVERSE10270	2	1	9.8242	0.63865	0.489684	1.26862	0.0683819	6D	MCF7	25315.2	Reversed Sequence 10270	648.476	1139.99	540.902	543.311	1576.54	835.241
Q96CT7	6	1	27.207	0.399272	0.399246	1.33482	0.114108	6D	MCF7	25835.3	Coiled-coil domain-containing protein 124 OS=Homo sapiens OX=9606 GN=CCDC124 PE=1 SV=1	26353.4	29270.7	4778.12	26524.5	27021.3	27080.5
Q14534	9	2	54.4212	0.952678	0.604287	1.0616	0.0502832	MCF7	6D	64322.4	Squalene monooxygenase OS=Homo sapiens OX=9606 GN=SQLE PE=1 SV=3	452.616	1119.82	879.782	991.68	553.498	764.735
Q9BXY5	3	1	10.7378	0.32879	0.368717	1.19472	0.139395	6D	MCF7	62319.4	Calcyphosin-2 OS=Homo sapiens OX=9606 GN=CAPS2 PE=2 SV=3	2779.71	2786.57	2299.59	3552.05	3489.29	2356.13
P07237	42	17	322.477	0.0036123	0.0389841	1.3899	0.992714	MCF7	6D	57515.6	Protein disulfide-isomerase OS=Homo sapiens OX=9606 GN=P4HB PE=1 SV=3	112577	110469	129894	82761.5	87168.2	84001.8
Q9NXL2	6	1	35.1612	0.152013	0.253198	2.17639	0.275485	6D	MCF7	89990.1	Rho guanine nucleotide exchange factor 38 OS=Homo sapiens OX=9606 GN=ARHGEF38 PE=1 SV=2	100.235	857.067	257.372	979.339	1011.88	652.377
Q9C093	16	2	86.1577	0.705382	0.51552	1.01965	0.061764	MCF7	6D	210381	Sperm flagellar protein 2 OS=Homo sapiens OX=9606 GN=SPEF2 PE=1 SV=2	28825.9	27334.5	30335.4	29992.3	26230	28606.8
P98164	14	1	79.1139	0.00285822	0.0351396	13.6236	0.996605	6D	MCF7	540720	Low-density lipoprotein receptor-related protein 2 OS=Homo sapiens OX=9606 GN=LRP2 PE=1 SV=3	88.5844	235.761	86.5883	1801.48	1144.9	2652.01
Q99569	8	2	38.4633	0.0204185	0.0889337	2.11478	0.792493	6D	MCF7	132667	Plakophilin-4 OS=Homo sapiens OX=9606 GN=PKP4 PE=1 SV=2	1460.07	1747.18	1428.58	2196.19	3805.91	3801.62
O14976	14	2	78.3147	0.617155	0.482973	1.09737	0.0709311	6D	MCF7	144673	Cyclin-G-associated kinase OS=Homo sapiens OX=9606 GN=GAK PE=1 SV=2	561.471	883.686	1561.47	1192.93	1222.38	884.096
P27169	3	1	15.0465	0.677502	0.505313	1.13537	0.064305	MCF7	6D	39902.4	Serum paraoxonase/arylesterase 1 OS=Homo sapiens OX=9606 GN=PON1 PE=1 SV=3	6083.37	5957.17	10783.6	6950.25	6774.97	6377.51
E9PDI4	7	2	36.6734	0.000713669	0.0194648	2.34498	0.999997	6D	MCF7	58792	Ladinin-1 OS=Homo sapiens OX=9606 GN=LAD1 PE=1 SV=1	3127	2827.05	2343.78	6141.73	6404.17	6912.34
REVERSE22387	1	1	5.9806	0.616349	0.482722	1.83892	0.071031	6D	MCF7	33744.9	Reversed Sequence 22387	51.6138	83.7074	203.283	39.1733	360.649	222.845
A0A5F9ZI63	2	1	16.1625	0.000406332	0.0172187	1.69358	1	MCF7	6D	57150	Embryonic ectoderm development OS=Homo sapiens OX=9606 GN=EED PE=1 SV=2	12509.8	14429.7	14216.6	7833.17	8257.14	8210.91
P42167	11	1	87.1179	0.40305	0.400883	1.11583	0.112975	6D	MCF7	50727.3	Lamina-associated polypeptide 2_ isoforms beta/gamma OS=Homo sapiens OX=9606 GN=TMPO PE=1 SV=2	18478.1	16827.2	25687.4	24381.1	22238.3	21438
P62424	16	10	152.035	0.821237	0.557285	1.00676	0.0541388	6D	MCF7	30166.7	Large ribosomal subunit protein eL8 OS=Homo sapiens OX=9606 GN=RPL7A PE=1 SV=2	178841	190209	197853	191611	186486	192635
P48163	17	5	105.501	0.000380324	0.0171732	1.26968	1	MCF7	6D	64720	NADP-dependent malic enzyme OS=Homo sapiens OX=9606 GN=ME1 PE=1 SV=1	16159.3	16685.5	17226.3	12861.8	13225.9	13348.4
Q86XX4	7	3	27.8595	0.008412	0.0560955	1.36829	0.943378	6D	MCF7	454506	Extracellular matrix organizing protein FRAS1 OS=Homo sapiens OX=9606 GN=FRAS1 PE=1 SV=2	3751.35	3618.08	3317.28	4385.81	5240.14	4996.58
A0A494C1F2	5	1	21.6049	0.00120677	0.0233347	5.71545	0.999927	6D	MCF7	213226	Nucleoporin 214 OS=Homo sapiens OX=9606 GN=NUP214 PE=1 SV=1	741.754	957.405	1013.57	3480.91	6471.19	5552.38
O75150	17	2	87.6454	0.190293	0.286038	1.56333	0.230037	6D	MCF7	114420	E3 ubiquitin-protein ligase BRE1B OS=Homo sapiens OX=9606 GN=RNF40 PE=1 SV=5	427.612	348.522	697.774	803.227	995.708	505.263
Q96GQ7	13	4	66.9899	0.207228	0.297356	1.1735	0.214024	MCF7	6D	90348.7	Probable ATP-dependent RNA helicase DDX27 OS=Homo sapiens OX=9606 GN=DDX27 PE=1 SV=2	1857.02	2435.02	2170.86	2104.48	1705.51	1697.38
Q9HDC9	12	6	87.8572	0.472751	0.428364	1.05649	0.0950874	MCF7	6D	46651.5	Adipocyte plasma membrane-associated protein OS=Homo sapiens OX=9606 GN=APMAP PE=1 SV=2	58535.1	56165.3	69229.8	58648.1	57878.4	57569
P82987	5	2	36.8017	0.000665208	0.0194648	2.97209	0.999999	6D	MCF7	194623	ADAMTS-like protein 3 OS=Homo sapiens OX=9606 GN=ADAMTSL3 PE=1 SV=4	13985.9	19470.1	17862.4	47328.5	48419.5	56774.8
A2PYH4	8	1	41.4769	0.848818	0.569214	1.22463	0.0529386	MCF7	6D	163808	Probable ATP-dependent DNA helicase HFM1 OS=Homo sapiens OX=9606 GN=HFM1 PE=1 SV=2	0	26.3321	19.2199	5.43518	31.7615	0
P49748	34	19	258.615	0.473038	0.428364	1.05215	0.0950241	MCF7	6D	70789.5	Very long-chain specific acyl-CoA dehydrogenase_ mitochondrial OS=Homo sapiens OX=9606 GN=ACADVL PE=1 SV=1	44690	53043.7	44675.7	46133.7	43349.4	45868.3
A0A8I5KRS4	4	1	27.8716	0.953893	0.604287	1.03065	0.0502689	6D	MCF7	63237.8	Myotubularin OS=Homo sapiens OX=9606 GN=MTM1 PE=1 SV=1	672.612	384.725	305.534	427.372	284.895	692.369
P26368	8	4	54.315	0.00246833	0.0342549	1.12659	0.998005	MCF7	6D	53843.3	Splicing factor U2AF 65 kDa subunit OS=Homo sapiens OX=9606 GN=U2AF2 PE=1 SV=4	47800.7	48842	50594.6	43429.1	44054.3	43210
A0A0A0MSA0	18	2	86.7748	0.00637839	0.0492389	1.13565	0.967836	6D	MCF7	369421	Laminin subunit alpha-3 OS=Homo sapiens OX=9606 GN=LAMA3 PE=1 SV=1	1568.48	1547.38	1586.77	1726.94	1862.02	1751.57
Q53EL6	17	4	101.433	0.0210559	0.0900504	1.1653	0.785377	MCF7	6D	52134.5	Programmed cell death protein 4 OS=Homo sapiens OX=9606 GN=PDCD4 PE=1 SV=2	35576.9	37872.7	38570.7	31342.7	34187.9	30599.6
Q96I24	13	1	86.2648	0.122513	0.229569	1.18609	0.323431	MCF7	6D	61982.7	Far upstream element-binding protein 3 OS=Homo sapiens OX=9606 GN=FUBP3 PE=1 SV=2	4812.84	4185.11	5514.78	4286.12	3885.45	4064.26
P07686	14	4	102.011	0.158893	0.257916	1.08119	0.266159	MCF7	6D	63593.7	Beta-hexosaminidase subunit beta OS=Homo sapiens OX=9606 GN=HEXB PE=1 SV=4	12866.6	14589.3	13895.6	13409.7	12348.4	12488.2
Q99536	12	4	81.2367	0.773075	0.540818	1.02758	0.0567763	MCF7	6D	42148.5	Synaptic vesicle membrane protein VAT-1 homolog OS=Homo sapiens OX=9606 GN=VAT1 PE=1 SV=2	13378.2	14853.1	17060	14733.7	14140.7	15201.3
P38570	8	2	46.8472	0.000186623	0.0123897	1.32731	1	MCF7	6D	131642	Integrin alpha-E OS=Homo sapiens OX=9606 GN=ITGAE PE=1 SV=3	7552.26	7582.82	7953.07	5714.29	5725.93	5954.51
Q5T4S7	58	11	292.649	0.722551	0.523683	1.0285	0.0603465	6D	MCF7	580913	E3 ubiquitin-protein ligase UBR4 OS=Homo sapiens OX=9606 GN=UBR4 PE=1 SV=1	10383.2	11279.6	12742.3	12943.3	11408.5	11033.8
REVERSE22804	3	2	16.0457	0.295743	0.352086	1.53996	0.154714	6D	MCF7	76738.4	Reversed Sequence 22804	3958.14	4095.28	752.059	4826.26	4479.57	4254.29
A0A0A0MST8	1	1	5.3194	0.139421	0.241721	1.63382	0.294211	6D	MCF7	135710	Anion exchange protein OS=Homo sapiens OX=9606 GN=SLC4A7 PE=1 SV=1	717.74	1328.95	2079.22	2076.81	2150.57	2513.6
C9IZF6	1	1	4.8765	0.337733	0.373018	1.1297	0.135685	6D	MCF7	20820.1	Patatin like phospholipase domain containing 4 (Fragment) OS=Homo sapiens OX=9606 GN=PNPLA4 PE=1 SV=1	838.712	657.787	851.188	923.081	972.067	757.024
REVERSE2809	16	3	77.0885	0.0351411	0.116069	1.28232	0.654416	MCF7	6D	345381	Reversed Sequence 2809	26159.7	30934.1	31345.4	25507.1	21479.4	21981.5
O60306	29	3	166.772	0.000707347	0.0194648	1.77502	0.999998	6D	MCF7	172379	RNA helicase aquarius OS=Homo sapiens OX=9606 GN=AQR PE=1 SV=4	24098.9	28481	28563.3	49490.9	45747.5	48792.6
O95373	18	7	102.153	0.936005	0.598847	1.00785	0.0505188	MCF7	6D	120828	Importin-7 OS=Homo sapiens OX=9606 GN=IPO7 PE=1 SV=1	18891	20139.1	22832.1	20564.4	19875.1	20940.6
P62753	10	3	92.7726	0.513492	0.443833	1.03026	0.0868085	6D	MCF7	28851.8	Small ribosomal subunit protein eS6 OS=Homo sapiens OX=9606 GN=RPS6 PE=1 SV=1	38037.9	37701	43201.9	41104.6	41034.1	40401.8
F5GXE6	2	2	15.3928	0.640715	0.490239	1.19244	0.0681484	MCF7	6D	41597.8	Amiloride-sensitive sodium channel subunit alpha OS=Homo sapiens OX=9606 GN=SCNN1A PE=1 SV=1	675.783	1485.03	1307.75	901.737	1254.49	752.559
O00429	18	3	95.3925	0.959505	0.605518	1.02823	0.0502073	MCF7	6D	82390.5	Dynamin-1-like protein OS=Homo sapiens OX=9606 GN=DNM1L PE=1 SV=2	1952.01	1379.13	1210.9	1389.63	1487.96	1539.75
P23921	14	4	87.9505	0.230323	0.313455	1.19905	0.195139	MCF7	6D	90982.8	Ribonucleoside-diphosphate reductase large subunit OS=Homo sapiens OX=9606 GN=RRM1 PE=1 SV=1	5395.8	5500.83	5428.21	3377.45	5410.95	4826.4
A0A5F9ZHB4	2	1	10.8462	0.0130533	0.0715551	1.9848	0.882592	MCF7	6D	56879.9	Dipeptidase 3 OS=Homo sapiens OX=9606 GN=DPEP3 PE=1 SV=1	3776.76	5410.01	6391.83	2612.87	2579.21	2656.86
Q12965	9	1	43.4977	0.112423	0.2206	1.41589	0.343634	6D	MCF7	127632	Unconventional myosin-Ie OS=Homo sapiens OX=9606 GN=MYO1E PE=1 SV=2	19199.2	32033.9	33018.2	35544.1	41483	42263.2
E9PJ16	3	1	14.9938	0.867301	0.575532	1.22396	0.0522546	MCF7	6D	23074.3	Centrosomal AT-AC splicing factor OS=Homo sapiens OX=9606 GN=CENATAC PE=1 SV=1	130.081	47.4723	28.5988	48.9881	30.205	89.2367
Q8WZ92	1	1	0	0.672982	0.503948	1.28732	0.0647462	MCF7	6D	36356.6	Olfactory receptor 5P2 OS=Homo sapiens OX=9606 GN=OR5P2 PE=2 SV=1	256.846	744.611	678.355	370.361	509.284	425.243
REVERSE10639	2	1	12.4116	0.868235	0.575767	1.04919	0.0522225	MCF7	6D	48625.3	Reversed Sequence 10639	5890.2	8383.43	5033.5	6934.83	5902.22	5564.91
Q8IYB4	3	1	22.5551	0.00357835	0.0389841	9.1014	0.992922	6D	MCF7	69925.3	PEX5-related protein OS=Homo sapiens OX=9606 GN=PEX5L PE=1 SV=2	251.323	846.433	289.653	4531.52	3945.53	4150.32
Q6P3W7	5	1	29.1505	0.969996	0.60743	1.00693	0.0501137	MCF7	6D	104393	SCY1-like protein 2 OS=Homo sapiens OX=9606 GN=SCYL2 PE=1 SV=1	3285.36	4913.98	3645.16	4302.8	3868.23	3591.93
O00186	4	3	27.2839	0.403636	0.400952	1.45693	0.1128	MCF7	6D	68676.8	Syntaxin-binding protein 3 OS=Homo sapiens OX=9606 GN=STXBP3 PE=1 SV=2	630.176	636.473	1536.78	678.34	508.221	737.638
P62861	3	1	13.4787	0.203422	0.296813	1.85361	0.217447	6D	MCF7	14446.7	Ubiquitin-like FUBI-ribosomal protein eS30 fusion protein OS=Homo sapiens OX=9606 GN=FAU PE=1 SV=2	264.271	100.101	657.691	485.323	843.976	565.206
Q96HI0	3	1	16.7105	8.39092e-05	0.00760761	2.74917	1	6D	MCF7	88004.8	Sentrin-specific protease 5 OS=Homo sapiens OX=9606 GN=SENP5 PE=1 SV=3	35534.1	41118.5	34728	95763.2	107099	103343
A0A2R8Y7U0	7	1	36.2882	0.577124	0.467252	1.39453	0.0763033	MCF7	6D	181377	DEP domain containing 5_ GATOR1 subcomplex subunit OS=Homo sapiens OX=9606 GN=DEPDC5 PE=1 SV=1	161.553	546.532	297.724	222.71	274.074	224.468
O43143	26	8	157.983	0.676234	0.505189	1.02057	0.064428	MCF7	6D	91731.4	ATP-dependent RNA helicase DHX15 OS=Homo sapiens OX=9606 GN=DHX15 PE=1 SV=2	15750.4	17631.9	17674	16014.9	16964.3	17048.3
Q9UK61	15	2	83.4662	0.554864	0.460077	1.17659	0.0796808	MCF7	6D	190572	Protein TASOR OS=Homo sapiens OX=9606 GN=TASOR PE=1 SV=3	365.682	210.991	254.851	269.038	306.989	130.699
Q15276	12	1	53.563	0.0118873	0.0682829	1.95655	0.897909	MCF7	6D	99689.8	Rab GTPase-binding effector protein 1 OS=Homo sapiens OX=9606 GN=RABEP1 PE=1 SV=2	11163.1	17595.2	16776.5	8128.92	7942.16	7201.91
Q9Y394	7	3	48.3441	0.551146	0.45884	1.09795	0.0802745	MCF7	6D	38698	Dehydrogenase/reductase SDR family member 7 OS=Homo sapiens OX=9606 GN=DHRS7 PE=1 SV=1	6224.33	5794.77	8552.6	6016.79	6521.36	6198.3
Q96K83	7	2	40.6584	0.264062	0.337065	1.10281	0.172292	MCF7	6D	152372	Zinc finger protein 521 OS=Homo sapiens OX=9606 GN=ZNF521 PE=1 SV=1	34214.9	29222.8	33346	32663	28217.2	26881.2
B4DY09	11	4	80.0841	0.012826	0.0711777	1.27306	0.885565	6D	MCF7	39081.6	Interleukin enhancer binding factor 2 OS=Homo sapiens OX=9606 GN=ILF2 PE=1 SV=1	16644.6	17244.9	19431.2	22012.8	21782.2	24085.7
P52565	9	5	65.8356	0.0178718	0.0827782	1.10736	0.822056	6D	MCF7	23264.2	Rho GDP-dissociation inhibitor 1 OS=Homo sapiens OX=9606 GN=ARHGDIA PE=1 SV=3	16481	16746.1	16773.8	17602.6	19220.1	18546.5
A0A3F2YNX0	5	2	31.0781	0.0103711	0.063667	1.97894	0.917934	6D	MCF7	231407	Protein transport protein sec16 (Fragment) OS=Homo sapiens OX=9606 GN=SEC16A PE=1 SV=2	460.422	747.987	529.418	1266.95	1114.31	1057.79
P38159	11	8	77.0945	0.101754	0.210665	1.17708	0.367806	6D	MCF7	42331.9	RNA-binding motif protein_ X chromosome OS=Homo sapiens OX=9606 GN=RBMX PE=1 SV=3	21043	27338.1	24760.8	29081.5	27453.4	29559.1
A0A8V8TLP7	21	2	109.176	0.0407712	0.12512	1.41303	0.613578	MCF7	6D	172635	Cytoplasmic linker associated protein 1 OS=Homo sapiens OX=9606 GN=CLASP1 PE=1 SV=1	1330.49	1848.36	1363.98	990.049	1121.21	1103.7
Q07283	29	6	150.967	0.0764862	0.179648	1.40596	0.440848	6D	MCF7	254382	Trichohyalin OS=Homo sapiens OX=9606 GN=TCHH PE=1 SV=2	1421.43	2401.22	1935.12	2733.81	2747.38	2614
Q92608	22	3	130.826	0.170568	0.269702	1.29159	0.251596	MCF7	6D	213260	Dedicator of cytokinesis protein 2 OS=Homo sapiens OX=9606 GN=DOCK2 PE=1 SV=2	2177.04	2638.74	3077.15	2093.13	1605.5	2412.4
O95831	26	11	179.973	0.806951	0.553799	1.01411	0.0548475	MCF7	6D	67185.8	Apoptosis-inducing factor 1_ mitochondrial OS=Homo sapiens OX=9606 GN=AIFM1 PE=1 SV=1	37162.1	39408.7	43195.1	40435.4	37953.9	39710
Q9NZP5	3	1	26.5157	0.00254561	0.0342549	1.4788	0.997761	6D	MCF7	35760.7	Olfactory receptor 5AC2 OS=Homo sapiens OX=9606 GN=OR5AC2 PE=3 SV=2	8721.14	9208.23	9093.93	14696.5	12145.7	13119.9
REVERSE1545	3	2	14.3818	0.00781097	0.0544559	1.6016	0.950908	6D	MCF7	69965.2	Reversed Sequence 1545	10517.3	13316.9	10783.2	17078.8	17645.8	20718.8
P24752	17	6	132.156	0.000231401	0.0135551	1.50742	1	MCF7	6D	45484.8	Acetyl-CoA acetyltransferase_ mitochondrial OS=Homo sapiens OX=9606 GN=ACAT1 PE=1 SV=1	35470	32547.7	36077.2	23133.4	23216.1	22705.5
G5EA30	1	1	4.6193	0.000716301	0.0194648	2.76981	0.999997	6D	MCF7	55599.2	CUG triplet repeat_ RNA binding protein 1_ isoform CRA_c OS=Homo sapiens OX=9606 GN=CELF1 PE=1 SV=1	287.347	221.306	296.055	732.648	822.434	673.803
A0A494C1K3	24	6	160.94	0.996145	0.613387	1.00594	0.0500019	MCF7	6D	131675	General transcription factor IIi OS=Homo sapiens OX=9606 GN=GTF2I PE=1 SV=1	8048.52	10057.6	11415.3	8616.88	10999.1	9731
Q8NHU6	22	5	138.933	0.031921	0.112524	1.18818	0.680376	6D	MCF7	125126	Tudor domain-containing protein 7 OS=Homo sapiens OX=9606 GN=TDRD7 PE=1 SV=2	27399	28342.3	24916.9	33084.2	33121.8	29630.9
Q9Y2L5	11	3	63.5847	0.750811	0.532646	1.25246	0.058243	MCF7	6D	162651	Trafficking protein particle complex subunit 8 OS=Homo sapiens OX=9606 GN=TRAPPC8 PE=1 SV=2	1301.32	632.358	2059.39	987.933	1193.91	1006.33
Q9Y266	12	7	88.4636	0.507286	0.442054	1.13367	0.0879832	6D	MCF7	38300	Nuclear migration protein nudC OS=Homo sapiens OX=9606 GN=NUDC PE=1 SV=1	32685.3	32559.8	16199	28783.5	29987.2	33560.3
REVERSE4894	7	3	36.0572	0.417981	0.405609	1.08096	0.108677	6D	MCF7	189140	Reversed Sequence 4894	3460.72	3932.98	3877.57	4628.94	3925.28	3629.58
P05387	13	7	126.692	0.987209	0.612903	1.00096	0.0500207	MCF7	6D	11665	Large ribosomal subunit protein P2 OS=Homo sapiens OX=9606 GN=RPLP2 PE=1 SV=1	221903	223810	194919	218617	208047	213352
Q14008	41	8	232.861	0.70106	0.515047	1.1135	0.0621381	MCF7	6D	227206	Cytoskeleton-associated protein 5 OS=Homo sapiens OX=9606 GN=CKAP5 PE=1 SV=3	14439.4	15495.4	8655.28	12885.1	11263.3	10508
P51659	23	13	194.542	0.786531	0.545822	1.02127	0.0559674	6D	MCF7	80142.7	Peroxisomal multifunctional enzyme type 2 OS=Homo sapiens OX=9606 GN=HSD17B4 PE=1 SV=3	23741.9	26243.2	31487.4	28247.4	29267.8	25690
P36871	19	6	134.163	0.758315	0.535192	1.04713	0.0577304	MCF7	6D	61734.4	Phosphoglucomutase-1 OS=Homo sapiens OX=9606 GN=PGM1 PE=1 SV=3	7369.09	7220.55	9808.4	6559.89	7820.04	8919.89
P28749	3	1	15.184	0.529759	0.45026	1.40754	0.0838651	MCF7	6D	122216	Retinoblastoma-like protein 1 OS=Homo sapiens OX=9606 GN=RBL1 PE=1 SV=3	2286.16	7248.09	5223.66	4260.16	2691.21	3533.49
P21359	31	7	149.22	0.712822	0.518228	1.03175	0.0611363	MCF7	6D	322966	Neurofibromin OS=Homo sapiens OX=9606 GN=NF1 PE=1 SV=2	18022	17759.6	21823	19171.6	18549.4	18111.2
Q4VX76	3	1	14.1587	0.0332558	0.114103	2.85463	0.669365	6D	MCF7	69757.2	Synaptotagmin-like protein 3 OS=Homo sapiens OX=9606 GN=SYTL3 PE=1 SV=3	1919.34	5828.27	2123.07	9084.36	11157.7	7935.11
Q8TF46	8	2	46.4075	0.509066	0.442717	1.10011	0.0876432	6D	MCF7	122270	DIS3-like exonuclease 1 OS=Homo sapiens OX=9606 GN=DIS3L PE=1 SV=2	12837.5	13239.9	524.101	8575.35	10622.2	10066.9
E7EMW7	7	2	26.3878	0.197785	0.29262	1.33822	0.222699	MCF7	6D	311769	Ubiquitin protein ligase E3 component n-recognin 5 OS=Homo sapiens OX=9606 GN=UBR5 PE=1 SV=1	244.741	244.074	277.318	271.168	170.948	130.386
O95678	29	6	181.678	0.0204136	0.0889337	1.27226	0.792548	MCF7	6D	59845.6	Keratin_ type II cytoskeletal 75 OS=Homo sapiens OX=9606 GN=KRT75 PE=1 SV=2	27497.5	22194.8	24443.5	19926.8	18929	19415
A0A494C1L1	2	1	17.2285	0.853547	0.570464	1.00889	0.0527545	6D	MCF7	47097.2	Delta(14)-sterol reductase LBR OS=Homo sapiens OX=9606 GN=LBR PE=1 SV=1	3151.14	3032.09	2600.57	2867.74	2963.44	3030.66
Q09666-2	2	1	24.0466	0.0491092	0.139131	1.36583	0.561875	6D	MCF7	16174.8	Isoform 2 of Neuroblast differentiation-associated protein AHNAK OS=Homo sapiens OX=9606 GN=AHNAK	11824	11330.7	14851.4	19882.1	15533.1	16494.8
B9A067	24	10	184.988	0.929952	0.596431	1.00654	0.0506219	MCF7	6D	79373	MICOS complex subunit MIC60 OS=Homo sapiens OX=9606 GN=IMMT PE=1 SV=2	29616.6	26681.6	31281.6	29431.3	28596.6	28982.5
REVERSE6512	5	2	25.3809	0.150986	0.253126	1.76564	0.276929	6D	MCF7	64923.2	Reversed Sequence 6512	1107.67	728.102	287.694	1164.28	1290.3	1294.7
REVERSE9788	2	1	10.2809	0.280904	0.344281	1.14076	0.162547	MCF7	6D	44680.3	Reversed Sequence 9788	17518.9	23187	22484.6	16765.2	19804.6	18823.5
E9PBC1	2	1	11.3547	0.88574	0.582211	1.00729	0.0516655	MCF7	6D	53236.5	Epsin 2 OS=Homo sapiens OX=9606 GN=EPN2 PE=1 SV=1	8911.87	9041.54	10023.9	11194.6	7940.33	8639.8
O43896	9	1	53.9786	0.0140999	0.0745479	1.25144	0.869006	MCF7	6D	123802	Kinesin-like protein KIF1C OS=Homo sapiens OX=9606 GN=KIF1C PE=1 SV=3	39351.9	40866.8	45323.5	35464.8	33226.5	31626.9
A0A6Q8PEX6	11	1	58.2474	0.0396028	0.12363	1.13179	0.621617	MCF7	6D	148290	Elongator complex protein 1 OS=Homo sapiens OX=9606 GN=ELP1 PE=1 SV=1	32836.2	36514.4	35353.8	32274.6	30785.2	29452.2
P62306	2	2	12.3873	0.992397	0.613387	1.13178	0.0500073	MCF7	6D	9782.26	Small nuclear ribonucleoprotein F OS=Homo sapiens OX=9606 GN=SNRPF PE=1 SV=1	3592.45	2203.37	978.87	1805.13	2254.03	1926.72
C9JGM0	1	1	5.4519	0.079859	0.183876	1.62958	0.429481	6D	MCF7	14135.5	Fumarylacetoacetate hydrolase domain containing 2A (Fragment) OS=Homo sapiens OX=9606 GN=FAHD2A PE=1 SV=1	878.312	1441.6	1493.03	2620.72	1861.16	1731.63
Q9H227	2	1	5.9503	0.347517	0.378658	1.49909	0.131813	6D	MCF7	54037.9	Cytosolic beta-glucosidase OS=Homo sapiens OX=9606 GN=GBA3 PE=1 SV=2	1048.35	1482.27	111.991	1319.67	1334.69	1307.15
P06737	20	1	128.241	0.266364	0.338967	1.1509	0.170902	MCF7	6D	97548	Glycogen phosphorylase_ liver form OS=Homo sapiens OX=9606 GN=PYGL PE=1 SV=4	3078.01	4018.84	4170.63	3090.07	3512.95	3187.15
Q658Y4	9	1	53.2866	0.0503002	0.140114	2.30382	0.555211	MCF7	6D	94707.5	Protein FAM91A1 OS=Homo sapiens OX=9606 GN=FAM91A1 PE=1 SV=3	4985.39	2270.48	5397.21	1850.29	1848.07	1793.84
Q9ULK4	13	1	79.9268	0.00563307	0.04682	1.60813	0.975808	6D	MCF7	158356	Mediator of RNA polymerase II transcription subunit 23 OS=Homo sapiens OX=9606 GN=MED23 PE=1 SV=2	9689.57	12678.1	9801.6	17455.1	16712.6	17564.5
O75923	29	3	169.193	0.974409	0.608751	1.00209	0.0500827	6D	MCF7	239405	Dysferlin OS=Homo sapiens OX=9606 GN=DYSF PE=1 SV=1	5628.91	6283.62	6002.94	6914.48	5404.85	5633.57
Q2M3C7	4	1	17.9897	0.168073	0.267155	1.79988	0.254585	6D	MCF7	189194	A-kinase anchor protein SPHKAP OS=Homo sapiens OX=9606 GN=SPHKAP PE=1 SV=1	363.746	140.915	622.183	663.297	569.419	795.466
P49411	23	11	151.322	0.283311	0.345629	1.01284	0.161231	6D	MCF7	50217.2	Elongation factor Tu_ mitochondrial OS=Homo sapiens OX=9606 GN=TUFM PE=1 SV=3	62851.8	63761.6	64445	64831.1	63576.2	65104.6
Q86YQ8	6	1	38.0653	0.864463	0.57525	1.01092	0.0523534	6D	MCF7	63678	Copine-8 OS=Homo sapiens OX=9606 GN=CPNE8 PE=1 SV=2	1545.22	2180.31	1558.85	1753.3	1658.04	1930.74
REVERSE23246	5	2	25.79	0.204751	0.297011	1.85182	0.216241	MCF7	6D	104121	Reversed Sequence 23246	234.077	535.3	695.608	274.778	316.317	200.008
REVERSE10261	5	2	31.1615	0.667134	0.500833	1.05342	0.0653295	MCF7	6D	43988.9	Reversed Sequence 10261	13662.5	16379.7	18410.4	14303.2	17065.5	14626.8
Q9UHB6	4	1	22.2416	0.219708	0.30606	1.16212	0.203441	MCF7	6D	85681.9	LIM domain and actin-binding protein 1 OS=Homo sapiens OX=9606 GN=LIMA1 PE=1 SV=1	15572.1	12996.6	14033.9	14552.5	11441	10665.6
O14795	20	1	108.654	0.00954024	0.060618	2.3355	0.928839	6D	MCF7	182789	Protein unc-13 homolog B OS=Homo sapiens OX=9606 GN=UNC13B PE=1 SV=2	2524.39	4227.3	4302.64	8221.48	7845.39	9750.47
A6QL63	6	1	27.6498	0.172008	0.270603	1.81502	0.2499	6D	MCF7	122652	Ankyrin repeat and BTB/POZ domain-containing protein 3 OS=Homo sapiens OX=9606 GN=ABTB3 PE=2 SV=3	6116.03	5697.61	2951.38	5895.46	13784.4	7118.98
P61158	14	5	102.377	0.0369727	0.119541	1.33103	0.640532	6D	MCF7	47827.5	Actin-related protein 3 OS=Homo sapiens OX=9606 GN=ACTR3 PE=1 SV=3	21994.6	24632.9	30505.2	34268.7	34174.9	34222.3
Q9Y6V0	49	8	278.718	0.00530348	0.046328	1.60566	0.979087	6D	MCF7	562525	Protein piccolo OS=Homo sapiens OX=9606 GN=PCLO PE=1 SV=5	6554.66	7243.48	8679.87	12045.6	11424.8	12621.7
P47755	11	2	61.4692	0.507787	0.442054	1.018	0.0878873	MCF7	6D	33177.2	F-actin-capping protein subunit alpha-2 OS=Homo sapiens OX=9606 GN=CAPZA2 PE=1 SV=3	10690.1	10305.6	10258	9808.64	10508.1	10384.2
P30153	19	6	142.266	0.0148105	0.0762397	1.28265	0.859902	MCF7	6D	66107.1	Serine/threonine-protein phosphatase 2A 65 kDa regulatory subunit A alpha isoform OS=Homo sapiens OX=9606 GN=PPP2R1A PE=1 SV=4	16589	16677.9	18273.1	12101.5	14467.2	13613.6
Q13464	23	3	120.777	0.402062	0.400387	1.12772	0.113269	6D	MCF7	159201	Rho-associated protein kinase 1 OS=Homo sapiens OX=9606 GN=ROCK1 PE=1 SV=1	7024.07	6444.21	4905.9	7886.81	6003.36	6830.81
Q09327	1	1	4.4115	0.156149	0.256698	1.21923	0.269807	6D	MCF7	61883.3	Beta-1_4-mannosyl-glycoprotein 4-beta-N-acetylglucosaminyltransferase OS=Homo sapiens OX=9606 GN=MGAT3 PE=1 SV=3	8307.61	9584.06	7063.94	10365.6	11286	8775.07
REVERSE13283	3	1	15.049	0.266522	0.338967	1.58676	0.170807	6D	MCF7	67480.3	Reversed Sequence 13283	1029.35	1450.62	288.098	1672.32	1162.38	1557.57
P17480	14	3	80.0028	0.0261324	0.100091	1.24065	0.732661	MCF7	6D	89748.3	Nucleolar transcription factor 1 OS=Homo sapiens OX=9606 GN=UBTF PE=1 SV=1	4578.39	4539.23	5430.71	4001.41	3968.58	3756.34
Q7Z2Z1	9	3	43.4773	0.117149	0.224298	1.20681	0.33388	6D	MCF7	212853	Treslin OS=Homo sapiens OX=9606 GN=TICRR PE=1 SV=2	640.391	708.382	668.821	955.083	756.375	723.396
Q96N23	21	3	95.5954	0.0129763	0.0714963	1.60636	0.883598	6D	MCF7	356247	Cilia- and flagella-associated protein 54 OS=Homo sapiens OX=9606 GN=CFAP54 PE=2 SV=3	9719.63	10856.1	14126.2	17640.1	18964.2	19139.7
E7EQN9	16	2	108.255	0.0112875	0.0671075	1.33862	0.905831	6D	MCF7	106987	phosphatidylinositol-3_4-bisphosphate 4-phosphatase OS=Homo sapiens OX=9606 GN=INPP4B PE=1 SV=1	6509.79	7443.15	7852.81	9755.05	9124.55	10310
P06702	13	9	110.082	1.88509e-05	0.00375448	21.3256	1	6D	MCF7	13299.1	Protein S100-A9 OS=Homo sapiens OX=9606 GN=S100A9 PE=1 SV=1	21837.1	24665.9	21248.9	548837	374085	521929
Q9NY33	35	14	242.037	0.0382958	0.121387	1.12332	0.630871	MCF7	6D	82931.4	Dipeptidyl peptidase 3 OS=Homo sapiens OX=9606 GN=DPP3 PE=1 SV=2	37813.9	37227.1	40309.5	32422.3	34353.3	35911.2
P25705	48	29	468.969	0.204191	0.296847	1.06348	0.216748	MCF7	6D	59864.8	ATP synthase subunit alpha_ mitochondrial OS=Homo sapiens OX=9606 GN=ATP5F1A PE=1 SV=1	169563	164504	187034	165986	161284	162725
A0A804HJ86	5	3	27.2324	0.0239419	0.0957515	1.42755	0.754566	MCF7	6D	51118	Ubiquitin-like modifier-activating enzyme 5 OS=Homo sapiens OX=9606 GN=UBA5 PE=1 SV=1	3371.14	3447.92	2618.73	2211.05	2030.1	2370.04
A0A2R8Y3M4	9	1	48.8792	0.0806148	0.184909	1.2795	0.427014	MCF7	6D	89392	SPG7 matrix AAA peptidase subunit_ paraplegin OS=Homo sapiens OX=9606 GN=SPG7 PE=1 SV=1	9657.91	8669.8	9838.67	8348.11	5949.4	7716.01
A0A087X0K9	3	2	8.4991	0.523876	0.449052	1.41996	0.0849076	MCF7	6D	197802	Tight junction protein 1 OS=Homo sapiens OX=9606 GN=TJP1 PE=1 SV=2	2196.02	1189.32	3944.59	2544.2	1228.81	1389.04
Q16851	20	6	119.345	0.532336	0.450973	1.05994	0.0834162	6D	MCF7	57111.4	UTP--glucose-1-phosphate uridylyltransferase OS=Homo sapiens OX=9606 GN=UGP2 PE=1 SV=5	21220.3	23467	27341.8	28047.2	24533	23766.5
Q96LT9	2	1	11.0739	0.416078	0.405106	1.28618	0.109209	6D	MCF7	59031.4	RNA-binding region-containing protein 3 OS=Homo sapiens OX=9606 GN=RNPC3 PE=1 SV=1	1467.81	1801.69	441.668	1618.1	1811.78	1343.37
Q8IUG5	23	5	123.379	0.000723212	0.0194648	4.152	0.999997	6D	MCF7	287382	Unconventional myosin-XVIIIb OS=Homo sapiens OX=9606 GN=MYO18B PE=1 SV=2	16595.9	16066	10912.1	51962.5	62960.4	65996.5
P22695	17	7	143.289	0.00529597	0.046328	1.15076	0.97916	MCF7	6D	48614.2	Cytochrome b-c1 complex subunit 2_ mitochondrial OS=Homo sapiens OX=9606 GN=UQCRC2 PE=1 SV=3	22307.8	22565.4	24128.7	20014.8	19740.4	20206.6
O43684	6	1	32.0568	0.34255	0.375521	1.8367	0.133755	6D	MCF7	37611.1	Mitotic checkpoint protein BUB3 OS=Homo sapiens OX=9606 GN=BUB3 PE=1 SV=1	1356.31	1220.73	0	1426.67	1776.67	1529.92
Q14344	11	1	72.7428	0.0670351	0.165928	1.24194	0.476174	MCF7	6D	44391.8	Guanine nucleotide-binding protein subunit alpha-13 OS=Homo sapiens OX=9606 GN=GNA13 PE=1 SV=2	1799.22	1680.65	1532.65	1156.55	1483.02	1396.49
O14745	16	5	134.384	0.000775559	0.0203244	1.36864	0.999995	MCF7	6D	39153.6	Na(+)/H(+) exchange regulatory cofactor NHE-RF1 OS=Homo sapiens OX=9606 GN=NHERF1 PE=1 SV=4	74515.2	75081	81606.8	56258.7	54614.1	58056.1
M0R0A7	1	1	11.1898	0.898217	0.586199	1.02793	0.0513188	6D	MCF7	7558.8	Mitogen-activated protein kinase kinase kinase 10 (Fragment) OS=Homo sapiens OX=9606 GN=MAP3K10 PE=4 SV=1	1693.77	2921.5	2283.11	3072.22	2152.53	1866.32
O60237-6	3	1	14.6382	0.863509	0.575	1.08961	0.0523872	MCF7	6D	117018	Isoform 6 of Protein phosphatase 1 regulatory subunit 12B OS=Homo sapiens OX=9606 GN=PPP1R12B	39616	48161	23060.3	33474.3	34279.5	33967.8
A0A8I5KWA2	22	5	112.647	0.00110301	0.0230127	1.55835	0.999956	6D	MCF7	170174	Coiled-coil domain containing 18 OS=Homo sapiens OX=9606 GN=CCDC18 PE=1 SV=1	3998.41	3356.83	3828.9	5865.4	5844.45	5718.94
Q6ZTR5	30	6	138.92	0.0181271	0.0832676	1.29982	0.81901	6D	MCF7	365503	Cilia- and flagella-associated protein 47 OS=Homo sapiens OX=9606 GN=CFAP47 PE=1 SV=5	5738.15	6951.08	6393.96	7783.33	8116.29	8905.18
A0A7I2V351	12	4	87.7908	0.660259	0.499402	1.02627	0.0660338	6D	MCF7	55429.3	Importin subunit alpha OS=Homo sapiens OX=9606 GN=KPNA2 PE=1 SV=1	15252	13820.8	15538.8	14080.8	15655.9	16046.9
P50914	14	9	105.761	0.904015	0.587419	1.0046	0.0511717	6D	MCF7	23545.9	Large ribosomal subunit protein eL14 OS=Homo sapiens OX=9606 GN=RPL14 PE=1 SV=4	72672.2	77355.6	74451.7	79286.4	73277.9	72948.5
REVERSE5788	2	1	9.4901	0.991587	0.613387	1.00929	0.0500089	MCF7	6D	48390.9	Reversed Sequence 5788	2985.29	4182.82	3644.39	3548.46	3812.96	3351.57
Q9NYF8	12	5	85.5103	0.0125565	0.0709207	1.43997	0.8891	6D	MCF7	106236	Bcl-2-associated transcription factor 1 OS=Homo sapiens OX=9606 GN=BCLAF1 PE=1 SV=2	8014.91	6531.68	6202.86	10507.8	10054.1	9316.59
Q07954	19	7	98.4525	0.0444666	0.131399	1.12107	0.589502	MCF7	6D	523483	Prolow-density lipoprotein receptor-related protein 1 OS=Homo sapiens OX=9606 GN=LRP1 PE=1 SV=2	14209.3	15432.4	13678.3	12973.4	12481.6	13186.9
H0YN34	9	2	50.5344	0.114998	0.223452	1.28783	0.338253	MCF7	6D	88334.4	SPG11 vesicle trafficking associated_ spatacsin OS=Homo sapiens OX=9606 GN=SPG11 PE=1 SV=1	5917.82	8184.79	5948.39	5709.96	4679.59	5180.05
O60763	9	2	43.9968	0.151671	0.253198	1.29054	0.275964	6D	MCF7	108808	General vesicular transport factor p115 OS=Homo sapiens OX=9606 GN=USO1 PE=1 SV=2	986.344	1122.62	1448.27	1295.32	1790.55	1504.87
Q12901	5	1	25.9913	0.0952642	0.204217	9.61137	0.384189	6D	MCF7	63963.3	Zinc finger protein 155 OS=Homo sapiens OX=9606 GN=ZNF155 PE=1 SV=4	0	15.9682	0	13.1331	16.9567	123.387
I3VM54	4	1	19.5329	0.415753	0.405106	1.19577	0.1093	6D	MCF7	133113	Lysine demethylase 2A OS=Homo sapiens OX=9606 GN=KDM2A PE=1 SV=1	474.842	282.298	572.066	523.19	622.617	443.62
Q9ULX3	3	1	20.9871	0.00882508	0.0577921	1.81465	0.938105	MCF7	6D	47074.2	RNA-binding protein NOB1 OS=Homo sapiens OX=9606 GN=NOB1 PE=1 SV=1	40727.2	52341.8	50653	21531.6	28358.6	29310.7
Q03923	3	1	17.2353	0.184232	0.280098	1.20235	0.236297	MCF7	6D	71017.6	Zinc finger protein 85 OS=Homo sapiens OX=9606 GN=ZNF85 PE=1 SV=3	11142	11135.6	8418.68	9600.29	7969.47	7960.36
O60841	23	12	123.611	0.491547	0.434338	1.06921	0.0910972	MCF7	6D	139283	Eukaryotic translation initiation factor 5B OS=Homo sapiens OX=9606 GN=EIF5B PE=1 SV=4	11395.3	12426	14722.7	12671.6	12089.7	11287.7
Q12860	5	1	19.8175	0.106165	0.214015	1.52252	0.357423	MCF7	6D	114176	Contactin-1 OS=Homo sapiens OX=9606 GN=CNTN1 PE=1 SV=1	1664.68	2576.19	2215.77	1280.71	1879.13	1080.9
A0A1B0GWD8	25	1	133.7	0.20437	0.296892	1.08321	0.216585	MCF7	6D	250242	Sperm flagellar 2 OS=Homo sapiens OX=9606 GN=SPEF2 PE=1 SV=1	36954.6	34893.3	38578	36529.3	31275.8	34138.5
Q68D51	6	3	31.4147	0.0106583	0.0645221	1.16302	0.914146	MCF7	6D	108177	DENN domain-containing protein 2C OS=Homo sapiens OX=9606 GN=DENND2C PE=1 SV=2	6838.58	6744.8	6536.39	6121.62	5538.16	5639.86
B0QY89	16	4	116.683	0.00751571	0.0542348	1.32898	0.95453	MCF7	6D	71130.1	Eukaryotic translation initiation factor 3 subunit L OS=Homo sapiens OX=9606 GN=EIF3L PE=1 SV=1	5085.33	5989.17	5388.71	4263.09	4241.31	3883.45
A0A0G2JNQ3	8	1	67.195	0.390983	0.396289	1.04321	0.116664	6D	MCF7	32110.3	Heterogeneous nuclear ribonucleoprotein C-like 2 OS=Homo sapiens OX=9606 GN=HNRNPCL2 PE=1 SV=1	3873.54	4216.46	3856.61	4180.12	3907.91	4374.73
Q14258	15	5	82.6136	0.957033	0.604916	1.00099	0.0502334	6D	MCF7	72627.3	E3 ubiquitin/ISG15 ligase TRIM25 OS=Homo sapiens OX=9606 GN=TRIM25 PE=1 SV=2	23498.9	23872.7	26840.6	24347.3	24434.1	25504.5
Q13402	10	3	48.4608	0.153485	0.254743	1.18302	0.273439	6D	MCF7	256500	Unconventional myosin-VIIa OS=Homo sapiens OX=9606 GN=MYO7A PE=1 SV=2	22988.9	21726.2	28627.8	31918.3	27545.1	27302.7
Q9UJU6	6	5	41.7718	0.156014	0.256698	1.12047	0.26999	6D	MCF7	48492.5	Drebrin-like protein OS=Homo sapiens OX=9606 GN=DBNL PE=1 SV=1	8040.6	8425.5	8244.89	8223.18	10174.3	9290.53
REVERSE11793	5	1	24.5573	0.00885017	0.0577921	3.55204	0.937783	MCF7	6D	103162	Reversed Sequence 11793	788.349	1502.59	1211.99	374.568	219.825	391.781
P62942	4	1	28.947	0.425072	0.408701	1.08821	0.106732	6D	MCF7	12007.8	Peptidyl-prolyl cis-trans isomerase FKBP1A OS=Homo sapiens OX=9606 GN=FKBP1A PE=1 SV=2	15540.6	16273.9	21005.2	17742.1	19111.1	20625.5
Q53EZ4	2	1	13.4212	0.293412	0.350557	1.67484	0.155901	6D	MCF7	54520.4	Centrosomal protein of 55 kDa OS=Homo sapiens OX=9606 GN=CEP55 PE=1 SV=3	2449.57	732.171	3528.31	2288.9	5362.51	3586.84
Q9P2E3	12	5	67.0751	0.0284598	0.105152	1.32789	0.710707	MCF7	6D	225245	NFX1-type zinc finger-containing protein 1 OS=Homo sapiens OX=9606 GN=ZNFX1 PE=1 SV=2	6286.55	5648.09	6972.63	4352.52	5296.72	4589.37
Q9UHG3	11	4	61.8034	0.165706	0.265544	1.11869	0.25748	MCF7	6D	57039.5	Prenylcysteine oxidase 1 OS=Homo sapiens OX=9606 GN=PCYOX1 PE=1 SV=3	6472.75	6511.21	7634.32	6116.44	5767.61	6546.64
Q9H7D0	28	6	130.701	0.3552	0.381781	1.35995	0.128901	6D	MCF7	216336	Dedicator of cytokinesis protein 5 OS=Homo sapiens OX=9606 GN=DOCK5 PE=1 SV=3	8369	11839	2529.1	11119	9857.85	9944.57
P31146	8	3	50.6265	0.000747153	0.0198411	3.24719	0.999996	6D	MCF7	51710.7	Coronin-1A OS=Homo sapiens OX=9606 GN=CORO1A PE=1 SV=4	2734.55	2505.29	1970.89	7799.25	6719.32	8896.03
Q9Y2W1	10	4	58.27	0.246589	0.326856	1.36442	0.18351	MCF7	6D	108723	Thyroid hormone receptor-associated protein 3 OS=Homo sapiens OX=9606 GN=THRAP3 PE=1 SV=2	1592.76	1875.91	1013.53	873.321	1242.11	1169.62
B9ZVU2	5	1	32.435	0.373901	0.388002	Infinity	0.122249	MCF7	6D	30207.6	Aspartyl aminopeptidase (Fragment) OS=Homo sapiens OX=9606 GN=DNPEP PE=1 SV=2	0	0	9.51437	0	0	0
Q8IZQ1	14	2	60.256	0.0566798	0.149258	1.74448	0.522108	6D	MCF7	399764	WD repeat and FYVE domain-containing protein 3 OS=Homo sapiens OX=9606 GN=WDFY3 PE=1 SV=2	7491.94	12280.4	10238.9	23009.8	14449.6	14894.6
P02042	5	1	38.7523	0.526717	0.449857	1.10923	0.084401	6D	MCF7	16169.6	Hemoglobin subunit delta OS=Homo sapiens OX=9606 GN=HBD PE=1 SV=2	5064.23	7294.54	9079.55	7165.6	7611.49	9003.05
A0A2R8Y7V5	4	1	20.1212	0.00867355	0.0570127	2.55196	0.940047	6D	MCF7	212846	RING-type E3 ubiquitin transferase BRCA1 OS=Homo sapiens OX=9606 GN=BRCA1 PE=1 SV=2	3121.97	4633.02	2329.69	9275.26	8107.4	8353.09
Q96HS1	7	2	39.8333	0.269574	0.339597	1.15079	0.168995	6D	MCF7	32232.6	Serine/threonine-protein phosphatase PGAM5_ mitochondrial OS=Homo sapiens OX=9606 GN=PGAM5 PE=1 SV=2	2554.73	2259.68	1767.8	2337.13	2727.25	2510.38
O60814	16	3	106.2	0.0349168	0.11552	2.09873	0.656158	6D	MCF7	13890.2	Histone H2B type 1-K OS=Homo sapiens OX=9606 GN=H2BC12 PE=1 SV=3	41.8994	91.3999	59.4271	120.2	119.802	164.479
Q5VT52	10	1	59.2732	0.00711294	0.052841	264.912	0.959371	6D	MCF7	156476	Regulation of nuclear pre-mRNA domain-containing protein 2 OS=Homo sapiens OX=9606 GN=RPRD2 PE=1 SV=1	0	0	34.0716	3956.51	1791.06	3278.4
A0A994J771	11	2	59.8961	0.89383	0.584827	1.01949	0.051436	6D	MCF7	233672	Myosin XVIIIA OS=Homo sapiens OX=9606 GN=MYO18A PE=1 SV=1	2623.46	2911.79	2806.1	2368.66	3047.52	3087.72
REVERSE4275	5	2	27.501	0.000980837	0.0221989	107.373	0.999978	6D	MCF7	99448.6	Reversed Sequence 4275	10.6462	43.4304	70.3063	4604.7	4886.12	3864.54
O14929	9	3	61.0398	0.0291167	0.106994	1.17798	0.704743	6D	MCF7	49939.9	Histone acetyltransferase type B catalytic subunit OS=Homo sapiens OX=9606 GN=HAT1 PE=1 SV=2	9721.94	10543.8	9211.05	11186.8	11260	12276.2
O60749	17	4	105.893	0.063064	0.159192	1.22632	0.492783	MCF7	6D	58585.3	Sorting nexin-2 OS=Homo sapiens OX=9606 GN=SNX2 PE=1 SV=2	17387.7	13539.9	14209.1	12481.6	12349.7	11975.3
P35908	27	6	207.937	0.791479	0.54811	1.04751	0.0556843	MCF7	6D	65718.1	Keratin_ type II cytoskeletal 2 epidermal OS=Homo sapiens OX=9606 GN=KRT2 PE=1 SV=2	14146.7	4955.93	24034	11251.1	15332.3	14596.8
O60858	4	1	20.939	0.0770333	0.180076	2.56141	0.438963	6D	MCF7	47843	E3 ubiquitin-protein ligase TRIM13 OS=Homo sapiens OX=9606 GN=TRIM13 PE=1 SV=2	108.93	207.691	49.9854	418.846	222.445	297.741
O75665	16	5	76.6369	0.733663	0.527705	1.02155	0.0594861	MCF7	6D	117128	Centriole and centriolar satellite protein OFD1 OS=Homo sapiens OX=9606 GN=OFD1 PE=1 SV=1	9740.32	10205	11360.2	9634.72	10741.6	10268.9
Q00005	2	1	11.6155	0.633689	0.488232	1.08983	0.0689508	6D	MCF7	52109.4	Serine/threonine-protein phosphatase 2A 55 kDa regulatory subunit B beta isoform OS=Homo sapiens OX=9606 GN=PPP2R2B PE=1 SV=1	1642.2	2498.87	2059.86	1756.91	2550.78	2450.29
A0A087X1N3	1	1	4.9671	0.913679	0.58984	1.12974	0.0509464	MCF7	6D	37410.3	Ribonuclease P 40kDa subunit_ isoform CRA_c OS=Homo sapiens OX=9606 GN=RPP40 PE=1 SV=1	1177.09	6241.71	2505.75	3936.46	1908.98	2939.36
Q13838	13	1	111.817	0.192889	0.287984	1.06678	0.227447	MCF7	6D	49447.7	Spliceosome RNA helicase DDX39B OS=Homo sapiens OX=9606 GN=DDX39B PE=1 SV=1	67487.6	70910.2	70757.6	67343.8	60397.3	68320.8
P09622	20	3	131.895	0.0232142	0.0937828	1.18903	0.762121	MCF7	6D	54747.6	Dihydrolipoyl dehydrogenase_ mitochondrial OS=Homo sapiens OX=9606 GN=DLD PE=1 SV=2	21448.7	22664.2	22193.9	20344.3	17720.1	17700.9
Q8WUM4	25	10	168.301	0.0584754	0.15229	1.41196	0.513506	MCF7	6D	96650.6	Programmed cell death 6-interacting protein OS=Homo sapiens OX=9606 GN=PDCD6IP PE=1 SV=1	19208.3	18382.3	24027.1	14233.8	17314.5	12091.6
H7C1L9	15	3	83.2903	0.0347629	0.115394	1.23288	0.65736	MCF7	6D	224455	E3 ubiquitin-protein ligase OS=Homo sapiens OX=9606 GN=TRIP12 PE=1 SV=2	3569.62	2986.78	3116.45	2425.13	2761.29	2659.29
Q9Y3A5	6	1	33.4717	9.89491e-07	0.000492685	4.65058	1	MCF7	6D	29048.7	Ribosome maturation protein SBDS OS=Homo sapiens OX=9606 GN=SBDS PE=1 SV=4	4880.63	5399.74	5101.3	1102.88	1082.84	1121.75
P17174	16	10	114.153	0.0522836	0.143432	1.18461	0.544467	MCF7	6D	46475.7	Aspartate aminotransferase_ cytoplasmic OS=Homo sapiens OX=9606 GN=GOT1 PE=1 SV=3	40365.5	43928.5	49656.6	37184.3	37646.4	38245
Q9P2A4	2	1	10.1063	0.968038	0.60743	1.00136	0.0501291	6D	MCF7	39377.5	ABI gene family member 3 OS=Homo sapiens OX=9606 GN=ABI3 PE=1 SV=2	3805.11	4346.75	5507.02	3850.17	5166.83	4660.39
Q92833	5	1	27.1052	0.373901	0.388002	Infinity	0.122249	6D	MCF7	140388	Protein Jumonji OS=Homo sapiens OX=9606 GN=JARID2 PE=1 SV=2	0	0	0	0	0	18.8881
A0A5F9ZGX0	15	1	85.6424	0.702609	0.51505	1.04615	0.0620031	6D	MCF7	247121	Microtubule actin crosslinking factor 1 (Fragment) OS=Homo sapiens OX=9606 GN=MACF1 PE=1 SV=1	1054.37	1362.51	1760	1557.72	1498.08	1313.85
P12814	44	8	426.277	0.0380744	0.121196	1.1358	0.632467	6D	MCF7	103628	Alpha-actinin-1 OS=Homo sapiens OX=9606 GN=ACTN1 PE=1 SV=2	42839.6	42350	47649.5	48392.3	51154.4	51332.1
O75592	20	2	88.0101	0.219058	0.305955	1.57059	0.203969	MCF7	6D	521792	E3 ubiquitin-protein ligase MYCBP2 OS=Homo sapiens OX=9606 GN=MYCBP2 PE=1 SV=4	656.808	1025.13	1490.26	740.142	810.464	469.146
Q9UK73	6	1	36.1529	0.210966	0.301371	1.55354	0.210754	MCF7	6D	71233.8	Protein fem-1 homolog B OS=Homo sapiens OX=9606 GN=FEM1B PE=1 SV=1	4918.53	6415.23	2910.89	3869.8	3005.35	2294
Q08211	47	21	345.436	0.0168714	0.0804855	1.33133	0.834157	6D	MCF7	142270	ATP-dependent RNA helicase A OS=Homo sapiens OX=9606 GN=DHX9 PE=1 SV=4	47883.3	54783.8	59150.7	71603.8	67054.6	76773.8
Q9Y4F3	5	1	26.2431	0.582296	0.468698	1.17529	0.0755603	MCF7	6D	195939	Meiosis regulator and mRNA stability factor 1 OS=Homo sapiens OX=9606 GN=MARF1 PE=1 SV=6	2393.43	4297.42	2526.39	2776.84	1754.67	3311.03
A0A087WTU9	56	6	272.233	0.309818	0.357937	1.24577	0.147858	6D	MCF7	458699	ALMS1 centrosome and basal body associated protein OS=Homo sapiens OX=9606 GN=ALMS1 PE=1 SV=1	3116.72	2710.78	5689.47	4347.33	4783.52	5216.6
P09525	26	8	177.665	0.0550251	0.146799	1.20305	0.530299	6D	MCF7	36110.9	Annexin A4 OS=Homo sapiens OX=9606 GN=ANXA4 PE=1 SV=4	27164.5	25486.8	31371.2	35371.1	31591.5	34120.7
P04181	18	11	123.127	0.0118639	0.0682829	1.19986	0.898219	MCF7	6D	48877.1	Ornithine aminotransferase_ mitochondrial OS=Homo sapiens OX=9606 GN=OAT PE=1 SV=1	37549.1	35200.1	40258.1	32046.1	31591.8	30546.2
Q13617	15	3	88.3057	0.00992305	0.0621491	1.69753	0.923828	6D	MCF7	87610.6	Cullin-2 OS=Homo sapiens OX=9606 GN=CUL2 PE=1 SV=2	11289.3	15239.6	13565.1	25619.6	22678	19763.2
Q4VXU2	11	2	64.7174	0.111578	0.220245	1.1839	0.345435	6D	MCF7	69019.7	Polyadenylate-binding protein 1-like OS=Homo sapiens OX=9606 GN=PABPC1L PE=2 SV=1	3588.95	2872.72	3392.55	3783.49	4275.72	3607.22
Q8IZE3	2	1	12.0923	0.94466	0.602868	1.09885	0.0503876	MCF7	6D	83770	Protein-associating with the carboxyl-terminal domain of ezrin OS=Homo sapiens OX=9606 GN=SCYL3 PE=1 SV=3	21263	9184.07	24639.2	16341.6	13470.6	20318.6
REVERSE50803	2	1	8.1232	0.418663	0.405609	1.32373	0.108487	MCF7	6D	67470.4	Reversed Sequence 50803	1752.73	1718.12	3579.5	1801.04	1868.22	1656.85
P27105	5	3	34.8195	0.000396635	0.0171732	2.55653	1	6D	MCF7	31901.9	Stomatin OS=Homo sapiens OX=9606 GN=STOM PE=1 SV=3	1644.85	1743.57	1778.49	4830.26	3717.77	4661.3
H3BMM9	5	3	33.7216	0.00186188	0.028525	1.40039	0.999368	MCF7	6D	31700.6	RNA-binding protein with serine-rich domain 1 (Fragment) OS=Homo sapiens OX=9606 GN=RNPS1 PE=1 SV=1	9151.22	10049.3	8636.81	6643.43	6477.23	6757.57
A0A0C4DG52	7	1	31.6459	0.0913906	0.199365	1.18304	0.394666	6D	MCF7	126004	WD repeat domain 64 OS=Homo sapiens OX=9606 GN=WDR64 PE=1 SV=2	7962.09	9196.66	9204.87	9698.72	9858.4	11632
Q86WJ1	16	4	84.3732	0.441789	0.415045	1.17528	0.102379	6D	MCF7	101570	Chromodomain-helicase-DNA-binding protein 1-like OS=Homo sapiens OX=9606 GN=CHD1L PE=1 SV=3	1798.24	1064.82	1065.08	1252.51	1879.26	1484.91
REVERSE17627	2	1	17.0685	0.898282	0.586199	1.02494	0.0513171	MCF7	6D	47739.2	Reversed Sequence 17627	5597.66	4389.05	9715.18	6634.77	6259.64	6328.02
P62701	28	11	181.845	0.00103262	0.0227171	1.19174	0.99997	6D	MCF7	29825.9	Small ribosomal subunit protein eS4_ X isoform OS=Homo sapiens OX=9606 GN=RPS4X PE=1 SV=2	76022.7	75450.1	74662.8	87968.6	88099.4	93426.4
Q9BY89	5	1	30.8119	0.0229626	0.0933199	2.94667	0.764766	6D	MCF7	197738	Uncharacterized protein KIAA1671 OS=Homo sapiens OX=9606 GN=KIAA1671 PE=1 SV=2	422.672	274.126	167.182	1125.71	652.049	768.105
Q7L0Y3	13	1	79.718	0.568953	0.465334	2.1921	0.0775087	MCF7	6D	47632.2	tRNA methyltransferase 10 homolog C OS=Homo sapiens OX=9606 GN=TRMT10C PE=1 SV=2	601.873	4565.14	890.283	901.324	1076.18	785.737
Q14980	69	18	450.207	0.161643	0.261953	1.16546	0.262592	MCF7	6D	239343	Nuclear mitotic apparatus protein 1 OS=Homo sapiens OX=9606 GN=NUMA1 PE=1 SV=2	8635.3	7683.38	9828.31	6999.87	8263.82	7171.26
P21926	5	3	41.9675	0.0227712	0.0931265	1.37246	0.76679	MCF7	6D	25986.4	CD9 antigen OS=Homo sapiens OX=9606 GN=CD9 PE=1 SV=4	27349.5	26883.8	34663.8	21695.3	22527.8	20548.9
Q14149	6	2	35.4656	0.0137279	0.0734985	2.02863	0.873813	6D	MCF7	108311	MORC family CW-type zinc finger protein 3 OS=Homo sapiens OX=9606 GN=MORC3 PE=1 SV=3	351.589	502.712	286.563	747.288	707.17	859.938
P05109	10	2	100.919	0.000353666	0.0171732	4.42714	1	6D	MCF7	10891.6	Protein S100-A8 OS=Homo sapiens OX=9606 GN=S100A8 PE=1 SV=1	6419.81	7624.85	7993.1	29774.1	27700.9	40089.3
A0A8I5KWQ1	5	1	29.1073	0.0328088	0.114039	1.24122	0.673012	MCF7	6D	40668	Endoplasmic reticulum oxidoreductase 1 beta OS=Homo sapiens OX=9606 GN=ERO1B PE=1 SV=1	9262.59	10605.3	9765.06	8852.33	7408.34	7613.49
Q9UKN7	35	3	194.973	0.686108	0.508672	1.12523	0.063488	MCF7	6D	397859	Unconventional myosin-XV OS=Homo sapiens OX=9606 GN=MYO15A PE=1 SV=2	1110.67	789.95	577.698	649.573	900.749	652.166
A0A087WUL2	3	2	41.2834	0.14536	0.247373	1.08647	0.285094	MCF7	6D	16389.2	Proteasome subunit beta type-3 (Fragment) OS=Homo sapiens OX=9606 GN=PSMB3 PE=1 SV=1	23402.8	21802.6	25237.6	22106.8	20963.2	21766.7
Q99661	6	1	36.9722	0.105908	0.213711	1.30923	0.358015	6D	MCF7	82225.5	Kinesin-like protein KIF2C OS=Homo sapiens OX=9606 GN=KIF2C PE=1 SV=2	12918.7	15994.8	20523.6	22171.6	20209.5	22343.5
O15455	15	1	81.9725	0.0272246	0.102033	2.09618	0.722194	6D	MCF7	104798	Toll-like receptor 3 OS=Homo sapiens OX=9606 GN=TLR3 PE=1 SV=1	889.514	1101.46	513.097	1818.39	1607.3	1823.31
Q13761	3	1	14.7497	7.46751e-05	0.00760761	4.68962	1	6D	MCF7	44583.7	Runt-related transcription factor 3 OS=Homo sapiens OX=9606 GN=RUNX3 PE=1 SV=2	2440.96	2202.16	2123.34	12377.1	9683.56	9671.49
A0A0S2Z377	36	1	328.764	0.0297516	0.107687	1.06197	0.699074	6D	MCF7	75618.9	Annexin (Fragment) OS=Homo sapiens OX=9606 GN=ANXA6 PE=1 SV=1	12098.3	12014.3	12684.4	12915.3	12968.2	13193.7
P08133	41	2	320.663	0.0297516	0.107687	1.06197	0.699074	6D	MCF7	76215.6	Annexin A6 OS=Homo sapiens OX=9606 GN=ANXA6 PE=1 SV=3	40306.3	40026.5	42259	43028.3	43204.4	43955.7
P62330	5	1	47.4455	0.28154	0.344643	1.15368	0.162198	6D	MCF7	20196.3	ADP-ribosylation factor 6 OS=Homo sapiens OX=9606 GN=ARF6 PE=1 SV=2	2906.17	2795.75	1967.15	2821.69	3059.97	2965.99
P26583	13	2	101.63	0.741059	0.530152	1.1022	0.0589375	MCF7	6D	24204.9	High mobility group protein B2 OS=Homo sapiens OX=9606 GN=HMGB2 PE=1 SV=2	14001.9	16745.8	8974.97	9743.14	14046.5	12249.7
P20290	15	3	105.398	0.956102	0.604712	1.00372	0.0502437	MCF7	6D	22225	Transcription factor BTF3 OS=Homo sapiens OX=9606 GN=BTF3 PE=1 SV=1	11227.9	12021.5	8995.6	8500.96	12277.5	11347
P36507	5	2	26.8776	0.0155108	0.0774692	1.3509	0.851038	MCF7	6D	44709.3	Dual specificity mitogen-activated protein kinase kinase 2 OS=Homo sapiens OX=9606 GN=MAP2K2 PE=1 SV=1	2221.03	2033.79	2033.45	1346.7	1684.36	1623.81
P08F94	7	2	41.4433	0.00170982	0.0273084	3.21261	0.99957	6D	MCF7	452405	Fibrocystin OS=Homo sapiens OX=9606 GN=PKHD1 PE=1 SV=1	6380.22	7736.17	10787.7	26518.3	28683.3	24805.4
P53350	4	1	20.3856	0.550385	0.458654	1.07287	0.0803972	MCF7	6D	68996.2	Serine/threonine-protein kinase PLK1 OS=Homo sapiens OX=9606 GN=PLK1 PE=1 SV=1	37375.8	41848.6	47140.5	44402	40764.8	32615.7
I3L1D5	3	1	15.1356	0.95799	0.605138	1.00959	0.0502231	MCF7	6D	75114.7	Arachidonate 15-lipoxygenase type B OS=Homo sapiens OX=9606 GN=ALOX15B PE=1 SV=1	10884.8	12775.6	17100.1	12927.5	14124.6	13321.4
P21817	43	6	229.738	0.258599	0.334396	1.26009	0.17567	MCF7	6D	570879	Ryanodine receptor 1 OS=Homo sapiens OX=9606 GN=RYR1 PE=1 SV=3	3016.04	4517.77	2771.45	3023.49	2554.73	2599.98
P11279	14	6	70.7995	0.0882787	0.196087	1.18006	0.403499	6D	MCF7	45395.7	Lysosome-associated membrane glycoprotein 1 OS=Homo sapiens OX=9606 GN=LAMP1 PE=1 SV=3	8426.04	9989.7	10926.7	11531	11634.7	11460
O15050	20	6	86.8416	0.0759752	0.179422	1.24808	0.442623	6D	MCF7	340556	TPR and ankyrin repeat-containing protein 1 OS=Homo sapiens OX=9606 GN=TRANK1 PE=2 SV=4	4195.96	3502.41	3092.07	4192.69	4755.28	4519.39
Q13509	34	1	319.527	0.00415187	0.0417444	11.4278	0.989034	6D	MCF7	50889	Tubulin beta-3 chain OS=Homo sapiens OX=9606 GN=TUBB3 PE=1 SV=2	923.417	214.88	436.177	4577.31	6825.04	6590.38
Q7Z494	8	1	38.343	0.00787299	0.0544559	1.94166	0.95014	6D	MCF7	152062	Nephrocystin-3 OS=Homo sapiens OX=9606 GN=NPHP3 PE=1 SV=1	1763.26	1720.05	2468.95	3330.24	4050.42	4176.6
Q49A92	2	1	9.6793	8.82389e-06	0.00251061	24.1095	1	6D	MCF7	59775.9	Uncharacterized protein C8orf34 OS=Homo sapiens OX=9606 GN=C8orf34 PE=2 SV=3	515.068	505.888	391.284	9898.86	11868.9	12280.7
Q9P2M4	1	1	4.7627	0.66469	0.500494	1.18724	0.0655776	MCF7	6D	78878.5	TBC1 domain family member 14 OS=Homo sapiens OX=9606 GN=TBC1D14 PE=1 SV=3	309.368	198.212	128.313	245.074	105.736	184.795
A0A0A0N0M2	12	3	66.9903	0.220186	0.306287	1.04197	0.203053	6D	MCF7	134917	Tyrosine-protein kinase OS=Homo sapiens OX=9606 GN=JAK1 PE=1 SV=1	13059.8	13267	14318.9	13984.3	14225.4	14141.7
Q6ZQY3	4	1	25.6413	0.231245	0.314163	1.33617	0.194446	6D	MCF7	60045	Acidic amino acid decarboxylase GADL1 OS=Homo sapiens OX=9606 GN=GADL1 PE=1 SV=4	793.988	873.537	476.203	1051.15	750.729	1062.51
Q5SZE1	5	1	32.5735	0.908361	0.588125	1.01793	0.0510674	6D	MCF7	36487.7	Ceramide synthase 2 (Fragment) OS=Homo sapiens OX=9606 GN=CERS2 PE=1 SV=2	94470.1	53543.3	84089.3	74125	62393.7	99746.1
P48553	7	2	32.671	0.583315	0.469212	1.0655	0.0754157	6D	MCF7	143900	Trafficking protein particle complex subunit 10 OS=Homo sapiens OX=9606 GN=TRAPPC10 PE=1 SV=2	3976.83	2782.52	2722.07	3550.47	3455.84	3096.12
Q5JR59	19	1	109.026	0.116117	0.223822	Infinity	0.335965	6D	MCF7	150993	Microtubule-associated tumor suppressor candidate 2 OS=Homo sapiens OX=9606 GN=MTUS2 PE=1 SV=3	0	0	0	19.5287	19.5505	0
A0A8I5KPV0	3	1	16.1534	0.206863	0.297356	2.05564	0.214349	6D	MCF7	64046.2	Lysine demethylase 1A OS=Homo sapiens OX=9606 GN=KDM1A PE=1 SV=1	1354.77	1931.62	194.367	2014.3	2299.37	2841.51
P05783	105	47	798.5	0.301053	0.353954	1.1351	0.152065	6D	MCF7	48057.9	Keratin_ type I cytoskeletal 18 OS=Homo sapiens OX=9606 GN=KRT18 PE=1 SV=2	484837	521867	365353	559380	496771	501272
Q14677	9	1	47.1967	0.895062	0.585248	1.01696	0.0514025	MCF7	6D	68316.7	Clathrin interactor 1 OS=Homo sapiens OX=9606 GN=CLINT1 PE=1 SV=1	1621.02	1753.85	794.483	1468.99	1435.84	1195
P30520	8	2	51.9263	0.908911	0.588125	1.00338	0.0510545	6D	MCF7	50496.6	Adenylosuccinate synthetase isozyme 2 OS=Homo sapiens OX=9606 GN=ADSS2 PE=1 SV=3	10400.6	9674.54	10379.3	10082.8	9934.63	10539.9
A0A7P0T8J4	1	1	13.451	0.795054	0.549018	1.41983	0.0554844	MCF7	6D	47935.5	Dystrobrevin alpha OS=Homo sapiens OX=9606 GN=DTNA PE=1 SV=1	181.32	57.9495	6.49813	39.4828	87.9091	45.7048
P61956	4	1	38.4242	0.155698	0.256698	1.11533	0.270417	6D	MCF7	10928.3	Small ubiquitin-related modifier 2 OS=Homo sapiens OX=9606 GN=SUMO2 PE=1 SV=3	6094.86	7384.38	6435.66	7128.66	7827.99	7255.11
B5MCA4	2	1	12.003	0.199633	0.294085	1.15816	0.220953	MCF7	6D	38634.8	Epithelial cell adhesion molecule OS=Homo sapiens OX=9606 GN=EPCAM PE=1 SV=1	8808.73	10772.5	8396.71	7818.3	7424.55	8914.4
Q5GLZ8	11	3	60.8756	0.0407268	0.12512	2.13185	0.613879	MCF7	6D	119989	Probable E3 ubiquitin-protein ligase HERC4 OS=Homo sapiens OX=9606 GN=HERC4 PE=1 SV=1	610.077	540.022	414.645	368.356	161.253	204.376
Q8NAT2	9	1	46.7591	0.0334831	0.114103	4.30072	0.667526	6D	MCF7	111106	Tudor domain-containing protein 5 OS=Homo sapiens OX=9606 GN=TDRD5 PE=1 SV=3	336.081	876.127	2097.68	3949.58	4831.07	5454.28
Q02386	4	1	21.4566	0.689784	0.509905	3.62325	0.0631479	MCF7	6D	80523	Zinc finger protein 45 OS=Homo sapiens OX=9606 GN=ZNF45 PE=1 SV=2	0	70.1294	58.3243	6.94666e-07	15.1312	20.3214
P11215	5	2	23.9235	0.147599	0.249101	2.05339	0.281791	6D	MCF7	128490	Integrin alpha-M OS=Homo sapiens OX=9606 GN=ITGAM PE=1 SV=2	41.751	120.359	166.743	144.535	263.384	267.343
Q9NVV4	4	1	22.0327	0.952048	0.604259	1.0512	0.0502909	MCF7	6D	67027.2	Poly(A) RNA polymerase_ mitochondrial OS=Homo sapiens OX=9606 GN=MTPAP PE=1 SV=1	1930.79	1705.09	873.744	1703.53	1016.76	1569.68
B4DJ81	15	3	81.7333	0.242019	0.32394	2.84089	0.186653	MCF7	6D	67606	NADH-ubiquinone oxidoreductase 75 kDa subunit_ mitochondrial OS=Homo sapiens OX=9606 GN=NDUFS1 PE=1 SV=1	454.957	82.706	467.241	85.6465	155.317	112.765
Q9NSE4	17	3	90.3448	0.609638	0.480299	1.45106	0.0718757	MCF7	6D	114761	Isoleucine--tRNA ligase_ mitochondrial OS=Homo sapiens OX=9606 GN=IARS2 PE=1 SV=2	1236.63	952.097	3440.91	1400.9	1571.99	906.789
Q00325	15	7	101.405	0.332277	0.370129	1.09473	0.137928	MCF7	6D	40551.2	Solute carrier family 25 member 3 OS=Homo sapiens OX=9606 GN=SLC25A3 PE=1 SV=2	70427.7	74294.9	59870.3	67688.6	61755	57446.1
K7EJE8	21	8	150.299	0.0154038	0.0773705	1.44508	0.852384	6D	MCF7	93696	Lon protease homolog_ mitochondrial OS=Homo sapiens OX=9606 GN=LONP1 PE=1 SV=1	18565.6	25269.1	22149.8	32390.9	30261	32701.3
REVERSE11717	1	1	4.6973	0.792596	0.548693	1.02145	0.0556214	6D	MCF7	89507.9	Reversed Sequence 11717	696.563	226.932	339.408	334.961	576.396	378.634
Q15029	20	8	174.392	0.748563	0.532643	1.01158	0.0584002	MCF7	6D	110405	116 kDa U5 small nuclear ribonucleoprotein component OS=Homo sapiens OX=9606 GN=EFTUD2 PE=1 SV=1	12841.4	12642	13807.7	12542	12985	13314.4
Q9Y5X1	5	2	19.9519	0.16687	0.266092	1.95886	0.256049	MCF7	6D	66991	Sorting nexin-9 OS=Homo sapiens OX=9606 GN=SNX9 PE=1 SV=1	199.421	316.046	592.184	250.854	143.355	171.248
P50213	10	4	73.6818	0.166264	0.265764	1.10201	0.256792	6D	MCF7	40048	Isocitrate dehydrogenase [NAD] subunit alpha_ mitochondrial OS=Homo sapiens OX=9606 GN=IDH3A PE=1 SV=1	23120.5	23870.1	26709.2	25072	27972.8	28173
P49448	16	1	122.915	0.25873	0.334396	1.05461	0.175587	6D	MCF7	61776.3	Glutamate dehydrogenase 2_ mitochondrial OS=Homo sapiens OX=9606 GN=GLUD2 PE=1 SV=2	2795.62	2878.43	2701.41	2865.89	3152.83	2814.14
Q4ZHG4	8	3	32.4228	0.178455	0.275498	1.14842	0.242554	MCF7	6D	206014	Fibronectin type III domain-containing protein 1 OS=Homo sapiens OX=9606 GN=FNDC1 PE=2 SV=4	12822.3	12731.4	13355.3	12478	9411.13	11991.3
Q07960	15	1	89.7904	0.206394	0.297234	1.92604	0.214767	6D	MCF7	50492.8	Rho GTPase-activating protein 1 OS=Homo sapiens OX=9606 GN=ARHGAP1 PE=1 SV=1	1528.85	1345.49	655.872	1085.68	2880.27	2833.38
A0A804HLD3	67	4	361.098	0.372978	0.388002	1.33824	0.122564	6D	MCF7	535244	Dynein axonemal heavy chain 14 OS=Homo sapiens OX=9606 GN=DNAH14 PE=1 SV=1	9147.21	11011.4	2543.18	10976.9	10120.8	9282.57
P26373	17	7	98.6476	0.967424	0.60743	1.00612	0.0501341	MCF7	6D	24318.5	Large ribosomal subunit protein eL13 OS=Homo sapiens OX=9606 GN=RPL13 PE=1 SV=4	78530.8	77417.3	64741.7	76543.6	70800.5	72003.3
Q8WUY3	14	2	72.4557	0.490122	0.433656	1.14134	0.0913891	6D	MCF7	342746	Protein prune homolog 2 OS=Homo sapiens OX=9606 GN=PRUNE2 PE=1 SV=3	2813.4	3917.01	1731.1	2910.62	3336.68	3410.12
P00966	32	17	197.435	0.000423124	0.0174233	2.31456	1	6D	MCF7	46815.6	Argininosuccinate synthase OS=Homo sapiens OX=9606 GN=ASS1 PE=1 SV=2	35088.6	39693.6	30378.4	81801.5	78937.2	82662.2
Q58FG0	8	1	103.793	0.347726	0.378658	1.6869	0.131732	6D	MCF7	38966.2	Putative heat shock protein HSP 90-alpha A5 OS=Homo sapiens OX=9606 GN=HSP90AA5P PE=2 SV=1	995.123	484.208	0	637.874	980.21	877.405
P50748	25	5	131.419	0.600256	0.476142	1.08742	0.0730952	6D	MCF7	253372	Kinetochore-associated protein 1 OS=Homo sapiens OX=9606 GN=KNTC1 PE=1 SV=1	20523	15424.6	10472.7	19045	15852.8	15580.8
O43166	12	3	55.5509	0.773741	0.540904	1.03007	0.0567349	MCF7	6D	201226	Signal-induced proliferation-associated 1-like protein 1 OS=Homo sapiens OX=9606 GN=SIPA1L1 PE=1 SV=4	7994.14	6501.49	7762.34	6142.92	7279.77	8185.45
P53602	2	1	9.0963	0.0485473	0.138341	1.74886	0.565076	6D	MCF7	43917.9	Diphosphomevalonate decarboxylase OS=Homo sapiens OX=9606 GN=MVD PE=1 SV=1	17336.3	18884.4	11692.5	20946.5	31996.5	30850.4
O75340	9	3	60.6434	0.986552	0.612846	1.00165	0.0500228	MCF7	6D	21925.5	Programmed cell death protein 6 OS=Homo sapiens OX=9606 GN=PDCD6 PE=1 SV=1	21222.3	23565.3	26699.2	22040.1	24568.6	24760
O94832	13	4	64.5883	0.0193455	0.086975	2.64237	0.804727	MCF7	6D	117001	Unconventional myosin-Id OS=Homo sapiens OX=9606 GN=MYO1D PE=1 SV=2	4914.94	4139.99	2287.27	1667.81	1331.7	1292.92
A0A5F9ZHI5	10	2	82.9403	0.126031	0.232204	1.14071	0.31691	MCF7	6D	45918.2	Aldehyde dehydrogenase OS=Homo sapiens OX=9606 GN=ALDH3A2 PE=1 SV=1	9651.01	10657	10289.8	9490.13	7842.68	9490.61
REVERSE8841	2	1	9.1269	0.757418	0.535128	1.20502	0.0577907	6D	MCF7	44102	Reversed Sequence 8841	1334.91	174.538	601.414	272.995	1558.43	712.218
P46939	47	6	262.775	0.00682096	0.0512701	2.20772	0.962797	6D	MCF7	396691	Utrophin OS=Homo sapiens OX=9606 GN=UTRN PE=1 SV=2	2221.23	3529.82	3606.06	7065.38	6890.17	6702.34
Q00059	8	2	55.1314	0.384744	0.393368	1.84494	0.118653	MCF7	6D	29324.8	Transcription factor A_ mitochondrial OS=Homo sapiens OX=9606 GN=TFAM PE=1 SV=1	847.873	783.031	208.915	151.465	533.629	312.133
Q8NCM8	76	21	435.943	0.837091	0.564772	1.01307	0.0534223	MCF7	6D	496101	Cytoplasmic dynein 2 heavy chain 1 OS=Homo sapiens OX=9606 GN=DYNC2H1 PE=1 SV=4	15775.5	17358.4	17999.4	18092.3	15279.1	17102
A0A087WWN0	1	1	4.9771	0.249387	0.328161	1.3443	0.18163	6D	MCF7	6347.48	ASXL transcriptional regulator 1 OS=Homo sapiens OX=9606 GN=ASXL1 PE=1 SV=1	4506.26	5682.98	2535.95	4921.35	6593.5	5591.58
Q16630	8	3	50.0048	0.414641	0.404818	3.32242	0.109613	MCF7	6D	59381	Cleavage and polyadenylation specificity factor subunit 6 OS=Homo sapiens OX=9606 GN=CPSF6 PE=1 SV=2	2693.66	920.192	12475.2	2251.65	1633.91	957.005
A0A7I2V403	21	4	94.2749	0.661079	0.499402	1.06578	0.0659488	6D	MCF7	291088	Zinc finger FYVE domain-containing protein 26 OS=Homo sapiens OX=9606 GN=ZFYVE26 PE=1 SV=1	1389.54	933.571	1022.99	1190.11	1006.65	1369.45
Q01538	3	1	15.074	0.000332215	0.0165415	2.79096	1	6D	MCF7	123983	Myelin transcription factor 1 OS=Homo sapiens OX=9606 GN=MYT1 PE=1 SV=2	15157.9	19341.5	19320.3	49843.3	53589.2	46776.5
Q8N2C7	18	1	72.9989	0.14687	0.248105	1.54814	0.282859	6D	MCF7	367383	Protein unc-80 homolog OS=Homo sapiens OX=9606 GN=UNC80 PE=1 SV=2	215.967	146.053	143.005	353.687	182.727	245.438
Q8TEX9	18	2	113.785	0.0163401	0.0794395	1.70704	0.840693	6D	MCF7	120255	Importin-4 OS=Homo sapiens OX=9606 GN=IPO4 PE=1 SV=2	3993.07	4237.18	4830.51	9159.1	7027.86	6108.33
Q96HY6	5	3	41.215	0.0108554	0.065318	1.30054	0.911543	MCF7	6D	35610.9	DDRGK domain-containing protein 1 OS=Homo sapiens OX=9606 GN=DDRGK1 PE=1 SV=2	3576.55	3939.43	3352.31	2672.97	2703.65	2980.12
P14618	86	28	586.319	0.012995	0.0714963	1.16781	0.883354	MCF7	6D	58507.3	Pyruvate kinase PKM OS=Homo sapiens OX=9606 GN=PKM PE=1 SV=4	88181.2	97781.9	93799.9	76953.3	80059.3	82549.9
Q5MIZ7	8	1	48.1214	0.0170761	0.0805922	1.56903	0.83166	6D	MCF7	98256.8	Serine/threonine-protein phosphatase 4 regulatory subunit 3B OS=Homo sapiens OX=9606 GN=PPP4R3B PE=1 SV=2	1746.8	2531.67	1867.51	3283.38	3033.61	3326.25
REVERSE12547	1	1	5.8385	0.0322775	0.11318	74.5566	0.6774	6D	MCF7	55191.2	Reversed Sequence 12547	141.278	0	68.2814	6342.32	4889.56	4392.15
P53992	22	5	140.214	0.0404637	0.124689	1.64383	0.615673	6D	MCF7	119865	Protein transport protein Sec24C OS=Homo sapiens OX=9606 GN=SEC24C PE=1 SV=3	3414.9	3545.52	2082.77	4677.11	4894.58	5293.74
P20073	7	1	37.1025	0.573908	0.466735	1.15327	0.0767731	6D	MCF7	53024.5	Annexin A7 OS=Homo sapiens OX=9606 GN=ANXA7 PE=1 SV=3	1834.72	2651	1788.17	1659.49	2821.64	2754.34
P41594	4	1	28.4025	0.280025	0.34427	2.06232	0.163032	6D	MCF7	134636	Metabotropic glutamate receptor 5 OS=Homo sapiens OX=9606 GN=GRM5 PE=1 SV=2	515.671	152.211	27.3506	462.471	201.499	769.824
P05198	12	9	79.2242	0.000581575	0.0191685	1.31554	0.999999	6D	MCF7	36397.4	Eukaryotic translation initiation factor 2 subunit 1 OS=Homo sapiens OX=9606 GN=EIF2S1 PE=1 SV=3	22561.4	24545.7	23734.4	31492.5	31435.9	30266.3
K7EQN6	14	2	75.3792	0.908697	0.588125	1.0193	0.0510595	MCF7	6D	152246	Zinc finger protein 536 OS=Homo sapiens OX=9606 GN=ZNF536 PE=1 SV=3	4921.88	4144.48	8314.6	5699.69	5414.8	5937.36
O95747	12	5	69.3676	0.172759	0.270873	1.05136	0.249024	MCF7	6D	58307.4	Serine/threonine-protein kinase OSR1 OS=Homo sapiens OX=9606 GN=OXSR1 PE=1 SV=1	10662.7	10792.1	10130.2	9559.67	10312.1	10170.4
O43747	18	7	137.234	0.161255	0.261537	1.1252	0.26309	MCF7	6D	92207.1	AP-1 complex subunit gamma-1 OS=Homo sapiens OX=9606 GN=AP1G1 PE=1 SV=5	13488.1	16196.3	16389.7	13649	13132.9	14165.6
Q8NCM2	8	1	55.9087	0.0398089	0.123693	5.51411	0.620184	MCF7	6D	113017	Potassium voltage-gated channel subfamily H member 5 OS=Homo sapiens OX=9606 GN=KCNH5 PE=1 SV=3	3355.39	2003.36	700.766	410.317	478.961	209.633
O60522	15	5	102.883	0.057631	0.15083	1.33795	0.517515	MCF7	6D	239996	Tudor domain-containing protein 6 OS=Homo sapiens OX=9606 GN=TDRD6 PE=2 SV=2	4225.1	4335.38	5423.98	3981.71	3060.57	3409.86
Q13162	8	2	78.5769	0.18991	0.285893	1.23882	0.230424	MCF7	6D	30768	Peroxiredoxin-4 OS=Homo sapiens OX=9606 GN=PRDX4 PE=1 SV=1	18334.6	19733.3	27313.5	18529	16575.4	17672.8
Q9ULE0	4	1	21.4307	0.0580175	0.151643	1.31422	0.515672	MCF7	6D	137846	Protein WWC3 OS=Homo sapiens OX=9606 GN=WWC3 PE=1 SV=4	899.087	928.205	1089.33	628.575	849.003	741.703
Q9BRX8	5	1	30.744	0.750157	0.532643	1.03601	0.0582886	6D	MCF7	25878.3	Peroxiredoxin-like 2A OS=Homo sapiens OX=9606 GN=PRXL2A PE=1 SV=3	14285.6	13965.4	16752.9	18010.7	14241.6	14372.3
P54136	15	7	109.24	0.020014	0.0885272	1.18832	0.797067	MCF7	6D	76177.5	Arginine--tRNA ligase_ cytoplasmic OS=Homo sapiens OX=9606 GN=RARS1 PE=1 SV=2	20994.7	23905	22066.8	18075	18551.3	19727.7
P18124	21	14	144.716	0.418842	0.405609	1.0506	0.108437	6D	MCF7	29282.9	Large ribosomal subunit protein uL30 OS=Homo sapiens OX=9606 GN=RPL7 PE=1 SV=1	133346	138531	160978	151507	148873	154378
A0A994J4Q2	3	1	16.1498	0.765338	0.536994	1.03322	0.0572676	MCF7	6D	33703.6	Neurexophilin and PC-esterase domain family member 3 OS=Homo sapiens OX=9606 GN=NXPE3 PE=1 SV=1	892.463	936.251	1117.23	853.567	1133.22	864.435
Q9P2D1	28	4	144.29	0.105584	0.213711	1.23019	0.358759	MCF7	6D	337753	Chromodomain-helicase-DNA-binding protein 7 OS=Homo sapiens OX=9606 GN=CHD7 PE=1 SV=3	4630.3	4442.84	5774.83	4159.36	4301	3609.25
Q8IWY8	3	1	15.0002	0.580352	0.468152	1.07339	0.0758379	6D	MCF7	98201.8	Zinc finger and SCAN domain-containing protein 29 OS=Homo sapiens OX=9606 GN=ZSCAN29 PE=1 SV=2	11894.5	10254.9	8330.08	12448.9	9712.68	10554.8
P12270	63	17	356.321	0.0494289	0.139442	1.37093	0.56007	6D	MCF7	267692	Nucleoprotein TPR OS=Homo sapiens OX=9606 GN=TPR PE=1 SV=3	8995.55	7792.47	11403.6	13858.7	12322.7	12467.3
P45974	20	6	130.799	0.5767	0.467098	1.04645	0.076365	6D	MCF7	96698.9	Ubiquitin carboxyl-terminal hydrolase 5 OS=Homo sapiens OX=9606 GN=USP5 PE=1 SV=2	18565.4	20862	16224.2	20703	18254.3	19279.2
Q9Y265	19	8	158.703	0.89605	0.585702	1.01595	0.051376	MCF7	6D	50570.3	RuvB-like 1 OS=Homo sapiens OX=9606 GN=RUVBL1 PE=1 SV=1	26695.9	30665.4	34547	31744	29339.8	29381.7
Q9UJW0	7	1	38.105	0.0890956	0.197118	1.38233	0.401142	MCF7	6D	53249.6	Dynactin subunit 4 OS=Homo sapiens OX=9606 GN=DCTN4 PE=1 SV=1	3021.26	4005.29	3939.11	3002.87	2077.91	2851.96
REVERSE19269	3	2	15.7865	0.00349916	0.0389339	1.48811	0.993394	6D	MCF7	38377.7	Reversed Sequence 19269	24608.2	27139.1	29915.5	42479.1	38109.9	40934.6
Q16666	14	1	73.6252	0.953204	0.604287	1.19733	0.050277	MCF7	6D	88712	Gamma-interferon-inducible protein 16 OS=Homo sapiens OX=9606 GN=IFI16 PE=1 SV=3	1296.1	184.91	757.859	360.196	707.998	801.69
Q4ZG55	3	1	15.6434	0.595308	0.475213	1.10696	0.0737569	6D	MCF7	219319	Protein GREB1 OS=Homo sapiens OX=9606 GN=GREB1 PE=2 SV=1	3647.45	4860.13	6833.21	5851.37	6599.7	4530.5
Q96PN6	9	1	39.8495	0.0609375	0.156401	1.90399	0.502171	6D	MCF7	189716	Adenylate cyclase type 10 OS=Homo sapiens OX=9606 GN=ADCY10 PE=1 SV=3	2415.72	3394.82	2001.07	3788.29	4143.37	6941.56
Q9P2E9	38	15	221.299	0.0179999	0.0829859	1.2416	0.820525	MCF7	6D	152856	Ribosome-binding protein 1 OS=Homo sapiens OX=9606 GN=RRBP1 PE=1 SV=5	10828.7	10893.4	9875.28	9274.35	7973.72	8200.89
E7EMZ9	6	1	28.7647	0.0781802	0.181128	1.61369	0.435065	MCF7	6D	299024	Transforming acidic coiled-coil containing protein 2 OS=Homo sapiens OX=9606 GN=TACC2 PE=1 SV=1	3943.51	6549.95	7215.94	3523.78	3876.11	3574.57
Q8NBJ5	4	1	21.7247	0.0581468	0.151781	1.64289	0.515058	MCF7	6D	71978.4	Procollagen galactosyltransferase 1 OS=Homo sapiens OX=9606 GN=COLGALT1 PE=1 SV=1	3258.2	2710.4	3903.22	2525.11	1441.54	2042.16
E9PNM1	7	2	45.4415	0.0704165	0.171708	8.094	0.462898	6D	MCF7	47798.6	Squalene synthase OS=Homo sapiens OX=9606 GN=FDFT1 PE=1 SV=1	3102.24	1559.54	537.144	2959.77	24860.5	14259.8
P23468	8	1	37.5762	0.000579933	0.0191685	117.515	1	6D	MCF7	215787	Receptor-type tyrosine-protein phosphatase delta OS=Homo sapiens OX=9606 GN=PTPRD PE=1 SV=2	4.30237	1.30514	7.62467	589.931	403.585	561.469
A0A7I2V2V1	4	1	43.7536	0.0140665	0.0745479	1.4976	0.869437	6D	MCF7	17020.4	G3BP stress granule assembly factor 1 (Fragment) OS=Homo sapiens OX=9606 GN=G3BP1 PE=1 SV=1	806.799	670.034	792.458	1270.41	978.413	1149.68
P56597	2	1	10.2861	0.661712	0.499587	1.18418	0.0658834	6D	MCF7	24407.4	Nucleoside diphosphate kinase homolog 5 OS=Homo sapiens OX=9606 GN=NME5 PE=1 SV=1	389.06	1051.46	1107.42	1099.5	1357.95	559.768
A0A087WYZ9	4	1	18.1706	0.417789	0.405609	1.21473	0.10873	6D	MCF7	83617.3	Histone-lysine N-methyltransferase SETDB2 OS=Homo sapiens OX=9606 GN=SETDB2 PE=1 SV=1	1120.89	800.885	985.492	1243	827.117	1461.42
H7BZ16	1	1	5.6839	0.176184	0.273809	1.8935	0.245097	6D	MCF7	28050.8	All-trans-retinol 13_14-reductase (Fragment) OS=Homo sapiens OX=9606 GN=RETSAT PE=1 SV=1	210.105	84.6056	323.171	290.453	563.33	316.175
A0A087WXU0	5	3	29.0875	0.226494	0.311104	1.17463	0.198064	MCF7	6D	32488.5	Required for meiotic nuclear division 1 homolog OS=Homo sapiens OX=9606 GN=RMND1 PE=1 SV=1	5912.81	7449.41	8002.32	6781.74	5883.06	5523.44
F8W9S7	15	3	75.7572	0.82627	0.560319	1.01433	0.0539034	6D	MCF7	158889	GTPase activating protein and VPS9 domains 1 OS=Homo sapiens OX=9606 GN=GAPVD1 PE=1 SV=1	3271.31	4130.27	3198.79	3528.25	3440.95	3783.11
Q96PE1	3	2	12.6761	0.717424	0.520916	1.02716	0.0607584	6D	MCF7	144986	Adhesion G protein-coupled receptor A2 OS=Homo sapiens OX=9606 GN=ADGRA2 PE=1 SV=2	1864.79	523.617	1869.68	1235.11	1686.02	1452.59
Q04759	10	2	56.3421	0.512082	0.443757	1.20938	0.087073	MCF7	6D	83461.7	Protein kinase C theta type OS=Homo sapiens OX=9606 GN=PRKCQ PE=1 SV=3	7756.03	11241.2	5596.19	7946.65	6087.6	6301.23
A0A804HK37	14	1	93.7858	0.0972141	0.205115	1.10801	0.379118	MCF7	6D	54421	Methylcrotonyl-CoA carboxylase subunit 2 OS=Homo sapiens OX=9606 GN=MCCC2 PE=1 SV=1	18995.5	19642.8	17851	17094.7	15811.4	18076.7
A0A804HJ24	15	1	92.7029	0.0972141	0.205115	1.10801	0.379118	MCF7	6D	56619.6	methylcrotonoyl-CoA carboxylase OS=Homo sapiens OX=9606 GN=MCCC2 PE=1 SV=1	2916.16	3015.53	2740.46	2624.36	2427.34	2775.1
Q14765	3	2	14.9495	0.71175	0.517739	1.21131	0.0612255	6D	MCF7	86454.1	Signal transducer and activator of transcription 4 OS=Homo sapiens OX=9606 GN=STAT4 PE=1 SV=1	2345.98	2137.55	4850.78	6187.82	2974.82	2144.1
P32019	10	4	73.9779	0.563196	0.462366	1.08583	0.0783817	6D	MCF7	114107	Type II inositol 1_4_5-trisphosphate 5-phosphatase OS=Homo sapiens OX=9606 GN=INPP5B PE=1 SV=4	3326.41	3973.56	4847.56	3729.38	4998.6	4462.12
Q96E52	6	1	32.9435	0.157435	0.25741	2.49144	0.268086	MCF7	6D	60804.7	Metalloendopeptidase OMA1_ mitochondrial OS=Homo sapiens OX=9606 GN=OMA1 PE=1 SV=1	313.786	217.342	832.136	244.886	117.085	185.209
P21283	14	4	74.2137	0.641825	0.490899	1.05188	0.0680238	6D	MCF7	44112.8	V-type proton ATPase subunit C 1 OS=Homo sapiens OX=9606 GN=ATP6V1C1 PE=1 SV=4	30134.1	41746.1	25888.8	34491.9	34432.4	33916.9
REVERSE4262	4	1	19.9493	0.291939	0.349846	1.19674	0.15666	6D	MCF7	69232	Reversed Sequence 4262	600.85	465.235	743.401	834.434	633.946	697.112
E9PJ90	1	1	5.6458	0.0501386	0.140013	1.65098	0.556106	MCF7	6D	13559.9	HBS1 like translational GTPase OS=Homo sapiens OX=9606 GN=HBS1L PE=1 SV=1	2826.81	1966.02	1771.41	1130.45	1232.68	1612.83
Q9P212	13	4	67.176	0.0170403	0.0805922	1.4823	0.832095	6D	MCF7	261909	1-phosphatidylinositol 4_5-bisphosphate phosphodiesterase epsilon-1 OS=Homo sapiens OX=9606 GN=PLCE1 PE=1 SV=3	1720.97	2277.55	2189.82	2765.92	3281.72	3125.31
E9PKG1	13	4	88.4726	0.559012	0.462083	1.08985	0.0790288	6D	MCF7	38222.7	type I protein arginine methyltransferase OS=Homo sapiens OX=9606 GN=PRMT1 PE=1 SV=1	3653.87	4423.77	5398.21	4141.58	4932.63	5612.47
Q8WZ60	2	1	4.708	0.139096	0.241666	3.05658	0.294725	6D	MCF7	71385.5	Kelch-like protein 6 OS=Homo sapiens OX=9606 GN=KLHL6 PE=1 SV=3	0	0	887.071	1399.5	1104.67	207.232
P28838	10	4	66.0076	0.971098	0.607445	1.0012	0.0501055	MCF7	6D	56565.6	Cytosol aminopeptidase OS=Homo sapiens OX=9606 GN=LAP3 PE=1 SV=3	10776.9	9548.92	14534.1	12879	12409.3	9529.7
P35237	15	1	91.7776	8.55227e-05	0.00760761	3.49604	1	MCF7	6D	42964.2	Serpin B6 OS=Homo sapiens OX=9606 GN=SERPINB6 PE=1 SV=3	3180.02	4008.56	3822.2	1099.55	1060.94	989.016
Q5T282	2	1	10.6282	0.463823	0.424728	1.29552	0.0970938	6D	MCF7	27465.4	snRNA-activating protein complex subunit 3 (Fragment) OS=Homo sapiens OX=9606 GN=SNAPC3 PE=1 SV=1	98.9268	161.901	0	37.1271	171.18	129.601
P11172	7	3	39.9179	0.522475	0.448533	1.1561	0.0851596	MCF7	6D	52677.9	Uridine 5'-monophosphate synthase OS=Homo sapiens OX=9606 GN=UMPS PE=1 SV=1	2280.83	1841.94	3127.25	1670.9	2134.58	2465.64
Q9UMS4	7	2	52.3163	0.198621	0.293463	1.43735	0.221906	6D	MCF7	55637.1	Pre-mRNA-processing factor 19 OS=Homo sapiens OX=9606 GN=PRPF19 PE=1 SV=1	751.724	1193.15	459.008	1100.07	1068.35	1286.82
P23284	28	13	212.552	0.192601	0.287771	1.11716	0.227731	MCF7	6D	23799.6	Peptidyl-prolyl cis-trans isomerase B OS=Homo sapiens OX=9606 GN=PPIB PE=1 SV=2	91067.6	97653.4	112976	94698.4	87074.5	88284.4
A4UGR9	64	1	370.478	0.0255176	0.0990569	1.92449	0.738684	6D	MCF7	384125	Xin actin-binding repeat-containing protein 2 OS=Homo sapiens OX=9606 GN=XIRP2 PE=1 SV=2	3752.21	6998.33	6539.94	11288.5	11395.8	10591.1
P22033	3	1	19.0691	0.0131134	0.0715551	2.80808	0.881806	6D	MCF7	83590.9	Methylmalonyl-CoA mutase_ mitochondrial OS=Homo sapiens OX=9606 GN=MMUT PE=1 SV=4	2517.45	1452.94	2461.79	6691.63	4229.71	7140.75
A0A7P0T938	50	10	266.544	0.380212	0.392129	1.1053	0.120134	6D	MCF7	569393	Bridge-like lipid transfer protein family member 1 OS=Homo sapiens OX=9606 GN=BLTP1 PE=1 SV=1	14802.9	17620.1	19592.9	16943.3	21146.2	19403.5
Q96T76	8	2	41.5277	0.00474097	0.0439771	1.41125	0.984266	MCF7	6D	115001	MMS19 nucleotide excision repair protein homolog OS=Homo sapiens OX=9606 GN=MMS19 PE=1 SV=2	1067.17	1167.85	1098.86	756.895	730.811	874.645
REVERSE11077	4	1	24.0217	0.0741169	0.176364	1.21702	0.449199	MCF7	6D	112030	Reversed Sequence 11077	29737	36460.3	36425.7	30476.2	26268.3	27578.5
A0A494C1N0	3	1	18.0255	0.0337017	0.114103	1.95559	0.665767	6D	MCF7	18733.7	peptidylprolyl isomerase OS=Homo sapiens OX=9606 GN=FKBP2 PE=1 SV=1	9568.83	7036.79	4576.75	15520.2	13536	12367.8
Q8WX94	11	2	64.7999	0.0419891	0.126982	1.87153	0.605423	6D	MCF7	113975	NACHT_ LRR and PYD domains-containing protein 7 OS=Homo sapiens OX=9606 GN=NLRP7 PE=1 SV=1	1462.04	1957.84	1773.91	3550.24	2180.03	3990.08
Q9H0D6	10	2	64.8685	0.350336	0.379738	1.16045	0.130732	6D	MCF7	109495	5'-3' exoribonuclease 2 OS=Homo sapiens OX=9606 GN=XRN2 PE=1 SV=1	4214.76	5634.9	6675.81	5983.27	5851.53	7342.13
Q14839	41	11	235.877	0.562325	0.462366	1.06388	0.0785155	MCF7	6D	219545	Chromodomain-helicase-DNA-binding protein 4 OS=Homo sapiens OX=9606 GN=CHD4 PE=1 SV=2	6246.89	5316.33	6811.07	5600.86	6461.1	5209.07
P62258	27	13	286.124	0.0645984	0.161835	1.1927	0.486228	MCF7	6D	29345	14-3-3 protein epsilon OS=Homo sapiens OX=9606 GN=YWHAE PE=1 SV=1	108896	99359.7	90764.3	76437.7	88939.8	85329.8
D3YTB1	6	2	40.2067	0.349581	0.379427	1.06846	0.13102	MCF7	6D	15730.7	Ribosomal protein L32 (Fragment) OS=Homo sapiens OX=9606 GN=RPL32 PE=1 SV=1	7520.74	7597.98	8645.77	8011.57	6899.04	7331.24
P42694	21	4	126.072	0.00724041	0.0530571	1.54403	0.957852	6D	MCF7	220738	Probable helicase with zinc finger domain OS=Homo sapiens OX=9606 GN=HELZ PE=1 SV=2	5042.25	4357.3	4540.22	8015.19	7279.63	6228.59
Q9Y678	24	4	167.686	0.0155661	0.0775061	1.26895	0.850343	MCF7	6D	99030.1	Coatomer subunit gamma-1 OS=Homo sapiens OX=9606 GN=COPG1 PE=1 SV=1	4692.9	4327.57	5048.18	3462.55	3669.89	3954.43
P36405	11	5	70.726	0.0028296	0.0351015	1.37767	0.996722	MCF7	6D	20626.6	ADP-ribosylation factor-like protein 3 OS=Homo sapiens OX=9606 GN=ARL3 PE=1 SV=2	25308.2	23001.5	24661.6	17621.2	18895.2	16450.7
Q9UNZ2	6	3	29.3854	0.647353	0.493813	1.07985	0.0674111	MCF7	6D	40572.9	NSFL1 cofactor p47 OS=Homo sapiens OX=9606 GN=NSFL1C PE=1 SV=2	2427.58	1729.23	1786.44	1451.53	2078.78	1973.47
Q9Y316	4	1	23.4492	0.248571	0.327645	1.32812	0.182175	MCF7	6D	34132.4	Protein MEMO1 OS=Homo sapiens OX=9606 GN=MEMO1 PE=1 SV=1	14402.9	12487.8	22776.5	12544.5	13357.4	11494.6
O43592	23	7	142.091	0.000436575	0.0174233	1.95405	1	MCF7	6D	111219	Exportin-T OS=Homo sapiens OX=9606 GN=XPOT PE=1 SV=2	52105.4	64043.4	55890.7	29833.3	28462.5	29746.9
A0A8Q3SIS9	3	1	15.9758	0.228626	0.312185	2.04364	0.196426	6D	MCF7	57754.1	Dyskerin pseudouridine synthase 1 OS=Homo sapiens OX=9606 GN=DKC1 PE=1 SV=1	181.954	12.7378	54.9543	124.675	263.602	121.911
A0A590UJK3	16	3	84.865	0.276686	0.34301	1.34088	0.164898	6D	MCF7	97813.7	Sarcolemma associated protein OS=Homo sapiens OX=9606 GN=SLMAP PE=1 SV=1	1250.63	1329.27	2140.22	2635.31	2187.2	1506.6
REVERSE16613	2	1	14.0846	0.165947	0.265544	1.15231	0.257183	MCF7	6D	75837.5	Reversed Sequence 16613	3458.4	3264.06	2941.43	2468.9	2759.76	3157.88
Q9BY44	10	2	58.5573	0.537281	0.452467	1.13029	0.0825674	6D	MCF7	65560.5	Eukaryotic translation initiation factor 2A OS=Homo sapiens OX=9606 GN=EIF2A PE=1 SV=3	1309.11	1080.67	582.766	983.486	1272.56	1103.77
E9PAV3	23	7	181.349	0.914227	0.58984	1.00293	0.0509343	MCF7	6D	206106	Nascent polypeptide-associated complex subunit alpha_ muscle-specific form OS=Homo sapiens OX=9606 GN=NACA PE=1 SV=1	56967.3	55890.2	58313.5	58854.2	53676.8	58140.4
REVERSE1604	10	1	63.1503	0.286727	0.34671	1.10394	0.159394	6D	MCF7	220943	Reversed Sequence 1604	4642.79	4978.38	3780.77	4828.96	5153.5	4812.41
O60518	15	3	79.0167	0.00857238	0.0565342	2.83433	0.941339	6D	MCF7	126254	Ran-binding protein 6 OS=Homo sapiens OX=9606 GN=RANBP6 PE=1 SV=2	5160.51	2684.66	2885.14	8462.63	11075.1	10875.4
A0A1W2PS94	26	8	138.149	0.879565	0.579705	1.023	0.0518525	MCF7	6D	363970	Testis expressed 15_ meiosis and synapsis associated OS=Homo sapiens OX=9606 GN=TEX15 PE=1 SV=1	35768.5	37474.7	27907.7	35084	31936.3	31856.6
P48444	20	11	131.04	0.511508	0.443515	1.07027	0.0871809	MCF7	6D	57666.7	Coatomer subunit delta OS=Homo sapiens OX=9606 GN=ARCN1 PE=1 SV=1	33241.1	41533.6	43822.1	36699.5	36941.5	37169.1
Q86US8	3	1	14.6094	0.197805	0.29262	1.16269	0.22268	MCF7	6D	161603	Telomerase-binding protein EST1A OS=Homo sapiens OX=9606 GN=SMG6 PE=1 SV=2	80516.2	76955.4	103035	73019.7	73654.1	77380.1
B7WPG3	7	3	37.8335	0.540204	0.45397	1.11718	0.0820734	6D	MCF7	57135.3	Heterogeneous nuclear ribonucleoprotein L like OS=Homo sapiens OX=9606 GN=HNRNPLL PE=1 SV=1	8280.21	4799.27	662.687	5699.65	3751.92	5900.94
A8K8P3	7	2	33.1879	0.00489605	0.0447308	1.3485	0.982895	MCF7	6D	149032	Protein SFI1 homolog OS=Homo sapiens OX=9606 GN=SFI1 PE=1 SV=2	46712.8	49198.7	54890.8	39005.1	36455.7	36368.9
Q15257	14	5	127.698	0.0997238	0.207976	1.17258	0.372782	6D	MCF7	41123.8	Serine/threonine-protein phosphatase 2A activator OS=Homo sapiens OX=9606 GN=PTPA PE=1 SV=3	20342	18474.7	22823.7	22011.9	25042.7	25223.5
Q9ULM3	12	3	71.8016	0.0526399	0.143983	1.22922	0.542582	MCF7	6D	151694	YEATS domain-containing protein 2 OS=Homo sapiens OX=9606 GN=YEATS2 PE=1 SV=2	352.492	372.502	382.427	346.075	277.731	277.11
P62495	10	1	63.3469	0.359241	0.383846	1.19202	0.127413	MCF7	6D	49259.1	Eukaryotic peptide chain release factor subunit 1 OS=Homo sapiens OX=9606 GN=ETF1 PE=1 SV=3	8927.93	7484.21	12155.7	8272.66	8592.89	7100.31
O75694	7	1	37.3305	0.693791	0.511446	1.078	0.0627834	6D	MCF7	156796	Nuclear pore complex protein Nup155 OS=Homo sapiens OX=9606 GN=NUP155 PE=1 SV=1	2924.23	2714.21	1494.38	2439.05	2103.93	3146.17
P62820	18	2	201.798	0.12844	0.23383	1.21992	0.312586	MCF7	6D	22905.9	Ras-related protein Rab-1A OS=Homo sapiens OX=9606 GN=RAB1A PE=1 SV=3	24362.3	22645.3	30653.5	22832.7	19742.6	21085.6
Q9P2D7	60	12	328.043	0.0126933	0.0710135	1.61132	0.887305	6D	MCF7	491490	Dynein axonemal heavy chain 1 OS=Homo sapiens OX=9606 GN=DNAH1 PE=1 SV=6	23305.4	26743.9	33091.1	45099.5	48134.3	40732
A0A8V8TL21	17	2	97.2309	0.844535	0.567871	1.00913	0.0531108	6D	MCF7	172023	Coiled-coil domain containing 144A OS=Homo sapiens OX=9606 GN=CCDC144A PE=1 SV=1	10659.1	12617.6	12161.7	11854.2	12322.1	11585.8
Q58FG1	10	1	104.644	0.662644	0.499912	1.2072	0.0657873	6D	MCF7	47826	Putative heat shock protein HSP 90-alpha A4 OS=Homo sapiens OX=9606 GN=HSP90AA4P PE=5 SV=1	557.334	383.35	199.797	504.972	241.553	630.261
Q8NDI1	28	5	151.401	0.0865036	0.19393	1.34056	0.408714	6D	MCF7	140645	EH domain-binding protein 1 OS=Homo sapiens OX=9606 GN=EHBP1 PE=1 SV=3	822.826	854.192	970.547	958.752	1425.36	1165.11
D3DPS3	2	1	14.2171	0.6087	0.480062	1.33818	0.0719956	MCF7	6D	93034	Arginine/proline rich coiled-coil 1_ isoform CRA_b OS=Homo sapiens OX=9606 GN=MAP7D1 PE=1 SV=1	570.343	475.87	1.73944	196.137	448.576	138.402
Q6S545	3	1	15.0895	0.0891729	0.197118	2.85098	0.400921	6D	MCF7	62276.6	POTE ankyrin domain family member H OS=Homo sapiens OX=9606 GN=POTEH PE=2 SV=3	379.837	1986.43	2428.03	4406.44	4742.79	4519.2
P31949	6	5	51.6904	0.612263	0.480671	1.09014	0.0715426	6D	MCF7	11854.5	Protein S100-A11 OS=Homo sapiens OX=9606 GN=S100A11 PE=1 SV=2	114135	90474.2	57365.9	80725.8	103022	101841
P31939	34	14	279.689	0.800847	0.550767	1.00946	0.055169	6D	MCF7	65129.2	Bifunctional purine biosynthesis protein ATIC OS=Homo sapiens OX=9606 GN=ATIC PE=1 SV=3	57629.9	55185.2	60571	55833.6	60478.5	58714.1
P55265	17	2	88.2767	0.298109	0.352574	1.42578	0.153524	6D	MCF7	137264	Double-stranded RNA-specific adenosine deaminase OS=Homo sapiens OX=9606 GN=ADAR PE=1 SV=4	614.432	2474	524.802	1497.92	1539.4	2114.37
P04004	2	1	10.7262	0.0606716	0.15592	1.31251	0.503371	6D	MCF7	55104	Vitronectin OS=Homo sapiens OX=9606 GN=VTN PE=1 SV=1	14724.8	17301.7	14193	18694.6	18238.4	23730.6
P53618	26	13	183.658	0.0066038	0.0503047	1.17484	0.965295	MCF7	6D	108283	Coatomer subunit beta OS=Homo sapiens OX=9606 GN=COPB1 PE=1 SV=3	37251.9	40159.7	40337.2	32883.3	34566.6	32775.1
Q3MJ13	11	2	55.7448	0.0218198	0.09149	1.52727	0.777	MCF7	6D	125763	WD repeat-containing protein 72 OS=Homo sapiens OX=9606 GN=WDR72 PE=2 SV=2	8518.48	11660.2	12031.1	6681.16	7193.18	7215.47
B7Z493	3	1	14.7891	0.77703	0.542107	1.00936	0.0565326	6D	MCF7	96649.1	FYVE_ RhoGEF and PH domain containing 4 OS=Homo sapiens OX=9606 GN=FGD4 PE=1 SV=1	3410.39	2054.18	1334.45	2341.65	2240.51	2280.46
F5H6I7	9	2	53.8118	0.0421936	0.127134	1.18961	0.604075	MCF7	6D	59229.3	Atlastin GTPase 3 OS=Homo sapiens OX=9606 GN=ATL3 PE=1 SV=1	7960.04	8936.17	8405	7588.23	6434.8	7245.48
REVERSE7489	3	1	14.7139	0.0169666	0.0804855	1.41925	0.832994	6D	MCF7	95903.1	Reversed Sequence 7489	11574.8	13324.6	10284.9	18319.8	15935.4	15680.1
P23526	18	9	140.333	0.0542948	0.145541	1.15839	0.533999	MCF7	6D	48286.5	Adenosylhomocysteinase OS=Homo sapiens OX=9606 GN=AHCY PE=1 SV=4	66229.6	65828.9	74506.4	63801.8	56669.9	57849
A0A0B4J1T8	8	1	42.5507	0.292976	0.350246	2.00503	0.156125	6D	MCF7	128330	receptor protein-tyrosine kinase OS=Homo sapiens OX=9606 GN=EPHA6 PE=1 SV=1	176.11	21.5601	162.614	108.228	281.887	332.266
F6TR53	5	2	27.3655	0.528559	0.45026	1.10612	0.0840758	6D	MCF7	23771.6	HCLS1 binding protein 3 OS=Homo sapiens OX=9606 GN=HS1BP3 PE=1 SV=1	3331.11	2635.9	5425.19	4302.66	4063.25	4235.21
P35637	11	4	84.1368	0.840153	0.566071	1.03055	0.0532922	MCF7	6D	53654	RNA-binding protein FUS OS=Homo sapiens OX=9606 GN=FUS PE=1 SV=1	13377.3	14642.6	18459	13566.7	14806.8	16727.8
Q8IYW2	11	1	44.6996	0.378013	0.390699	9.3603	0.120864	MCF7	6D	306980	Cilia- and flagella-associated protein 46 OS=Homo sapiens OX=9606 GN=CFAP46 PE=2 SV=3	112.382	0	274.359	0	41.3171	0
REVERSE10102	5	1	23.5852	0.325647	0.366223	1.05698	0.140739	6D	MCF7	151937	Reversed Sequence 10102	2752.2	2517.09	2995.13	2843.92	2959.91	2931.54
J3KN16	30	7	182.163	0.0999662	0.208161	1.20322	0.372181	6D	MCF7	225633	Ecm29 proteasome adaptor and scaffold OS=Homo sapiens OX=9606 GN=ECPAS PE=1 SV=1	1945.25	1510.52	1471.59	1912.61	2011.06	2005.02
Q9Y4R8	4	1	21.831	0.875419	0.578658	1.03328	0.0519838	6D	MCF7	92488.5	Telomere length regulation protein TEL2 homolog OS=Homo sapiens OX=9606 GN=TELO2 PE=1 SV=2	364.137	1520.81	1285.82	1748.42	974.418	553.431
Q9HAQ2	4	1	20.2999	0.221002	0.307044	1.47898	0.202395	6D	MCF7	90328.8	Kinesin-like protein KIF9 OS=Homo sapiens OX=9606 GN=KIF9 PE=1 SV=4	3063.49	4234.57	9837.98	7418.08	9336.4	8589.41
A0A8I5KX04	3	2	16.958	0.0696509	0.171261	1.99546	0.465838	6D	MCF7	188818	PCF11 cleavage and polyadenylation factor subunit OS=Homo sapiens OX=9606 GN=PCF11 PE=1 SV=1	43475.6	55376.2	19700.9	77925.6	72961.5	85679.7
Q9H1E3	6	5	38.6538	0.0953185	0.204217	1.54982	0.384046	MCF7	6D	27296.4	Nuclear ubiquitous casein and cyclin-dependent kinase substrate 1 OS=Homo sapiens OX=9606 GN=NUCKS1 PE=1 SV=1	9295.56	10181.3	5784.77	4662.31	5665.69	5971.7
P01111	7	4	53.9326	0.0116012	0.0682829	1.33487	0.901686	MCF7	6D	21514.4	GTPase NRas OS=Homo sapiens OX=9606 GN=NRAS PE=1 SV=1	10488.4	12157.6	12303.8	8052.46	9195.62	8934.16
P12111	52	10	258.708	0.590766	0.472534	1.04563	0.0743759	6D	MCF7	345381	Collagen alpha-3(VI) chain OS=Homo sapiens OX=9606 GN=COL6A3 PE=1 SV=5	23431	25218.7	26092	27767.9	22837.4	27546.6
O95671	15	4	95.0613	0.0255046	0.0990569	1.29018	0.738812	6D	MCF7	69598.2	Probable bifunctional dTTP/UTP pyrophosphatase/methyltransferase protein OS=Homo sapiens OX=9606 GN=ASMTL PE=1 SV=3	8286.16	8769.93	10578	12034.8	11579.6	12038.4
P61163	9	3	75.2265	0.0962297	0.20485	1.07877	0.381662	6D	MCF7	42727.9	Alpha-centractin OS=Homo sapiens OX=9606 GN=ACTR1A PE=1 SV=1	20536.3	21790.3	21663.5	21864.9	24193.3	22972.4
Q9NR45	10	5	75.4854	0.599078	0.476142	1.04941	0.0732515	6D	MCF7	40763.8	Sialic acid synthase OS=Homo sapiens OX=9606 GN=NANS PE=1 SV=2	27379	24160.7	19288.2	25037.5	24612	24678.2
A6NKM8	3	1	15.253	0.260354	0.335164	2.21618	0.174572	6D	MCF7	23779.5	Solute carrier family 35 member A2 OS=Homo sapiens OX=9606 GN=SLC35A2 PE=1 SV=1	1059.73	951.32	120.489	1145.01	2717.44	861.425
REVERSE16319	4	2	26.159	0.000110224	0.00887686	Infinity	1	6D	MCF7	99305.9	Reversed Sequence 16319	0	0	0	347.033	583.51	137.591
Q9NQ94	5	3	25.3352	0.0144636	0.0757824	2.07864	0.864332	6D	MCF7	65487.7	APOBEC1 complementation factor OS=Homo sapiens OX=9606 GN=A1CF PE=1 SV=1	2899.06	3599	3389.45	6380.84	8974.01	5197.75
REVERSE9915	3	1	14.5515	0.73634	0.528144	1.14376	0.0592854	6D	MCF7	65300.3	Reversed Sequence 9915	1654.5	1849.69	1614.22	2312.38	1161.67	2380.18
REVERSE11062	6	2	34.1167	8.78535e-05	0.00760761	2.39536	1	6D	MCF7	99515.8	Reversed Sequence 11062	14486.9	16538.9	15649.3	37837.4	34578.9	39387.4
Q07002	6	1	36.8334	0.123509	0.230327	1.19394	0.321559	6D	MCF7	54766.7	Cyclin-dependent kinase 18 OS=Homo sapiens OX=9606 GN=CDK18 PE=1 SV=4	2054.28	2382.41	2850.87	2846.31	2972.98	2881.63
Q8N752	5	1	29.7675	0.10365	0.212073	1.11761	0.363272	6D	MCF7	39314.1	Casein kinase I isoform alpha-like OS=Homo sapiens OX=9606 GN=CSNK1A1L PE=2 SV=2	595.76	610.497	664.598	649.879	692.287	748.717
P31948	23	9	160.031	0.0117958	0.0682829	1.1953	0.899117	MCF7	6D	63266.7	Stress-induced-phosphoprotein 1 OS=Homo sapiens OX=9606 GN=STIP1 PE=1 SV=1	37172.9	39209	40935.8	31058	32678.8	34412.5
P0CG47	19	3	124.272	0.436479	0.412196	1.0947	0.103728	MCF7	6D	25818.7	Polyubiquitin-B OS=Homo sapiens OX=9606 GN=UBB PE=1 SV=1	18480.8	16407.9	22479.2	18000.1	17875.7	16529.2
B4DTN4	4	2	18.4299	0.844187	0.567871	1.01538	0.0531249	6D	MCF7	27716.1	Methyltransferase 3_ N6-adenosine-methyltransferase complex catalytic subunit OS=Homo sapiens OX=9606 GN=METTL3 PE=1 SV=1	1876.12	2259.77	2288.93	2367.05	1999.71	2156.85
O43237	9	3	59.8201	0.405973	0.401381	1.36891	0.11211	6D	MCF7	54384.5	Cytoplasmic dynein 1 light intermediate chain 2 OS=Homo sapiens OX=9606 GN=DYNC1LI2 PE=1 SV=1	1166.25	2012.44	872.012	1073.8	2204.58	2266.69
Q96GJ1	4	1	20.959	0.977693	0.609847	1.10028	0.0500628	MCF7	6D	57217.8	tRNA (uracil-5-)-methyltransferase homolog B OS=Homo sapiens OX=9606 GN=TRMT2B PE=1 SV=1	14527.6	4244.7	12270.6	12065.6	5858.64	10289.3
P47914	7	2	38.4621	0.307425	0.357049	1.65221	0.148986	6D	MCF7	17809.1	Large ribosomal subunit protein eL29 OS=Homo sapiens OX=9606 GN=RPL29 PE=1 SV=2	13448	12927	1170.54	14376.1	16657.1	14477.7
REVERSE13099	1	1	11.1554	0.306483	0.356966	1.85033	0.149435	MCF7	6D	105828	Reversed Sequence 13099	23963.3	6344.32	10759	5269.08	8259.02	8666.03
REVERSE12930	5	1	23.8454	0.0891279	0.197118	1.26784	0.40105	MCF7	6D	100808	Reversed Sequence 12930	5045	6369.27	6581.53	4832.52	5181.43	4180.11
E7EMV2	5	1	24.976	0.393678	0.396778	2.00744	0.115823	6D	MCF7	78938.6	Neurofilament medium polypeptide OS=Homo sapiens OX=9606 GN=NEFM PE=1 SV=1	854.969	1479.25	0	279.197	2550.6	1856.01
Q9UK58	3	1	10.1447	0.706061	0.51552	1.10718	0.0617058	6D	MCF7	60032.9	Cyclin-L1 OS=Homo sapiens OX=9606 GN=CCNL1 PE=1 SV=1	257.186	415.336	385.744	306.848	532.216	332.622
J3QRV5	5	1	25.1067	0.68431	0.50839	1.18146	0.0636562	MCF7	6D	114346	LLGL scribble cell polarity complex component 2 OS=Homo sapiens OX=9606 GN=LLGL2 PE=1 SV=1	7579.94	8906.34	16743	9270.01	10457.2	8398.5
Q15021	6	2	33.4465	0.601047	0.476168	1.0639	0.0729906	MCF7	6D	158608	Condensin complex subunit 1 OS=Homo sapiens OX=9606 GN=NCAPD2 PE=1 SV=3	5584.8	7070.64	7540.54	5940.17	6429.79	6613.04
O94887	13	1	71.428	0.61105	0.480671	1.27733	0.0716961	MCF7	6D	120801	FERM_ ARHGEF and pleckstrin domain-containing protein 2 OS=Homo sapiens OX=9606 GN=FARP2 PE=1 SV=3	113.479	82.7397	243.073	87.8645	193.789	62.2615
Q07617	3	1	13.1812	0.954216	0.604287	1.04266	0.0502651	MCF7	6D	104779	Sperm-associated antigen 1 OS=Homo sapiens OX=9606 GN=SPAG1 PE=1 SV=3	390.03	168.663	421.358	376.086	245.143	318.727
O75223	8	3	56.1373	0.0158154	0.0783556	1.26646	0.847219	6D	MCF7	21235.9	Gamma-glutamylcyclotransferase OS=Homo sapiens OX=9606 GN=GGCT PE=1 SV=1	14662.9	13964.3	16902.4	18728	19788.4	19145
Q9UNY5	1	1	4.7162	0.157548	0.25741	1.23733	0.267937	6D	MCF7	51495.5	Zinc finger protein 232 OS=Homo sapiens OX=9606 GN=ZNF232 PE=1 SV=2	631.69	843.116	613.869	827.998	769.056	987.32
Q03113	6	1	41.9728	0.293855	0.350732	1.59763	0.155675	6D	MCF7	44450.4	Guanine nucleotide-binding protein subunit alpha-12 OS=Homo sapiens OX=9606 GN=GNA12 PE=1 SV=4	91.9314	416.093	575.295	738.37	463.432	528.939
Q9UHB7	4	1	22.9226	0.198789	0.293492	1.19365	0.221748	6D	MCF7	127859	AF4/FMR2 family member 4 OS=Homo sapiens OX=9606 GN=AFF4 PE=1 SV=1	3570.28	4570.22	4738.15	5915.69	4782.37	4674.58
O00299	12	6	88.549	0.405679	0.401381	1.02072	0.112197	MCF7	6D	27264.9	Chloride intracellular channel protein 1 OS=Homo sapiens OX=9606 GN=CLIC1 PE=1 SV=4	42456.4	40308.1	42142	39615.2	41119.8	41635.5
Q9H1H9	4	2	13.6065	0.103712	0.212073	1.14606	0.363127	MCF7	6D	203963	Kinesin-like protein KIF13A OS=Homo sapiens OX=9606 GN=KIF13A PE=1 SV=2	9820.19	10068.7	11278.6	9938.14	8846.14	8411.14
Q5T5S1	2	1	8.9192	0.865789	0.575532	1.22939	0.052307	MCF7	6D	63088.6	Coiled-coil domain-containing protein 183 OS=Homo sapiens OX=9606 GN=CCDC183 PE=2 SV=3	1559.07	3741.47	313.834	791.612	1706.9	2068.3
P43034	12	5	67.4269	0.0529706	0.144126	1.35383	0.540844	MCF7	6D	47208.3	Platelet-activating factor acetylhydrolase IB subunit beta OS=Homo sapiens OX=9606 GN=PAFAH1B1 PE=1 SV=2	1465.49	1287.46	1458.16	854.705	1237.2	1018.6
A0A087WUE9	12	2	60.7674	0.562996	0.462366	1.11933	0.0784124	6D	MCF7	118180	Symplekin scaffold protein OS=Homo sapiens OX=9606 GN=SYMPK PE=1 SV=1	1505.09	4777.31	3528.86	3529.27	3899.11	3553.7
P05141	28	10	167.392	0.200116	0.294479	1.12696	0.220501	MCF7	6D	33080.4	ADP/ATP translocase 2 OS=Homo sapiens OX=9606 GN=SLC25A5 PE=1 SV=7	40577.9	49905.7	46587.4	44437.9	38222.8	38967.9
Q5T011	10	6	45.8434	0.201184	0.294506	1.23751	0.219506	6D	MCF7	382021	KICSTOR complex protein SZT2 OS=Homo sapiens OX=9606 GN=SZT2 PE=1 SV=3	3708.41	4317.25	2876.2	3811.87	4663.75	5015.56
Q9NUL3	3	1	16.5266	0.749925	0.532643	1.04529	0.0583048	MCF7	6D	62836.7	Double-stranded RNA-binding protein Staufen homolog 2 OS=Homo sapiens OX=9606 GN=STAU2 PE=1 SV=2	1267.93	1176.61	1556.26	928.198	1368.75	1530.52
B4DY08	10	1	89.5562	0.118944	0.225236	1.07103	0.330311	6D	MCF7	32085.8	Heterogeneous nuclear ribonucleoprotein C OS=Homo sapiens OX=9606 GN=HNRNPC PE=1 SV=1	56710.9	61838.1	55991.4	63120.8	60349.1	63468.1
Q96MH7	2	1	7.9958	0.2374	0.31969	1.50745	0.189927	MCF7	6D	73910.7	Uncharacterized protein C5orf34 OS=Homo sapiens OX=9606 GN=C5orf34 PE=2 SV=3	888.902	1514.07	2061.25	1066.46	1063.07	831.911
Q13330	10	3	54.4565	0.00384257	0.0399826	1.27948	0.991229	MCF7	6D	81470.6	Metastasis-associated protein MTA1 OS=Homo sapiens OX=9606 GN=MTA1 PE=1 SV=2	2531.9	2710.62	2489.05	2021.23	1900.83	2120.7
P52597	12	4	105.785	0.780911	0.544007	1.01161	0.0562983	MCF7	6D	46014.1	Heterogeneous nuclear ribonucleoprotein F OS=Homo sapiens OX=9606 GN=HNRNPF PE=1 SV=3	61071.5	57880.8	63326.3	60415.6	62930.2	56840.4
Q86TI0	12	1	61.3179	0.468449	0.427195	1.07124	0.0960451	6D	MCF7	134396	TBC1 domain family member 1 OS=Homo sapiens OX=9606 GN=TBC1D1 PE=1 SV=2	22288.1	19538.7	16028.9	20691.2	21192.6	20093.8
Q5T5J6	8	2	43.8739	0.123691	0.23045	3.10976	0.32122	6D	MCF7	104191	Transcriptional protein SWT1 OS=Homo sapiens OX=9606 GN=SWT1 PE=2 SV=1	19540.6	21750.6	1792.59	41694.2	45436.4	46849.5
Q4G0U5	10	1	48.9655	0.284292	0.345675	1.08501	0.1607	6D	MCF7	97518.3	Cilia- and flagella-associated protein 221 OS=Homo sapiens OX=9606 GN=CFAP221 PE=1 SV=2	16585.2	18873.5	19953.3	21352.2	20110.3	18660.3
Q6UW68	3	1	21.7976	0.436476	0.412196	1.08181	0.103729	MCF7	6D	21483	Transmembrane protein 205 OS=Homo sapiens OX=9606 GN=TMEM205 PE=1 SV=1	56561.9	59611.5	73504.1	55453.4	60463.7	59416.7
Q8IZU2	14	2	60.8373	0.446094	0.416731	1.07448	0.101307	MCF7	6D	150213	WD repeat-containing protein 17 OS=Homo sapiens OX=9606 GN=WDR17 PE=2 SV=2	2077.65	2467.98	2550.83	2270.46	2361.75	1972.35
F8VNT9	4	1	25.7828	0.425185	0.408701	1.11271	0.106702	6D	MCF7	14664.4	CD63 molecule (Fragment) OS=Homo sapiens OX=9606 GN=CD63 PE=1 SV=1	3993.76	1057.02	34.9059	1556.15	2362.37	1740.36
Q9NRD8	15	2	88.0776	0.105588	0.213711	1.82059	0.35875	MCF7	6D	176790	Dual oxidase 2 OS=Homo sapiens OX=9606 GN=DUOX2 PE=1 SV=2	338.164	634.997	543.986	176.537	386.318	270.472
A0A8V8TLS3	10	3	46.6825	0.0299768	0.107687	1.31179	0.697086	MCF7	6D	177206	SKI3 subunit of superkiller complex OS=Homo sapiens OX=9606 GN=SKIC3 PE=1 SV=1	13636.3	11033.8	10648.4	8890.02	9371.28	8662.53
REVERSE1959	3	1	14.1487	0.96499	0.607248	1.09434	0.0501549	MCF7	6D	137699	Reversed Sequence 1959	13.3788	0	29.6297	0	28.3656	10.9351
H0Y704	6	1	28.3484	0.001365	0.0246407	42.6478	0.999857	6D	MCF7	48256.6	Zinc finger protein 185 with LIM domain (Fragment) OS=Homo sapiens OX=9606 GN=ZNF185 PE=1 SV=2	227.215	201.734	50.6245	8420.34	5852.41	6180.01
A0A7P0TAG1	9	2	54.8866	0.0294347	0.107567	1.36489	0.701893	MCF7	6D	65299	Dihydrolipoamide acetyltransferase component of pyruvate dehydrogenase complex OS=Homo sapiens OX=9606 GN=DLAT PE=1 SV=1	11750.6	12908.3	15737.3	10384.2	9304.15	9908.34
REVERSE12560	3	1	19.9934	0.462781	0.424682	1.12005	0.0973329	6D	MCF7	50394.1	Reversed Sequence 12560	5606.69	4712.44	7484.73	5809.32	7576.45	6555.47
O60879	6	1	28.8172	0.0627085	0.159192	15.4279	0.494328	6D	MCF7	126311	Protein diaphanous homolog 2 OS=Homo sapiens OX=9606 GN=DIAPH2 PE=1 SV=1	36.8081	54.8363	0	498.44	456.995	458.446
Q96ED9	3	1	12.3982	0.345913	0.377711	1.53155	0.132435	6D	MCF7	83777	Protein Hook homolog 2 OS=Homo sapiens OX=9606 GN=HOOK2 PE=1 SV=3	21902	24871.3	1766.56	26053.5	24117.2	24170.5
Q9BV35	2	1	9.9694	0.00237548	0.0340372	2.42661	0.998276	MCF7	6D	52606.2	Mitochondrial adenyl nucleotide antiporter SLC25A23 OS=Homo sapiens OX=9606 GN=SLC25A23 PE=1 SV=2	986.416	1087.38	1167.07	559.385	389.908	386.261
A0A087X0B9	19	5	99.8782	0.00380979	0.0399826	1.34577	0.991449	6D	MCF7	262265	protein-tyrosine-phosphatase OS=Homo sapiens OX=9606 GN=PTPRQ PE=1 SV=1	2953.8	3003.07	2687.91	3838.63	3662.99	4132.3
Q7L1W4	4	1	20.873	0.961349	0.605914	1.01636	0.0501888	6D	MCF7	99342.1	Volume-regulated anion channel subunit LRRC8D OS=Homo sapiens OX=9606 GN=LRRC8D PE=1 SV=1	3504.82	3443.22	4145.98	3171.94	5085.09	3018.43
Q9NRB3	4	1	24.4506	0.141239	0.242954	1.12552	0.291363	MCF7	6D	48699.7	Carbohydrate sulfotransferase 12 OS=Homo sapiens OX=9606 GN=CHST12 PE=2 SV=2	3328.69	3266.65	3168.05	3241.58	2588.03	2844.92
A0A7P0T8G6	5	1	33.2973	0.118975	0.225236	1.50695	0.330252	MCF7	6D	36888.1	medium-chain acyl-CoA dehydrogenase OS=Homo sapiens OX=9606 GN=ACADM PE=1 SV=1	2475.67	2539.26	1659.14	1118.92	1937.16	1372.79
Q9Y4E6	10	2	44.0743	0.147709	0.249101	1.18364	0.28163	6D	MCF7	166263	WD repeat-containing protein 7 OS=Homo sapiens OX=9606 GN=WDR7 PE=1 SV=2	18492.8	19241.8	25309.5	24781	25505.2	24335.1
O75534	25	14	178.826	0.412573	0.404435	1.04988	0.1102	MCF7	6D	89740.2	Cold shock domain-containing protein E1 OS=Homo sapiens OX=9606 GN=CSDE1 PE=1 SV=2	21833.2	22817	23961.4	23601.1	19986.3	21764.5
Q8NC51	17	1	108.929	0.0151736	0.0768453	1.19689	0.855291	MCF7	6D	45022.5	SERPINE1 mRNA-binding protein 1 OS=Homo sapiens OX=9606 GN=SERBP1 PE=1 SV=2	8472.74	7706.31	8926.05	7090.05	6906.37	6978.8
Q5UIP0	21	4	120.506	0.0125699	0.0709207	2.46249	0.888924	6D	MCF7	276633	Telomere-associated protein RIF1 OS=Homo sapiens OX=9606 GN=RIF1 PE=1 SV=2	7193.55	4089.57	7854.19	14730.1	18049.8	14345.4
H3BN02	3	1	18.4917	0.405177	0.401381	1.23183	0.112345	MCF7	6D	129735	Integrin subunit alpha X OS=Homo sapiens OX=9606 GN=ITGAX PE=1 SV=1	387.81	272.743	464.361	251.427	415.893	245.883
Q13247	7	2	43.8205	0.142426	0.244539	1.37734	0.289531	6D	MCF7	39700.9	Serine/arginine-rich splicing factor 6 OS=Homo sapiens OX=9606 GN=SRSF6 PE=1 SV=2	2937.04	5143.77	5267.34	5735.7	6301.99	6347.31
Q9H3N1	8	3	55.8141	0.182566	0.278473	1.15259	0.238072	MCF7	6D	32190.5	Thioredoxin-related transmembrane protein 1 OS=Homo sapiens OX=9606 GN=TMX1 PE=1 SV=1	11727.4	14982.8	14994.2	12565.6	11752.5	11865.2
Q8IUI8	4	1	18.9042	0.52632	0.449857	1.13741	0.0844716	6D	MCF7	50336.2	Cytokine receptor-like factor 3 OS=Homo sapiens OX=9606 GN=CRLF3 PE=1 SV=2	1452.8	811.757	1779.44	1605.06	1704.68	1289.97
A2A288	6	2	30.4814	0.739188	0.529194	1.10585	0.0590745	6D	MCF7	58534.1	Probable ribonuclease ZC3H12D OS=Homo sapiens OX=9606 GN=ZC3H12D PE=1 SV=3	5213.71	4920.04	2628.07	3036.33	5861.67	5214.68
O14957	1	1	6.7484	0.153749	0.254968	1.44559	0.273076	MCF7	6D	6569.69	Cytochrome b-c1 complex subunit 10 OS=Homo sapiens OX=9606 GN=UQCR11 PE=1 SV=1	10532.6	7117.01	11415.4	4841.53	7549.51	7714.94
P15880	15	5	137.546	0.630397	0.488232	1.04882	0.0693345	6D	MCF7	31609.6	Small ribosomal subunit protein uS5 OS=Homo sapiens OX=9606 GN=RPS2 PE=1 SV=2	65591.2	65695.1	89408.7	71795	77794.4	81880.2
O15230	9	1	44.6849	0.169403	0.26884	1.24205	0.252983	6D	MCF7	412284	Laminin subunit alpha-5 OS=Homo sapiens OX=9606 GN=LAMA5 PE=1 SV=8	10058.5	9162.67	13869	14976.3	12357.2	13766.2
C9JBG5	1	1	8.836	0.10229	0.211337	2.17241	0.366512	MCF7	6D	98098	SID1 transmembrane family member 2 OS=Homo sapiens OX=9606 GN=SIDT2 PE=1 SV=2	1287.58	1279.8	531.406	329.222	620.168	477.035
REVERSE19445	4	1	19.8875	0.269057	0.339597	1.31178	0.169299	6D	MCF7	72441.3	Reversed Sequence 19445	2626.74	1862.72	1296.98	2721.03	2878.21	1991.27
H3BTW3	24	5	130.102	0.559176	0.462083	1.35232	0.0790032	MCF7	6D	275137	DNA helicase OS=Homo sapiens OX=9606 GN=CHD9 PE=1 SV=9	4429.64	1627.52	1891.67	1966.44	1880.79	2030.68
Q5TZA2	58	12	334.06	0.232193	0.314419	1.08682	0.193738	MCF7	6D	228824	Rootletin OS=Homo sapiens OX=9606 GN=CROCC PE=1 SV=2	43379.5	48205.2	49496.1	39583.8	45035.8	45191.1
P00367	25	8	174.583	0.0560606	0.148279	1.08461	0.525143	6D	MCF7	61740.1	Glutamate dehydrogenase 1_ mitochondrial OS=Homo sapiens OX=9606 GN=GLUD1 PE=1 SV=2	40283.5	42036.8	42885.2	44505.3	47440.7	43853.4
P61019	13	4	113.304	0.00297273	0.0356668	1.26045	0.996114	MCF7	6D	23716.7	Ras-related protein Rab-2A OS=Homo sapiens OX=9606 GN=RAB2A PE=1 SV=1	34473.4	35809.8	38854.1	28998.4	28554.1	29033.6
O15013	5	1	27.2843	0.410734	0.403575	1.19679	0.110727	MCF7	6D	152809	Rho guanine nucleotide exchange factor 10 OS=Homo sapiens OX=9606 GN=ARHGEF10 PE=1 SV=4	7491.45	10803.7	6311.75	7781.52	6149.43	6629.79
H0YCY6	14	3	109.162	0.0510526	0.140831	1.18747	0.551085	MCF7	6D	55060.7	Triokinase/FMN cyclase (Fragment) OS=Homo sapiens OX=9606 GN=TKFC PE=1 SV=1	5258.46	4533.37	5136.07	3879.03	4209.75	4482.37
A0A590UJ43	7	1	48.059	0.163248	0.263267	1.11503	0.260551	6D	MCF7	48976.5	non-specific serine/threonine protein kinase OS=Homo sapiens OX=9606 GN=CSNK1A1 PE=1 SV=1	3915.3	3822.51	4505.58	4234.07	4570.85	4846.82
B2RTY4	27	4	134.321	0.00160368	0.0266358	1.56398	0.999682	MCF7	6D	295101	Unconventional myosin-IXa OS=Homo sapiens OX=9606 GN=MYO9A PE=1 SV=2	13677.7	12502.8	12786.8	8003.07	9182.1	7730.39
Q93034	9	1	43.1882	0.16478	0.264782	2.16386	0.258628	6D	MCF7	91525.8	Cullin-5 OS=Homo sapiens OX=9606 GN=CUL5 PE=1 SV=4	126.116	867.084	313.972	816.377	650.033	1362.13
P68363	34	4	352.721	0.252911	0.330956	1.10987	0.179309	MCF7	6D	50836	Tubulin alpha-1B chain OS=Homo sapiens OX=9606 GN=TUBA1B PE=1 SV=1	2198.57	2601.86	2683.65	2063.86	2413.3	2266.08
O75569	3	1	17.1689	0.675958	0.505189	1.03933	0.0644548	6D	MCF7	34860.5	Interferon-inducible double-stranded RNA-dependent protein kinase activator A OS=Homo sapiens OX=9606 GN=PRKRA PE=1 SV=1	1294.22	1552.73	1381.93	1648.69	1331.26	1415.22
H3BND4	5	1	26.765	0.704957	0.515435	1.04491	0.0618004	6D	MCF7	89788.9	Pyridoxal dependent decarboxylase domain containing 1 OS=Homo sapiens OX=9606 GN=PDXDC1 PE=1 SV=1	1028.99	1630.78	966.573	1154.02	1365.7	1269.49
A0MZ66	20	3	136.964	0.130846	0.236266	1.17694	0.308379	MCF7	6D	72153.2	Shootin-1 OS=Homo sapiens OX=9606 GN=SHTN1 PE=1 SV=4	7243.88	5588.58	5967.49	5528.77	5418.87	5025.98
REVERSE12927	6	1	40.7283	0.73411	0.527816	1.04311	0.0594524	MCF7	6D	105892	Reversed Sequence 12927	2047.78	2029.79	2629.27	2004.79	1984.33	2440.55
A2A2F0	2	1	13.7879	0.695295	0.512129	1.0521	0.0626482	6D	MCF7	148987	Ral GTPase activating protein non-catalytic subunit beta (Fragment) OS=Homo sapiens OX=9606 GN=RALGAPB PE=1 SV=1	4331.98	4721.02	5404.15	4258.19	5818.07	5134.12
Q9UHN6	9	1	48.1348	0.206161	0.297234	1.1403	0.214975	MCF7	6D	155800	Inactive cell surface hyaluronidase CEMIP2 OS=Homo sapiens OX=9606 GN=CEMIP2 PE=1 SV=1	36550.9	44326.9	40718.3	40418.2	33965.1	32252.1
P20700	30	15	252.673	0.32805	0.368167	1.08226	0.139709	6D	MCF7	66693.6	Lamin-B1 OS=Homo sapiens OX=9606 GN=LMNB1 PE=1 SV=2	33995.8	33661.9	42230.4	38868	40949.2	39110
Q8WWQ8	6	1	32.7671	0.970869	0.607445	2.05437	0.0501072	MCF7	6D	288508	Stabilin-2 OS=Homo sapiens OX=9606 GN=STAB2 PE=1 SV=3	6019.45	8222.92	211.733	2982.61	2299.7	1753.49
P02549	26	1	137.497	0.373901	0.388002	Infinity	0.122249	6D	MCF7	281212	Spectrin alpha chain_ erythrocytic 1 OS=Homo sapiens OX=9606 GN=SPTA1 PE=1 SV=5	0	0	0	0	85.6446	0
P20020	11	1	57.0169	0.0200464	0.0885272	1.2399	0.796699	6D	MCF7	135654	Plasma membrane calcium-transporting ATPase 1 OS=Homo sapiens OX=9606 GN=ATP2B1 PE=1 SV=4	2559.1	3067.97	2762.73	3437.97	3628.21	3336.33
Q9Y6X8	3	2	14.8833	0.665832	0.500636	1.36179	0.0654614	MCF7	6D	92991.5	Zinc fingers and homeoboxes protein 2 OS=Homo sapiens OX=9606 GN=ZHX2 PE=1 SV=1	287.048	399.908	1034.45	365.803	616.575	281.694
Q9H4B7	5	1	53.645	0.103416	0.212073	6.4412	0.363825	MCF7	6D	50897.3	Tubulin beta-1 chain OS=Homo sapiens OX=9606 GN=TUBB1 PE=1 SV=1	731.917	374.746	75.6235	123.677	23.4078	36.4653
A0A7P0TAN7	20	11	180.515	0.884317	0.581852	1.00751	0.0517077	MCF7	6D	67528.6	Solute carrier family 3 member 2 OS=Homo sapiens OX=9606 GN=SLC3A2 PE=1 SV=1	56518.7	57011.9	63528.3	60002.7	56999.2	58737.6
Q9P0L0	9	2	71.4252	0.18088	0.277626	1.08715	0.239892	6D	MCF7	28121.4	Vesicle-associated membrane protein-associated protein A OS=Homo sapiens OX=9606 GN=VAPA PE=1 SV=3	8684.44	8234.37	9180.25	8912.64	10208.2	9252.75
P16401	10	2	66.8667	0.47356	0.428364	1.09729	0.0949093	6D	MCF7	22580.2	Histone H1.5 OS=Homo sapiens OX=9606 GN=H1-5 PE=1 SV=3	50047.7	55519.2	79752	66463	66113.1	70772.3
A0A8Q3SIQ8	6	2	35.1996	0.0329982	0.1141	1.21153	0.671462	MCF7	6D	155646	Kinesin family member 7 OS=Homo sapiens OX=9606 GN=KIF7 PE=1 SV=1	21629.9	25220.4	24266	18468.5	21009.1	19222.1
Q9BQG0	34	6	197.558	0.00160483	0.0266358	1.50072	0.99968	MCF7	6D	149824	Myb-binding protein 1A OS=Homo sapiens OX=9606 GN=MYBBP1A PE=1 SV=2	15508.7	14873.1	16247.4	11285.9	9606.45	10179
Q9NXR1	5	1	28.0102	0.862681	0.574858	14.9468	0.0524167	MCF7	6D	37891.7	Nuclear distribution protein nudE homolog 1 OS=Homo sapiens OX=9606 GN=NDE1 PE=1 SV=3	16.0058	0	2484.73	30.4602	113.712	23.137
P48637	11	3	66.395	0.451617	0.41944	1.05397	0.0999607	MCF7	6D	52556	Glutathione synthetase OS=Homo sapiens OX=9606 GN=GSS PE=1 SV=1	7372.07	7832.65	8125.05	7852.77	6522.31	7760.06
Q8N139	7	1	41.5887	0.00396101	0.0404565	1.90767	0.990415	6D	MCF7	185826	ATP-binding cassette sub-family A member 6 OS=Homo sapiens OX=9606 GN=ABCA6 PE=1 SV=2	525.396	563.524	736.783	1147.03	1091.93	1243.87
Q8N2N9	16	2	83.5681	0.437984	0.41303	1.2484	0.103342	MCF7	6D	155122	Ankyrin repeat domain-containing protein 36B OS=Homo sapiens OX=9606 GN=ANKRD36B PE=1 SV=4	5354.12	10072.2	6652.94	4388.78	7821.79	5475.45
REVERSE302	7	1	33.3962	0.903691	0.587419	1.25026	0.0511797	6D	MCF7	117305	Reversed Sequence 302	118.412	260.328	281.349	105.088	193.426	526.767
P22105	17	3	66.8799	0.790818	0.547985	1.18698	0.0557217	6D	MCF7	465403	Tenascin-X OS=Homo sapiens OX=9606 GN=TNXB PE=1 SV=5	2786.17	2136.45	1751.2	3497.39	3152.86	1271.47
P51149	18	12	129.605	0.673102	0.503948	1.06237	0.0647344	MCF7	6D	23774.9	Ras-related protein Rab-7a OS=Homo sapiens OX=9606 GN=RAB7A PE=1 SV=1	54176.3	65334.6	78247.9	63400.4	58319.3	64428.8
Q8WYP3	10	2	48.1984	0.134583	0.23805	1.70912	0.302051	6D	MCF7	101190	Ras and Rab interactor 2 OS=Homo sapiens OX=9606 GN=RIN2 PE=1 SV=1	3088.85	2363.39	7242.18	7646.42	6125.78	7924.08
Q8NEV8	5	1	16.8008	0.480619	0.429445	1.18305	0.0933797	6D	MCF7	223889	Exophilin-5 OS=Homo sapiens OX=9606 GN=EXPH5 PE=1 SV=4	10147.8	12141	695.906	9463.56	8355.52	9372.96
A0A8V8TQR3	2	1	13.8041	0.560678	0.462366	1.05565	0.0787699	MCF7	6D	123918	Ankyrin repeat domain 18A OS=Homo sapiens OX=9606 GN=ANKRD18A PE=1 SV=1	16911.7	18208.8	21687.6	18670.5	17157.9	17985
A0A7P0TA78	15	3	88.957	0.000299685	0.0165415	1.53959	1	6D	MCF7	342083	Huntingtin OS=Homo sapiens OX=9606 GN=HTT PE=1 SV=1	7319.3	7609.26	7068.85	11967.4	10878.3	11021.2
M0QXM4	7	4	51.9537	0.55974	0.462196	1.07001	0.0789153	MCF7	6D	39899.6	Amino acid transporter OS=Homo sapiens OX=9606 GN=SLC1A5 PE=1 SV=1	7700.49	6039.83	8131.59	6483.02	6950.06	7007.72
P22307	14	3	89.2297	0.0273666	0.10207	1.23645	0.720855	MCF7	6D	59678.1	Sterol carrier protein 2 OS=Homo sapiens OX=9606 GN=SCP2 PE=1 SV=2	7536.14	8181.93	8118.3	6031.23	6060.71	7186.13
REVERSE2744	2	1	10.2003	0.0412559	0.125832	1.65649	0.610306	MCF7	6D	45395.7	Reversed Sequence 2744	3433.89	3919.66	5547.53	2697.53	2894.4	2196.26
A0A0A6YYH9	3	1	15.4325	0.185593	0.281952	2.07848	0.234866	6D	MCF7	42238.9	COBW domain-containing protein 5 OS=Homo sapiens OX=9606 GN=CBWD5 PE=3 SV=1	332.71	120.38	1550.94	946.41	1763.86	1455.07
P62318	7	1	34.5959	0.470595	0.428364	1.12604	0.0955652	MCF7	6D	14030.4	Small nuclear ribonucleoprotein Sm D3 OS=Homo sapiens OX=9606 GN=SNRPD3 PE=1 SV=1	701.729	810.755	550.415	709.733	523.969	598.3
O95453	9	1	45.0931	0.00544253	0.0465224	1.70405	0.977724	6D	MCF7	73964.3	Poly(A)-specific ribonuclease PARN OS=Homo sapiens OX=9606 GN=PARN PE=1 SV=1	2899.4	3238.22	4058.43	5882.89	5726.88	5764.85
P80723	5	3	33.4358	0.245117	0.326332	3.14674	0.184512	6D	MCF7	22693.4	Brain acid soluble protein 1 OS=Homo sapiens OX=9606 GN=BASP1 PE=1 SV=2	66.8385	3.3441	0	9.51227	145.153	66.1814
P08134	5	1	34.0578	0.679538	0.506139	1.18488	0.064109	6D	MCF7	22348.6	Rho-related GTP-binding protein RhoC OS=Homo sapiens OX=9606 GN=RHOC PE=1 SV=1	18.0533	278.368	234.795	60.5501	348.028	220.852
Q9UBM7	7	5	47.1466	0.232954	0.314981	2.0588	0.193172	MCF7	6D	55230.9	7-dehydrocholesterol reductase OS=Homo sapiens OX=9606 GN=DHCR7 PE=1 SV=1	3554.6	9555.46	14046.4	4319.7	4606.05	4264.68
P68402	3	3	18.9327	0.261311	0.33556	1.25972	0.173979	6D	MCF7	25740.4	Platelet-activating factor acetylhydrolase IB subunit alpha2 OS=Homo sapiens OX=9606 GN=PAFAH1B2 PE=1 SV=1	7293.78	8214.09	14542.6	12745.1	12491.2	12618.9
A0A2R8Y651	3	1	16.7637	0.0209174	0.0899793	3.06311	0.786914	6D	MCF7	144451	GIPC PDZ domain containing family member 3 OS=Homo sapiens OX=9606 GN=GIPC3 PE=1 SV=1	139.358	139.123	379.915	686.652	688.168	641.918
H0Y614	2	1	13.6672	0.0239264	0.0957515	1.68316	0.754725	MCF7	6D	8550.85	Ubiquitin-fold modifier 1 (Fragment) OS=Homo sapiens OX=9606 GN=UFM1 PE=1 SV=1	12789.9	19727.2	16760.7	11130.1	8929.51	9217.26
REVERSE966	1	1	4.5156	0.993791	0.613387	1.01092	0.0500049	MCF7	6D	22452.4	Reversed Sequence 966	3092.31	2999.39	4327.71	3783.69	3516.7	3006.49
P49756	13	4	80.3278	0.0589086	0.153168	1.2846	0.511474	6D	MCF7	100528	RNA-binding protein 25 OS=Homo sapiens OX=9606 GN=RBM25 PE=1 SV=3	887.752	897.168	950.857	1232.25	973.43	1308.71
O75844	5	2	35.1206	0.961266	0.605914	1.04358	0.0501897	MCF7	6D	55098.1	CAAX prenyl protease 1 homolog OS=Homo sapiens OX=9606 GN=ZMPSTE24 PE=1 SV=2	549.71	500.489	910.88	552.742	658.2	668.245
A0A7I2V572	1	1	5.7553	0.481867	0.430175	1.17308	0.0931138	6D	MCF7	7156.24	G3BP stress granule assembly factor 2 (Fragment) OS=Homo sapiens OX=9606 GN=G3BP2 PE=1 SV=1	5142.81	4087.01	2022.88	4679.72	4778.84	3741.75
Q7Z333	38	4	208.286	0.506383	0.441958	1.09412	0.0881565	MCF7	6D	307214	Probable helicase senataxin OS=Homo sapiens OX=9606 GN=SETX PE=1 SV=4	3309.4	3359.83	2523.27	3117.84	2416.29	2867.59
P99999	7	4	55.3823	0.428949	0.409748	1.04877	0.105695	MCF7	6D	11862.8	Cytochrome c OS=Homo sapiens OX=9606 GN=CYCS PE=1 SV=2	21083.8	22809.8	23478.1	19922.7	21075	23241.3
P11137	25	1	151.171	0.604557	0.478188	1.15123	0.0725305	6D	MCF7	199983	Microtubule-associated protein 2 OS=Homo sapiens OX=9606 GN=MAP2 PE=1 SV=4	3627.86	3993.6	730.472	2671.61	4633.21	2310.19
REVERSE1398	4	2	29.1756	0.044291	0.131269	1.69206	0.590602	MCF7	6D	43984.4	Reversed Sequence 1398	2051.25	2023.34	3258.87	1642.13	1254.88	1437.03
REVERSE3600	11	4	53.1805	0.441112	0.414679	1.2196	0.102549	6D	MCF7	346551	Reversed Sequence 3600	8555.02	11552.4	3271.04	9222.09	9629.61	9660.65
G8JLD3	7	2	36.2306	0.938076	0.599787	1.1229	0.0504856	MCF7	6D	124991	ELKS/RAB6-interacting/CAST family member 1 OS=Homo sapiens OX=9606 GN=ERC1 PE=1 SV=1	1115.83	673.785	307.219	820.239	376.047	671.051
Q8IWZ3	21	5	108.232	0.382026	0.392129	1.30381	0.119538	MCF7	6D	271454	Ankyrin repeat and KH domain-containing protein 1 OS=Homo sapiens OX=9606 GN=ANKHD1 PE=1 SV=1	1289.32	940.991	1707.51	837.824	1542.1	640.321
P17980	23	10	196.881	0.0322035	0.11318	1.06955	0.678015	MCF7	6D	49488.8	26S proteasome regulatory subunit 6A OS=Homo sapiens OX=9606 GN=PSMC3 PE=1 SV=3	46073.3	45603.2	45718.5	41166.6	44191.5	43103
Q14165	7	3	45.767	0.00534042	0.0464469	1.45723	0.978728	6D	MCF7	32405	Malectin OS=Homo sapiens OX=9606 GN=MLEC PE=1 SV=1	9320.65	10158.7	10966.6	13568.4	16119.5	14679
Q9H0B6	9	3	49.1411	0.675557	0.505189	1.05562	0.0644938	6D	MCF7	69333.9	Kinesin light chain 2 OS=Homo sapiens OX=9606 GN=KLC2 PE=1 SV=1	1829.49	2804.46	1083.78	1848.37	2058.06	2129.34
Q9BQA1	3	1	15.2664	0.87651	0.578658	1.02854	0.0519488	6D	MCF7	37465.8	Methylosome protein WDR77 OS=Homo sapiens OX=9606 GN=WDR77 PE=1 SV=1	1650.44	2048.79	2758.72	2334.66	2628.28	1679.31
Q9BV73	44	13	223.926	0.588256	0.471202	1.08726	0.0747227	6D	MCF7	282050	Centrosome-associated protein CEP250 OS=Homo sapiens OX=9606 GN=CEP250 PE=1 SV=2	9747.75	5807.22	4610.46	7387.2	7790.95	6746.84
G1UD79	2	1	11.507	0.00380322	0.0399826	1.81694	0.991492	6D	MCF7	29415	PABIR family member 2 OS=Homo sapiens OX=9606 GN=PABIR2 PE=1 SV=1	1881.15	1775.49	1653.54	3216.09	2716.77	3715.45
P18031	7	1	25.4059	0.163475	0.263421	1.10889	0.260264	MCF7	6D	50537.2	Tyrosine-protein phosphatase non-receptor type 1 OS=Homo sapiens OX=9606 GN=PTPN1 PE=1 SV=1	31700	32455.5	37768.6	29558	30476.3	31881.6
REVERSE10649	8	2	46.9882	0.339869	0.374395	1.07469	0.134823	6D	MCF7	77574.7	Reversed Sequence 10649	1237.38	1178.78	1412.23	1483.59	1298.27	1332.46
P11021	57	28	541.239	0.0272543	0.102033	1.17671	0.721914	MCF7	6D	72447.1	Endoplasmic reticulum chaperone BiP OS=Homo sapiens OX=9606 GN=HSPA5 PE=1 SV=2	161011	184058	161646	141174	140799	148646
A0AA34QVH5	7	1	45.562	0.0970856	0.205115	1.16278	0.379448	6D	MCF7	67747.6	Coactivator associated arginine methyltransferase 1 OS=Homo sapiens OX=9606 GN=CARM1 PE=4 SV=1	11088	12345.4	14152.7	14834	14152.4	14717.8
A0A9L9PXL4	5	1	26.4584	0.969337	0.60743	1.00135	0.0501188	6D	MCF7	195970	Polybromo 1 OS=Homo sapiens OX=9606 GN=PBRM1 PE=1 SV=1	106979	96210	92716.4	104965	96933.1	94406.8
Q9Y3L5	13	1	97.6953	0.00226262	0.0332446	7.59263	0.998574	6D	MCF7	20972.9	Ras-related protein Rap-2c OS=Homo sapiens OX=9606 GN=RAP2C PE=1 SV=1	288.959	410.587	193.57	1772.12	1794.59	3214.4
REVERSE2329	2	1	10.322	0.428396	0.409631	1.40653	0.105842	MCF7	6D	56560	Reversed Sequence 2329	5985.14	10750.2	15923.8	10151.7	5451.42	7616.39
A0A0G2JP87	12	4	67.4283	0.00443562	0.0430941	1.23697	0.986828	MCF7	6D	99331.9	Coiled-coil alpha-helical rod protein 1 OS=Homo sapiens OX=9606 GN=CCHCR1 PE=1 SV=1	14596.3	15093.6	15015.6	11662	12914	11565.2
P55786	33	22	274.017	0.00854623	0.0565342	1.3085	0.941672	MCF7	6D	103961	Puromycin-sensitive aminopeptidase OS=Homo sapiens OX=9606 GN=NPEPPS PE=1 SV=2	78265.3	82862.8	91585.1	68250.8	61368.9	63511.6
J3QQW0	14	2	64.0049	0.267053	0.339031	1.15908	0.170489	6D	MCF7	221024	GREB1 like retinoic acid receptor coactivator OS=Homo sapiens OX=9606 GN=GREB1L PE=1 SV=2	1164.97	1256.4	1614.93	1620.22	1694.97	1363.2
Q15772	19	5	105.073	0.208807	0.29902	1.34833	0.212632	MCF7	6D	357083	Striated muscle preferentially expressed protein kinase OS=Homo sapiens OX=9606 GN=SPEG PE=1 SV=4	1193.16	928.362	993.036	1003.42	492.641	813.875
P08572	9	2	38.5374	0.473338	0.428364	1.05989	0.0949582	MCF7	6D	168751	Collagen alpha-2(IV) chain OS=Homo sapiens OX=9606 GN=COL4A2 PE=1 SV=4	5435.63	5275.96	4547.39	5163.47	4390.77	4842.47
REVERSE9338	5	1	24.5414	0.0135196	0.0730968	2.15449	0.876515	MCF7	6D	94001.7	Reversed Sequence 9338	35490.4	43486.1	58084.1	20832.8	25396.3	17387.1
A0A494C0Z5	7	1	79.6563	0.373622	0.388002	1.05174	0.122344	6D	MCF7	31088.4	RAB33B_ member RAS oncogene family OS=Homo sapiens OX=9606 GN=RAB33B PE=1 SV=1	1494.34	1334.25	1536.37	1450.09	1545.39	1595.29
A0A8I5KRZ6	2	1	10.0643	0.839151	0.565587	1.02081	0.0533345	6D	MCF7	42807.8	Melanocyte inducing transcription factor OS=Homo sapiens OX=9606 GN=MITF PE=1 SV=1	300.287	336.018	326.806	444.716	157.774	380.661
A0A6Q8PEZ8	25	6	170.09	0.575169	0.466821	1.05002	0.0765883	MCF7	6D	114089	Kinesin-like protein OS=Homo sapiens OX=9606 GN=KIF5A PE=1 SV=1	12089.8	12747	13640.1	13422.9	10326.5	12894.6
Q9NYH9	4	1	24.8125	0.816531	0.556212	2.34606	0.0543656	MCF7	6D	70821.3	U3 small nucleolar RNA-associated protein 6 homolog OS=Homo sapiens OX=9606 GN=UTP6 PE=1 SV=2	13.4484	4.57923	169.52	7.76634	63.9716	8.20371
Q15365	21	5	185.663	0.892591	0.584613	1.00577	0.05147	6D	MCF7	38011.1	Poly(rC)-binding protein 1 OS=Homo sapiens OX=9606 GN=PCBP1 PE=1 SV=2	66842.4	73552.4	58681.2	67965.4	64506	67753.2
A0A087X1Y8	2	1	10.0051	0.396409	0.398099	1.46104	0.11498	MCF7	6D	50110.4	Poly(ADP-ribose) polymerase family member 6 OS=Homo sapiens OX=9606 GN=PARP6 PE=1 SV=1	2476.28	1498.31	4253.39	2027.98	2023.89	1579.72
B0QY95	1	1	5.1447	0.134202	0.23805	1.47016	0.302684	MCF7	6D	53788.1	Mitochondrial elongation factor 1 OS=Homo sapiens OX=9606 GN=MIEF1 PE=1 SV=1	4765.82	3218.32	3551.76	1970.48	2279.85	3596.35
F8W0U9	16	4	92.8313	0.324085	0.365343	1.29493	0.141416	MCF7	6D	172765	NACHT and WD repeat domain containing 1 OS=Homo sapiens OX=9606 GN=NWD1 PE=1 SV=1	1210.88	1485.9	2025.08	868.78	1676.09	1101.55
Q15185	5	2	39.1858	0.0959862	0.20485	1.15368	0.382296	MCF7	6D	18982.6	Prostaglandin E synthase 3 OS=Homo sapiens OX=9606 GN=PTGES3 PE=1 SV=1	72339.4	64888.7	68510.2	60496	52984.4	64852.4
Q12789	20	3	103.677	0.146813	0.248105	1.88428	0.282942	6D	MCF7	241213	General transcription factor 3C polypeptide 1 OS=Homo sapiens OX=9606 GN=GTF3C1 PE=1 SV=4	1546.29	405.24	1374.84	1795.91	2307.2	2164.69
P26640	10	2	48.7313	0.247452	0.327252	1.43821	0.182926	6D	MCF7	141731	Valine--tRNA ligase OS=Homo sapiens OX=9606 GN=VARS1 PE=1 SV=4	853.717	2203.41	1866.46	1838.08	2637.88	2605.2
O15400	2	1	11.0448	0.694795	0.51195	1.08595	0.0626931	6D	MCF7	29929.6	Syntaxin-7 OS=Homo sapiens OX=9606 GN=STX7 PE=1 SV=4	357.452	540.536	58.1679	194.839	585.759	257.74
P33993	14	2	97.4299	0.86501	0.575422	1.01033	0.0523342	6D	MCF7	81935.4	DNA replication licensing factor MCM7 OS=Homo sapiens OX=9606 GN=MCM7 PE=1 SV=4	4682.24	4232.87	5822.08	4845.19	5298.32	4745.88
A0A494C1J1	1	1	6.0954	0.39289	0.396717	1.12039	0.116068	6D	MCF7	126829	Cytospin-A OS=Homo sapiens OX=9606 GN=SPECC1L PE=1 SV=1	15172.9	12417.3	18357.1	15139.1	18294.6	18045.2
O15371	9	4	59.1341	0.867364	0.575532	1.00861	0.0522524	6D	MCF7	64600.2	Eukaryotic translation initiation factor 3 subunit D OS=Homo sapiens OX=9606 GN=EIF3D PE=1 SV=1	12263.5	12632.8	13579.5	12416.5	12534.4	13856.2
P98179	1	1	13.0016	0.608855	0.480062	1.19228	0.0719758	6D	MCF7	17170.4	RNA-binding protein 3 OS=Homo sapiens OX=9606 GN=RBM3 PE=1 SV=1	426.559	1185.51	173.468	354.116	644.36	1130.39
F8WDG3	2	1	10.4365	0.708011	0.516444	1.06667	0.0615398	6D	MCF7	12989.9	Megakaryocyte and platelet inhibitory receptor G6b OS=Homo sapiens OX=9606 GN=MPIG6B PE=1 SV=1	9808.3	15261	4100.72	12044.9	7103.01	11966.9
Q5VU78	2	1	11.2886	0.638869	0.489684	1.24149	0.068357	MCF7	6D	30821.1	Ubiquitin associated protein 2 like (Fragment) OS=Homo sapiens OX=9606 GN=UBAP2L PE=1 SV=1	437.296	153.223	270.836	124.29	213.585	355.934
Q8WXE9	15	2	85.1494	0.00110923	0.0230127	2.01495	0.999955	6D	MCF7	101907	Stonin-2 OS=Homo sapiens OX=9606 GN=STON2 PE=1 SV=1	19486.8	24578.2	23498	48455.5	41622.1	46058.4
P33176	32	8	223.162	0.00682171	0.0512701	1.15398	0.962789	MCF7	6D	110426	Kinesin-1 heavy chain OS=Homo sapiens OX=9606 GN=KIF5B PE=1 SV=1	27726.4	28207.8	28405.4	25372	23133.8	24580.1
Q5SZK8	22	2	110.451	0.0135428	0.0730968	1.51638	0.876214	MCF7	6D	352821	FRAS1-related extracellular matrix protein 2 OS=Homo sapiens OX=9606 GN=FREM2 PE=1 SV=3	863.985	810.476	763.405	503.02	466.845	637.821
E7EQ72	6	2	41.8741	0.283826	0.345629	1.30332	0.160952	MCF7	6D	18602.1	Transmembrane p24 trafficking protein 2 (Fragment) OS=Homo sapiens OX=9606 GN=TMED2 PE=1 SV=2	3496.06	4981.87	2908.85	2196.91	3112.74	3427.08
Q9BYP7	9	1	50.4596	0.126736	0.232479	1.18842	0.315633	6D	MCF7	200298	Serine/threonine-protein kinase WNK3 OS=Homo sapiens OX=9606 GN=WNK3 PE=1 SV=3	17669.2	20199.8	24425.4	25020.4	24709.8	24301.6
Q5XKE5	10	1	103.124	0.197904	0.29262	1.77157	0.222586	6D	MCF7	58120.8	Keratin_ type II cytoskeletal 79 OS=Homo sapiens OX=9606 GN=KRT79 PE=1 SV=2	269.484	993.44	159.061	948.937	642.019	928.183
P02786	42	21	342.32	0.000390659	0.0171732	1.97267	1	MCF7	6D	85327.7	Transferrin receptor protein 1 OS=Homo sapiens OX=9606 GN=TFRC PE=1 SV=2	59700.6	59775	69823.3	34020.9	30382.9	31556.9
Q9NYL9	8	1	61.5583	0.183248	0.279096	1.12466	0.237342	MCF7	6D	39765.9	Tropomodulin-3 OS=Homo sapiens OX=9606 GN=TMOD3 PE=1 SV=1	9814.16	8645.74	10388.4	7745.26	9001.39	8903.98
A0A3B3IU48	7	2	41.8418	0.647689	0.493813	1.05151	0.0673744	MCF7	6D	109164	MAM domain containing glycosylphosphatidylinositol anchor 1 OS=Homo sapiens OX=9606 GN=MDGA1 PE=1 SV=1	13251.6	13188.2	10577.2	12624.6	10239.9	12339.3
Q6JQN1	10	3	59.9675	0.551835	0.45884	1.14464	0.0801638	6D	MCF7	119975	Acyl-CoA dehydrogenase family member 10 OS=Homo sapiens OX=9606 GN=ACAD10 PE=1 SV=1	1842.33	1795.49	528.226	1766.98	1369.63	1632.02
P25054	51	11	258.135	0.634321	0.488232	1.04749	0.0688777	6D	MCF7	313813	Adenomatous polyposis coli protein OS=Homo sapiens OX=9606 GN=APC PE=1 SV=2	6142.92	8639.96	6247.06	7359.79	7652.07	7016.68
Q9BUF5	23	3	229.951	0.143111	0.245503	1.1513	0.288484	6D	MCF7	50313.5	Tubulin beta-6 chain OS=Homo sapiens OX=9606 GN=TUBB6 PE=1 SV=1	12772.4	11225.9	10908.4	15008.9	12814.1	12365.1
Q9UM54-6	30	8	165.687	0.347357	0.378658	1.17772	0.131875	6D	MCF7	150028	Isoform 6 of Unconventional myosin-VI OS=Homo sapiens OX=9606 GN=MYO6	4043.56	7072.59	5028.06	5547.93	6665.28	6800.12
Q09161	6	2	32.5551	0.0145252	0.0757824	1.44399	0.863544	6D	MCF7	92923.1	Nuclear cap-binding protein subunit 1 OS=Homo sapiens OX=9606 GN=NCBP1 PE=1 SV=1	3418.91	3660.36	4492.97	5245.31	5967.72	5497.22
Q6ZR08	40	2	207.717	0.857399	0.57227	1.00292	0.0526092	MCF7	6D	360022	Dynein axonemal heavy chain 12 OS=Homo sapiens OX=9606 GN=DNAH12 PE=2 SV=2	1408.45	763.177	647.283	942.688	1072.95	795.07
Q13423	14	2	90.1604	0.00119925	0.0233347	3.84948	0.999929	6D	MCF7	114637	NAD(P) transhydrogenase_ mitochondrial OS=Homo sapiens OX=9606 GN=NNT PE=1 SV=3	1856.43	1843.57	1198.84	6331.07	5392.77	7134.13
A0A1B0GV75	8	1	49.7024	0.313537	0.358981	1.26197	0.146131	MCF7	6D	67742.1	Carnitine O-palmitoyltransferase 2_ mitochondrial OS=Homo sapiens OX=9606 GN=CPT2 PE=1 SV=1	3440.27	2049.83	3280.51	1942.15	2478.73	2529.06
O75533	24	9	162.102	0.269054	0.339597	1.11326	0.169301	6D	MCF7	146572	Splicing factor 3B subunit 1 OS=Homo sapiens OX=9606 GN=SF3B1 PE=1 SV=3	9184.94	10412.2	8411.53	9357.7	10425.9	11397.4
A6ND91	1	1	5.2591	0.384633	0.393368	1.12748	0.118689	MCF7	6D	30231.4	Aspartate dehydrogenase domain-containing protein OS=Homo sapiens OX=9606 GN=ASPDH PE=1 SV=2	2539.61	2416.34	3194.95	2040.58	2767	2421.74
A5PKW4	4	1	23.7465	0.093196	0.2011	1.53432	0.389714	6D	MCF7	110170	PH and SEC7 domain-containing protein 1 OS=Homo sapiens OX=9606 GN=PSD PE=1 SV=2	1802.58	2395.95	3763.75	4043.48	4273.05	3900.19
C9JJK5	2	1	10.6927	0.300665	0.35395	2.19564	0.152256	6D	MCF7	19812.1	Zyxin (Fragment) OS=Homo sapiens OX=9606 GN=ZYX PE=1 SV=1	906.643	560.799	1.21311	874.221	1265.78	1084.63
Q05086	11	3	63.9475	0.571346	0.466002	1.04117	0.0771516	MCF7	6D	101657	Ubiquitin-protein ligase E3A OS=Homo sapiens OX=9606 GN=UBE3A PE=1 SV=4	9056.33	8916.06	9204.29	9985.81	8305.56	7810.57
P52824	5	2	27.2545	0.761726	0.535701	1.04787	0.0575036	6D	MCF7	103094	Diacylglycerol kinase theta OS=Homo sapiens OX=9606 GN=DGKQ PE=1 SV=2	3238.96	1588.99	3167.82	3209.78	2956.56	2212.21
Q14011	4	3	28.2462	0.111781	0.220427	1.16488	0.345001	MCF7	6D	18648	Cold-inducible RNA-binding protein OS=Homo sapiens OX=9606 GN=CIRBP PE=1 SV=1	13625.5	11029.8	13723.3	10764.1	11218.7	10963.8
P10768	7	4	62.0255	0.000329663	0.0165415	1.31867	1	MCF7	6D	31976.1	S-formylglutathione hydrolase OS=Homo sapiens OX=9606 GN=ESD PE=1 SV=2	44248.3	43349.8	42988.5	34515.7	32214.8	32298.2
Q13404	8	2	54.6841	0.564405	0.462822	1.04382	0.0781966	6D	MCF7	16609.1	Ubiquitin-conjugating enzyme E2 variant 1 OS=Homo sapiens OX=9606 GN=UBE2V1 PE=1 SV=2	23221.2	19722	21256.5	24467.1	20729.7	21816.2
P21333	127	60	1145.3	0.909626	0.588331	1.00253	0.0510379	MCF7	6D	283477	Filamin-A OS=Homo sapiens OX=9606 GN=FLNA PE=1 SV=4	129239	134420	136168	135714	129899	133206
J3KP02	5	2	25.4863	0.0101113	0.0629325	1.39968	0.921355	MCF7	6D	81742.3	Leucine_ glutamate and lysine rich 1 OS=Homo sapiens OX=9606 GN=LEKR1 PE=1 SV=1	37865.1	36445.5	33476.5	24094.1	23848.6	29065.9
D6RA66	1	1	5.9738	0.581847	0.468599	1.95184	0.0756243	MCF7	6D	10584.2	15-hydroxyprostaglandin dehydrogenase [NAD(+)] (Fragment) OS=Homo sapiens OX=9606 GN=HPGD PE=1 SV=1	5591.51	905.338	6.21071	1297.13	1307.89	726.747
Q01814	6	1	28.554	0.00604882	0.0481978	5.94575	0.971448	6D	MCF7	138074	Plasma membrane calcium-transporting ATPase 2 OS=Homo sapiens OX=9606 GN=ATP2B2 PE=1 SV=2	519.012	1283.76	399.791	3901.42	4282.55	4911.94
F8VXC8	9	4	46.4231	0.0326559	0.113895	1.55014	0.674269	MCF7	6D	136584	SWI/SNF related_ matrix associated_ actin dependent regulator of chromatin subfamily c member 2 OS=Homo sapiens OX=9606 GN=SMARCC2 PE=1 SV=1	25540.4	37515.4	32407.7	19181.5	18724.2	23678.1
Q6TFL3	36	4	186.666	0.2116	0.301457	1.10915	0.210208	MCF7	6D	154179	Coiled-coil domain-containing protein 171 OS=Homo sapiens OX=9606 GN=CCDC171 PE=2 SV=1	2619.95	2441.74	2374.12	1984.07	2492.32	2227.69
O43155	2	2	4.5643	0.0247642	0.0973343	1.93797	0.746197	6D	MCF7	74904.3	Leucine-rich repeat transmembrane protein FLRT2 OS=Homo sapiens OX=9606 GN=FLRT2 PE=1 SV=1	123.98	86.178	71.0952	198.583	145.997	200.481
O00505	5	2	30.2049	0.0124419	0.0705985	1.13493	0.890606	MCF7	6D	58324.2	Importin subunit alpha-4 OS=Homo sapiens OX=9606 GN=KPNA3 PE=1 SV=2	4172.9	4088.12	4378.87	3565.13	3829.19	3742.79
Q9NR48	20	2	100.693	0.443979	0.415208	1.273	0.101831	6D	MCF7	336383	Histone-lysine N-methyltransferase ASH1L OS=Homo sapiens OX=9606 GN=ASH1L PE=1 SV=2	13424.2	14094.4	2107.19	12318.8	13831	11563.8
REVERSE11529	5	1	30.9543	0.0202043	0.0888308	1.20654	0.794909	6D	MCF7	154415	Reversed Sequence 11529	16005.6	15400.2	15815.3	20714	17543.2	18716.9
O95219	2	1	9.3601	0.498766	0.438577	1.17059	0.0896442	6D	MCF7	52194.1	Sorting nexin-4 OS=Homo sapiens OX=9606 GN=SNX4 PE=1 SV=1	91283.2	84437.8	192252	130898	120055	179794
C9JE82	6	2	29.8823	0.0267692	0.101553	2.47032	0.726522	6D	MCF7	130411	Calcium voltage-gated channel auxiliary subunit alpha2delta 2 OS=Homo sapiens OX=9606 GN=CACNA2D2 PE=1 SV=1	9814.17	6223.63	3707.22	14772	17701	16303.5
B4DUC8	2	1	10.1781	0.633081	0.488232	1.08071	0.0690213	6D	MCF7	33699.5	S-methyl-5'-thioadenosine phosphorylase OS=Homo sapiens OX=9606 GN=MTAP PE=1 SV=1	8180.81	10315	14288.7	13075	12586.9	9768.47
H0YDH4	1	1	4.8808	0.543695	0.455429	1.01698	0.081491	6D	MCF7	18170.4	AlkB homolog 3_ alpha-ketoglutarate dependent dioxygenase (Fragment) OS=Homo sapiens OX=9606 GN=ALKBH3 PE=1 SV=1	0	262.827	143.537	38.3197	117.104	257.843
Q9ULJ7	2	1	14.0788	0.847539	0.569122	1.13805	0.0529895	6D	MCF7	157798	Ankyrin repeat domain-containing protein 50 OS=Homo sapiens OX=9606 GN=ANKRD50 PE=1 SV=4	410.888	556.558	556.935	356.163	230.324	1148.34
J3KPH8	4	1	19.1621	0.331528	0.370045	1.3353	0.138241	6D	MCF7	109994	Histone deacetylase OS=Homo sapiens OX=9606 GN=HDAC7 PE=1 SV=1	17895	21751.9	6624.83	20727.2	20926.8	20132.8
REVERSE10766	2	1	9.8056	0.116286	0.223822	Infinity	0.335622	6D	MCF7	26449.5	Reversed Sequence 10766	0	0	0	0	27.4934	32.5514
P62263	9	3	55.8622	0.947542	0.603578	1.00156	0.0503482	6D	MCF7	16443.8	Small ribosomal subunit protein uS11 OS=Homo sapiens OX=9606 GN=RPS14 PE=1 SV=3	46200.5	51057.6	60356.8	50458.2	50548.7	56854.4
O94851	16	4	88.9361	0.0766145	0.17973	2.82733	0.440405	6D	MCF7	220943	[F-actin]-monooxygenase MICAL2 OS=Homo sapiens OX=9606 GN=MICAL2 PE=1 SV=2	3462.67	2659.93	12522.1	11402.5	17772.7	23539.7
Q9BT78	13	2	85.4595	0.139574	0.241726	1.23715	0.29397	MCF7	6D	46554	COP9 signalosome complex subunit 4 OS=Homo sapiens OX=9606 GN=COPS4 PE=1 SV=1	2947.57	2529.34	3403.84	2090.93	2723.92	2363.56
P54707	8	1	41.4694	0.450198	0.418895	1.10525	0.100304	6D	MCF7	116366	Potassium-transporting ATPase alpha chain 2 OS=Homo sapiens OX=9606 GN=ATP12A PE=1 SV=3	2712.36	2347.02	3767.12	3144.6	3435.08	3175.78
D6RE79	3	2	17.2903	0.691368	0.510748	1.03949	0.0630031	MCF7	6D	51058.7	Major facilitator superfamily domain containing 10 OS=Homo sapiens OX=9606 GN=MFSD10 PE=1 SV=1	3236.98	3912.1	3273.71	3279.51	2966.28	3781.09
Q5VXU9	15	5	70.4838	0.0336549	0.114103	1.57308	0.666142	6D	MCF7	167312	Protein shortage in chiasmata 1 ortholog OS=Homo sapiens OX=9606 GN=SHOC1 PE=1 SV=1	2564.93	3191.82	4062.48	5699.58	4585.21	5161.65
REVERSE14891	3	1	15.9689	0.0571013	0.150012	1.91473	0.520062	MCF7	6D	62726.3	Reversed Sequence 14891	33796.3	73565.5	48786.9	25601.5	28315.6	27634.1
O43570	4	2	38.1238	0.00199391	0.030085	2.11183	0.999151	MCF7	6D	39736.1	Carbonic anhydrase 12 OS=Homo sapiens OX=9606 GN=CA12 PE=1 SV=1	10028.7	8409.21	11469.2	4432.11	4517.73	5211.83
A0A0R4J2E8	22	9	164.429	0.572074	0.466196	1.0675	0.0770437	6D	MCF7	95136.6	Matrin-3 OS=Homo sapiens OX=9606 GN=MATR3 PE=1 SV=1	27191.8	31376.2	36126.7	29124.8	35092.5	36869.7
P12429	9	2	67.3987	0.748691	0.532643	1.03727	0.0583912	MCF7	6D	36546.4	Annexin A3 OS=Homo sapiens OX=9606 GN=ANXA3 PE=1 SV=3	6415.34	5735.76	7286	7002.84	6630.49	5105.38
Q969P6	13	2	84.9464	0.0257041	0.099406	1.17587	0.736847	MCF7	6D	70442.3	DNA topoisomerase I_ mitochondrial OS=Homo sapiens OX=9606 GN=TOP1MT PE=1 SV=1	63191.6	65607	72830.9	56273	55918.6	59281.6
Q14956	7	1	49.6579	0.52684	0.449857	1.653	0.0843793	6D	MCF7	64664	Transmembrane glycoprotein NMB OS=Homo sapiens OX=9606 GN=GPNMB PE=1 SV=2	9.90347	9.80476	8.71208	44.5875	2.37829	0.0131034
A0A2R8Y4Z0	8	1	45.1928	0.17826	0.275498	1.33081	0.242772	6D	MCF7	144586	Cyclin dependent kinase 13 (Fragment) OS=Homo sapiens OX=9606 GN=CDK13 PE=1 SV=1	903.07	1047.57	1673.1	1802.31	1523.9	1496.31
A0FGR9	8	1	58.06	0.141259	0.242954	2.64375	0.291332	MCF7	6D	101233	Extended synaptotagmin-3 OS=Homo sapiens OX=9606 GN=ESYT3 PE=1 SV=1	68.0763	26.822	28.9973	4.34133	37.9592	4.56297
F5GWN5	5	1	26.2803	0.513657	0.443833	1.34449	0.0867777	MCF7	6D	183796	Phosphatidylinositol-4-phosphate 3-kinase catalytic subunit type 2 beta OS=Homo sapiens OX=9606 GN=PIK3C2B PE=1 SV=1	407.488	1114	628.078	437.568	463.267	697.959
P14927	4	1	26.5879	0.254915	0.332268	1.32543	0.178012	6D	MCF7	13530.5	Cytochrome b-c1 complex subunit 7 OS=Homo sapiens OX=9606 GN=UQCRB PE=1 SV=2	1894.52	2037.67	4015.38	2960.17	3772.18	3801.61
J3KT73	5	1	43.9329	0.0948204	0.203723	1.0637	0.385361	6D	MCF7	7622.05	Large ribosomal subunit protein eL38 OS=Homo sapiens OX=9606 GN=RPL38 PE=1 SV=1	1443.04	1405.03	1444.06	1462.07	1599.64	1503.82
A3KMH1	31	3	144.714	0.283197	0.345629	1.21009	0.161293	6D	MCF7	215851	von Willebrand factor A domain-containing protein 8 OS=Homo sapiens OX=9606 GN=VWA8 PE=1 SV=2	3614.37	4862.02	6605.81	5678.15	6287.57	6285.14
Q92621	34	6	185.02	0.203781	0.296847	1.68221	0.21712	6D	MCF7	230317	Nuclear pore complex protein Nup205 OS=Homo sapiens OX=9606 GN=NUP205 PE=1 SV=3	611.22	754.759	1062.18	1105.99	2113.79	864.903
P55957	8	2	46.622	0.55223	0.45884	1.16089	0.0801006	6D	MCF7	22165.8	BH3-interacting domain death agonist OS=Homo sapiens OX=9606 GN=BID PE=1 SV=1	2418.61	1906.14	2656.04	1854.39	3222.23	3027.35
Q8NHP1	1	1	10.3688	0.598584	0.476142	2.65763	0.0733173	MCF7	6D	37369.2	Aflatoxin B1 aldehyde reductase member 4 OS=Homo sapiens OX=9606 GN=AKR7L PE=2 SV=7	370.443	222.948	2542.77	318.092	369.601	492.365
REVERSE17932	1	1	11.0852	0.0780331	0.181128	1.70836	0.435561	6D	MCF7	12346.2	Reversed Sequence 17932	9314.69	12358	5656.22	18102.8	13318.3	15266.4
Q96BQ3	3	1	20.9731	0.0208477	0.0899793	1.60182	0.787689	6D	MCF7	53234.8	Tripartite motif-containing protein 43 OS=Homo sapiens OX=9606 GN=TRIM43 PE=1 SV=1	484.402	724.27	501.249	866.198	954.007	918.779
P37108	6	3	41.7232	0.573402	0.466514	1.03397	0.0768477	MCF7	6D	14684	Signal recognition particle 14 kDa protein OS=Homo sapiens OX=9606 GN=SRP14 PE=1 SV=2	13695.4	13297.1	13279.4	14543.2	11990.1	12415.5
P46940	66	24	545.937	0.0215558	0.0909578	1.05473	0.779876	MCF7	6D	189880	Ras GTPase-activating-like protein IQGAP1 OS=Homo sapiens OX=9606 GN=IQGAP1 PE=1 SV=1	69049.9	69809.2	68230	63867.4	66773.4	65703.3
Q05639	32	8	319.578	0.0702873	0.171708	1.16165	0.463392	MCF7	6D	50812.4	Elongation factor 1-alpha 2 OS=Homo sapiens OX=9606 GN=EEF1A2 PE=1 SV=1	121335	120736	141715	103781	112514	114084
P11277	12	2	64.7295	0.00172763	0.0273084	1.38843	0.999549	6D	MCF7	247324	Spectrin beta chain_ erythrocytic OS=Homo sapiens OX=9606 GN=SPTB PE=1 SV=5	8200.5	8470.74	8030.26	12212.4	10600.8	11483
Q9BXP5	10	6	57.8967	0.181787	0.277867	1.09399	0.238909	MCF7	6D	101123	Serrate RNA effector molecule homolog OS=Homo sapiens OX=9606 GN=SRRT PE=1 SV=1	3824.86	3606.58	3563.73	3683.41	3073.53	3293.63
O00291	8	2	47.4299	0.337382	0.372894	1.32084	0.135827	6D	MCF7	117305	Huntingtin-interacting protein 1 OS=Homo sapiens OX=9606 GN=HIP1 PE=1 SV=5	20029.6	26999.2	8589.83	26904.5	21693.2	24865.5
P49257	10	4	71.5664	0.611694	0.480671	1.09175	0.0716146	MCF7	6D	57834.2	Protein ERGIC-53 OS=Homo sapiens OX=9606 GN=LMAN1 PE=1 SV=2	20573.7	16250.9	13203.1	14781.8	16154.4	14887.3
O14920	5	2	20.9015	0.461782	0.424223	1.9733	0.0975632	MCF7	6D	87590.6	Inhibitor of nuclear factor kappa-B kinase subunit beta OS=Homo sapiens OX=9606 GN=IKBKB PE=1 SV=1	2541.65	2686.72	11782.3	2432.86	3264.02	2923.55
P53004	6	1	43.1882	0.399513	0.399246	1.11601	0.114035	MCF7	6D	33713.7	Biliverdin reductase A OS=Homo sapiens OX=9606 GN=BLVRA PE=1 SV=2	14820.4	14778.3	18770.1	13929.7	16881.8	12529.2
A0A6I8PTZ8	8	1	51.3768	0.359986	0.384024	1.28254	0.127142	6D	MCF7	102265	Argonaute RISC component 1 OS=Homo sapiens OX=9606 GN=AGO1 PE=1 SV=1	271.304	649.78	539.627	585.386	768.975	519.055
H0YM05	1	1	5.73	0.275177	0.34235	1.28803	0.165753	MCF7	6D	12763.7	Cilia and flagella associated protein 161 (Fragment) OS=Homo sapiens OX=9606 GN=CFAP161 PE=1 SV=1	1068.18	1163.93	1780.06	839.147	1127.93	1147.9
Q13017	7	2	39.7115	0.0150615	0.0767198	4.97019	0.856712	6D	MCF7	173943	Rho GTPase-activating protein 5 OS=Homo sapiens OX=9606 GN=ARHGAP5 PE=1 SV=2	51.8162	50.6124	39.3639	111.835	211.569	381.332
Q13228	22	16	150.612	0.029803	0.107687	1.18333	0.698619	MCF7	6D	52961.3	Methanethiol oxidase OS=Homo sapiens OX=9606 GN=SELENBP1 PE=1 SV=2	40414.4	46552.6	47181.9	38426	37444.3	37494.9
P63241	26	13	133.408	0.315978	0.359785	1.11699	0.145017	6D	MCF7	17060.4	Eukaryotic translation initiation factor 5A-1 OS=Homo sapiens OX=9606 GN=EIF5A PE=1 SV=2	80411.9	87548.7	113272	106942	99887.6	107307
Q13315	20	3	105.236	0.457764	0.422037	1.0729	0.0984986	MCF7	6D	355764	Serine-protein kinase ATM OS=Homo sapiens OX=9606 GN=ATM PE=1 SV=4	14562	11170	12955.6	11739.1	11845.7	12474.1
A0A5F9ZHN7	1	1	5.5155	0.727263	0.525759	1.07699	0.0599763	MCF7	6D	69987.1	Phosphatidylinositol-3-phosphatase SAC1 OS=Homo sapiens OX=9606 GN=SACM1L PE=1 SV=1	1178.05	1244.9	1910.1	1862.77	780.043	1380.49
F5H6Z0	6	1	34.8651	0.730969	0.526906	1.23032	0.0596907	MCF7	6D	53875.7	Cyclin dependent kinase 17 OS=Homo sapiens OX=9606 GN=CDK17 PE=1 SV=1	238.022	450.864	102.211	328.766	63.8896	250.345
A0A087WXM6	6	5	68.8033	0.00421804	0.0417444	1.17567	0.988535	MCF7	6D	19813.9	Large ribosomal subunit protein uL22 (Fragment) OS=Homo sapiens OX=9606 GN=RPL17 PE=1 SV=1	78170.2	79285.4	85197.4	69532	68912.7	67950.2
Q7Z3T8	4	1	22.7458	0.837437	0.564775	1.05115	0.0534074	6D	MCF7	171299	Zinc finger FYVE domain-containing protein 16 OS=Homo sapiens OX=9606 GN=ZFYVE16 PE=1 SV=3	504.861	222.337	322.945	240.319	469.929	393.613
Q96JH8	4	1	29.1963	0.638308	0.489684	1.15858	0.0684207	6D	MCF7	118767	Ras-associating and dilute domain-containing protein OS=Homo sapiens OX=9606 GN=RADIL PE=1 SV=5	126.426	264.47	85.5069	199.391	109.989	242.569
Q7RTP6	11	4	61.3191	0.352094	0.380845	1.04473	0.130065	MCF7	6D	225436	[F-actin]-monooxygenase MICAL3 OS=Homo sapiens OX=9606 GN=MICAL3 PE=1 SV=2	6651.47	6542.6	6808.7	6856.61	6351.13	5938.55
Q6ZUX3	9	1	55.5028	0.344129	0.375968	1.78215	0.133133	6D	MCF7	112066	TOG array regulator of axonemal microtubules protein 2 OS=Homo sapiens OX=9606 GN=TOGARAM2 PE=2 SV=2	393.886	8903.61	3178.38	2991.44	8867.77	10374.7
E7EWW0	3	1	14.8306	0.0103259	0.063667	4.66744	0.91853	6D	MCF7	120268	VPS35 endosomal protein-sorting factor-like OS=Homo sapiens OX=9606 GN=VPS35L PE=1 SV=2	293.137	160.547	499.43	1662.96	1100.75	1684.89
Q9Y5H0	2	1	10.6647	0.685291	0.508643	1.02855	0.0635643	6D	MCF7	101370	Protocadherin gamma-A3 OS=Homo sapiens OX=9606 GN=PCDHGA3 PE=2 SV=2	19295.1	18518.7	18299.4	21031.3	19339.1	17344.9
P08727	80	35	705.613	0.900398	0.586491	1.0073	0.0512624	6D	MCF7	44106.1	Keratin_ type I cytoskeletal 19 OS=Homo sapiens OX=9606 GN=KRT19 PE=1 SV=4	413505	413589	520792	490253	430353	437124
O15145	7	3	39.7462	0.0145648	0.0757824	1.72381	0.863038	6D	MCF7	20774.8	Actin-related protein 2/3 complex subunit 3 OS=Homo sapiens OX=9606 GN=ARPC3 PE=1 SV=3	845.314	668.832	570.925	1340.55	1203.04	1050.68
Q52LR7	4	1	17.9202	0.333456	0.370611	1.30958	0.137438	MCF7	6D	91950.4	Enhancer of polycomb homolog 2 OS=Homo sapiens OX=9606 GN=EPC2 PE=1 SV=2	16457.6	8850.5	15898.4	9991.87	9254.76	12218.8
Q8TAQ5	5	1	33.7669	0.382199	0.392129	1.28192	0.119481	MCF7	6D	82756.2	Zinc finger protein 420 OS=Homo sapiens OX=9606 GN=ZNF420 PE=1 SV=1	813.551	942.724	902.01	925.202	296.783	851.687
E7ESI2	7	3	44.0179	0.455576	0.420849	1.13386	0.0990149	MCF7	6D	27221.7	Cyclin-dependent kinase 2 OS=Homo sapiens OX=9606 GN=CDK2 PE=1 SV=1	2520.51	2822.38	1825.72	2155.94	1997.72	2168.66
P0CG00	3	1	15.3591	0.513135	0.443833	1.11557	0.0868754	MCF7	6D	57384.5	Putative zinc finger and SCAN domain-containing protein 5D OS=Homo sapiens OX=9606 GN=ZSCAN5DP PE=5 SV=1	8139.9	11864.6	9079.94	8540.45	7316.09	10214.8
A0A7P0Z4G9	2	1	10.5552	0.118851	0.225236	1.13146	0.330495	6D	MCF7	14615.7	Cullin 4B (Fragment) OS=Homo sapiens OX=9606 GN=CUL4B PE=1 SV=1	149870	159934	143722	187084	155699	170362
A0A087WYR0	2	1	11.4581	1	0.613387	1	1	---	---	13825	Signal recognition particle 19 kDa protein OS=Homo sapiens OX=9606 GN=SRP19 PE=1 SV=1	0	0	0	0	0	0
K7EM38	13	1	160.591	0.954894	0.60434	1.32747	0.0502573	MCF7	6D	14579.5	Actin_ cytoplasmic 2 (Fragment) OS=Homo sapiens OX=9606 GN=ACTG1 PE=1 SV=1	366.403	241.116	0	206.069	0	251.583
REVERSE1738	9	1	45.0209	0.157157	0.257406	Infinity	0.268456	MCF7	6D	136170	Reversed Sequence 1738	11.7137	0	257.436	0	0	0
A0A804HKY0	5	1	31.4243	0.146688	0.248105	2.27979	0.283126	MCF7	6D	147832	Contactin associated protein family member 5 OS=Homo sapiens OX=9606 GN=CNTNAP5 PE=1 SV=1	962.482	318.377	564.237	310.81	369.057	129.462
E9PG71	5	3	22.085	0.850995	0.569525	1.01537	0.0528531	MCF7	6D	107370	receptor protein-tyrosine kinase OS=Homo sapiens OX=9606 GN=EPHA4 PE=1 SV=1	10864.3	11750.2	9687.28	10285.1	11433.2	10094.4
E5RHC5	3	1	24.387	1	0.613387	1	1	---	---	29413.7	ADP ribosylation factor GTPase activating protein 1 (Fragment) OS=Homo sapiens OX=9606 GN=ARFGAP1 PE=1 SV=2	0	0	0	0	0	0
Q02952-3	6	2	44.312	0.478335	0.429445	1.22418	0.0938698	MCF7	6D	181560	Isoform 3 of A-kinase anchor protein 12 OS=Homo sapiens OX=9606 GN=AKAP12	450.046	673.092	897.371	457.592	597.873	595.04
C9J5C3	7	1	44.9283	0.474118	0.428637	1.05095	0.0947867	MCF7	6D	23586.3	Programmed cell death 10 (Fragment) OS=Homo sapiens OX=9606 GN=PDCD10 PE=1 SV=1	4.11013	568.63	81.8197	139.49	125.572	357.767
REVERSE13675	4	1	19.2473	0.30751	0.357049	1.1598	0.148946	MCF7	6D	108465	Reversed Sequence 13675	27485.7	26626.9	24616.6	22904.7	17240.1	27736.9
P04040	16	8	82.4024	0.171657	0.270477	1.2506	0.250312	MCF7	6D	59984.4	Catalase OS=Homo sapiens OX=9606 GN=CAT PE=1 SV=3	8359.54	8917.39	11758.2	6751.46	8889.41	7576.11
Q9NWL6	4	1	20.6636	0.449053	0.418514	1.31148	0.100582	MCF7	6D	72878.3	Asparagine synthetase domain-containing protein 1 OS=Homo sapiens OX=9606 GN=ASNSD1 PE=2 SV=2	314.167	614.406	469.138	445.352	471.918	148.477
P16591	3	1	19.8157	1	0.613387	1	1	---	---	95265.4	Tyrosine-protein kinase Fer OS=Homo sapiens OX=9606 GN=FER PE=1 SV=2	0	0	0	0	0	0
Q15459	18	4	114.011	0.247437	0.327252	1.26805	0.182936	6D	MCF7	88943.4	Splicing factor 3A subunit 1 OS=Homo sapiens OX=9606 GN=SF3A1 PE=1 SV=1	3894.12	5184.55	3873.79	7041.57	4497.63	4885.14
P13693	12	7	99.5645	0.0107524	0.0648944	1.39201	0.912903	MCF7	6D	19709.5	Translationally-controlled tumor protein OS=Homo sapiens OX=9606 GN=TPT1 PE=1 SV=1	130153	145338	115569	96931.2	88177	95823.1
P08238	75	24	716.993	0.0265344	0.100854	1.14003	0.728774	MCF7	6D	83606.5	Heat shock protein HSP 90-beta OS=Homo sapiens OX=9606 GN=HSP90AB1 PE=1 SV=4	292266	296983	324712	265798	259086	276816
Q96JB5	3	1	23.8828	0.632456	0.488232	1.1564	0.069094	MCF7	6D	57262.9	CDK5 regulatory subunit-associated protein 3 OS=Homo sapiens OX=9606 GN=CDK5RAP3 PE=1 SV=2	9816.3	3794.88	405.37	4420.28	3957	3743.6
H7C1N7	4	1	27.4522	1	0.613387	1	1	---	---	13793.6	Selenocysteine lyase (Fragment) OS=Homo sapiens OX=9606 GN=SCLY PE=1 SV=1	0	0	0	0	0	0
Q96RY7	10	1	47.0727	0.19192	0.287414	2.07208	0.228408	6D	MCF7	166961	Intraflagellar transport protein 140 homolog OS=Homo sapiens OX=9606 GN=IFT140 PE=1 SV=1	178.396	202.115	121.843	428.893	146.325	465.697
Q08AM6	6	2	38.3712	0.613765	0.481456	1.21063	0.0713535	MCF7	6D	88999.3	Protein VAC14 homolog OS=Homo sapiens OX=9606 GN=VAC14 PE=1 SV=1	1585.7	2710.29	1197.52	1123.4	1909.45	1504.88
Q9Y6X9	8	4	60.4516	0.29391	0.350732	1.22711	0.155646	MCF7	6D	118622	ATPase MORC2 OS=Homo sapiens OX=9606 GN=MORC2 PE=1 SV=2	24917	15785	21831.9	20070.1	15354.7	15535.7
REVERSE10283	2	1	10.492	0.373901	0.388002	Infinity	0.122249	MCF7	6D	88050.1	Reversed Sequence 10283	7.0194	0	0	0	0	0
A9Z1Z3	10	2	49.8438	0.000702319	0.0194648	4.24661	0.999998	6D	MCF7	202292	Fer-1-like protein 4 OS=Homo sapiens OX=9606 GN=FER1L4 PE=2 SV=1	1321.09	1028.13	1720.51	5298.67	6189.35	5794.55
Q14974	18	6	103.48	0.0468177	0.135926	1.30567	0.57517	MCF7	6D	98482	Importin subunit beta-1 OS=Homo sapiens OX=9606 GN=KPNB1 PE=1 SV=2	31048.6	31531.6	27186	19474.3	23414.7	25862
Q7L2H7	13	2	81.6747	0.843028	0.567625	1.0986	0.0531725	MCF7	6D	42959.2	Eukaryotic translation initiation factor 3 subunit M OS=Homo sapiens OX=9606 GN=EIF3M PE=1 SV=1	1269.05	2435.15	2640.22	1645.94	2222.73	1906.36
A8MWY0	3	1	16.3034	0.132755	0.236708	1.54113	0.305116	6D	MCF7	117207	Endosome/lysosome-associated apoptosis and autophagy regulator family member 2 OS=Homo sapiens OX=9606 GN=ELAPOR2 PE=1 SV=2	4078.28	3668.67	5233.05	4404.11	7866.33	7733.47
REVERSE22367	6	2	24.6569	0.01091	0.0654489	1.18844	0.910821	6D	MCF7	102639	Reversed Sequence 22367	6567.25	7299.54	7409.14	8320.95	8416.49	8547.71
P52701	24	12	141.653	0.430475	0.410615	1.13504	0.105291	6D	MCF7	154611	DNA mismatch repair protein Msh6 OS=Homo sapiens OX=9606 GN=MSH6 PE=1 SV=2	16930.4	18064.8	23976.9	18226.8	25591.1	23117.7
C9JCC6	3	1	16.9913	0.116938	0.22423	2.07783	0.334303	6D	MCF7	23318.9	DR1 associated protein 1 OS=Homo sapiens OX=9606 GN=DRAP1 PE=1 SV=1	425.292	206.767	358.896	979.154	379.481	700.402
Q9Y5X3	7	1	47.0167	0.263984	0.337065	1.71719	0.172339	MCF7	6D	47101.7	Sorting nexin-5 OS=Homo sapiens OX=9606 GN=SNX5 PE=1 SV=1	835.504	799.8	1880.5	845.925	333.397	868.096
O95259	5	1	29.8386	0.857119	0.57227	1.03754	0.0526197	6D	MCF7	112506	Potassium voltage-gated channel subfamily H member 1 OS=Homo sapiens OX=9606 GN=KCNH1 PE=1 SV=1	4935.72	5512.49	564.273	6516.17	1034.08	3875.62
O14979	15	5	113.275	0.947914	0.603578	1.00304	0.0503433	6D	MCF7	46608.7	Heterogeneous nuclear ribonucleoprotein D-like OS=Homo sapiens OX=9606 GN=HNRNPDL PE=1 SV=3	27924.1	31518.3	30047.4	28066.5	30794.5	30900.6
A0A0A0MQS9	7	4	29.9868	0.71957	0.522283	1.0612	0.0605848	MCF7	6D	205192	Laminin subunit alpha 4 OS=Homo sapiens OX=9606 GN=LAMA4 PE=1 SV=1	29336.3	9993.23	5147.27	13051.8	14083.1	14777
O60664	12	4	73.8367	0.0199539	0.0885272	1.19863	0.797751	6D	MCF7	47246.1	Perilipin-3 OS=Homo sapiens OX=9606 GN=PLIN3 PE=1 SV=3	6320.13	5784.57	6798.28	7337.37	7666.11	7654.22
O15260	5	1	48.3901	0.0931301	0.2011	1.12095	0.389892	MCF7	6D	30622.2	Surfeit locus protein 4 OS=Homo sapiens OX=9606 GN=SURF4 PE=1 SV=3	36299	41663.9	40863	37283.7	33906.3	34814.8
REVERSE13555	5	2	23.6636	0.276081	0.342814	1.22339	0.16524	MCF7	6D	107805	Reversed Sequence 13555	10675.2	10397.3	11842.5	12388.2	7671.83	6844.72
P40227	22	7	162.468	0.0382476	0.121387	1.20693	0.631218	MCF7	6D	58480.5	T-complex protein 1 subunit zeta OS=Homo sapiens OX=9606 GN=CCT6A PE=1 SV=3	44694.3	40361.7	42043.8	32179.7	34311.4	38817.3
Q14684	5	1	45.7506	0.559371	0.462083	1.13259	0.0789728	MCF7	6D	84826.8	Ribosomal RNA processing protein 1 homolog B OS=Homo sapiens OX=9606 GN=RRP1B PE=1 SV=3	946.897	1004.73	641.586	842.291	579.594	867.752
REVERSE47075	4	2	18.8623	0.36701	0.387722	1.17893	0.124631	MCF7	6D	89241.4	Reversed Sequence 47075	2935.79	3600.15	4449.32	2629.87	3739.26	2948.86
Q9P2H0	4	1	29.2331	0.0722373	0.174212	20.1794	0.456054	6D	MCF7	127114	Centrosomal protein of 126 kDa OS=Homo sapiens OX=9606 GN=CEP126 PE=1 SV=4	121.163	112.904	0	1437.13	1543.83	1742.39
E7EX17	13	4	89.8089	0.0273077	0.102041	1.26453	0.72141	MCF7	6D	69754.8	Eukaryotic translation initiation factor 4B OS=Homo sapiens OX=9606 GN=EIF4B PE=1 SV=1	16806.7	15928.5	15076.3	11102.1	13101.7	13606
M0R361	1	1	5.8568	0.267046	0.339031	1.37544	0.170493	6D	MCF7	16835	Zinc finger protein 181 (Fragment) OS=Homo sapiens OX=9606 GN=ZNF181 PE=1 SV=1	4383.42	8430.99	3269.43	7286.12	8817.62	6018.57
A2RTX5	13	3	70.7768	0.145148	0.247373	1.37155	0.285409	6D	MCF7	93672.2	Threonine--tRNA ligase 2_ cytoplasmic OS=Homo sapiens OX=9606 GN=TARS3 PE=1 SV=1	6880.08	6180.57	3750.75	7904.82	8115.43	7037.39
Q13474	2	1	15.9187	0.789716	0.54746	1.02547	0.0557843	MCF7	6D	109160	Dystrophin-related protein 2 OS=Homo sapiens OX=9606 GN=DRP2 PE=2 SV=2	3850.51	1304.63	1114.86	1512.34	2183.34	2418.59
REVERSE23804	2	1	10.9502	0.287097	0.34671	1.10573	0.159198	6D	MCF7	53692.2	Reversed Sequence 23804	142.975	5.09328	0	44.5386	65.5071	53.6777
P27348	30	14	189.556	0.0369301	0.119541	1.50449	0.640848	MCF7	6D	28049.4	14-3-3 protein theta OS=Homo sapiens OX=9606 GN=YWHAQ PE=1 SV=1	52671.7	40230.2	50318	25510.1	33963.4	35721.3
A0A3B3ISZ0	7	2	48.1142	0.182416	0.278473	1.14939	0.238232	MCF7	6D	39318	Acylglycerol kinase_ mitochondrial OS=Homo sapiens OX=9606 GN=AGK PE=1 SV=1	10661.7	13772.5	11714.7	9763.59	11120.5	10566.3
O75113	5	1	24.6935	0.628524	0.48777	1.14624	0.0695553	MCF7	6D	101291	NEDD4-binding protein 1 OS=Homo sapiens OX=9606 GN=N4BP1 PE=1 SV=4	9902.16	6075.64	11415	9327.73	7647.12	6923.2
Q9Y240	1	1	4.9863	0.659013	0.499402	1.14466	0.0661636	6D	MCF7	36036.8	C-type lectin domain family 11 member A OS=Homo sapiens OX=9606 GN=CLEC11A PE=1 SV=1	3674.87	2818.46	1401.95	3954	1942.33	3141.07
Q13148	6	1	45.8268	0.91776	0.591354	1.06702	0.0508585	MCF7	6D	45082.1	TAR DNA-binding protein 43 OS=Homo sapiens OX=9606 GN=TARDBP PE=1 SV=1	2144.49	670.159	1425.3	807.124	2148.53	1017.99
Q07021	10	5	72.3649	0.00403069	0.0407503	1.26025	0.989921	MCF7	6D	31761.5	Complement component 1 Q subcomponent-binding protein_ mitochondrial OS=Homo sapiens OX=9606 GN=C1QBP PE=1 SV=1	85544.6	92646.7	86110.1	66092.1	70551.5	73077.6
P07602	11	4	69.4921	0.0345954	0.115029	1.63551	0.658672	6D	MCF7	59937.6	Prosaposin OS=Homo sapiens OX=9606 GN=PSAP PE=1 SV=2	3642.21	3464.92	4512.16	5772.96	8015.62	5214.87
H3BNQ7	12	4	79.5044	0.0550589	0.146799	1.61225	0.53013	6D	MCF7	58779.1	4-aminobutyrate aminotransferase_ mitochondrial OS=Homo sapiens OX=9606 GN=ABAT PE=1 SV=1	2316.38	2687.51	1478.72	3545.81	3121.98	3783.78
O14818	14	6	93.8907	0.588627	0.471202	1.08071	0.0746713	6D	MCF7	28058	Proteasome subunit alpha type-7 OS=Homo sapiens OX=9606 GN=PSMA7 PE=1 SV=1	48005.1	53042.7	29016	47620.4	45362.6	47578.1
P09960	17	6	105.181	0.830919	0.56175	1.01361	0.0536926	MCF7	6D	69912.7	Leukotriene A-4 hydrolase OS=Homo sapiens OX=9606 GN=LTA4H PE=1 SV=2	6895.65	7144.25	7926.27	6681.37	7263.55	7726.32
P21439	8	1	34.5863	1	0.613387	1	1	---	---	142094	Phosphatidylcholine translocator ABCB4 OS=Homo sapiens OX=9606 GN=ABCB4 PE=1 SV=2	0	0	0	0	0	0
Q8IWY9	6	1	35.4356	0.190619	0.286101	2.05489	0.229709	6D	MCF7	135660	Codanin-1 OS=Homo sapiens OX=9606 GN=CDAN1 PE=1 SV=4	189.942	453.171	1001.01	611.695	1321.05	1445.74
Q9BXI6	3	1	15.2378	0.104115	0.212679	1.29305	0.362178	MCF7	6D	57630.9	TBC1 domain family member 10A OS=Homo sapiens OX=9606 GN=TBC1D10A PE=1 SV=1	4750.64	6991.66	5269.58	4322.94	4497.54	4335.9
REVERSE22955	2	1	9.7566	0.58074	0.468276	1.13283	0.0757824	6D	MCF7	59002.2	Reversed Sequence 22955	87384.8	121656	87328.3	80179.1	129696	125861
Q9Y2D8	3	1	13.5525	0.468053	0.42703	1.1264	0.096134	6D	MCF7	72034.7	Afadin- and alpha-actinin-binding protein OS=Homo sapiens OX=9606 GN=SSX2IP PE=1 SV=3	1390.31	1096.2	1856.66	1715.81	1783.01	1393.33
Q4LDE5	4	1	22.0645	0.800311	0.550767	1.01849	0.0551977	MCF7	6D	404941	Sushi_ von Willebrand factor type A_ EGF and pentraxin domain-containing protein 1 OS=Homo sapiens OX=9606 GN=SVEP1 PE=1 SV=3	11721.1	10533.7	14973.6	6491.53	16899.2	13161.9
Q9Y4G6	11	2	71.0049	0.671	0.503166	1.05494	0.0649423	MCF7	6D	273952	Talin-2 OS=Homo sapiens OX=9606 GN=TLN2 PE=1 SV=4	5095.27	6820.71	5267.94	4989.91	5782.73	5516.41
Q9Y6D9	9	1	58.5777	0.0174973	0.0818175	1.12502	0.826554	MCF7	6D	83352.2	Mitotic spindle assembly checkpoint protein MAD1 OS=Homo sapiens OX=9606 GN=MAD1L1 PE=1 SV=2	4827.49	5143.78	5171.17	4354.88	4665.66	4439.14
O75038	5	1	22.614	0.371562	0.388002	1.41919	0.123049	6D	MCF7	156037	1-phosphatidylinositol 4_5-bisphosphate phosphodiesterase eta-2 OS=Homo sapiens OX=9606 GN=PLCH2 PE=1 SV=3	4.79658	0	74.8375	79.1703	22.8473	10.998
P37802	8	5	67.8003	0.0742077	0.176369	1.22731	0.448873	MCF7	6D	22562.6	Transgelin-2 OS=Homo sapiens OX=9606 GN=TAGLN2 PE=1 SV=3	33416.1	30551	32037.7	21965.8	27319.9	28938
P08631	9	3	50.1477	0.868419	0.575767	1.25201	0.0522162	MCF7	6D	60113.2	Tyrosine-protein kinase HCK OS=Homo sapiens OX=9606 GN=HCK PE=1 SV=5	3736.66	3485.53	441.603	2287.62	2066.4	1767.16
Q9ULH7	4	1	25.1711	0.519802	0.446623	1.20021	0.0856441	6D	MCF7	118355	Myocardin-related transcription factor B OS=Homo sapiens OX=9606 GN=MRTFB PE=1 SV=3	0	298.756	345.247	48.0402	425.453	299.445
A0A5F9ZHN1	1	1	4.3965	0.513419	0.443833	1.16979	0.0868222	MCF7	6D	49836.7	Ankyrin repeat and death domain containing 1B (Fragment) OS=Homo sapiens OX=9606 GN=ANKDD1B PE=4 SV=1	24893.7	43713.6	32581.4	24419.2	25833.2	36249.2
P29374	9	1	50.7925	0.579057	0.467676	1.06693	0.0760239	6D	MCF7	143721	AT-rich interactive domain-containing protein 4A OS=Homo sapiens OX=9606 GN=ARID4A PE=1 SV=3	1060.85	956.1	106.14	834.649	637.493	793.046
P60228	15	6	127.683	0.00283749	0.0351015	1.35834	0.99669	MCF7	6D	52620.1	Eukaryotic translation initiation factor 3 subunit E OS=Homo sapiens OX=9606 GN=EIF3E PE=1 SV=1	25935.1	28020.8	24929	18386.4	19174	20513.8
P47813	6	2	35.2864	0.785432	0.545629	1.03658	0.0560314	MCF7	6D	16574.5	Eukaryotic translation initiation factor 1A_ X-chromosomal OS=Homo sapiens OX=9606 GN=EIF1AX PE=1 SV=2	7809.65	6371.7	5836.22	5168.48	8016.94	6125.84
O76070	7	4	62.0394	0.105087	0.213711	1.3029	0.359909	MCF7	6D	13330.8	Gamma-synuclein OS=Homo sapiens OX=9606 GN=SNCG PE=1 SV=2	21994.1	16648.2	22827.5	13458.3	16911.6	16809.4
A8MXL6	4	1	31.0112	0.45201	0.41944	1.06927	0.0998663	6D	MCF7	32051.6	Protein SEC13 homolog OS=Homo sapiens OX=9606 GN=SEC13 PE=1 SV=1	31539.5	38050.1	39586.2	41004.6	35450.7	40282.7
P09382	5	1	34.1568	0.0477469	0.137252	1.19383	0.569702	6D	MCF7	15057.9	Galectin-1 OS=Homo sapiens OX=9606 GN=LGALS1 PE=1 SV=2	4961.01	5538.81	5305.45	6628.46	6601.87	5638.49
Q6UB98	13	3	49.1667	0.0554683	0.147322	2.30173	0.528079	6D	MCF7	237192	Ankyrin repeat domain-containing protein 12 OS=Homo sapiens OX=9606 GN=ANKRD12 PE=1 SV=3	1003.43	938.939	2828.43	3308.45	4034.94	3637.71
O94776	5	1	29.0482	0.0910551	0.199069	1.12319	0.3956	6D	MCF7	75764.6	Metastasis-associated protein MTA2 OS=Homo sapiens OX=9606 GN=MTA2 PE=1 SV=1	4256.93	4030.81	4676.94	4724.66	5150.2	4686.94
A0AA34QVX7	14	2	90.27	0.363216	0.386022	1.47613	0.125977	MCF7	6D	193038	RPTOR independent companion of MTOR complex 2 OS=Homo sapiens OX=9606 GN=RICTOR PE=4 SV=1	11428.6	11392.7	27289.5	10875.7	12168.4	10903.2
P61970	5	1	39.3404	0.431001	0.410636	1.20769	0.105152	MCF7	6D	14649.6	Nuclear transport factor 2 OS=Homo sapiens OX=9606 GN=NUTF2 PE=1 SV=1	1352.03	830.776	1345.72	748.824	1137.29	1035.6
REVERSE17593	1	1	5.8777	0.373901	0.388002	Infinity	0.122249	MCF7	6D	33215.5	Reversed Sequence 17593	7.44234	0	0	0	0	0
Q07864	17	3	94.5256	0.0420156	0.126982	1.85834	0.605248	6D	MCF7	264199	DNA polymerase epsilon catalytic subunit A OS=Homo sapiens OX=9606 GN=POLE PE=1 SV=5	2099.35	1706.66	3005.17	4335.7	5104.92	3216.89
Q06830	31	11	201.796	0.271882	0.340524	1.09792	0.167646	MCF7	6D	22338.5	Peroxiredoxin-1 OS=Homo sapiens OX=9606 GN=PRDX1 PE=1 SV=1	237190	291238	277699	228627	247856	257745
D6R9L0	12	1	106.499	1	0.613387	1	1	---	---	33029.8	Small ribosomal subunit protein RACK1 (Fragment) OS=Homo sapiens OX=9606 GN=RACK1 PE=1 SV=1	0	0	0	0	0	0
P06493	9	2	68.1152	0.25477	0.332268	1.30546	0.178105	6D	MCF7	34152.5	Cyclin-dependent kinase 1 OS=Homo sapiens OX=9606 GN=CDK1 PE=1 SV=3	786.111	754.054	796.142	815.259	1398.28	836.423
Q12933	7	1	42.4589	0.660268	0.499402	1.06525	0.0660329	MCF7	6D	57627.3	TNF receptor-associated factor 2 OS=Homo sapiens OX=9606 GN=TRAF2 PE=1 SV=2	2704.31	3474.72	3784.71	2822.29	3564.04	2967.09
F5H669	4	2	23.3048	0.310806	0.358498	1.28495	0.147395	6D	MCF7	41379.8	Cleavage and polyadenylation specific factor 7 (Fragment) OS=Homo sapiens OX=9606 GN=CPSF7 PE=1 SV=1	2718.71	2481.08	3078.74	2854.57	4910.55	2872.4
A0A087X165	6	2	31.1034	0.676171	0.505189	1.0229	0.0644341	MCF7	6D	130748	SRC kinase signaling inhibitor 1 OS=Homo sapiens OX=9606 GN=SRCIN1 PE=1 SV=1	5565.11	5611.78	5986.58	5437.04	6140.15	5201.99
REVERSE5426	5	1	36.7249	0.116036	0.223822	1.16987	0.336128	MCF7	6D	102875	Reversed Sequence 5426	32878.4	42509.6	36953.9	31452.3	31601.6	32975.6
A0A590UJT6	9	2	49.7356	0.466223	0.426142	1.26055	0.0965471	6D	MCF7	116191	Coiled-coil domain containing 57 OS=Homo sapiens OX=9606 GN=CCDC57 PE=1 SV=1	2135	1739.46	501.752	1948.33	1364.89	2203.22
Q14152	37	16	224.002	0.728056	0.525951	1.03382	0.0599148	6D	MCF7	166969	Eukaryotic translation initiation factor 3 subunit A OS=Homo sapiens OX=9606 GN=EIF3A PE=1 SV=1	28806.6	32199.3	21435.3	27172.7	28001.4	30055.6
Q9Y3R5	29	7	157.173	0.683426	0.508084	1.04191	0.0637394	6D	MCF7	260512	Protein dopey-2 OS=Homo sapiens OX=9606 GN=DOP1B PE=1 SV=5	16231.8	13412.6	4039.94	12682.5	12429.1	9984.37
P07951	12	1	112.95	0.0331213	0.114103	6.05048	0.670458	MCF7	6D	32964.8	Tropomyosin beta chain OS=Homo sapiens OX=9606 GN=TPM2 PE=1 SV=1	1852.9	2781.43	2640.68	107.641	975.884	118.862
Q9BZL4	4	1	17.567	0.175279	0.272732	1.35545	0.246124	6D	MCF7	85337.5	Protein phosphatase 1 regulatory subunit 12C OS=Homo sapiens OX=9606 GN=PPP1R12C PE=1 SV=1	1255.19	1754.83	1420.47	1750.55	2621.45	1633.31
Q9NUJ1	5	2	42.032	0.03872	0.121799	1.96058	0.627837	MCF7	6D	34274.7	Palmitoyl-protein thioesterase ABHD10_ mitochondrial OS=Homo sapiens OX=9606 GN=ABHD10 PE=1 SV=1	4022.11	4197.4	5446.28	1509.12	3153.52	2307.64
P62316	6	4	35.9789	0.406913	0.401764	1.08114	0.111835	6D	MCF7	13641	Small nuclear ribonucleoprotein Sm D2 OS=Homo sapiens OX=9606 GN=SNRPD2 PE=1 SV=1	8908.68	9402.72	11923.9	11253.5	10408.8	11026.3
H0Y612	20	2	123.478	0.151958	0.253198	1.63644	0.275561	6D	MCF7	100261	Tripartite motif containing 33 (Fragment) OS=Homo sapiens OX=9606 GN=TRIM33 PE=1 SV=1	17598.8	24547.7	30604.8	24938.7	50587.9	43526.3
Q16512	6	2	27.8123	0.981869	0.610921	2.0532	0.0500415	6D	MCF7	104731	Serine/threonine-protein kinase N1 OS=Homo sapiens OX=9606 GN=PKN1 PE=1 SV=2	808.231	113.855	382.265	167.251	2431.48	79.3703
Q53GQ0	7	2	41.2228	0.394055	0.396778	1.06734	0.115706	6D	MCF7	34438.3	Very-long-chain 3-oxoacyl-CoA reductase OS=Homo sapiens OX=9606 GN=HSD17B12 PE=1 SV=2	7295.55	7147.47	7738.92	8774.84	7120.76	7780.17
A0A0G2JS82	15	2	91.524	0.865888	0.575532	1.01745	0.0523035	6D	MCF7	102396	AP-2 complex subunit alpha-2 (Fragment) OS=Homo sapiens OX=9606 GN=AP2A2 PE=1 SV=1	242.196	261.061	308.442	415.642	246.477	163.749
Q9BQS8	26	3	123.998	0.00440284	0.0429852	1.52777	0.987092	MCF7	6D	168694	FYVE and coiled-coil domain-containing protein 1 OS=Homo sapiens OX=9606 GN=FYCO1 PE=1 SV=3	7164.84	7064.25	8444.67	5105.81	4515.83	5219.45
O95294	7	2	41.463	0.472313	0.428364	1.47466	0.0951842	MCF7	6D	90928.9	RasGAP-activating-like protein 1 OS=Homo sapiens OX=9606 GN=RASAL1 PE=1 SV=3	7122.63	2170.64	4464.16	3837.53	3208.62	2283.06
Q13619	29	4	160.869	0.21656	0.304581	1.24214	0.206022	6D	MCF7	88193.7	Cullin-4A OS=Homo sapiens OX=9606 GN=CUL4A PE=1 SV=3	2797.6	2756.88	1754.86	3178.58	3173.59	2727.05
Q9Y2I6	8	2	58.1448	0.00142422	0.0248822	1.96599	0.999823	6D	MCF7	157541	Ninein-like protein OS=Homo sapiens OX=9606 GN=NINL PE=1 SV=2	4530.53	5013.82	4582.8	10745.9	8288.08	8739.81
Q96CN7	8	3	59.7318	0.187983	0.284714	1.28706	0.232388	6D	MCF7	32521.9	Isochorismatase domain-containing protein 1 OS=Homo sapiens OX=9606 GN=ISOC1 PE=1 SV=3	25293	15494.2	22773.5	23142.3	29141.3	29523.1
REVERSE8682	16	4	88.2396	0.478224	0.429445	1.11558	0.0938937	6D	MCF7	138623	Reversed Sequence 8682	2276.06	2875.68	3155.12	3470.24	3285.36	2511.33
A0A087WX99	1	1	6.0007	0.628209	0.48777	1.46926	0.0695925	MCF7	6D	90480.6	Cadherin-4 OS=Homo sapiens OX=9606 GN=CDH4 PE=1 SV=1	1243.25	254.366	771.286	779.127	532.313	232.804
Q5TCX8	13	3	67.7707	0.492592	0.434809	1.11969	0.0908843	6D	MCF7	115097	Mitogen-activated protein kinase kinase kinase 21 OS=Homo sapiens OX=9606 GN=MAP3K21 PE=1 SV=3	1721.68	2055.27	3194.73	2354.02	2600	2852.1
P49750	11	1	61.713	0.6654	0.500636	1.10371	0.0655053	6D	MCF7	241874	YLP motif-containing protein 1 OS=Homo sapiens OX=9606 GN=YLPM1 PE=1 SV=4	1553.16	2483.82	2668.12	3126.77	1884.85	2388.88
A0A5F9ZHY7	1	1	4.994	0.509968	0.443144	6.12175	0.087472	6D	MCF7	31431.7	BRI3 binding protein OS=Homo sapiens OX=9606 GN=BRI3BP PE=1 SV=1	374.55	0	0	0	2183.64	109.264
A0A994J6K3	3	1	13.5186	0.817701	0.556212	1.02003	0.0543086	6D	MCF7	159098	Heart development protein with EGF like domains 1 OS=Homo sapiens OX=9606 GN=HEG1 PE=1 SV=1	9919.61	12029.4	9539.14	11880.4	9982.16	10256.3
O14917	1	1	4.2013	0.173973	0.272225	4.26013	0.247618	6D	MCF7	127484	Protocadherin-17 OS=Homo sapiens OX=9606 GN=PCDH17 PE=1 SV=2	0	0	45.5326	30.7574	152.643	10.574
E9PBK7	5	1	41.446	0.985123	0.612208	1.03421	0.0500279	MCF7	6D	36253.8	Mitogen-activated protein kinase OS=Homo sapiens OX=9606 GN=MAPK3 PE=1 SV=1	3007.39	3085.35	5422.99	3977.21	3493.64	3663.91
O96013	3	1	24.3383	0.0058588	0.0476277	10.9207	0.973469	MCF7	6D	64357.3	Serine/threonine-protein kinase PAK 4 OS=Homo sapiens OX=9606 GN=PAK4 PE=1 SV=1	162.222	117.647	52.1786	13.9459	5.41141	11.0481
P16989	12	5	73.7888	0.0630352	0.159192	1.28226	0.492908	6D	MCF7	40090	Y-box-binding protein 3 OS=Homo sapiens OX=9606 GN=YBX3 PE=1 SV=4	3701.05	3613.89	2776.85	3984.7	4455.21	4500.39
Q96BM9	7	1	40.5564	0.555874	0.460531	1.0976	0.079521	6D	MCF7	21644.1	ADP-ribosylation factor-like protein 8A OS=Homo sapiens OX=9606 GN=ARL8A PE=1 SV=1	1203.91	1458.37	1501.5	1198.79	1690.54	1680.83
Q02218	15	6	76.7919	0.232476	0.314549	1.28582	0.193527	MCF7	6D	117133	2-oxoglutarate dehydrogenase complex component E1 OS=Homo sapiens OX=9606 GN=OGDH PE=1 SV=3	6829.75	6395.12	7822.9	7720.25	4557.7	4091.18
P78527-2	98	1	676.906	0.00467819	0.0439771	1.20485	0.984808	MCF7	6D	470463	Isoform 2 of DNA-dependent protein kinase catalytic subunit OS=Homo sapiens OX=9606 GN=PRKDC	10648.9	10795.1	10019.2	8392.71	9088.06	8632.99
P78527	105	3	688.107	0.00467819	0.0439771	1.20485	0.984808	MCF7	6D	474051	DNA-dependent protein kinase catalytic subunit OS=Homo sapiens OX=9606 GN=PRKDC PE=1 SV=3	8151.05	8262.94	7669.02	6424.06	6956.3	6607.98
Q92522	10	3	53.1174	0.00273901	0.0345265	1.27904	0.997078	6D	MCF7	22487.1	Histone H1.10 OS=Homo sapiens OX=9606 GN=H1-10 PE=1 SV=1	16157.1	15382.3	17463.9	21045.3	21010.8	20621
Q8WU90	3	1	17.7744	0.16577	0.265544	1.42083	0.257401	MCF7	6D	49001.7	Zinc finger CCCH domain-containing protein 15 OS=Homo sapiens OX=9606 GN=ZC3H15 PE=1 SV=1	19843.5	14928	11251.6	11623.2	12244.9	8523.62
Q6Q759	2	1	8.5611	0.30249	0.35467	1.42077	0.151361	6D	MCF7	252940	Sperm-associated antigen 17 OS=Homo sapiens OX=9606 GN=SPAG17 PE=1 SV=1	1172.2	473.258	5966.64	3314.23	4044.49	3456.31
Q8IZS8	10	3	58.7527	0.0813007	0.185863	1.42548	0.424799	6D	MCF7	124152	Voltage-dependent calcium channel subunit alpha-2/delta-3 OS=Homo sapiens OX=9606 GN=CACNA2D3 PE=1 SV=1	1736.77	1057.83	1491.67	1814.47	2028.74	2266.79
Q5TCS8	18	4	95.797	0.214048	0.302994	1.27447	0.208124	6D	MCF7	222839	Adenylate kinase 9 OS=Homo sapiens OX=9606 GN=AK9 PE=1 SV=2	22733.4	20839.6	12654.4	22580.2	24087.5	24992.4
P06733	76	43	591.874	0.0050516	0.0455254	1.19855	0.981475	MCF7	6D	47511.2	Alpha-enolase OS=Homo sapiens OX=9606 GN=ENO1 PE=1 SV=2	633011	639632	698981	546928	555824	542253
O60942	3	2	14.6023	0.386869	0.393723	1.07865	0.117969	MCF7	6D	69469.3	mRNA-capping enzyme OS=Homo sapiens OX=9606 GN=RNGTT PE=1 SV=1	11890.9	12557.6	13796.3	12705.8	12478.8	10271.5
Q6P2E9	13	2	91.7401	0.12565	0.231931	1.16228	0.317604	MCF7	6D	153087	Enhancer of mRNA-decapping protein 4 OS=Homo sapiens OX=9606 GN=EDC4 PE=1 SV=1	5076.07	4771.14	5529.63	4919.83	4404.65	3905.36
Q5TBA9	16	2	76.6209	0.930132	0.596431	1.02945	0.0506187	MCF7	6D	342297	Protein furry homolog OS=Homo sapiens OX=9606 GN=FRY PE=1 SV=1	2662.79	2700.92	948.901	2853.55	1514.77	1763.67
REVERSE53224	1	1	5.6086	0.984703	0.612208	1.0791	0.0500295	MCF7	6D	17873.5	Reversed Sequence 53224	945.802	432.552	1679.17	1482.43	754.545	596.425
O75063	2	2	13.8062	0.797118	0.549912	1.03699	0.0553708	MCF7	6D	46888.8	Glycosaminoglycan xylosylkinase OS=Homo sapiens OX=9606 GN=FAM20B PE=1 SV=1	6856.91	9001.67	9345.55	8154.6	7683.13	8467.42
Q99832	33	7	271.334	0.0225375	0.092742	1.16218	0.769275	MCF7	6D	59880	T-complex protein 1 subunit eta OS=Homo sapiens OX=9606 GN=CCT7 PE=1 SV=2	40523	40235.2	44533.9	34199.6	37278	36329.9
Q15398	2	1	9.7125	0.0179826	0.0829859	2.56626	0.820732	MCF7	6D	95799.4	Disks large-associated protein 5 OS=Homo sapiens OX=9606 GN=DLGAP5 PE=1 SV=2	18559.7	11012.4	10866.4	6451.3	5593.26	3713.22
Q86XF0	2	1	18.8917	0.373901	0.388002	Infinity	0.122249	MCF7	6D	21734.2	Dihydrofolate reductase 2_ mitochondrial OS=Homo sapiens OX=9606 GN=DHFR2 PE=1 SV=1	0	0	37.7687	0	0	0
F8WCH4	1	1	4.8758	0.00970585	0.0613677	133.361	0.926675	6D	MCF7	8617.48	LY6/PLAUR domain containing 6B OS=Homo sapiens OX=9606 GN=LYPD6B PE=4 SV=1	35.6243	0	0	1960.87	1389.09	1400.93
REVERSE12624	2	1	16.0059	0.255738	0.33268	1.7834	0.177484	6D	MCF7	70654	Reversed Sequence 12624	2654.59	3698.5	365.74	4148.18	4050.13	3784.03
P18206	40	10	241.131	0.21801	0.305759	1.12119	0.204826	6D	MCF7	124370	Vinculin OS=Homo sapiens OX=9606 GN=VCL PE=1 SV=4	12381.4	12602.4	12823.8	16149.7	12551.5	13688.6
Q8IX18	4	1	19.9326	0.887672	0.582982	1.0058	0.0516091	MCF7	6D	89871.9	Probable ATP-dependent RNA helicase DHX40 OS=Homo sapiens OX=9606 GN=DHX40 PE=1 SV=2	2938.14	1694.3	1637.14	1875.05	2194.24	2164.12
REVERSE11278	1	1	4.6286	0.234652	0.31688	1.58053	0.191921	MCF7	6D	100167	Reversed Sequence 11278	732.927	579.536	1089.85	498.384	252.06	769.502
A0A140T8Y7	6	1	29.3813	0.511399	0.443515	1.03404	0.0872014	6D	MCF7	188120	Coiled-coil and C2 domain containing 2A OS=Homo sapiens OX=9606 GN=CC2D2A PE=1 SV=3	18740.6	21087	21572.4	21566.4	20277.7	21645.8
Q8WXX0	67	11	356.233	0.254585	0.332268	1.05805	0.178225	MCF7	6D	464696	Dynein axonemal heavy chain 7 OS=Homo sapiens OX=9606 GN=DNAH7 PE=1 SV=2	37101.9	38752.5	40820	37596.6	34431	38245
P11388	20	2	122.973	0.410049	0.403282	1.08677	0.110924	6D	MCF7	175127	DNA topoisomerase 2-alpha OS=Homo sapiens OX=9606 GN=TOP2A PE=1 SV=3	2502.58	1976.14	2318.48	2179.82	2648.61	2558.54
E9PDF1	9	3	45.4348	0.00395359	0.0404565	1.17341	0.990467	MCF7	6D	143494	SH3 domain and tetratricopeptide repeats 2 OS=Homo sapiens OX=9606 GN=SH3TC2 PE=1 SV=1	7680.56	7853.61	7951.31	7002.16	6456.58	6556.02
Q5TAP6	5	1	26.7749	0.585921	0.470548	1.04666	0.0750486	MCF7	6D	87302	U3 small nucleolar RNA-associated protein 14 homolog C OS=Homo sapiens OX=9606 GN=UTP14C PE=1 SV=1	3098	3147.41	3710	2910.4	3443.13	3158.1
A0A8I5KS41	2	1	9.6117	0.30361	0.355074	1.12352	0.150817	MCF7	6D	34184.1	ER membrane protein complex subunit 3 OS=Homo sapiens OX=9606 GN=EMC3 PE=1 SV=1	2618.91	3425.64	3281.25	3019.99	2609.76	2670.76
Q460N5	18	4	92.756	0.819883	0.556936	1.02104	0.0542034	6D	MCF7	204853	Protein mono-ADP-ribosyltransferase PARP14 OS=Homo sapiens OX=9606 GN=PARP14 PE=1 SV=3	4299.04	5166.76	6431.34	6004.22	5230.07	4997.3
O95716	13	1	106.399	0.124466	0.23103	2.42541	0.31978	MCF7	6D	24495.3	Ras-related protein Rab-3D OS=Homo sapiens OX=9606 GN=RAB3D PE=1 SV=1	993.404	1264.97	381.279	255.268	506.813	326.25
REVERSE2346	1	1	4.7469	0.0270988	0.102033	1.71076	0.723385	MCF7	6D	21535.9	Reversed Sequence 2346	4906.47	3357.57	3140.34	2147.86	2017.02	2501.4
Q9Y4D7	18	4	90.3657	0.341397	0.375092	1.13994	0.134213	6D	MCF7	215429	Plexin-D1 OS=Homo sapiens OX=9606 GN=PLXND1 PE=1 SV=3	833.699	908.819	1140.51	1021.49	987.648	1277.34
Q9NRF9	1	1	5.5953	0.493471	0.435192	1.14769	0.0907058	MCF7	6D	16916.6	DNA polymerase epsilon subunit 3 OS=Homo sapiens OX=9606 GN=POLE3 PE=1 SV=1	910.307	1185.08	1022.6	556.023	1168.97	991.75
K7EKI8	20	4	113.308	0.0546516	0.146104	1.31941	0.532185	MCF7	6D	205060	Periplakin OS=Homo sapiens OX=9606 GN=PPL PE=1 SV=1	12045.2	12167.8	16230.1	10366.4	9843.62	10442.5
A0A669KAX3	4	1	23.818	0.443567	0.415208	1.23982	0.101934	6D	MCF7	102681	Wolframin ER transmembrane glycoprotein OS=Homo sapiens OX=9606 GN=WFS1 PE=1 SV=1	328.843	469.541	163.077	479.461	304.318	408.262
F2Z2V0	6	1	42.9518	0.0527338	0.143983	1.16508	0.542087	6D	MCF7	59261.7	Copine 1 (Fragment) OS=Homo sapiens OX=9606 GN=CPNE1 PE=1 SV=1	19795.6	20161.8	18190.4	20848.2	24428.7	22470.2
Q2VWA4	1	1	4.5627	0.285597	0.346416	3.91959	0.159998	6D	MCF7	106893	SKI family transcriptional corepressor 2 OS=Homo sapiens OX=9606 GN=SKOR2 PE=1 SV=3	977.15	496.092	0	359.877	2996.57	2418.06
P57740	9	1	44.3002	0.342588	0.375521	1.0829	0.13374	MCF7	6D	107116	Nuclear pore complex protein Nup107 OS=Homo sapiens OX=9606 GN=NUP107 PE=1 SV=1	2398.89	2860.82	2350.19	2302.48	2501.15	2223.72
C9JEJ2	8	1	52.7639	0.14032	0.242385	2.26555	0.292797	6D	MCF7	43606.2	choline-phosphate cytidylyltransferase OS=Homo sapiens OX=9606 GN=PCYT1A PE=1 SV=1	793.741	504.194	2542.24	1658.29	3801.89	3239.93
O75382	3	1	15.6971	0.314694	0.359485	1.83928	0.145601	6D	MCF7	81913.1	Tripartite motif-containing protein 3 OS=Homo sapiens OX=9606 GN=TRIM3 PE=1 SV=2	168.166	618.491	0	376.998	671.542	398.34
Q9UKX2	18	1	107.825	0.0620826	0.15832	2.32392	0.497071	MCF7	6D	224071	Myosin-2 OS=Homo sapiens OX=9606 GN=MYH2 PE=1 SV=1	1343.06	1967.22	2246.85	565.184	1361.14	464.941
Q8TD10	8	1	30.6732	0.296695	0.352086	1.23305	0.154233	MCF7	6D	51879.4	Mirror-image polydactyly gene 1 protein OS=Homo sapiens OX=9606 GN=MIPOL1 PE=1 SV=1	1977.38	1595.99	2442.57	2056.41	1389.16	1433.36
P08754	7	1	50.2892	0.0305359	0.109187	1.65443	0.692196	6D	MCF7	41102.5	Guanine nucleotide-binding protein G(i) subunit alpha-3 OS=Homo sapiens OX=9606 GN=GNAI3 PE=1 SV=3	6236.42	5998.15	9816	12124.3	11514.5	12842.3
A0A8V8TP20	13	1	80.8223	0.539386	0.453519	1.12489	0.0822111	6D	MCF7	172313	DNA topoisomerase 2 OS=Homo sapiens OX=9606 GN=TOP2B PE=1 SV=1	996.546	854.063	1732.89	1199.67	1227.44	1603.94
Q14651	10	2	60.0775	0.870641	0.576856	1.06243	0.052141	MCF7	6D	70652.8	Plastin-1 OS=Homo sapiens OX=9606 GN=PLS1 PE=1 SV=2	5504.7	3833.98	7114.27	5666.66	5219.86	4599.59
O60762	9	4	60.4078	0.00955684	0.060618	1.25482	0.928622	6D	MCF7	29691.3	Dolichol-phosphate mannosyltransferase subunit 1 OS=Homo sapiens OX=9606 GN=DPM1 PE=1 SV=1	8149.52	8816.17	8980.56	11699.3	10451.9	10406.6
P11177	6	5	30.8708	0.871501	0.577234	1.01369	0.0521122	6D	MCF7	39575.7	Pyruvate dehydrogenase E1 component subunit beta_ mitochondrial OS=Homo sapiens OX=9606 GN=PDHB PE=1 SV=3	4992.81	7156.86	8146.37	7653.68	7016.5	5903.8
P30041	23	15	176.036	0.0629001	0.159192	1.21471	0.493494	MCF7	6D	25149.1	Peroxiredoxin-6 OS=Homo sapiens OX=9606 GN=PRDX6 PE=1 SV=3	100575	111404	123268	83527.1	95129.6	97333.1
Q8TB73	2	1	12.2912	0.171471	0.270398	2.05155	0.25053	6D	MCF7	65300.3	Protein NDNF OS=Homo sapiens OX=9606 GN=NDNF PE=1 SV=2	4109.66	2551.39	551.045	4729.25	5254.61	4812.13
Q9NQG5	2	1	10.7777	0.285398	0.346416	1.08835	0.160105	6D	MCF7	37013.8	Regulation of nuclear pre-mRNA domain-containing protein 1B OS=Homo sapiens OX=9606 GN=RPRD1B PE=1 SV=1	3666.51	3670.2	4560.44	4377.57	4253.53	4317.19
Q92698	9	3	45.9447	0.529398	0.45026	1.08626	0.0839285	MCF7	6D	85549.7	DNA repair and recombination protein RAD54-like OS=Homo sapiens OX=9606 GN=RAD54L PE=1 SV=2	4152.76	3508.77	4569.8	3130.42	4423.73	3705.88
H3BNC9	11	4	111.897	0.704077	0.515435	1.03038	0.0618761	MCF7	6D	65102.9	Small ribosomal subunit protein eS17 OS=Homo sapiens OX=9606 PE=3 SV=2	59943.1	49390.8	50685.1	50440	50451.5	54408.9
O43290	14	1	77.5562	0.0687268	0.169339	2.70364	0.469437	6D	MCF7	90426	U4/U6.U5 tri-snRNP-associated protein 1 OS=Homo sapiens OX=9606 GN=SART1 PE=1 SV=1	39.7253	133.726	162.197	364.447	230.279	312.747
A0A994J537	14	3	75.6774	0.0339767	0.114115	1.4834	0.663567	MCF7	6D	169410	Tensin 3 OS=Homo sapiens OX=9606 GN=TNS3 PE=1 SV=1	18140.6	16039.6	23786.9	12923.9	13776.2	12377
Q9NR31	7	5	28.7462	0.231973	0.314419	1.36225	0.193902	MCF7	6D	22480.9	GTP-binding protein SAR1a OS=Homo sapiens OX=9606 GN=SAR1A PE=1 SV=1	3165.94	3395.84	1846.55	1908.11	2109.15	2155.1
Q15102	5	1	28.6616	0.0339182	0.114111	1.22521	0.664034	MCF7	6D	25848.3	Platelet-activating factor acetylhydrolase IB subunit alpha1 OS=Homo sapiens OX=9606 GN=PAFAH1B3 PE=1 SV=1	15027.3	15591.1	16194.5	14347.5	11921.6	11938.9
D6RGG3	26	7	157.059	0.823369	0.558541	1.01539	0.0540382	MCF7	6D	334400	Collagen type XII alpha 1 chain OS=Homo sapiens OX=9606 GN=COL12A1 PE=1 SV=1	27452.7	24014.3	23798.1	26664.1	23082.1	24378.4
C9JFB6	3	1	15.9381	0.0417203	0.126666	2.02037	0.607203	6D	MCF7	21907.8	Lebercilin-like protein (Fragment) OS=Homo sapiens OX=9606 GN=LCA5L PE=3 SV=1	88.9302	110.214	171.783	206.088	215.956	327.366
Q9Y4D8	43	3	200.957	0.205783	0.297234	1.19458	0.215313	6D	MCF7	444990	Probable E3 ubiquitin-protein ligase HECTD4 OS=Homo sapiens OX=9606 GN=HECTD4 PE=1 SV=5	3359.22	3736.69	4854.07	5311.06	4569.39	4394.82
P32298	2	1	8.9344	0.271885	0.340524	1.38985	0.167645	6D	MCF7	67780.9	G protein-coupled receptor kinase 4 OS=Homo sapiens OX=9606 GN=GRK4 PE=1 SV=3	2763.61	3372.24	8113.03	5450.14	7260.95	7092.74
Q8IYD8	33	5	188.331	0.0983093	0.206758	1.22337	0.376328	6D	MCF7	234986	Fanconi anemia group M protein OS=Homo sapiens OX=9606 GN=FANCM PE=1 SV=2	42311.1	37340.2	44074.6	43926.3	49968.7	57467.7
B1AHB1	11	1	65.9673	0.0137081	0.0734985	1.54524	0.87407	MCF7	6D	78391.8	DNA replication licensing factor MCM5 OS=Homo sapiens OX=9606 GN=MCM5 PE=1 SV=1	2714.26	2974.09	3555.81	2243.65	1789.03	1949.67
P40616	7	1	54.9796	0.548029	0.457457	3.20618	0.0807791	MCF7	6D	20531.6	ADP-ribosylation factor-like protein 1 OS=Homo sapiens OX=9606 GN=ARL1 PE=1 SV=1	2062.16	96.2057	585.801	292.742	407.791	155.367
A5D8V7	3	1	16.8792	0.00727256	0.0530571	2.54984	0.957467	6D	MCF7	69310.7	Outer dynein arm-docking complex subunit 3 OS=Homo sapiens OX=9606 GN=ODAD3 PE=1 SV=1	6997.29	3886.44	5405.82	15933.5	11901.7	13700.4
Q9BVI0	3	2	13.2547	0.897252	0.585911	1.00616	0.0513441	6D	MCF7	116812	PHD finger protein 20 OS=Homo sapiens OX=9606 GN=PHF20 PE=1 SV=2	10614.3	9755.17	12200.4	11517.1	10650.5	10602.9
REVERSE7391	5	2	23.4368	0.086404	0.19393	1.66031	0.40901	MCF7	6D	79459.7	Reversed Sequence 7391	6936.26	4656.69	8193.35	3861.28	5016.02	3039.9
Q9BVN2	3	1	15.4191	0.431124	0.410636	1.32293	0.10512	MCF7	6D	97413.8	AP-4 complex accessory subunit RUSC1 OS=Homo sapiens OX=9606 GN=RUSC1 PE=1 SV=3	17077.3	19852.8	11068.8	16425.6	15350.2	4506.57
P51148	10	4	73.8112	0.00471652	0.0439771	1.22444	0.984478	MCF7	6D	23710.7	Ras-related protein Rab-5C OS=Homo sapiens OX=9606 GN=RAB5C PE=1 SV=2	48822	51448.5	49456.6	39761.8	39133.1	43386.9
Q53TS8	7	2	34.6956	0.8546	0.570785	1.01324	0.0527144	6D	MCF7	209912	Cation channel sperm-associated targeting subunit tau OS=Homo sapiens OX=9606 GN=C2CD6 PE=1 SV=2	5454.69	4853.47	5661.33	5660.42	4890.47	5630.03
Q9NZM1	78	28	538.785	0.10589	0.213711	1.02829	0.358055	MCF7	6D	236249	Myoferlin OS=Homo sapiens OX=9606 GN=MYOF PE=1 SV=1	72777.4	72130.2	75145.8	71990	70819	71190.7
C9JIF9	9	3	60.8392	0.896869	0.585911	1.04929	0.0513542	MCF7	6D	82757.7	Acylamino-acid-releasing enzyme OS=Homo sapiens OX=9606 GN=APEH PE=1 SV=1	11567.3	9012.33	15754.7	11956.3	11688.9	10982.4
O95876	7	1	30.9453	0.897047	0.585911	1.02959	0.0513495	MCF7	6D	86224.4	WD repeat-containing and planar cell polarity effector protein fritz homolog OS=Homo sapiens OX=9606 GN=WDPCP PE=1 SV=2	1765.49	2742.4	2149.54	2571.16	1938.42	1956.52
Q9HB71	7	2	41.6519	0.00220232	0.0327335	1.09044	0.99872	MCF7	6D	26324	Calcyclin-binding protein OS=Homo sapiens OX=9606 GN=CACYBP PE=1 SV=2	35901.9	37075.6	37111.8	33271.8	33754.3	33932.2
A0A494C171	9	2	50.7038	0.315369	0.359742	1.46663	0.145293	6D	MCF7	171991	KIAA0586 OS=Homo sapiens OX=9606 GN=KIAA0586 PE=1 SV=1	90.9714	53.0028	61.8763	58.8762	101.037	141.994
P02794	6	1	66.0181	0.0310358	0.110184	6.10448	0.687882	MCF7	6D	21396.8	Ferritin heavy chain OS=Homo sapiens OX=9606 GN=FTH1 PE=1 SV=2	530.082	408.332	484.421	15.7917	110.562	106.727
P38606	14	6	92.4195	0.00266582	0.0342813	1.25962	0.997349	MCF7	6D	68703.4	V-type proton ATPase catalytic subunit A OS=Homo sapiens OX=9606 GN=ATP6V1A PE=1 SV=2	15303	14182.4	14189.5	12108.5	11352.5	11212.2
E9PFN5	5	2	41.0145	0.111227	0.219987	1.58877	0.34619	6D	MCF7	21821.4	Glutathione S-transferase kappa OS=Homo sapiens OX=9606 GN=GSTK1 PE=1 SV=1	2670.25	2712.2	3716.34	3251.34	6126.96	5077.6
Q8TER5	9	1	49.2479	0.000321145	0.0165415	3.53484	1	6D	MCF7	166369	Rho guanine nucleotide exchange factor 40 OS=Homo sapiens OX=9606 GN=ARHGEF40 PE=1 SV=3	3890.56	5485.98	4067.13	16124.7	15125.4	16271.1
Q6ZMT1	4	2	18.1258	0.68613	0.508672	1.0358	0.0634859	MCF7	6D	45693.3	SH3 and cysteine-rich domain-containing protein 2 OS=Homo sapiens OX=9606 GN=STAC2 PE=1 SV=1	15634	14517.3	13465.3	15990.1	14029.3	12089.8
A0AA34QW03	27	9	229.401	0.0452443	0.132822	1.08026	0.584681	MCF7	6D	76259.9	Synaptotagmin binding cytoplasmic RNA interacting protein OS=Homo sapiens OX=9606 GN=SYNCRIP PE=4 SV=1	56295.3	59365.1	60920.3	55465.9	53093.3	54901.4
O60500	6	2	47.0618	0.523981	0.449052	1.27036	0.0848888	MCF7	6D	135883	Nephrin OS=Homo sapiens OX=9606 GN=NPHS1 PE=1 SV=1	12292.3	6057.64	13450.5	10413.2	6453.55	8165.89
O95817	10	1	57.9537	0.35631	0.382562	1.57636	0.128489	6D	MCF7	61765.9	BAG family molecular chaperone regulator 3 OS=Homo sapiens OX=9606 GN=BAG3 PE=1 SV=3	7332.84	5275.01	60.6823	6450.08	6736.45	6783.61
REVERSE1348	4	1	18.2918	0.215087	0.303818	1.77611	0.207249	MCF7	6D	280331	Reversed Sequence 1348	1930.81	1127.64	2257.15	1820.03	786.533	386.268
Q9HCK8	21	4	121.009	0.0359624	0.117855	1.35893	0.648115	MCF7	6D	292344	Chromodomain-helicase-DNA-binding protein 8 OS=Homo sapiens OX=9606 GN=CHD8 PE=1 SV=5	27804.1	36187.9	29648.7	20852.1	25384.7	22670.7
C9JKF1	10	2	59.2803	0.264179	0.337065	1.45795	0.17222	6D	MCF7	149962	Sterile alpha motif domain containing 9 (Fragment) OS=Homo sapiens OX=9606 GN=SAMD9 PE=1 SV=1	20154.5	11862	6442.99	24042.3	16161.8	15867.8
Q96PC5	13	3	85.3934	0.0739975	0.17629	2.0153	0.449629	6D	MCF7	160463	Melanoma inhibitory activity protein 2 OS=Homo sapiens OX=9606 GN=MIA2 PE=1 SV=4	7579.9	13687.2	4368.9	15404.9	18595.3	17663.9
P26196	17	6	133.173	0.0080385	0.0544559	1.82433	0.94808	6D	MCF7	54816.1	Probable ATP-dependent RNA helicase DDX6 OS=Homo sapiens OX=9606 GN=DDX6 PE=1 SV=2	49204.6	72782	58436	117108	98739.4	113302
Q13191	8	1	41.7647	0.79896	0.55061	1.57393	0.0552706	MCF7	6D	110933	E3 ubiquitin-protein ligase CBL-B OS=Homo sapiens OX=9606 GN=CBLB PE=1 SV=2	100.424	2.0395	76.8127	55.0666	34.044	24.7929
P50502	13	9	101.819	0.542836	0.455413	1.0516	0.0816336	MCF7	6D	41502.9	Hsc70-interacting protein OS=Homo sapiens OX=9606 GN=ST13 PE=1 SV=2	43983.6	48789.7	54853.7	47511.2	44003.5	48868.3
Q9Y623	24	3	127.188	0.634595	0.488232	1.0907	0.0688459	MCF7	6D	224041	Myosin-4 OS=Homo sapiens OX=9606 GN=MYH4 PE=2 SV=2	27932.5	21829.8	32546.7	28690.3	19084.9	27689.3
REVERSE8862	8	3	48.6273	0.00162965	0.0267024	1.64955	0.999656	6D	MCF7	127699	Reversed Sequence 8862	41352.1	47770.5	43141.9	70784.2	67495	79898.2
Q9UN81	12	2	76.0379	0.299227	0.353058	1.20137	0.152967	MCF7	6D	40283.9	LINE-1 retrotransposable element ORF1 protein OS=Homo sapiens OX=9606 GN=L1RE1 PE=1 SV=1	2867.53	2530.11	1822.53	2022.84	1864.16	2122.96
P15374	3	1	15.8014	0.0298259	0.107687	2.24768	0.698417	MCF7	6D	26353.7	Ubiquitin carboxyl-terminal hydrolase isozyme L3 OS=Homo sapiens OX=9606 GN=UCHL3 PE=1 SV=1	18718.7	25534.1	32683.1	11839.2	7732.61	14657.3
Q9UQ35	33	5	176.77	0.33052	0.369616	1.13356	0.138664	6D	MCF7	300357	Serine/arginine repetitive matrix protein 2 OS=Homo sapiens OX=9606 GN=SRRM2 PE=1 SV=2	5979.35	5642.97	7808.97	7696.45	7894.13	6435.86
M0QZ12	3	2	17.1711	0.608053	0.480062	2.24405	0.0720785	MCF7	6D	90419.6	GRAM domain containing 1A OS=Homo sapiens OX=9606 GN=GRAMD1A PE=1 SV=1	36.37	39.1186	265.923	49.8786	41.557	60.7049
A0A0D9SEY1	10	1	50.3826	0.292845	0.350246	1.32469	0.156192	6D	MCF7	151882	non-specific serine/threonine protein kinase OS=Homo sapiens OX=9606 GN=MAP4K4 PE=1 SV=1	2593.33	3499.29	1269.89	3313.74	3196.42	3242.91
P12757	14	2	76.5998	0.0545923	0.146104	1.81962	0.532485	6D	MCF7	78230.7	Ski-like protein OS=Homo sapiens OX=9606 GN=SKIL PE=1 SV=2	5095.05	3389.54	2928.73	5143.56	8680.69	6943.68
Q15437	17	4	95.4671	0.0566675	0.149258	1.347	0.522167	MCF7	6D	87448.8	Protein transport protein Sec23B OS=Homo sapiens OX=9606 GN=SEC23B PE=1 SV=2	1973.97	1913.35	2312.16	1807.52	1285.75	1509.17
P21266	18	9	156.334	0.00315992	0.0366719	1.47162	0.995233	MCF7	6D	27015.9	Glutathione S-transferase Mu 3 OS=Homo sapiens OX=9606 GN=GSTM3 PE=1 SV=3	79351.8	80182.9	86084.1	49621.8	58603.9	58677.8
O15294	7	1	29.3449	0.243336	0.324611	1.87423	0.185738	6D	MCF7	118179	UDP-N-acetylglucosamine--peptide N-acetylglucosaminyltransferase 110 kDa subunit OS=Homo sapiens OX=9606 GN=OGT PE=1 SV=3	102.722	123.201	180.515	436.265	133.745	191.747
Q9NX74	9	1	53.7813	0.810195	0.554433	1.02553	0.0546812	6D	MCF7	55848.8	tRNA-dihydrouridine(20) synthase [NAD(P)+]-like OS=Homo sapiens OX=9606 GN=DUS2 PE=1 SV=1	19464.8	9409.77	17868	18886.3	15552.9	13496.7
P00338	77	50	465.496	0.0176613	0.0821855	1.40518	0.82458	MCF7	6D	36973.9	L-lactate dehydrogenase A chain OS=Homo sapiens OX=9606 GN=LDHA PE=1 SV=2	491267	542242	406504	348599	332732	343461
O94874	13	3	69.2427	0.236388	0.318543	1.11762	0.190657	MCF7	6D	90051.6	E3 UFM1-protein ligase 1 OS=Homo sapiens OX=9606 GN=UFL1 PE=1 SV=2	7239.88	8163.82	8811.92	7351.03	6482.83	7833.35
P38919	11	4	55.7508	0.0387623	0.121799	1.27081	0.627536	MCF7	6D	47156.3	Eukaryotic initiation factor 4A-III OS=Homo sapiens OX=9606 GN=EIF4A3 PE=1 SV=4	17412.4	17582.3	21194	14742.6	15890	13582.3
Q9ULZ3	3	1	25.0065	0.944711	0.602868	1.04143	0.0503869	6D	MCF7	21683.9	Apoptosis-associated speck-like protein containing a CARD OS=Homo sapiens OX=9606 GN=PYCARD PE=1 SV=2	10048.1	10388	9830.22	7227.85	12161.9	12130.5
A0A8Q3SIU1	14	2	72.3697	0.0625454	0.159192	1.44346	0.49504	MCF7	6D	161163	RAS protein activator like 2 OS=Homo sapiens OX=9606 GN=RASAL2 PE=1 SV=1	3694.98	4425.88	5217.48	2722.32	3746.89	2771.35
Q8NBX0	6	1	43.7847	0.0727435	0.174766	1.20768	0.454188	6D	MCF7	47493.6	Saccharopine dehydrogenase-like oxidoreductase OS=Homo sapiens OX=9606 GN=SCCPDH PE=1 SV=1	2527.88	2899.81	2448.38	3179.04	3482.15	2850.62
B8ZZA1	2	1	13.8022	1	0.613387	1	1	---	---	14366.4	Prothymosin alpha OS=Homo sapiens OX=9606 GN=PTMA PE=1 SV=1	0	0	0	0	0	0
REVERSE561	3	1	15.5588	0.560457	0.462366	1.12596	0.0788041	6D	MCF7	33466.7	Reversed Sequence 561	3542.27	4012.14	1005.79	3256.93	3255.29	3126.22
P26599	26	8	244.097	0.770923	0.539597	1.00976	0.056911	MCF7	6D	59804.2	Polypyrimidine tract-binding protein 1 OS=Homo sapiens OX=9606 GN=PTBP1 PE=1 SV=2	72338.1	74671.2	78419.4	76515	75109.1	71626.5
REVERSE11187	4	1	21.5786	0.991642	0.613387	1.00557	0.0500088	MCF7	6D	57435.1	Reversed Sequence 11187	147.375	187.075	0	116.376	216.22	0
P39656	16	11	104.338	0.730996	0.526906	1.0268	0.0596886	MCF7	6D	50972	Dolichyl-diphosphooligosaccharide--protein glycosyltransferase 48 kDa subunit OS=Homo sapiens OX=9606 GN=DDOST PE=1 SV=4	28407.3	30664.3	34992.8	30004.6	30429.5	31175.5
P45985	6	1	42.8152	0.0394581	0.123371	1.26187	0.622628	MCF7	6D	44744	Dual specificity mitogen-activated protein kinase kinase 4 OS=Homo sapiens OX=9606 GN=MAP2K4 PE=1 SV=1	49354.6	58954	59646.7	47568.4	40623.1	44908.3
Q8TCU6	31	6	174.883	0.000892654	0.0213974	2.07096	0.999988	MCF7	6D	188884	Phosphatidylinositol 3_4_5-trisphosphate-dependent Rac exchanger 1 protein OS=Homo sapiens OX=9606 GN=PREX1 PE=1 SV=3	7115.52	7294.12	8712.86	4108.2	3478	3578.94
P06576	45	23	458.218	0.0259466	0.0995703	1.16549	0.734471	MCF7	6D	56560	ATP synthase subunit beta_ mitochondrial OS=Homo sapiens OX=9606 GN=ATP5F1B PE=1 SV=3	177589	173189	196597	162325	151011	156317
REVERSE392	3	1	17.2284	0.989364	0.613387	1.55517	0.0500143	6D	MCF7	54670.5	Reversed Sequence 392	4.84878	16.1558	1.50691	9.81439	1.95244e-05	25.1948
Q8NE71	8	3	52.1865	0.880483	0.579904	1.0296	0.051824	MCF7	6D	96382.1	ATP-binding cassette sub-family F member 1 OS=Homo sapiens OX=9606 GN=ABCF1 PE=1 SV=2	6459.74	4785.34	7160.43	6736.15	6341.72	4798.42
E5RH68	1	1	5.7901	0.650434	0.494884	1.43881	0.0670757	MCF7	6D	4856.43	Family with sequence similarity 135 member B OS=Homo sapiens OX=9606 GN=FAM135B PE=4 SV=1	12866.9	2928.25	219.873	3152.3	4818.51	3159.95
Q9BTF0	8	1	39.728	0.0504832	0.140231	1.23266	0.554202	MCF7	6D	57003.5	THUMP domain-containing protein 2 OS=Homo sapiens OX=9606 GN=THUMPD2 PE=1 SV=2	65439.7	58020.7	71144.7	56582.5	53039.2	48252.8
Q9NS98	4	1	31.7328	0.472971	0.428364	1.10221	0.095039	MCF7	6D	88012.5	Semaphorin-3G OS=Homo sapiens OX=9606 GN=SEMA3G PE=1 SV=1	3103.06	2579.36	3635.11	3017.71	2930.84	2504.95
A0A3B3ISF6	1	1	3.4326	0.131843	0.2366	Infinity	0.306666	MCF7	6D	127403	Kelch domain containing 7B OS=Homo sapiens OX=9606 GN=KLHDC7B PE=1 SV=1	7.40641	0	2.93727	0	0	0
Q6ZN66	3	1	19.7992	0.170894	0.269702	2.66297	0.25121	6D	MCF7	72940.1	Guanylate-binding protein 6 OS=Homo sapiens OX=9606 GN=GBP6 PE=1 SV=1	0	0	254.878	201.551	435.767	41.4136
Q8NAP3	8	2	34.0196	0.968165	0.60743	1.05972	0.0501281	6D	MCF7	136653	Zinc finger and BTB domain-containing protein 38 OS=Homo sapiens OX=9606 GN=ZBTB38 PE=1 SV=2	364.821	236.485	347.121	529.033	189.414	286.619
A0A0A0MRH0	1	1	5.9617	0.4119	0.404123	1.31724	0.110393	6D	MCF7	48911.1	Notchless protein homolog 1 OS=Homo sapiens OX=9606 GN=NLE1 PE=1 SV=1	19717.6	15291.1	192.514	17236.9	12993	16138.4
Q5TEJ8	4	1	16.8692	0.0104215	0.0636694	1.37888	0.917269	MCF7	6D	72847.1	Protein THEMIS2 OS=Homo sapiens OX=9606 GN=THEMIS2 PE=1 SV=1	3229.63	3112.66	3196.18	2027.83	2297.87	2591.84
A0A8Q3SIC5	4	1	28.9446	0.287233	0.34671	2.17818	0.159126	MCF7	6D	23932.3	Myosin light chain 6B OS=Homo sapiens OX=9606 GN=MYL6B PE=1 SV=1	2051.37	1725.99	7126.66	1147.22	2793.77	1065.04
O14908	5	1	29.1924	0.0571677	0.150012	2.3472	0.519741	6D	MCF7	36163.3	PDZ domain-containing protein GIPC1 OS=Homo sapiens OX=9606 GN=GIPC1 PE=1 SV=2	2859.37	1793.43	892.164	3593.26	5329.68	4092.22
P11055	31	3	165.088	0.639451	0.489684	1.06097	0.068291	MCF7	6D	224989	Myosin-3 OS=Homo sapiens OX=9606 GN=MYH3 PE=1 SV=3	6114.74	6425.91	8089.32	7440.82	5911.17	6092.43
A0A9L9PXQ4	8	2	50.8131	0.275103	0.34235	1.31446	0.165795	6D	MCF7	50990.6	Lysosomal associated membrane protein 2 OS=Homo sapiens OX=9606 GN=LAMP2 PE=1 SV=1	4299.51	7725.95	4993.34	7730.46	5583.88	9056.19
Q04695	17	1	187.502	0.373901	0.388002	Infinity	0.122249	MCF7	6D	48390.9	Keratin_ type I cytoskeletal 17 OS=Homo sapiens OX=9606 GN=KRT17 PE=1 SV=2	0	0	0.0188903	0	0	0
Q15399	6	1	29.3153	0.421393	0.406823	10.3204	0.107734	MCF7	6D	91375.1	Toll-like receptor 1 OS=Homo sapiens OX=9606 GN=TLR1 PE=1 SV=3	18.8019	41.0082	1037.32	59.1512	10.032	37.1236
Q9NSI6	9	2	51.1842	0.0386026	0.121799	6.05542	0.628674	6D	MCF7	265674	Bromodomain and WD repeat-containing protein 1 OS=Homo sapiens OX=9606 GN=BRWD1 PE=1 SV=4	139.337	154.733	17.6817	711.728	547.003	629.052
Q9H0B3	7	2	35.2635	0.370803	0.388002	1.22563	0.12331	6D	MCF7	129461	IQ domain-containing protein N OS=Homo sapiens OX=9606 GN=IQCN PE=1 SV=1	19093.6	23261.7	9779.4	22543.6	20675.7	20678.8
J3KND3	5	1	33.1874	0.0446506	0.131747	1.51145	0.588354	MCF7	6D	17229.3	Myosin light polypeptide 6 OS=Homo sapiens OX=9606 GN=MYL6 PE=1 SV=1	28125.8	20846.3	25009.8	12783.4	17879.5	18284.9
Q13242	7	3	39.5178	0.269076	0.339597	1.17348	0.169288	6D	MCF7	25656.3	Serine/arginine-rich splicing factor 9 OS=Homo sapiens OX=9606 GN=SRSF9 PE=1 SV=1	1214.34	1493.37	1436.41	1311.27	1735.03	1816.73
Q13045	18	5	104.152	0.296487	0.352086	1.06493	0.154338	MCF7	6D	146234	Protein flightless-1 homolog OS=Homo sapiens OX=9606 GN=FLII PE=1 SV=2	7029.23	7377.09	6864.73	7305.34	6494.98	6173.85
P61254	8	4	46.7198	0.125313	0.231739	1.13439	0.31822	6D	MCF7	17258.2	Large ribosomal subunit protein uL24 OS=Homo sapiens OX=9606 GN=RPL26 PE=1 SV=1	78081.1	84160.5	69517.8	90851.4	90581.1	81473.2
O15254	1	1	5.6992	0.980876	0.61057	1.12247	0.0500462	6D	MCF7	78370.5	Peroxisomal acyl-coenzyme A oxidase 3 OS=Homo sapiens OX=9606 GN=ACOX3 PE=1 SV=2	157.596	241.678	100.458	259.615	58.0924	243.23
Q86VV8	37	8	191.532	0.27202	0.340524	1.20797	0.167566	6D	MCF7	252451	Rotatin OS=Homo sapiens OX=9606 GN=RTTN PE=1 SV=3	4593.09	7664.73	6362.1	8137.91	7752.87	6601.45
Q16671	2	1	8.485	0.151211	0.253198	10.5053	0.276612	MCF7	6D	64175.5	Anti-Muellerian hormone type-2 receptor OS=Homo sapiens OX=9606 GN=AMHR2 PE=1 SV=1	12.6737	199.13	244.483	1.57211	24.1655	17.6962
I3L4W9	1	1	4.4638	0.879632	0.579705	1.07216	0.0518504	MCF7	6D	22421.7	Interleukin 4 receptor (Fragment) OS=Homo sapiens OX=9606 GN=IL4R PE=1 SV=1	193.388	436.377	713.268	165.697	679.535	407.406
REVERSE955	18	4	96.2161	0.893102	0.584613	1.00293	0.0514559	MCF7	6D	105310	Reversed Sequence 955	2596.36	1085.53	2333.18	2596.31	1713.98	1687.22
REVERSE11054	1	1	4.1074	0.045385	0.132914	1.36101	0.583817	MCF7	6D	39456.1	Reversed Sequence 11054	2309.24	1957.14	2199.72	1786.59	1294.27	1670.09
P78562	8	5	54.5887	0.472871	0.428364	4.64374	0.0950611	MCF7	6D	87044.4	Phosphate-regulating neutral endopeptidase PHEX OS=Homo sapiens OX=9606 GN=PHEX PE=1 SV=1	4641.92	1849.25	41697.7	2887.73	4500.44	2988.98
Q8TD57	14	1	83.0004	0.354623	0.381573	1.43653	0.129116	6D	MCF7	474080	Dynein axonemal heavy chain 3 OS=Homo sapiens OX=9606 GN=DNAH3 PE=1 SV=1	2198.32	1180	228.257	1525.75	2043.38	1611.82
E9PP21	3	1	27.4037	0.43787	0.41303	1.1074	0.103371	6D	MCF7	17567.6	Cysteine and glycine-rich protein 1 OS=Homo sapiens OX=9606 GN=CSRP1 PE=1 SV=1	6499.87	5510.29	4202.18	6345.21	6129.4	5478.96
REVERSE16747	2	1	9.0884	0.30586	0.356867	1.06998	0.149732	MCF7	6D	39143.3	Reversed Sequence 16747	5509.95	6005.92	6470.14	5279.27	5620.98	5909.48
REVERSE3943	2	1	10.6029	0.845555	0.568102	1.41167	0.0530693	MCF7	6D	45105.5	Reversed Sequence 3943	39517.3	13620.4	114796	36897.8	66096.4	15966.8
Q9C0C2	15	4	77.0022	0.904944	0.587419	1.00854	0.051149	MCF7	6D	182822	182 kDa tankyrase-1-binding protein OS=Homo sapiens OX=9606 GN=TNKS1BP1 PE=1 SV=4	3044.85	2045.27	4893.18	2908.07	4225.7	2765
A0A6Q8PGA8	10	5	70.8471	0.0542082	0.145541	1.23215	0.534441	MCF7	6D	78120.2	Glycine--tRNA ligase OS=Homo sapiens OX=9606 GN=GARS1 PE=1 SV=1	13983.6	17444.4	17425.8	13063	13668.7	12917.7
O95793	6	2	29.827	0.00301972	0.0360136	2.69356	0.995902	MCF7	6D	63467.5	Double-stranded RNA-binding protein Staufen homolog 1 OS=Homo sapiens OX=9606 GN=STAU1 PE=1 SV=2	3034.53	3688.78	3168.51	903.007	1457.29	1312.11
F8VVL1	1	1	5.9157	0.277535	0.34301	3.12207	0.16442	6D	MCF7	18169.6	Density-regulated protein OS=Homo sapiens OX=9606 GN=DENR PE=1 SV=1	961.959	134.478	0	190.63	1699.12	1533.41
A0A0D9SFL3	3	2	18.3069	0.157753	0.257457	1.12813	0.267663	MCF7	6D	61700	EWS RNA binding protein 1 OS=Homo sapiens OX=9606 GN=EWSR1 PE=1 SV=1	9678.4	9522.25	8342.64	7377.4	8234.29	8803.25
A0A087WVY5	9	1	48.4694	0.000812806	0.0207544	4.56853	0.999994	6D	MCF7	150000	Cilia and flagella associated protein 57 OS=Homo sapiens OX=9606 GN=CFAP57 PE=1 SV=1	659.984	1101.53	986.327	4564.06	3661.08	4328.44
Q9H9Y2	4	2	26.178	0.643752	0.491996	1.2412	0.0678086	MCF7	6D	40225	Ribosome production factor 1 OS=Homo sapiens OX=9606 GN=RPF1 PE=1 SV=2	972.001	396.806	903.231	639.409	677.856	513.254
A0A087WSW1	2	1	10.1775	0.0598752	0.154785	1.80395	0.506998	MCF7	6D	126772	Cilia and flagella associated protein 70 OS=Homo sapiens OX=9606 GN=CFAP70 PE=1 SV=2	1427.85	1258.44	2129.63	676.915	815.596	1177.14
A0A804HJG7	14	2	66.088	0.000162486	0.0118766	1.79195	1	MCF7	6D	165971	Cytoplasmic linker associated protein 2 OS=Homo sapiens OX=9606 GN=CLASP2 PE=1 SV=1	3790.99	3988.21	3645.36	2207.5	2182.42	1985.55
P61009	3	1	20.4245	0.648113	0.493813	1.04121	0.067328	6D	MCF7	20370.5	Signal peptidase complex subunit 3 OS=Homo sapiens OX=9606 GN=SPCS3 PE=1 SV=1	15818.6	16280.6	20485.5	19796.1	17749.5	17206.2
REVERSE11988	3	1	15.5796	0.0379492	0.121196	1.21599	0.633372	MCF7	6D	177350	Reversed Sequence 11988	21055	22641.5	18380.3	17533.8	16756.4	16760.2
P31689	13	5	72.7898	0.309284	0.357937	1.03007	0.148108	6D	MCF7	45609.6	DnaJ homolog subfamily A member 1 OS=Homo sapiens OX=9606 GN=DNAJA1 PE=1 SV=2	17508.9	17592.9	16236.9	17657.8	17564.8	17659.9
P09429	28	10	155.873	0.965877	0.607397	1.02554	0.0501471	6D	MCF7	25064.9	High mobility group protein B1 OS=Homo sapiens OX=9606 GN=HMGB1 PE=1 SV=3	99135.3	156329	102889	79544.4	144492	143470
Q9NXE4-5	3	1	15.3627	0.942717	0.602175	1.08037	0.0504154	MCF7	6D	49251.3	Isoform 5 of Sphingomyelin phosphodiesterase 4 OS=Homo sapiens OX=9606 GN=SMPD4	4171.7	1825.3	1493.74	1328.83	2581.28	3023.35
Q8NDH3	3	2	16.796	0.0421077	0.127068	1.28556	0.60464	6D	MCF7	56773.4	Probable aminopeptidase NPEPL1 OS=Homo sapiens OX=9606 GN=NPEPL1 PE=1 SV=3	4699.62	4224.21	3841.74	6138.58	5289.97	4982.37
Q8TBY8	3	1	15.0758	0.800623	0.550767	1.60813	0.0551809	MCF7	6D	119034	Polyamine-modulated factor 1-binding protein 1 OS=Homo sapiens OX=9606 GN=PMFBP1 PE=1 SV=3	2514.79	1497.49	11636.8	5260.24	2735.09	1735.9
Q14978-3	13	4	78.5162	0.087498	0.195586	1.30825	0.405776	6D	MCF7	73745.4	Isoform 3 of Nucleolar and coiled-body phosphoprotein 1 OS=Homo sapiens OX=9606 GN=NOLC1	8463.27	12867.9	9781.76	13904.3	13957.3	12841.9
Q96EK2	3	1	15.9863	0.218447	0.305759	1.18963	0.204467	MCF7	6D	58025	PHD finger protein 21B OS=Homo sapiens OX=9606 GN=PHF21B PE=1 SV=1	4583.68	6271.14	6413.8	5104.25	4733.43	4678.31
Q14D04	2	1	11.4129	0.366785	0.387722	1.22653	0.12471	MCF7	6D	95543.9	Ventricular zone-expressed PH domain-containing protein homolog 1 OS=Homo sapiens OX=9606 GN=VEPH1 PE=1 SV=1	153598	246204	159397	119610	171275	165033
Q495T6	4	1	20.1156	0.373901	0.388002	Infinity	0.122249	6D	MCF7	90051.3	Membrane metallo-endopeptidase-like 1 OS=Homo sapiens OX=9606 GN=MMEL1 PE=2 SV=2	0	0	0	0	523.092	0
Q9UPX8	11	1	57.122	0.043744	0.130589	1.26744	0.594056	MCF7	6D	202345	SH3 and multiple ankyrin repeat domains protein 2 OS=Homo sapiens OX=9606 GN=SHANK2 PE=1 SV=4	16028.6	17033.1	14386.4	13626.7	10944.9	12864.4
Q9UN86	6	2	34.9656	0.0896303	0.197909	1.23055	0.399615	MCF7	6D	54178.3	Ras GTPase-activating protein-binding protein 2 OS=Homo sapiens OX=9606 GN=G3BP2 PE=1 SV=2	12898.7	15939.7	16011.3	11255.7	11592.9	13598.3
REVERSE1288	6	1	26.2206	0.00125146	0.0235141	2.80256	0.99991	6D	MCF7	120073	Reversed Sequence 1288	44350.3	47156.4	66156.9	139120	146578	156164
A0A0A0MQR2	5	1	26.859	0.574243	0.466817	1.10874	0.0767239	6D	MCF7	38273.1	Replication termination factor 2 OS=Homo sapiens OX=9606 GN=RTF2 PE=1 SV=1	1934.9	1032.58	880.684	1184.77	1517.68	1564.14
A0A0C4DFP8	5	2	25.5741	0.476117	0.428886	1.1369	0.0943501	MCF7	6D	112641	Meckelin OS=Homo sapiens OX=9606 GN=TMEM67 PE=1 SV=1	897.098	930.276	792.683	707.921	517.172	1079.48
A0A7P0T7Z2	7	3	39.9883	0.192074	0.287414	1.41596	0.228254	MCF7	6D	204419	ADP ribosylation factor guanine nucleotide exchange factor 2 OS=Homo sapiens OX=9606 GN=ARFGEF2 PE=1 SV=1	6018.49	10649	9403.62	7018.77	4725.04	6668.54
Q9P273	12	6	58.7556	0.72362	0.524077	1.04965	0.0602618	6D	MCF7	305285	Teneurin-3 OS=Homo sapiens OX=9606 GN=TENM3 PE=1 SV=3	20986.3	20164	23350.1	26664.8	19004.1	22034.3
O95398	4	2	16.4227	0.101487	0.210332	1.7057	0.368451	MCF7	6D	104835	Rap guanine nucleotide exchange factor 3 OS=Homo sapiens OX=9606 GN=RAPGEF3 PE=1 SV=6	6090.22	3677.82	3071.7	2325.71	2072.91	3128.92
Q9UKZ4	4	1	20.7394	0.162101	0.262054	1.31368	0.262007	6D	MCF7	309859	Teneurin-1 OS=Homo sapiens OX=9606 GN=TENM1 PE=1 SV=2	7457.99	7280.58	4651.66	9702.29	7642.33	8128.03
Q9UNM6	13	4	90.2409	0.893027	0.584613	1.00553	0.0514579	MCF7	6D	43230.7	26S proteasome non-ATPase regulatory subunit 13 OS=Homo sapiens OX=9606 GN=PSMD13 PE=1 SV=2	18261.3	19531.3	17848.4	17566.1	18435.2	19333.8
F5H0I3	6	1	34.3037	0.00763737	0.0544559	1.51112	0.953044	MCF7	6D	80248.5	SRY-box transcription factor 5 OS=Homo sapiens OX=9606 GN=SOX5 PE=1 SV=1	5515.39	5095	5582.97	3854.76	3829.98	3031.39
C9J1J0	2	1	10.5689	0.711369	0.517739	1.10636	0.0612573	6D	MCF7	39429.5	adenylate cyclase OS=Homo sapiens OX=9606 GN=ADCY1 PE=1 SV=1	648.274	420.898	162.556	493.365	262.583	606.782
REVERSE6946	5	1	32.1037	0.534416	0.451735	1.0771	0.0830571	6D	MCF7	158069	Reversed Sequence 6946	4030.12	3354.02	5327.96	4735.67	4476.14	4480.4
Q13435	5	2	26.0742	0.00279697	0.0350355	1.3381	0.996853	6D	MCF7	100342	Splicing factor 3B subunit 2 OS=Homo sapiens OX=9606 GN=SF3B2 PE=1 SV=2	979.032	1038.75	1084.19	1436.76	1419.97	1294.03
REVERSE950	2	1	10.0805	0.00137328	0.0246407	Infinity	0.999853	6D	MCF7	37611.1	Reversed Sequence 950	0	0	0	1876.44	117.873	229.538
Q9UBE0	7	2	45.2211	0.377979	0.390699	1.68435	0.120875	MCF7	6D	38906.1	SUMO-activating enzyme subunit 1 OS=Homo sapiens OX=9606 GN=SAE1 PE=1 SV=1	3543.45	936.684	2024.62	899.291	2397.96	564.637
Q92576	11	4	53.0656	0.135572	0.238789	1.18321	0.300416	6D	MCF7	231706	PHD finger protein 3 OS=Homo sapiens OX=9606 GN=PHF3 PE=1 SV=3	6479.28	5722.1	5514.27	7713.48	7224.3	6023.53
E7ETY2	12	3	58.5447	0.480182	0.429445	1.19855	0.0934731	6D	MCF7	152532	Treacle ribosome biogenesis factor 1 OS=Homo sapiens OX=9606 GN=TCOF1 PE=1 SV=1	2677.54	2811.95	224.423	2199.57	2427	2221.81
Q16204	3	1	17.2098	0.255945	0.33268	1.4225	0.177352	6D	MCF7	53462.1	Coiled-coil domain-containing protein 6 OS=Homo sapiens OX=9606 GN=CCDC6 PE=1 SV=2	1659.4	29.7781	0	296.607	1261.51	844.733
P62873	7	2	62.4308	0.428595	0.409631	1.25082	0.105789	MCF7	6D	38175.4	Guanine nucleotide-binding protein G(I)/G(S)/G(T) subunit beta-1 OS=Homo sapiens OX=9606 GN=GNB1 PE=1 SV=3	5280.83	4178.44	2618.84	3489.26	3082.37	3084.54
Q9Y5S9	4	1	31.4933	0.0747263	0.17739	1.29347	0.447021	MCF7	6D	19946.1	RNA-binding protein 8A OS=Homo sapiens OX=9606 GN=RBM8A PE=1 SV=1	46648.3	59578	42126	37926.7	38462.2	38304.1
Q96HP0	9	3	44.2738	0.133712	0.23799	1.10553	0.303503	6D	MCF7	231440	Dedicator of cytokinesis protein 6 OS=Homo sapiens OX=9606 GN=DOCK6 PE=1 SV=3	12567.3	11056.5	10760.4	12163.1	13282.6	12566.9
P98187	4	1	18.977	0.488687	0.43337	1.09951	0.0916847	MCF7	6D	60679.1	Cytochrome P450 4F8 OS=Homo sapiens OX=9606 GN=CYP4F8 PE=1 SV=1	3010.61	3538.51	2851.02	2342.73	3552.27	2654.37
Q86XA9	21	3	113.351	0.0298486	0.107687	1.78125	0.698216	6D	MCF7	225312	HEAT repeat-containing protein 5A OS=Homo sapiens OX=9606 GN=HEATR5A PE=1 SV=2	188.324	130.917	223.556	294.755	292.155	379.949
O75794	5	3	24.2385	0.263755	0.337065	1.30621	0.172479	MCF7	6D	39591.1	Translation initiation factor eIF2 assembly protein OS=Homo sapiens OX=9606 GN=CDC123 PE=1 SV=1	796.539	572.604	430.674	436.573	499.384	441.94
Q9C0I3	9	1	60.5647	0.926825	0.595077	1.50519	0.0506789	MCF7	6D	100309	Serine-rich coiled-coil domain-containing protein 1 OS=Homo sapiens OX=9606 GN=CCSER1 PE=1 SV=2	661.716	66.6043	618.903	300.191	168.468	426.392
Q9UJW3	3	1	14.5391	0.550047	0.458654	1.08482	0.0804518	MCF7	6D	44552.4	DNA (cytosine-5)-methyltransferase 3-like OS=Homo sapiens OX=9606 GN=DNMT3L PE=1 SV=3	5235.81	5027.52	4078.35	3783.27	4017.85	5419.27
Q15056	8	2	61.1412	0.0296264	0.107687	1.25848	0.700185	MCF7	6D	27442.1	Eukaryotic translation initiation factor 4H OS=Homo sapiens OX=9606 GN=EIF4H PE=1 SV=5	10247.6	8860.06	9513.03	6932.49	8389.34	7420.46
REVERSE13485	6	3	38.7953	0.807655	0.553799	1.08083	0.0548112	MCF7	6D	73478.8	Reversed Sequence 13485	2520.47	2801.19	4595.83	3508.66	3387.55	2279.63
Q6KCM7	4	1	21.1416	0.627034	0.48748	2.39924	0.0697321	MCF7	6D	53005.2	Mitochondrial adenyl nucleotide antiporter SLC25A25 OS=Homo sapiens OX=9606 GN=SLC25A25 PE=1 SV=1	768.616	791.771	6896.4	1409.65	1590.65	524.473
P10809	54	29	597.854	0.0532423	0.144273	1.15156	0.539425	MCF7	6D	61225.9	60 kDa heat shock protein_ mitochondrial OS=Homo sapiens OX=9606 GN=HSPD1 PE=1 SV=2	332621	361237	396532	312387	317493	317004
A0A8I5KTB8	6	2	28.9825	0.530131	0.45026	1.56478	0.0838	MCF7	6D	127773	NIMA related kinase 10 OS=Homo sapiens OX=9606 GN=NEK10 PE=1 SV=1	1514.82	554.9	394.12	601.296	512.209	461.058
A0A7P0T8F3	6	2	38.9331	0.332415	0.370129	1.10397	0.137871	6D	MCF7	185268	Alsin Rho guanine nucleotide exchange factor ALS2 OS=Homo sapiens OX=9606 GN=ALS2 PE=1 SV=1	828.762	791.2	867.643	1067.25	845.989	833.011
Q5H9R7	18	6	99.3795	0.0152018	0.0768453	1.17008	0.854934	MCF7	6D	98638.7	Serine/threonine-protein phosphatase 6 regulatory subunit 3 OS=Homo sapiens OX=9606 GN=PPP6R3 PE=1 SV=2	7320.78	6906.56	7462.67	5857.88	6160.28	6518.99
Q9Y696	10	3	72.2686	0.393222	0.396717	1.12007	0.115964	6D	MCF7	29000.3	Chloride intracellular channel protein 4 OS=Homo sapiens OX=9606 GN=CLIC4 PE=1 SV=4	3981.09	4824.46	3295.09	4510.75	5016.34	4026.48
Q2KHM9	7	3	40.9911	0.648754	0.493923	1.06231	0.0672581	6D	MCF7	110319	Protein moonraker OS=Homo sapiens OX=9606 GN=KIAA0753 PE=1 SV=3	6779.43	13030.8	10674.9	10850.8	11153.9	10380.1
A8MU27	5	1	43.1295	0.976796	0.609533	1.00034	0.050068	MCF7	6D	17127.6	Small ubiquitin like modifier 3 OS=Homo sapiens OX=9606 GN=SUMO3 PE=1 SV=1	29470.4	30375.3	26432.1	28555	28419.3	29274.2
P30419	10	2	54.8476	0.0778468	0.181127	2.36376	0.436191	6D	MCF7	57148.5	Glycylpeptide N-tetradecanoyltransferase 1 OS=Homo sapiens OX=9606 GN=NMT1 PE=1 SV=2	238.646	105.406	133.256	208.242	508.053	411.949
Q7Z3U7	4	1	22.0219	0.331646	0.370045	1.62445	0.138191	6D	MCF7	192469	Protein MON2 homolog OS=Homo sapiens OX=9606 GN=MON2 PE=1 SV=3	3172.29	380.597	0	692.616	3121.13	1957.73
P49915	22	7	134.736	0.621384	0.485329	1.03705	0.070412	6D	MCF7	77456.9	GMP synthase [glutamine-hydrolyzing] OS=Homo sapiens OX=9606 GN=GMPS PE=1 SV=1	28988.7	29807	23228.4	28155.4	28101.5	28806.1
A2RRP1	23	3	138.024	0.682873	0.507863	1.21675	0.0637916	MCF7	6D	271879	NBAS subunit of NRZ tethering complex OS=Homo sapiens OX=9606 GN=NBAS PE=1 SV=2	2589.45	1050.34	2436.14	1740.58	2074.61	1178.41
Q5VTR2	5	1	28.5259	0.906827	0.588114	2.4881	0.0511036	MCF7	6D	114290	E3 ubiquitin-protein ligase BRE1A OS=Homo sapiens OX=9606 GN=RNF20 PE=1 SV=2	186.056	32.8279	1128.84	167.207	272.722	101.738
P30085	7	3	52.6477	0.0720782	0.174212	1.23567	0.456644	MCF7	6D	22450.5	UMP-CMP kinase OS=Homo sapiens OX=9606 GN=CMPK1 PE=1 SV=3	12312.4	11738	15091.3	9813.76	10833.9	11029
REVERSE13848	5	2	29.0305	0.777096	0.542107	1.00819	0.0565286	MCF7	6D	109404	Reversed Sequence 13848	467.431	580.124	1387.46	689.705	838.118	887.405
Q8NEL0	3	1	18.5503	0.685206	0.508643	1.02875	0.0635722	MCF7	6D	38342	Coiled-coil domain-containing protein 54 OS=Homo sapiens OX=9606 GN=CCDC54 PE=1 SV=2	4889.33	4591.83	5154.69	5249.46	4759.62	4217.72
Q8TE57	3	1	14.3369	0.316431	0.359924	1.37481	0.144811	6D	MCF7	140367	A disintegrin and metalloproteinase with thrombospondin motifs 16 OS=Homo sapiens OX=9606 GN=ADAMTS16 PE=2 SV=3	8733.29	9926.27	2881.05	9889.15	9716.61	10008.5
Q13164	2	1	8.7278	0.207064	0.297356	1.32315	0.21417	MCF7	6D	88842.8	Mitogen-activated protein kinase 7 OS=Homo sapiens OX=9606 GN=MAPK7 PE=1 SV=2	4412.49	5353.49	6494.04	5343.59	3076.77	3868.55
Q9BVG8	4	1	17.3567	0.399387	0.399246	1.18806	0.114073	6D	MCF7	93459.4	Kinesin-like protein KIFC3 OS=Homo sapiens OX=9606 GN=KIFC3 PE=1 SV=4	37076.4	46228.7	22012.3	44753.3	43362	37008.2
A0A8I5KVU2	11	1	61.7959	0.567554	0.464603	1.07285	0.077719	MCF7	6D	191436	La ribonucleoprotein 4B OS=Homo sapiens OX=9606 GN=LARP4B PE=1 SV=1	2266.16	2994.36	2527.43	2376.07	2117.42	2765.62
O00410	18	4	105.45	0.267592	0.339082	1.31899	0.170168	MCF7	6D	125113	Importin-5 OS=Homo sapiens OX=9606 GN=IPO5 PE=1 SV=4	34851.3	25398.1	46054.7	32591.1	23090	24913.7
O94826	16	1	94.2024	0.490343	0.433659	1.2578	0.0913436	MCF7	6D	68139.3	Mitochondrial import receptor subunit TOM70 OS=Homo sapiens OX=9606 GN=TOMM70 PE=1 SV=1	2046.92	1776.75	0	801.524	880.428	1358.02
O75390	14	7	85.1496	0.00554482	0.0465968	1.21712	0.976702	MCF7	6D	51940.7	Citrate synthase_ mitochondrial OS=Homo sapiens OX=9606 GN=CS PE=1 SV=2	61123.6	57445.5	65045.1	50408.1	50225.4	50225.5
Q5LJA5	1	1	6.1761	0.91179	0.589031	1.02947	0.0509885	6D	MCF7	40879.4	Ubiquitin carboxyl-terminal hydrolase OS=Homo sapiens OX=9606 GN=UCHL5 PE=1 SV=1	355.221	359.429	654.588	335.354	652.25	421.987
P54098	22	4	116.937	0.684348	0.50839	1.04581	0.0636526	MCF7	6D	140703	DNA polymerase subunit gamma-1 OS=Homo sapiens OX=9606 GN=POLG PE=1 SV=1	8641.59	10035.5	8702.09	11003	7474.22	7702.64
Q15811	21	3	105.338	0.00977454	0.0614122	1.57035	0.925775	6D	MCF7	196277	Intersectin-1 OS=Homo sapiens OX=9606 GN=ITSN1 PE=1 SV=3	7695.46	9006.51	10219.4	15165	12660.3	14450.6
P00441	12	9	62.0666	0.602145	0.476658	1.04041	0.072846	MCF7	6D	16163.9	Superoxide dismutase [Cu-Zn] OS=Homo sapiens OX=9606 GN=SOD1 PE=1 SV=2	122715	128277	114608	128485	101986	120927
J3KN34	3	1	15.0613	0.230016	0.313348	1.24027	0.195371	MCF7	6D	96402.6	Tyrosine-protein phosphatase non-receptor type OS=Homo sapiens OX=9606 GN=PTPN3 PE=1 SV=2	1471.36	1289.36	1745.94	1490.52	1201.4	941.684
H7C231	15	2	109.212	0.729131	0.526523	1.04024	0.0598317	6D	MCF7	191647	BCL6 corepressor OS=Homo sapiens OX=9606 GN=BCOR PE=1 SV=3	5240.47	6446.91	2750.28	4585.24	5501.88	4931.58
P08574	2	1	10.5172	0.322151	0.364212	1.05399	0.142261	MCF7	6D	35764.2	Cytochrome c1_ heme protein_ mitochondrial OS=Homo sapiens OX=9606 GN=CYC1 PE=1 SV=3	15988.5	16106.5	15867.3	14015.9	14936.4	16553.2
Q8N6H7-2	12	2	66.5174	0.788618	0.547079	1.03601	0.0558471	6D	MCF7	44599.7	Isoform 2 of ADP-ribosylation factor GTPase-activating protein 2 OS=Homo sapiens OX=9606 GN=ARFGAP2	11458.5	13162.3	15369.4	16246.9	12987.3	12195.9
A0A0A0MS57	4	1	29.0587	0.103574	0.212073	1.66974	0.363452	6D	MCF7	78489.1	Membrane spanning 4-domains A14 OS=Homo sapiens OX=9606 GN=MS4A14 PE=1 SV=1	10661.9	11173.6	10979.7	26698.9	12959.6	15134.3
Q6NUP7	14	2	83.0875	0.693135	0.511446	1.17252	0.0628427	MCF7	6D	100536	Serine/threonine-protein phosphatase 4 regulatory subunit 4 OS=Homo sapiens OX=9606 GN=PPP4R4 PE=1 SV=1	423.14	219.507	152.23	158.023	392.227	127.675
A0A1B0GUH0	9	2	51.8332	0.426835	0.409496	1.07064	0.106258	MCF7	6D	159885	RP1 axonemal microtubule associated OS=Homo sapiens OX=9606 GN=RP1 PE=1 SV=1	3226.47	3307.94	3080.72	3393.93	3024.68	2562.14
Q8WW12	4	3	36.8937	0.0459259	0.133532	1.35733	0.580521	6D	MCF7	18924.9	PEST proteolytic signal-containing nuclear protein OS=Homo sapiens OX=9606 GN=PCNP PE=1 SV=2	4926.43	3886.1	4158.07	6594.71	5987.18	5023.56
I3L1D2	1	1	7.8417	0.305596	0.356768	1.31325	0.149859	6D	MCF7	6592.96	Mannose-P-dolichol utilization defect 1 OS=Homo sapiens OX=9606 GN=MPDU1 PE=1 SV=1	2294.37	2551.16	6310.97	4799.82	4540.13	5311.33
P61981	18	4	182.991	0.0966682	0.205049	1.43836	0.380525	MCF7	6D	28473.7	14-3-3 protein gamma OS=Homo sapiens OX=9606 GN=YWHAG PE=1 SV=2	15136.7	11308	13284.4	6659.45	9941.43	11020.2
REVERSE4442	4	1	23.6842	0.992286	0.613387	1.04305	0.0500075	MCF7	6D	56906.9	Reversed Sequence 4442	144.171	42.1909	530.669	297.82	360.556	29.0613
Q86UE4	7	1	40.9216	0.749189	0.532643	1.0345	0.0583563	MCF7	6D	63894.1	Protein LYRIC OS=Homo sapiens OX=9606 GN=MTDH PE=1 SV=2	8468.64	8673.72	10771.6	9528.22	9119.39	8335.33
Q93009	26	3	147.671	0.0525379	0.143931	1.26223	0.54312	MCF7	6D	129386	Ubiquitin carboxyl-terminal hydrolase 7 OS=Homo sapiens OX=9606 GN=USP7 PE=1 SV=2	4375.46	3403.71	4046.41	3010.65	3372.25	2985.91
Q8WYP5	17	4	86.7924	0.442328	0.415208	1.24433	0.102244	MCF7	6D	254381	Protein ELYS OS=Homo sapiens OX=9606 GN=AHCTF1 PE=1 SV=3	9148.63	4839.59	5161.42	5127.09	5607.22	4655.19
Q14191	13	2	72.9021	0.378779	0.391085	3.71258	0.120609	6D	MCF7	164514	Bifunctional 3'-5' exonuclease/ATP-dependent helicase WRN OS=Homo sapiens OX=9606 GN=WRN PE=1 SV=2	95.4307	73.371	166.054	1018.72	87.3082	137.147
Q15424	5	2	26.6412	0.068784	0.169339	1.44879	0.469213	6D	MCF7	103098	Scaffold attachment factor B1 OS=Homo sapiens OX=9606 GN=SAFB PE=1 SV=4	2231.13	1739.86	1659.29	3380.2	2369.92	2406.98
Q8NHM5	3	2	15.0381	0.337869	0.373018	1.19492	0.13563	MCF7	6D	155067	Lysine-specific demethylase 2B OS=Homo sapiens OX=9606 GN=KDM2B PE=1 SV=1	16262.9	13420.4	14108.1	10695.9	16843.7	9108.58
Q9NQ29	7	1	40.6239	0.957389	0.60495	1.00175	0.0502296	6D	MCF7	44127.2	Putative RNA-binding protein Luc7-like 1 OS=Homo sapiens OX=9606 GN=LUC7L PE=1 SV=1	7151.53	5988.24	5273.83	5005.81	7844.78	5595.19
P41091	16	7	108.615	0.166438	0.26583	1.09252	0.256578	MCF7	6D	51679.8	Eukaryotic translation initiation factor 2 subunit 3 OS=Homo sapiens OX=9606 GN=EIF2S3 PE=1 SV=3	17229.9	16765	17106.7	14030.5	16787.6	15955.8
Q14847	9	7	62.9234	0.260502	0.335164	1.18682	0.17448	6D	MCF7	30116.4	LIM and SH3 domain protein 1 OS=Homo sapiens OX=9606 GN=LASP1 PE=1 SV=2	43155.2	36229.7	26485.1	39919.9	43866.6	41862.3
P40429	25	12	149.353	0.087726	0.195842	1.2956	0.405108	6D	MCF7	23634.3	Large ribosomal subunit protein uL13 OS=Homo sapiens OX=9606 GN=RPL13A PE=1 SV=2	57843.1	50480.7	38608.2	65194.9	60551	64618.9
D3YTD1	2	1	10.5311	0.125552	0.231931	2.07598	0.317783	6D	MCF7	34126.8	Tetraspanin 32 OS=Homo sapiens OX=9606 GN=TSPAN32 PE=1 SV=1	172.433	342.708	137.596	468.079	632.97	254.02
O43396	8	3	46.4212	0.191973	0.287414	1.30081	0.228355	MCF7	6D	32650.6	Thioredoxin-like protein 1 OS=Homo sapiens OX=9606 GN=TXNL1 PE=1 SV=3	1236.17	1113.43	1816.46	1066.35	1142.42	993.898
Q96T58	19	5	96.9812	0.103015	0.212073	1.65705	0.364778	6D	MCF7	403275	Msx2-interacting protein OS=Homo sapiens OX=9606 GN=SPEN PE=1 SV=1	5284.21	4653.83	2255.24	6142.09	6921.85	7141
C9JCL9	2	2	9.9701	0.0295855	0.107687	1.86313	0.700549	6D	MCF7	19108.7	THO complex subunit 5 (Fragment) OS=Homo sapiens OX=9606 GN=THOC5 PE=1 SV=1	1825.12	2352.62	1219.26	3682.77	3255.68	3116.88
K7ER43	1	1	5.0854	0.669202	0.502196	1.62849	0.0651217	MCF7	6D	60834.4	Zinc finger protein 426 OS=Homo sapiens OX=9606 GN=ZNF426 PE=1 SV=1	332.806	0	0	50.9736	153.392	0
P40818-2	6	1	50.1613	0.336274	0.371875	1.49032	0.136279	6D	MCF7	115993	Isoform 2 of Ubiquitin carboxyl-terminal hydrolase 8 OS=Homo sapiens OX=9606 GN=USP8	2765.91	343.163	0	654.286	2226.52	1752.69
Q08380	3	2	14.0292	0.0255641	0.0990569	3.22528	0.738225	6D	MCF7	66243.5	Galectin-3-binding protein OS=Homo sapiens OX=9606 GN=LGALS3BP PE=1 SV=1	134.971	45.842	121.161	403.46	275.737	294.752
Q8NE09	12	5	55.0212	0.0865626	0.19393	1.56168	0.408538	MCF7	6D	148361	Regulator of G-protein signaling 22 OS=Homo sapiens OX=9606 GN=RGS22 PE=1 SV=3	3973.7	2181.37	2579.87	1786.65	2021.13	1785.52
Q9NVA2-2	7	1	52.6505	0.0716552	0.173617	1.32894	0.45822	MCF7	6D	51108.2	Isoform 2 of Septin-11 OS=Homo sapiens OX=9606 GN=SEPTIN11	390.85	571.518	498.829	368.574	357.378	373.57
REVERSE13908	9	2	58.0133	0.139924	0.241932	1.15133	0.293418	MCF7	6D	110414	Reversed Sequence 13908	3549.53	3504.79	4199.81	3293.67	2969.42	3511.78
P63104	29	7	329.426	0.575178	0.466821	1.18808	0.0765869	MCF7	6D	27916.2	14-3-3 protein zeta/delta OS=Homo sapiens OX=9606 GN=YWHAZ PE=1 SV=1	134007	114005	67429.5	68954.8	99261.9	97289.2
P61020	8	1	59.1836	0.182603	0.278473	1.1667	0.238031	MCF7	6D	23935	Ras-related protein Rab-5B OS=Homo sapiens OX=9606 GN=RAB5B PE=1 SV=1	2978.05	3879.82	3416.75	3091.56	2623.54	3091.48
P30101	25	17	222.743	0.0194382	0.0871287	1.14431	0.803658	MCF7	6D	57181.6	Protein disulfide-isomerase A3 OS=Homo sapiens OX=9606 GN=PDIA3 PE=1 SV=4	145836	145771	154276	137211	123548	128894
Q9Y4G8	9	1	51.7395	0.22685	0.311217	3.72223	0.197789	MCF7	6D	168273	Rap guanine nucleotide exchange factor 2 OS=Homo sapiens OX=9606 GN=RAPGEF2 PE=1 SV=1	673.393	598.822	910.66	351.964	234.479	0
P12036	4	1	20.4597	0.382744	0.392129	1.42635	0.119303	6D	MCF7	112707	Neurofilament heavy polypeptide OS=Homo sapiens OX=9606 GN=NEFH PE=1 SV=4	6597.55	11711.1	24.6872	11045.2	6821.03	8283.44
P51530	22	2	127.862	0.312329	0.358534	1.47589	0.146688	6D	MCF7	122126	DNA replication ATP-dependent helicase/nuclease DNA2 OS=Homo sapiens OX=9606 GN=DNA2 PE=1 SV=3	1231.41	342.69	102.94	705.95	1027.46	741.715
P36542	8	3	47.3075	0.0442569	0.131269	1.16103	0.590816	MCF7	6D	33053.1	ATP synthase subunit gamma_ mitochondrial OS=Homo sapiens OX=9606 GN=ATP5F1C PE=1 SV=1	32247.4	32415.8	36899.5	29642	30137.4	27696.9
A6NJL1	4	1	19.186	0.661108	0.499402	1.41285	0.0659458	MCF7	6D	56681.4	Zinc finger and SCAN domain-containing protein 5B OS=Homo sapiens OX=9606 GN=ZSCAN5B PE=1 SV=1	103.159	45.1813	190.046	81.2223	101.292	56.9917
Q9UI17	3	1	10.4587	0.0584946	0.15229	26.0982	0.513415	6D	MCF7	97210.1	Dimethylglycine dehydrogenase_ mitochondrial OS=Homo sapiens OX=9606 GN=DMGDH PE=1 SV=2	58.335	235.706	0	2180.19	2651	2842.75
Q86Z02-3	2	1	10.2081	0.0013267	0.0244663	3.24342	0.999877	6D	MCF7	90108.1	Isoform 3 of Homeodomain-interacting protein kinase 1 OS=Homo sapiens OX=9606 GN=HIPK1	899.056	918.952	610.322	2968.59	2537.58	2369.92
P0DME0	9	1	80.7723	0.00844953	0.0560955	1.42061	0.942902	6D	MCF7	34882.4	Protein SETSIP OS=Homo sapiens OX=9606 GN=SETSIP PE=1 SV=1	6037.03	6530.36	7618.1	9862.94	9051.28	9761.52
Q01105-2	12	3	112.714	0.00844953	0.0560955	1.42061	0.942902	6D	MCF7	32103	Isoform 2 of Protein SET OS=Homo sapiens OX=9606 GN=SET	79863.7	86389.9	100780	130476	119739	129135
A0A494C028	8	1	55.4795	0.324931	0.365624	1.08408	0.141049	MCF7	6D	43542.2	DEK proto-oncogene OS=Homo sapiens OX=9606 GN=DEK PE=1 SV=1	30791.8	24961	30064.4	26699.5	25527.5	26934.5
A5A3E0	43	12	259.078	0.334848	0.371535	1.61807	0.136863	6D	MCF7	123099	POTE ankyrin domain family member F OS=Homo sapiens OX=9606 GN=POTEF PE=1 SV=2	63064.1	66297.9	2992.03	73283.9	73187.6	67687
O14556	11	2	58.0802	0.403164	0.400883	1.29639	0.112941	6D	MCF7	44843.4	Glyceraldehyde-3-phosphate dehydrogenase_ testis-specific OS=Homo sapiens OX=9606 GN=GAPDHS PE=1 SV=2	9888.46	14152.1	16.6669	12391.2	10099.7	8696.58
REVERSE17894	1	1	5.0602	0.011784	0.0682829	2.77617	0.899273	MCF7	6D	30313.5	Reversed Sequence 17894	4038.02	4679.96	5747.14	1186.35	2497.47	1526.63
Q9Y2Z0	10	2	57.9806	0.625337	0.48689	1.88674	0.0699346	MCF7	6D	41309.3	Protein SGT1 homolog OS=Homo sapiens OX=9606 GN=SUGT1 PE=1 SV=3	126.197	478.162	54.9692	89.1292	57.915	202.409
Q13751	7	1	32.5143	0.0442734	0.131269	1.3461	0.590712	6D	MCF7	133451	Laminin subunit beta-3 OS=Homo sapiens OX=9606 GN=LAMB3 PE=1 SV=1	14549.3	19554.4	15835.5	24783.2	20451.3	21988.7
P22897	4	2	18.5571	0.259015	0.334548	1.24547	0.175408	6D	MCF7	168977	Macrophage mannose receptor 1 OS=Homo sapiens OX=9606 GN=MRC1 PE=1 SV=1	848.77	1462.08	1135.38	1298.43	1304.08	1689.66
Q9P1Q0	6	1	45.1819	0.0907214	0.19869	3.30353	0.396533	MCF7	6D	111616	Vacuolar protein sorting-associated protein 54 OS=Homo sapiens OX=9606 GN=VPS54 PE=1 SV=2	368.252	663.868	267.861	33.5519	285.373	74.5877
Q86X40	5	2	30.096	0.0380624	0.121196	1.96308	0.632554	6D	MCF7	42653.5	Leucine-rich repeat-containing protein 28 OS=Homo sapiens OX=9606 GN=LRRC28 PE=2 SV=1	332.281	601.068	687.327	1001.6	963.753	1216.16
Q9ULE3	14	2	93.9946	0.248153	0.327645	1.50936	0.182455	6D	MCF7	114765	DENN domain-containing protein 2A OS=Homo sapiens OX=9606 GN=DENND2A PE=1 SV=4	30070.1	35453.2	9746.69	40174	35633.2	37802.1
Q8TC12	5	3	29.4274	0.5036	0.441075	1.08922	0.0886947	6D	MCF7	35785.5	Retinol dehydrogenase 11 OS=Homo sapiens OX=9606 GN=RDH11 PE=1 SV=2	2188.25	3253.98	3120.63	3268.16	3230.98	2827.74
Q6ZU80	17	5	73.5624	0.00117305	0.0231319	3.89739	0.999937	6D	MCF7	128643	Centrosomal protein of 128 kDa OS=Homo sapiens OX=9606 GN=CEP128 PE=1 SV=2	3139.31	5124.25	5088.64	15965.7	17709.8	18363.2
Q9UBT2	8	3	44.022	0.199308	0.293824	1.13503	0.221258	MCF7	6D	71794	SUMO-activating enzyme subunit 2 OS=Homo sapiens OX=9606 GN=UBA2 PE=1 SV=2	3595.31	3133.51	3016.49	3167.69	2540.26	2877.97
O43169	4	3	18.3081	0.222671	0.307888	1.09035	0.201062	6D	MCF7	16808.6	Cytochrome b5 type B OS=Homo sapiens OX=9606 GN=CYB5B PE=1 SV=3	4506.27	4149.53	5110.06	4882.27	4985.87	5141.54
Q9UKV3	10	4	50.2433	0.284081	0.345629	1.35348	0.160814	6D	MCF7	152261	Apoptotic chromatin condensation inducer in the nucleus OS=Homo sapiens OX=9606 GN=ACIN1 PE=1 SV=2	4450.04	3218.95	8986.35	6405.42	7458.45	8678.8
P30414	6	1	33.9507	0.794019	0.548724	1.08959	0.0555419	6D	MCF7	166703	NK-tumor recognition protein OS=Homo sapiens OX=9606 GN=NKTR PE=1 SV=2	201.638	77.964	63.7279	71.8242	198.864	103.402
Q14667	18	6	108.417	0.56659	0.464005	1.17525	0.0778647	MCF7	6D	256267	Bridge-like lipid transfer protein family member 2 OS=Homo sapiens OX=9606 GN=BLTP2 PE=1 SV=3	955.843	988.175	1729.08	1123.79	909.419	1092.17
Q99708	6	3	24.8905	0.731928	0.527218	1.0081	0.0596176	6D	MCF7	103254	DNA endonuclease RBBP8 OS=Homo sapiens OX=9606 GN=RBBP8 PE=1 SV=2	6282.76	5924.93	1698.5	4707.17	5012.14	4299.58
M0R149	2	1	15.8594	0.426247	0.409129	1.33308	0.106416	6D	MCF7	19674.7	PML-RARA regulated adaptor molecule 1 (Fragment) OS=Homo sapiens OX=9606 GN=PRAM1 PE=1 SV=1	1047.48	509.122	0	444.979	326.594	1303.5
P28074	16	5	136.319	0.91117	0.58885	1.00246	0.0510025	6D	MCF7	28651.4	Proteasome subunit beta type-5 OS=Homo sapiens OX=9606 GN=PSMB5 PE=1 SV=3	41871.4	43365.1	29067.7	41503.3	35727.8	37353.8
A6NMQ3	5	3	34.0677	0.948634	0.603578	1.03902	0.0503338	MCF7	6D	15633.8	Alpha-endosulfine OS=Homo sapiens OX=9606 GN=ENSA PE=1 SV=2	5861.55	4829.52	8843.77	6083.97	7326.43	5390.89
P55795	19	2	195.806	0.00564191	0.04682	1.13706	0.975718	MCF7	6D	49548.8	Heterogeneous nuclear ribonucleoprotein H2 OS=Homo sapiens OX=9606 GN=HNRNPH2 PE=1 SV=1	12383.7	13328.7	12735.6	11234.7	11483.2	11095.5
Q9NX78	2	1	10.4496	0.805371	0.553305	1.15593	0.0549296	MCF7	6D	80334.8	Protein O-mannosyl-transferase TMEM260 OS=Homo sapiens OX=9606 GN=TMEM260 PE=1 SV=3	2064.55	3018.02	5304.36	3308.72	3127.24	2549.79
P48449	13	4	88.3604	0.118645	0.225236	1.55218	0.330902	6D	MCF7	84506.5	Lanosterol synthase OS=Homo sapiens OX=9606 GN=LSS PE=1 SV=1	3522	2271.95	5063.5	5710.36	6331.4	4811
P78371	33	17	282.395	0.0826984	0.188023	1.14148	0.420356	MCF7	6D	57830.5	T-complex protein 1 subunit beta OS=Homo sapiens OX=9606 GN=CCT2 PE=1 SV=4	91768.9	89426.8	105247	87579.8	80204.5	83156
P27815	7	4	34.9455	0.0610785	0.156561	1.25821	0.501537	MCF7	6D	98770.6	3'_5'-cyclic-AMP phosphodiesterase 4A OS=Homo sapiens OX=9606 GN=PDE4A PE=1 SV=3	3810.04	3472.7	3263.2	2780.17	2422.31	3179.21
P50402	4	2	28.5503	0.0903541	0.19869	1.38466	0.397565	MCF7	6D	29050.9	Emerin OS=Homo sapiens OX=9606 GN=EMD PE=1 SV=1	1700.14	1759.82	1391.38	1106.48	928.843	1468.3
O00757	11	2	68.2319	0.500202	0.439452	1.06707	0.0893602	6D	MCF7	37085.4	Fructose-1_6-bisphosphatase isozyme 2 OS=Homo sapiens OX=9606 GN=FBP2 PE=1 SV=2	12114.5	13415	16466.2	15968.6	14140.8	14703.1
Q86VH2	15	2	79.0749	0.149152	0.250966	1.13798	0.279541	6D	MCF7	161424	Kinesin-like protein KIF27 OS=Homo sapiens OX=9606 GN=KIF27 PE=1 SV=1	6386.48	6341.44	5729.8	7872.66	6429.61	6702.29
P06753-6	13	2	125.871	0.07981	0.183876	2.01231	0.429642	6D	MCF7	29036.5	Isoform 6 of Tropomyosin alpha-3 chain OS=Homo sapiens OX=9606 GN=TPM3	3784.83	3438.01	7729.5	6728.33	12127.1	11233.3
P53621	34	7	235.893	0.259379	0.3348	1.05461	0.17518	6D	MCF7	139886	Coatomer subunit alpha OS=Homo sapiens OX=9606 GN=COPA PE=1 SV=2	19527.2	22539.2	21312.7	22196.7	22272.5	22371
Q8NB25	19	5	90.4852	0.87813	0.57912	1.04475	0.0518974	6D	MCF7	133193	Protein FAM184A OS=Homo sapiens OX=9606 GN=FAM184A PE=1 SV=3	2715.03	3104.83	2936.7	3827.88	3001.97	2318.55
O60292	1	1	4.4015	0.914843	0.590046	1.96923	0.0509209	MCF7	6D	195922	Signal-induced proliferation-associated 1-like protein 3 OS=Homo sapiens OX=9606 GN=SIPA1L3 PE=1 SV=3	78.3325	1483.49	74.2338	405.727	92.9504	332.135
E3W980	5	2	28.7444	0.261845	0.335591	1.29215	0.173649	MCF7	6D	118061	Helicase_ POLQ like OS=Homo sapiens OX=9606 GN=HELQ PE=1 SV=1	11340.8	9722.18	14366.5	6278.5	10954.6	10185.9
J3KQJ9	7	2	37.0359	0.0169179	0.0804855	1.68473	0.83359	6D	MCF7	149544	von Willebrand factor D and EGF domains OS=Homo sapiens OX=9606 GN=VWDE PE=1 SV=1	1406.74	1708.3	2173.2	3004.44	3209.06	2695.76
E9PQ57	1	1	6.4793	0.477195	0.429445	1.13802	0.0941162	6D	MCF7	48744.4	Rae1 protein homolog OS=Homo sapiens OX=9606 GN=RAE1 PE=1 SV=1	6985.95	7367.01	3810.16	6706.75	6505.98	7457.18
O76094	9	1	45.5235	0.811407	0.554773	1.70645	0.05462	6D	MCF7	75176.6	Signal recognition particle subunit SRP72 OS=Homo sapiens OX=9606 GN=SRP72 PE=1 SV=3	80.5837	62.0205	127.551	48.9704	350.709	61.3279
REVERSE11406	2	1	9.7457	0.0943556	0.203162	1.15689	0.386597	6D	MCF7	77667.5	Reversed Sequence 11406	2149.68	2008.77	2496.75	2541.17	2681.76	2476.39
P20807	4	1	19.7774	6.22746e-08	6.20152e-05	46.4969	1	6D	MCF7	95166.2	Calpain-3 OS=Homo sapiens OX=9606 GN=CAPN3 PE=1 SV=2	850.234	918.617	954.722	40992.1	41973.1	43672.7
Q8WWY3	6	2	31.9951	0.647967	0.493813	1.07031	0.0673439	MCF7	6D	55684.3	U4/U6 small nuclear ribonucleoprotein Prp31 OS=Homo sapiens OX=9606 GN=PRPF31 PE=1 SV=2	1064.79	1202.21	918.339	923.009	1304.32	748.757
P61224	7	2	52.7745	0.634406	0.488232	1.03198	0.0688678	MCF7	6D	21052.9	Ras-related protein Rap-1b OS=Homo sapiens OX=9606 GN=RAP1B PE=1 SV=1	17013.4	19616.7	18189.9	16813.5	16908.5	19399.2
P10599	4	4	31.9404	0.218458	0.305759	1.07563	0.204459	6D	MCF7	12022.7	Thioredoxin OS=Homo sapiens OX=9606 GN=TXN PE=1 SV=3	142159	141888	161949	164589	151759	163378
P42166	16	1	106.896	0.4868	0.432571	1.06561	0.0920761	6D	MCF7	76062.4	Lamina-associated polypeptide 2_ isoform alpha OS=Homo sapiens OX=9606 GN=TMPO PE=1 SV=2	481.672	457.441	593.196	568.823	563.145	500.878
A0A494C128	6	1	30.3344	0.0471033	0.136358	7.19661	0.573478	6D	MCF7	53506.5	Nucleolar protein 56 OS=Homo sapiens OX=9606 GN=NOP56 PE=1 SV=1	7.67694	44.2295	106.365	338.947	592.31	207.76
A0A8J8YUB5	21	1	113.425	0.262041	0.335626	1.96041	0.173528	6D	MCF7	238996	Ankyrin repeat domain 36C OS=Homo sapiens OX=9606 GN=ANKRD36C PE=1 SV=1	79.2971	47.0753	59.7511	85.7385	219.059	60.0818
P56537	5	1	33.0636	0.000111425	0.00887686	1.71074	1	MCF7	6D	27112.4	Eukaryotic translation initiation factor 6 OS=Homo sapiens OX=9606 GN=EIF6 PE=1 SV=1	41771.9	39212.2	38461.9	23162.2	22312.2	24346.8
Q04837	12	6	100.75	0.15853	0.257916	1.18119	0.266636	6D	MCF7	17259.7	Single-stranded DNA-binding protein_ mitochondrial OS=Homo sapiens OX=9606 GN=SSBP1 PE=1 SV=1	56167.2	60392.1	43220.4	62398.8	63976	62356.1
P25786	11	6	75.4636	0.532334	0.450973	1.14683	0.0834164	MCF7	6D	29840.8	Proteasome subunit alpha type-1 OS=Homo sapiens OX=9606 GN=PSMA1 PE=1 SV=1	15285.4	10022.3	9331.35	8518.07	10730.6	10955.4
REVERSE7311	3	2	22.6052	0.769811	0.539435	1.01993	0.0569811	6D	MCF7	157139	Reversed Sequence 7311	2394.56	4362.7	5685.36	4053.58	4355.42	4281.61
P41240	6	1	36.0101	0.42168	0.406903	1.02471	0.107655	6D	MCF7	51274.7	Tyrosine-protein kinase CSK OS=Homo sapiens OX=9606 GN=CSK PE=1 SV=1	2626.61	1002.13	0	1210.68	1153.24	1354.51
P13010	34	18	313.496	0.292851	0.350246	1.05436	0.156189	MCF7	6D	83275	X-ray repair cross-complementing protein 5 OS=Homo sapiens OX=9606 GN=XRCC5 PE=1 SV=3	67996.6	76072.7	75732.5	71797.5	66526.8	70144.2
Q5VYS8	9	1	46.7556	0.561859	0.462366	1.11435	0.0785873	6D	MCF7	173396	Terminal uridylyltransferase 7 OS=Homo sapiens OX=9606 GN=TUT7 PE=1 SV=1	704.079	797.298	1385.28	1057.04	1256.31	903.385
P08237	19	2	130.845	0.352271	0.380845	1.39602	0.129998	6D	MCF7	86038.1	ATP-dependent 6-phosphofructokinase_ muscle type OS=Homo sapiens OX=9606 GN=PFKM PE=1 SV=2	2548.6	1940.96	469.564	2129.54	2477.88	2315.62
O60551	11	1	59.2204	0.014573	0.0757824	2.68415	0.862932	6D	MCF7	57322.5	Glycylpeptide N-tetradecanoyltransferase 2 OS=Homo sapiens OX=9606 GN=NMT2 PE=1 SV=1	140.434	177.319	282.472	418.366	666.798	525.931
A0A8I5KRK1	11	1	68.4063	0.367346	0.387722	1.24436	0.124513	6D	MCF7	156128	RAB3 GTPase activating non-catalytic protein subunit 2 OS=Homo sapiens OX=9606 GN=RAB3GAP2 PE=1 SV=1	1375.41	983.263	587.861	1368.43	1007.1	1291.02
Q9NRC6	36	5	187.866	0.441191	0.414679	1.2034	0.102529	6D	MCF7	419488	Spectrin beta chain_ non-erythrocytic 5 OS=Homo sapiens OX=9606 GN=SPTBN5 PE=1 SV=2	912.948	1045.22	842.391	1029.99	831.532	1508.68
A0A7N4I390	4	1	18.0184	0.0246801	0.0973343	1.77215	0.747044	MCF7	6D	93227.2	NTPase KAP family P-loop domain containing 1 OS=Homo sapiens OX=9606 GN=NKPD1 PE=1 SV=1	1164.97	1370.73	1316.08	526.424	922.893	724.189
A2RU30	2	1	9.1968	0.390609	0.396289	1.55976	0.116782	MCF7	6D	60068.8	Protein TESPA1 OS=Homo sapiens OX=9606 GN=TESPA1 PE=1 SV=2	3346.49	4156.13	1348.2	1876.86	1409.92	2387.71
P29375	16	2	83.3913	0.140947	0.242838	1.65489	0.291816	6D	MCF7	194947	Lysine-specific demethylase 5A OS=Homo sapiens OX=9606 GN=KDM5A PE=1 SV=3	766.652	611.386	1862.03	1845.38	1838.73	1677.86
REVERSE69600	2	1	13.0437	0.736396	0.528144	1.7178	0.0592812	MCF7	6D	15665.4	Reversed Sequence 69600	1137.4	333.652	2800.61	793.841	1050.66	642.202
A0A2R8YD85	9	3	55.7577	0.712942	0.518228	1.03236	0.0611264	MCF7	6D	253939	Dedicator of cytokinesis 10 OS=Homo sapiens OX=9606 GN=DOCK10 PE=1 SV=1	4634.57	5729.15	5617.97	4982.62	5186.18	5311.92
Q6PI48	9	5	54.7985	0.026424	0.100627	1.4365	0.729837	6D	MCF7	74133.1	Aspartate--tRNA ligase_ mitochondrial OS=Homo sapiens OX=9606 GN=DARS2 PE=1 SV=1	59172.6	74845.1	77629.2	89354.7	103823	110853
P17516	8	2	44.9969	0.410234	0.403282	1.21651	0.110871	MCF7	6D	37466.1	Aldo-keto reductase family 1 member C4 OS=Homo sapiens OX=9606 GN=AKR1C4 PE=1 SV=3	2000.73	1742.86	1343.34	1896.19	1399.61	885.787
A0A8V8TNJ2	6	3	28.5511	0.535704	0.451904	1.12564	0.0828363	MCF7	6D	168328	NLR family pyrin domain containing 1 OS=Homo sapiens OX=9606 GN=NLRP1 PE=1 SV=1	1110.57	1062.44	966.707	921.37	518.006	1349.9
A0A8V8TM60	3	1	18.1495	0.0189473	0.0859607	5.887	0.80935	6D	MCF7	24967.5	Single-pass membrane protein with coiled-coil domains 2 OS=Homo sapiens OX=9606 GN=SMCO2 PE=1 SV=1	221.504	139.764	459.704	982.041	2709.95	1141.07
A0A804HI04	2	1	14.9912	0.759891	0.535295	1.20362	0.0576251	MCF7	6D	74157.1	Glutamate receptor OS=Homo sapiens OX=9606 GN=GRIK2 PE=1 SV=1	348.245	458.687	1064.74	694.313	597.646	263.076
F5GWT4	7	1	32.4958	0.13721	0.239926	1.11061	0.297746	6D	MCF7	226358	non-specific serine/threonine protein kinase OS=Homo sapiens OX=9606 GN=WNK1 PE=1 SV=1	9081.99	8627.27	9184.08	10396.5	8953.15	10518.5
A0A075B6G3	65	16	371.988	0.125148	0.231739	2.51351	0.318523	MCF7	6D	428831	Dystrophin OS=Homo sapiens OX=9606 GN=DMD PE=1 SV=1	35558.5	38352.6	11020.8	11366.4	10257.1	12166.7
A0A7I2V2R3	10	4	118.063	0.619924	0.48457	1.03632	0.0705901	6D	MCF7	35640	Heterogeneous nuclear ribonucleoprotein A3 OS=Homo sapiens OX=9606 GN=HNRNPA3 PE=1 SV=1	71520.3	76680.2	80261.6	87081.8	72591.3	77087.2
A0A7I2V586	23	9	161.32	0.00113985	0.0230859	1.43979	0.999947	MCF7	6D	82456.4	Aconitate hydratase_ mitochondrial OS=Homo sapiens OX=9606 GN=ACO2 PE=1 SV=1	11881.6	11933.2	12560.7	8150.75	9105.37	8008.34
Q8TEP8	24	4	112.694	0.0021929	0.0327335	1.68901	0.998742	6D	MCF7	281792	Centrosomal protein of 192 kDa OS=Homo sapiens OX=9606 GN=CEP192 PE=1 SV=3	7412.54	8655.66	7309.21	14471	12882.2	12131.5
Q2TB10	3	1	13.0868	0.53406	0.451718	1.07539	0.0831183	6D	MCF7	76490.5	Zinc finger protein 800 OS=Homo sapiens OX=9606 GN=ZNF800 PE=1 SV=1	14136.6	11070.4	9178.55	12675.5	11584.9	12717.3
P08670	15	2	111.475	0.756114	0.534776	1.25229	0.0578788	MCF7	6D	53708.8	Vimentin OS=Homo sapiens OX=9606 GN=VIM PE=1 SV=4	2096.8	687.8	1951.81	1161.07	1084.49	1536.63
H7C4H2	4	2	21.5275	0.436352	0.412196	1.23315	0.103761	MCF7	6D	17616.3	Signal recognition particle receptor subunit beta (Fragment) OS=Homo sapiens OX=9606 GN=SRPRB PE=1 SV=1	1061.47	731.318	563.558	517.189	786.514	607.127
P12883	17	1	79.3959	0.0322494	0.11318	10.3854	0.677633	6D	MCF7	223896	Myosin-7 OS=Homo sapiens OX=9606 GN=MYH7 PE=1 SV=5	11.817	62.8018	119.235	260.115	845.369	907.758
E7EMK3	3	1	13.5025	0.431322	0.410636	1.30958	0.105068	6D	MCF7	53935.9	Flotillin OS=Homo sapiens OX=9606 GN=FLOT2 PE=1 SV=1	26.9816	389.036	262.634	264.602	367.876	256.272
A0A0U1RRL5	2	1	9.7186	0.599807	0.476142	1.10791	0.0731548	MCF7	6D	67280.7	E74 like ETS transcription factor 1 (Fragment) OS=Homo sapiens OX=9606 GN=ELF1 PE=1 SV=1	266.466	162.597	1825.86	638.746	504.714	891.828
P51572	18	11	108.713	0.401006	0.399736	1.32178	0.113585	6D	MCF7	28048.7	B-cell receptor-associated protein 31 OS=Homo sapiens OX=9606 GN=BCAP31 PE=1 SV=3	44939.6	52283.7	9550.08	44540.9	47351	49238.7
P22626	20	13	188.929	0.105814	0.213711	1.21496	0.358229	6D	MCF7	37486.8	Heterogeneous nuclear ribonucleoproteins A2/B1 OS=Homo sapiens OX=9606 GN=HNRNPA2B1 PE=1 SV=2	102557	111702	139532	150559	134924	144357
P48047	5	1	47.3956	0.298615	0.352753	1.73656	0.153271	MCF7	6D	23391.4	ATP synthase subunit O_ mitochondrial OS=Homo sapiens OX=9606 GN=ATP5PO PE=1 SV=1	7899.82	23210.4	8530.42	8761	6130.13	7935.96
P11413	75	44	509.446	0.733381	0.527692	1.0359	0.0595074	MCF7	6D	59713.1	Glucose-6-phosphate 1-dehydrogenase OS=Homo sapiens OX=9606 GN=G6PD PE=1 SV=4	234912	273164	307973	270017	252109	265642
E9PD53	5	1	23.8874	0.473063	0.428364	1.07236	0.0950187	MCF7	6D	145140	Structural maintenance of chromosomes protein OS=Homo sapiens OX=9606 GN=SMC4 PE=1 SV=1	3846.4	3655.01	3869.64	3552.81	2932.42	4118.52
Q9H3K2	6	1	30.6293	6.58485e-05	0.00760761	5.13951	1	MCF7	6D	37376.4	Growth hormone-inducible transmembrane protein OS=Homo sapiens OX=9606 GN=GHITM PE=1 SV=2	620.25	772.926	612.29	137.339	137.144	115.723
Q3ZCV2	5	1	21.8274	0.748177	0.532643	1.0487	0.0584274	MCF7	6D	47982.3	Ciliary microtubule-associated protein 2 OS=Homo sapiens OX=9606 GN=CIMAP2 PE=2 SV=4	2868.33	2733.09	4527.37	4264.67	4040.6	1353.2
Q6PCB7	2	1	9.8319	0.789156	0.547262	1.02646	0.0558163	6D	MCF7	71963.7	Long-chain fatty acid transport protein 1 OS=Homo sapiens OX=9606 GN=SLC27A1 PE=1 SV=1	1799.87	1624.34	1170.04	868.258	2881.04	966.527
P25788	13	6	107.856	0.113077	0.221448	1.1537	0.342251	MCF7	6D	28661.4	Proteasome subunit alpha type-3 OS=Homo sapiens OX=9606 GN=PSMA3 PE=1 SV=2	46231.4	42513.5	52897	42855.2	40838	39078.9
O75366	6	3	33.1908	0.586995	0.471031	1.12582	0.0748983	6D	MCF7	92369.5	Advillin OS=Homo sapiens OX=9606 GN=AVIL PE=1 SV=3	3098.93	1628.06	2998.51	3581.7	2338.74	2777.08
O94972	2	1	10.0831	0.98681	0.612846	1.10254	0.050022	MCF7	6D	109560	E3 ubiquitin-protein ligase TRIM37 OS=Homo sapiens OX=9606 GN=TRIM37 PE=1 SV=2	1189.94	834.345	2624.14	1620.13	1511.99	1083.99
A0A2R8Y491	1	1	11.379	0.581305	0.468352	1.55606	0.0757015	MCF7	6D	51319	Estrogen related receptor beta OS=Homo sapiens OX=9606 GN=ESRRB PE=1 SV=1	832.539	581.018	0	368.833	410.596	128.994
Q9NZN3	11	2	59.2993	0.0723968	0.174212	1.35508	0.455464	6D	MCF7	60944.3	EH domain-containing protein 3 OS=Homo sapiens OX=9606 GN=EHD3 PE=1 SV=2	806.392	1070.05	1033.63	1548.12	1238.72	1156.55
P00451	30	6	146.326	0.0946331	0.20354	1.37341	0.385858	MCF7	6D	268493	Coagulation factor VIII OS=Homo sapiens OX=9606 GN=F8 PE=1 SV=1	2809.31	3239.08	4069.71	2508.24	2823.22	2035.69
O95299	11	3	51.8111	0.923255	0.594108	1.08191	0.0507471	MCF7	6D	41092.8	NADH dehydrogenase [ubiquinone] 1 alpha subcomplex subunit 10_ mitochondrial OS=Homo sapiens OX=9606 GN=NDUFA10 PE=1 SV=1	1260.55	1610.21	707.503	995.943	1159.56	1151.86
Q96A49	8	3	40.7665	0.434926	0.412196	1.18662	0.104128	MCF7	6D	39990.5	Synapse-associated protein 1 OS=Homo sapiens OX=9606 GN=SYAP1 PE=1 SV=1	2389.09	3217.8	3792.83	1921.56	3022.45	2977.44
Q9Y4L1	38	16	302.552	0.755569	0.53458	1.01863	0.0579158	MCF7	6D	111564	Hypoxia up-regulated protein 1 OS=Homo sapiens OX=9606 GN=HYOU1 PE=1 SV=1	25474	24108.4	28395.4	25473.3	25815.6	25262.8
Q96NA2	5	1	31.2108	0.0131655	0.0716429	1.44882	0.881127	MCF7	6D	44371.5	Rab-interacting lysosomal protein OS=Homo sapiens OX=9606 GN=RILP PE=1 SV=1	9683.84	9521.39	9842.85	6859.5	5609.79	7580.21
P17987	21	7	180.847	0.191979	0.287414	1.0941	0.228348	MCF7	6D	60856.9	T-complex protein 1 subunit alpha OS=Homo sapiens OX=9606 GN=TCP1 PE=1 SV=1	56120.9	52585.4	63359.3	53262.8	51481.1	52523.5
Q14517	28	3	142.812	0.970464	0.60743	1.05073	0.0501102	MCF7	6D	509695	Protocadherin Fat 1 OS=Homo sapiens OX=9606 GN=FAT1 PE=1 SV=2	21621.9	20762.8	9803.73	16772.7	16263.5	16632.6
A0A1B0GUS7	52	3	291.246	0.654873	0.497441	1.04979	0.0665998	6D	MCF7	488691	Unc-13 homolog B OS=Homo sapiens OX=9606 GN=UNC13B PE=1 SV=1	3633.59	3516.52	4024.27	4286.36	4138.11	3306.31
Q6IQ21	4	2	22.9062	0.0774121	0.180749	1.57133	0.437668	MCF7	6D	82060.1	Zinc finger protein 770 OS=Homo sapiens OX=9606 GN=ZNF770 PE=1 SV=1	1605.93	2037.26	2094.14	849.906	1607.34	1194.02
P01833	5	2	24.4087	0.201008	0.294506	1.45631	0.219669	6D	MCF7	84481.2	Polymeric immunoglobulin receptor OS=Homo sapiens OX=9606 GN=PIGR PE=1 SV=4	1590.74	1791.95	782.533	2343.24	2077.36	1645.25
P27635	8	3	59.8177	0.0537382	0.144692	1.25043	0.536854	MCF7	6D	25033.1	Large ribosomal subunit protein uL16 OS=Homo sapiens OX=9606 GN=RPL10 PE=1 SV=5	28126.9	30522.8	28772.1	19694.1	25346	24873.1
H3BMN5	1	1	5.2553	0.333415	0.370611	2.02197	0.137455	MCF7	6D	18412.8	Calbindin 2 (Fragment) OS=Homo sapiens OX=9606 GN=CALB2 PE=1 SV=2	1144.45	328.238	1491.7	480.439	707.502	278.151
E9PBG4	6	1	29.2022	0.354397	0.381573	1.35452	0.1292	6D	MCF7	169976	Adhesion G protein-coupled receptor L3 OS=Homo sapiens OX=9606 GN=ADGRL3 PE=1 SV=1	5840.27	5658.83	1601.51	5835.88	5318.34	6590.85
G3V295	5	3	45.6008	0.0344513	0.114934	1.18542	0.659806	MCF7	6D	23241.3	Proteasome subunit alpha type OS=Homo sapiens OX=9606 GN=PSMA6 PE=1 SV=1	43358.2	41046.3	43516.9	39753.3	34061.4	34097.2
Q96HE7	12	4	86.194	0.999395	0.613387	1.01096	0.05	MCF7	6D	55248.1	ERO1-like protein alpha OS=Homo sapiens OX=9606 GN=ERO1A PE=1 SV=2	11066.5	12844.9	15948.9	13577.7	13291.9	12558.7
D6REY1	3	1	13.8879	0.688433	0.509221	1.14243	0.0632722	MCF7	6D	40466.8	Chitinase 1 OS=Homo sapiens OX=9606 GN=CHIT1 PE=1 SV=1	164.013	20.4498	311.394	147.63	141.551	144.856
G3V5Z3	10	1	54.5096	0.70314	0.51505	1.10608	0.0619572	MCF7	6D	82658.1	SMEK homolog 1 OS=Homo sapiens OX=9606 GN=PPP4R3A PE=1 SV=1	2172.08	3780.58	3603.84	3457.42	3401.98	1780.59
P15882	11	1	62.5586	0.849551	0.569322	1.03062	0.0529097	MCF7	6D	53799.6	N-chimaerin OS=Homo sapiens OX=9606 GN=CHN1 PE=1 SV=3	31272.3	23574.5	32701.3	31574.5	24139.6	29232.7
Q6ZN84	2	1	12.8482	0.817576	0.556212	1.10382	0.0543146	6D	MCF7	76825	Coiled-coil domain-containing protein 81 OS=Homo sapiens OX=9606 GN=CCDC81 PE=1 SV=2	2406.11	1092.84	2835.52	2176.37	3491.07	1324.69
O00507	33	6	190.411	0.652812	0.496254	1.14158	0.0668197	MCF7	6D	294556	Probable ubiquitin carboxyl-terminal hydrolase FAF-Y OS=Homo sapiens OX=9606 GN=USP9Y PE=2 SV=2	4240.79	4227.72	7446.63	4843.66	5707.69	3389.96
Q00653	3	2	18.306	0.00709065	0.052841	1.56384	0.959635	6D	MCF7	97433.6	Nuclear factor NF-kappa-B p100 subunit OS=Homo sapiens OX=9606 GN=NFKB2 PE=1 SV=4	1608.73	1824.09	2088.01	3149.58	2781.23	2702.88
Q99518	3	1	19.3618	1.28895e-05	0.0028524	5.20924	1	6D	MCF7	61591.8	Flavin-containing monooxygenase 2 OS=Homo sapiens OX=9606 GN=FMO2 PE=1 SV=5	1783.34	1959.89	1924.83	9579.12	10920.2	9027
Q9Y3I0	12	2	65.7856	0.515034	0.443936	1.08369	0.0865212	MCF7	6D	55723.7	RNA-splicing ligase RtcB homolog OS=Homo sapiens OX=9606 GN=RTCB PE=1 SV=1	11294	12933.5	12909.6	11711.8	8951.73	13605.8
Q07955	10	3	54.1799	0.707407	0.516277	1.03633	0.061591	6D	MCF7	27858.7	Serine/arginine-rich splicing factor 1 OS=Homo sapiens OX=9606 GN=SRSF1 PE=1 SV=2	32294.5	34035.8	48103.1	41051.2	37840	39699.6
Q9ULV8	1	1	4.9871	0.289382	0.348439	1.11402	0.157991	MCF7	6D	53482.5	E3 ubiquitin-protein ligase CBL-C OS=Homo sapiens OX=9606 GN=CBLC PE=1 SV=3	5321.75	5540.65	5489.16	5829.86	4245.08	4602.99
REVERSE7473	4	1	27.7091	0.139936	0.241932	31.5035	0.293399	MCF7	6D	98638.7	Reversed Sequence 7473	6.10717	458.578	283.839	8.28859	14.8913	0.580128
P26232	16	3	100.894	0.314783	0.359485	1.4887	0.145561	MCF7	6D	106112	Catenin alpha-2 OS=Homo sapiens OX=9606 GN=CTNNA2 PE=1 SV=5	933.902	457.96	792.056	234.01	578.611	654.38
Q8IZH2	12	2	72.3104	0.452574	0.41944	1.25224	0.0997307	6D	MCF7	195647	5'-3' exoribonuclease 1 OS=Homo sapiens OX=9606 GN=XRN1 PE=1 SV=1	15432.3	13351.2	2286.22	12698	13493.7	12715
Q7Z7A1	58	11	320.392	0.309612	0.357937	1.11625	0.147954	6D	MCF7	270027	Centriolin OS=Homo sapiens OX=9606 GN=CNTRL PE=1 SV=2	13578.1	15580.5	17068.8	15090.1	18974.2	17537.1
A0A7P0T9B9	5	1	26.3048	0.492426	0.434809	1.12157	0.090918	MCF7	6D	204795	ADAMTS like 1 (Fragment) OS=Homo sapiens OX=9606 GN=ADAMTSL1 PE=1 SV=1	252.195	442.676	0	236.605	250.912	132.032
A0A5F9ZI21	1	1	5.0279	0.0970267	0.205115	1.64082	0.3796	6D	MCF7	127779	Rho guanine nucleotide exchange factor 2 OS=Homo sapiens OX=9606 GN=ARHGEF2 PE=1 SV=1	9146.01	9431.98	4571.61	12626.3	14446.9	10911.2
Q14683	26	5	150.619	0.797441	0.549944	1.00921	0.0553532	6D	MCF7	143860	Structural maintenance of chromosomes protein 1A OS=Homo sapiens OX=9606 GN=SMC1A PE=1 SV=2	6531.34	8029.15	2743.18	5437.34	7025.11	5000.55
O75891	5	1	27.4187	0.280486	0.344281	1.71609	0.162777	6D	MCF7	99684.8	Cytosolic 10-formyltetrahydrofolate dehydrogenase OS=Homo sapiens OX=9606 GN=ALDH1L1 PE=1 SV=2	385.766	247.751	52.8023	470.14	254.437	453.211
REVERSE8074	2	1	11.3114	1	0.613387	1	1	---	---	30134.2	Reversed Sequence 8074	0	0	0	0	0	0
D6R9T3	1	1	5.1154	0.277256	0.34301	1.25158	0.164577	6D	MCF7	32645.6	Abasic site processing protein HMCES (Fragment) OS=Homo sapiens OX=9606 GN=HMCES PE=1 SV=1	3759.52	5843.67	6767.55	5735.44	7131.91	7621.91
H0Y390	98	6	499.578	0.0374158	0.120582	1.29925	0.637263	MCF7	6D	508325	Microtubule actin crosslinking factor 1 (Fragment) OS=Homo sapiens OX=9606 GN=MACF1 PE=1 SV=1	36044.2	42154	34002.3	25675.1	30173.9	30509
P33991	20	8	124.074	0.00295296	0.0356668	2.28375	0.996201	6D	MCF7	97128.4	DNA replication licensing factor MCM4 OS=Homo sapiens OX=9606 GN=MCM4 PE=1 SV=5	23808.7	34319.8	33673.1	63129.7	71520.6	75001.4
E7EPK1	18	5	139.303	0.0501936	0.140013	1.22776	0.555801	6D	MCF7	50980.2	Septin OS=Homo sapiens OX=9606 GN=SEPTIN7 PE=1 SV=2	13009.4	11265.5	10079.9	14070.8	13631.4	14477.2
Q13185	8	3	62.3613	0.0194672	0.0871287	1.31359	0.803323	MCF7	6D	20982.5	Chromobox protein homolog 3 OS=Homo sapiens OX=9606 GN=CBX3 PE=1 SV=4	19349.4	22392.2	20812.6	16632.4	14060.5	16927.6
Q8NHV4	3	2	17.6189	0.289539	0.348439	1.19726	0.157909	6D	MCF7	72593.5	Protein NEDD1 OS=Homo sapiens OX=9606 GN=NEDD1 PE=1 SV=1	5512.41	7329.77	8639.45	8729.56	7284.35	9705.15
O75335	14	1	72.7149	0.0629102	0.159192	6.55494	0.49345	MCF7	6D	135031	Liprin-alpha-4 OS=Homo sapiens OX=9606 GN=PPFIA4 PE=2 SV=3	3629.28	2976.79	664.809	814.963	137.064	157.195
Q9BXS5	13	1	77.8176	0.217255	0.304933	1.81118	0.205447	MCF7	6D	48758.1	AP-1 complex subunit mu-1 OS=Homo sapiens OX=9606 GN=AP1M1 PE=1 SV=3	12530.6	11419.1	31587.5	11199.9	10537.9	8925.7
Q9H2U1	10	1	51.628	0.623801	0.486265	1.08471	0.0701191	6D	MCF7	115673	ATP-dependent DNA/RNA helicase DHX36 OS=Homo sapiens OX=9606 GN=DHX36 PE=1 SV=2	1574.18	1292.37	3612.88	2149.32	2837.12	2041.88
A0A096LNU0	2	1	9.8445	0.203943	0.296847	1.2818	0.216973	6D	MCF7	80666.7	MCC regulator of WNT signaling pathway OS=Homo sapiens OX=9606 GN=MCC PE=1 SV=1	2069.49	2086.64	1211.83	2360.6	2143.26	2376.78
Q6ZMT4	5	2	23.698	0.552486	0.45884	1.38761	0.0800595	6D	MCF7	107869	Lysine-specific demethylase 7A OS=Homo sapiens OX=9606 GN=KDM7A PE=1 SV=2	318.646	123.929	159.664	215.558	473.297	146.819
H3BSK9	2	1	12.9669	0.212737	0.302428	3.53991	0.209236	6D	MCF7	37252.4	Ataxin 2 like (Fragment) OS=Homo sapiens OX=9606 GN=ATXN2L PE=1 SV=1	87.8131	244.373	0	270.688	472.44	432.781
Q9HB07	11	3	76.0961	0.63417	0.488232	1.04136	0.0688951	6D	MCF7	42850.6	MYG1 exonuclease OS=Homo sapiens OX=9606 GN=MYG1 PE=1 SV=4	9008	9957.76	7327.18	9216.02	9441.55	8722.75
A0A8I5KSE4	3	1	13.6076	0.932699	0.597692	1.01829	0.0505739	MCF7	6D	233653	Neuron navigator 1 OS=Homo sapiens OX=9606 GN=NAV1 PE=1 SV=1	5071.84	5306.64	3672.14	3929.81	4524.17	5344.27
REVERSE14363	1	1	4.8338	2.15879e-08	4.29959e-05	Infinity	1	6D	MCF7	23590.8	Reversed Sequence 14363	0	0	0	1809.13	2167.24	2218.56
Q8N3R9	3	1	14.7865	0.74906	0.532643	3.2761	0.0583653	MCF7	6D	77578.8	Protein PALS1 OS=Homo sapiens OX=9606 GN=PALS1 PE=1 SV=3	9327.95	399.117	28.4885	595.435	1806.99	575.371
P0DMM9	7	3	30.3239	0.00803382	0.0544559	1.98186	0.948139	MCF7	6D	34310.3	Sulfotransferase 1A3 OS=Homo sapiens OX=9606 GN=SULT1A3 PE=1 SV=1	1377.02	1093.37	1204.82	478.513	727.45	648.459
Q8TEB1	2	1	8.4618	0.316002	0.359785	1.28177	0.145006	MCF7	6D	62297	DDB1- and CUL4-associated factor 11 OS=Homo sapiens OX=9606 GN=DCAF11 PE=1 SV=1	1569.37	2329.61	2473.2	1629.52	1177.4	2164.45
A0A2R8Y6V7	1	1	11.0082	0.506179	0.441958	1.15026	0.0881957	6D	MCF7	127564	Solute carrier family 12 member 1 OS=Homo sapiens OX=9606 GN=SLC12A1 PE=1 SV=1	672.17	978.337	1036.03	810.518	990.052	1289.66
P62888	7	1	41.3057	0.516337	0.444798	1.12479	0.0862798	6D	MCF7	12955.2	Large ribosomal subunit protein eL30 OS=Homo sapiens OX=9606 GN=RPL30 PE=1 SV=2	37362.3	31427.2	17017	31628.2	31729.1	33157.1
Q92794	22	4	110.391	0.725791	0.525088	1.05367	0.0600911	6D	MCF7	227708	Histone acetyltransferase KAT6A OS=Homo sapiens OX=9606 GN=KAT6A PE=1 SV=2	687.651	1350.38	649.166	1016.4	1071.62	743.395
Q9UHR6	2	1	6.1529	0.174733	0.272498	1.41898	0.246746	6D	MCF7	43568	Zinc finger HIT domain-containing protein 2 OS=Homo sapiens OX=9606 GN=ZNHIT2 PE=1 SV=1	193675	189327	402120	352911	358741	402424
P84085	7	2	97.3009	0.0978803	0.20621	1.1416	0.377416	MCF7	6D	20643.8	ADP-ribosylation factor 5 OS=Homo sapiens OX=9606 GN=ARF5 PE=1 SV=2	7414.1	6353.08	7622.65	6035.48	6220.84	6480.31
REVERSE11343	4	1	25.7301	0.0230527	0.0933199	2.64764	0.763816	6D	MCF7	71124.7	Reversed Sequence 11343	9613.48	8162.41	20733.5	29771.9	35214.8	36972.6
Q9H2U2	17	7	138.667	0.00620712	0.0488638	1.37142	0.969729	MCF7	6D	38433.5	Inorganic pyrophosphatase 2_ mitochondrial OS=Homo sapiens OX=9606 GN=PPA2 PE=1 SV=2	32071.8	29903.8	36186	22978.5	24681.2	23916.8
Q04637	36	11	228.314	0.248535	0.327645	1.10015	0.182199	6D	MCF7	176233	Eukaryotic translation initiation factor 4 gamma 1 OS=Homo sapiens OX=9606 GN=EIF4G1 PE=1 SV=4	30956.8	37288.5	29422.7	34715.6	35706.9	37026.9
P38117	11	5	79.2779	0.0281944	0.104375	1.1288	0.713144	MCF7	6D	28071.8	Electron transfer flavoprotein subunit beta OS=Homo sapiens OX=9606 GN=ETFB PE=1 SV=3	32668.5	34361.7	36857.8	30852.2	30256.5	30925.2
P47985	6	3	47.4208	0.00317528	0.0366719	1.26067	0.995156	MCF7	6D	29953.2	Cytochrome b-c1 complex subunit Rieske_ mitochondrial OS=Homo sapiens OX=9606 GN=UQCRFS1 PE=1 SV=2	9459.93	9629.79	10202.3	7308.4	7948.93	7977.91
Q8WWQ0	16	5	82.346	0.105449	0.213711	1.21523	0.35907	MCF7	6D	208457	PH-interacting protein OS=Homo sapiens OX=9606 GN=PHIP PE=1 SV=2	5256.48	5513.64	4416.72	4116.24	4656.6	3724.24
Q27J81	20	5	121.728	0.0499639	0.139949	1.24714	0.557076	6D	MCF7	136936	Inverted formin-2 OS=Homo sapiens OX=9606 GN=INF2 PE=1 SV=2	12143.1	11244.3	9321.71	14049.4	13704.3	13039.2
Q9C0G6	28	7	128.01	0.261464	0.33556	1.29413	0.173884	6D	MCF7	479975	Dynein axonemal heavy chain 6 OS=Homo sapiens OX=9606 GN=DNAH6 PE=1 SV=3	1667.72	1530.4	1085.12	2276.69	1876.67	1389.71
Q13347	10	2	78.9244	0.664923	0.500494	1.04205	0.0655539	6D	MCF7	36901.1	Eukaryotic translation initiation factor 3 subunit I OS=Homo sapiens OX=9606 GN=EIF3I PE=1 SV=1	10707.1	12341.7	13716.9	11578.2	14126.9	12606.7
P52907	15	6	112.899	0.51505	0.443936	1.02905	0.0865183	MCF7	6D	33093.9	F-actin-capping protein subunit alpha-1 OS=Homo sapiens OX=9606 GN=CAPZA1 PE=1 SV=3	43003.6	42172.9	39018.3	38433.8	40105.2	42149.5
Q5S007	39	5	225.953	0.261484	0.33556	1.11861	0.173872	MCF7	6D	289753	Leucine-rich repeat serine/threonine-protein kinase 2 OS=Homo sapiens OX=9606 GN=LRRK2 PE=1 SV=2	16041.9	19019.7	20295	18036.6	15771	15679.6
P31327	10	2	53.4149	0.1356	0.238789	1.13236	0.30037	6D	MCF7	166080	Carbamoyl-phosphate synthase [ammonia]_ mitochondrial OS=Homo sapiens OX=9606 GN=CPS1 PE=1 SV=2	11153.5	13190.4	14029.4	14237.6	14572.4	14642.4
O94921	5	1	30.2398	0.00916591	0.059464	1.25937	0.933707	6D	MCF7	53513.2	Cyclin-dependent kinase 14 OS=Homo sapiens OX=9606 GN=CDK14 PE=1 SV=3	2211.07	2143.58	2075.83	2622.9	2534.67	2940.79
A0A8I5KWA8	4	1	22.3505	0.225033	0.310167	1.3438	0.1992	6D	MCF7	168001	P-type Cu(+) transporter OS=Homo sapiens OX=9606 GN=ATP7A PE=1 SV=1	523974	497190	1.07835e+06	922646	900263	998420
Q8N4N8	2	1	12.2759	0.00142091	0.0248822	2.71092	0.999825	6D	MCF7	77166.3	Kinesin-like protein KIF2B OS=Homo sapiens OX=9606 GN=KIF2B PE=1 SV=3	1086.25	906.824	856.324	2504.94	2146.24	3073.32
Q9Y4C1	2	1	13.0302	0.146294	0.248105	2.06114	0.283707	6D	MCF7	149565	Lysine-specific demethylase 3A OS=Homo sapiens OX=9606 GN=KDM3A PE=1 SV=4	24422.6	24350.8	122907	84296.4	125454	144106
Q14687	7	1	25.7254	0.180655	0.277626	1.41685	0.240137	MCF7	6D	136449	Genetic suppressor element 1 OS=Homo sapiens OX=9606 GN=GSE1 PE=1 SV=3	3178.91	2062.66	3625.01	2031.37	2534.91	1691.66
REVERSE20710	4	1	20.5096	0.000256262	0.0145826	1.77563	1	6D	MCF7	126254	Reversed Sequence 20710	69672	78373.4	78946	138752	128178	136122
P07437	37	5	363.621	0.000452944	0.0176885	1.49221	1	MCF7	6D	50127.2	Tubulin beta chain OS=Homo sapiens OX=9606 GN=TUBB PE=1 SV=2	153596	161989	168713	102630	111780	110140
A0A8C8KL71	13	1	77.9869	0.049663	0.13951	1.94966	0.558756	MCF7	6D	246674	Myosin VIIB OS=Homo sapiens OX=9606 GN=MYO7B PE=1 SV=1	2273.46	2611.94	3167.4	817.774	1594.48	1718.12
REVERSE4019	1	1	4.8571	0.036547	0.11855	10.0592	0.643704	MCF7	6D	23244.4	Reversed Sequence 4019	3737.93	4361.58	709.873	499.268	258.625	117.858
M0R0D9	3	1	15.1651	0.110514	0.219669	1.42132	0.34773	MCF7	6D	13024.9	Zinc finger protein 415 OS=Homo sapiens OX=9606 GN=ZNF415 PE=4 SV=1	363.786	366.757	482.27	338.257	205.917	309.126
Q9H2A2	2	1	9.5287	0.270013	0.339852	2.25748	0.168737	6D	MCF7	54199.9	2-aminomuconic semialdehyde dehydrogenase OS=Homo sapiens OX=9606 GN=ALDH8A1 PE=1 SV=1	47.0539	158.442	517.171	188.871	886.394	556.141
P60709	72	25	544.764	0.0010193	0.0227171	1.55128	0.999973	6D	MCF7	42079	Actin_ cytoplasmic 1 OS=Homo sapiens OX=9606 GN=ACTB PE=1 SV=1	172292	190519	170909	291795	256820	279338
Q96JM3	4	1	20.1806	0.224521	0.309675	3.51869	0.199602	MCF7	6D	90068.7	Chromosome alignment-maintaining phosphoprotein 1 OS=Homo sapiens OX=9606 GN=CHAMP1 PE=1 SV=2	1885.82	756.225	6400.41	635.382	973.73	960.724
P08865	14	6	94.4795	0.0456008	0.133117	1.19064	0.582498	MCF7	6D	32968.2	Small ribosomal subunit protein uS2 OS=Homo sapiens OX=9606 GN=RPSA PE=1 SV=4	56907.6	50780.8	48258	41268.4	46633.1	43075.9
Q6UY01	6	1	32.8456	0.759272	0.535295	1.11672	0.0576664	MCF7	6D	62287.4	Leucine-rich repeat-containing protein 31 OS=Homo sapiens OX=9606 GN=LRRC31 PE=2 SV=1	14545.8	8064.86	16643.7	13726.5	13339.5	8085.32
H3BLU7	4	1	29.3698	0.00797168	0.0544559	1.48381	0.948914	MCF7	6D	35026.5	Aldo-keto reductase family 7 member A2 (Fragment) OS=Homo sapiens OX=9606 GN=AKR7A2 PE=1 SV=1	8377.83	6465.28	7887.08	4989.98	5150	5178.81
A6NK53	1	1	4.2529	0.481576	0.430108	1.27742	0.0931755	6D	MCF7	78857.1	Zinc finger protein 233 OS=Homo sapiens OX=9606 GN=ZNF233 PE=2 SV=3	523.093	218.397	184.976	367.423	559.513	256.549
O00154	12	2	74.5455	0.000472127	0.0180831	1.21967	1	6D	MCF7	42480.4	Cytosolic acyl coenzyme A thioester hydrolase OS=Homo sapiens OX=9606 GN=ACOT7 PE=1 SV=3	9479.67	9691.73	10056.4	11730.3	11859.2	12058.8
O75445	9	1	42.4786	0.364202	0.386301	1.50355	0.125625	MCF7	6D	586664	Usherin OS=Homo sapiens OX=9606 GN=USH2A PE=1 SV=3	1159.81	832.084	2079.09	442.816	1242.06	1022.72
REVERSE11022	5	1	32.352	0.00258492	0.0342549	3.28027	0.99763	MCF7	6D	61982.7	Reversed Sequence 11022	4139.06	3189.24	3196.51	1250.19	763.263	1195.07
F5H8F7	3	1	14.5108	0.248808	0.32774	1.18686	0.182016	6D	MCF7	55780.8	ASH2 like_ histone lysine methyltransferase complex subunit OS=Homo sapiens OX=9606 GN=ASH2L PE=1 SV=1	4738.4	3510.09	3196.51	4576.42	4995.96	4011.25
M0R2P6	6	2	28.5402	0.813595	0.555887	1.18264	0.0545104	MCF7	6D	74335.1	SH3KBP1 binding protein 1 OS=Homo sapiens OX=9606 GN=SHKBP1 PE=1 SV=1	3553.29	5794.74	1911.55	2607.2	4034.81	2878.66
O00506	13	1	74.7291	0.121212	0.227535	1.36165	0.325907	MCF7	6D	48339.8	Serine/threonine-protein kinase 25 OS=Homo sapiens OX=9606 GN=STK25 PE=1 SV=1	1479.44	1845.55	1641.76	1576.74	1145.83	925.042
Q9H8Y8	3	1	17.1937	0.424988	0.408701	1.39062	0.106755	MCF7	6D	47316.5	Golgi reassembly-stacking protein 2 OS=Homo sapiens OX=9606 GN=GORASP2 PE=1 SV=3	1783.53	2194.8	878.861	826.002	1333.65	1333.16
P49006	5	4	41.2395	0.126973	0.232479	1.52576	0.315206	6D	MCF7	19585.8	MARCKS-related protein OS=Homo sapiens OX=9606 GN=MARCKSL1 PE=1 SV=2	5739.15	6142.75	2837.83	7129.58	7523.32	7805.87
A0A0A6YYL4	4	1	22.1648	0.0488422	0.13877	6.27268	0.563392	6D	MCF7	115249	Coronin OS=Homo sapiens OX=9606 GN=PAM16 PE=1 SV=1	62.9309	99.1552	1532.01	2870.4	3909.5	3846.6
O14787-2	8	1	50.2362	0.322213	0.364212	1.5931	0.142234	6D	MCF7	101948	Isoform 2 of Transportin-2 OS=Homo sapiens OX=9606 GN=TNPO2	136.129	168.861	743.29	442.667	338.135	889.215
REVERSE22836	3	1	20.693	0.77789	0.542471	1.29739	0.0564803	6D	MCF7	52774.6	Reversed Sequence 22836	1232.14	313.096	1288.37	917.116	428.329	2330.83
Q16825	4	1	21.663	0.103363	0.212073	3.74962	0.363952	6D	MCF7	134194	Tyrosine-protein phosphatase non-receptor type 21 OS=Homo sapiens OX=9606 GN=PTPN21 PE=1 SV=2	24.3337	65.7897	702.495	679.218	713.48	1579.32
A0A087WW91	3	1	22.7823	0.291003	0.349146	1.69902	0.157145	MCF7	6D	24604.1	Synapsin II (Fragment) OS=Homo sapiens OX=9606 GN=SYN2 PE=1 SV=1	4841.07	3582.22	1742.9	3875.55	875.774	1232.24
Q9UKY7	6	2	32.2377	0.0534876	0.144491	1.68393	0.53815	MCF7	6D	27334.9	Protein CDV3 homolog OS=Homo sapiens OX=9606 GN=CDV3 PE=1 SV=1	1374.08	1544.37	2380.87	907.28	1178.34	1061.38
REVERSE137	1	1	4.5561	0.566323	0.463977	1.26392	0.077905	MCF7	6D	46406.3	Reversed Sequence 137	2992.75	2042.41	5046.65	2289.95	3369.15	2317.54
REVERSE22595	5	1	25.7669	0.227819	0.311994	2.32651	0.197043	MCF7	6D	211803	Reversed Sequence 22595	920.519	2633.36	629.301	495.848	961.723	340.481
A0A6Q8PFF9	1	1	5.0835	0.127668	0.233063	1.27958	0.313961	MCF7	6D	45346	Charged multivesicular body protein 1a OS=Homo sapiens OX=9606 GN=CHMP1A PE=1 SV=1	1622.89	2161.36	2400.08	1590.64	1720.71	1521.76
B4E2Q0	4	1	20.0837	0.325869	0.366266	1.4913	0.140644	6D	MCF7	105854	Calcium-transporting ATPase OS=Homo sapiens OX=9606 GN=ATP2C1 PE=1 SV=1	1162.37	1084.78	212.392	1104.3	1095.95	1467.67
Q96EY7	8	2	45.5089	0.529729	0.45026	1.3262	0.0838703	6D	MCF7	79234.2	Small ribosomal subunit protein mS39 OS=Homo sapiens OX=9606 GN=PTCD3 PE=1 SV=3	10745.6	15117.2	8966.17	14736.4	8444.98	23009
A0A6Q8PF47	8	2	55.7388	0.484546	0.431985	1.07825	0.0925476	MCF7	6D	57973	Histidine--tRNA ligase_ cytoplasmic OS=Homo sapiens OX=9606 GN=HARS1 PE=1 SV=1	24406.2	26631.2	19944.9	22549.7	20825.5	22455.9
P55290	7	3	37.6357	0.205159	0.297234	1.50374	0.215873	MCF7	6D	78743.2	Cadherin-13 OS=Homo sapiens OX=9606 GN=CDH13 PE=1 SV=1	15262.6	14180.4	26098.5	8441.98	15754.8	12738.9
Q9BUP0	10	1	51.632	0.258662	0.334396	1.31949	0.17563	MCF7	6D	27041.8	EF-hand domain-containing protein D1 OS=Homo sapiens OX=9606 GN=EFHD1 PE=1 SV=1	2540.62	3065	4622.83	2905.43	2280.73	2565.65
A0A087WSW7	3	1	13.8982	0.0341816	0.114417	1.84014	0.661938	MCF7	6D	81663.1	Helicase_ lymphoid-specific_ isoform CRA_d OS=Homo sapiens OX=9606 GN=HELLS PE=1 SV=1	2030.04	1606.9	2225.49	1452.8	822.442	910.626
Q9P253	7	1	50.2117	0.478719	0.429445	1.15276	0.0937869	6D	MCF7	111554	Vacuolar protein sorting-associated protein 18 homolog OS=Homo sapiens OX=9606 GN=VPS18 PE=1 SV=2	561.273	230.969	8.49941	175.724	455.264	292.078
A0A7I2V4J9	4	1	30.2521	0.398673	0.399208	1.53296	0.11429	MCF7	6D	193159	Laminin subunit beta 1 OS=Homo sapiens OX=9606 GN=LAMB1 PE=1 SV=1	115.894	275.258	111.689	176.733	36.8207	114.466
Q6UB99	8	3	43.277	0.343734	0.37595	1.46795	0.133288	6D	MCF7	299796	Ankyrin repeat domain-containing protein 11 OS=Homo sapiens OX=9606 GN=ANKRD11 PE=1 SV=3	24793.9	8559.08	2721.63	13656.9	24763.2	14535.6
Q9Y6G9	6	1	28.4834	0.47521	0.428886	1.23734	0.0945477	6D	MCF7	56864.4	Cytoplasmic dynein 1 light intermediate chain 1 OS=Homo sapiens OX=9606 GN=DYNC1LI1 PE=1 SV=3	2304.93	216.671	1811.46	1855.65	2113.58	1392.23
Q9UHD8	20	4	152.995	0.139149	0.241666	1.14302	0.294641	6D	MCF7	65686.7	Septin-9 OS=Homo sapiens OX=9606 GN=SEPTIN9 PE=1 SV=2	11202.2	10204.2	10489.9	10643.5	13140.2	12674.5
A0A8I5KTK5	5	1	37.9805	0.0478945	0.137252	2.81942	0.568843	MCF7	6D	81572.7	Mannosyl-oligosaccharide glucosidase OS=Homo sapiens OX=9606 GN=MOGS PE=1 SV=1	428.411	429.627	470.56	105.009	68.4677	297.754
Q8N283	8	3	60.6694	0.530139	0.45026	1.13453	0.0837987	6D	MCF7	110849	Ankyrin repeat domain-containing protein 35 OS=Homo sapiens OX=9606 GN=ANKRD35 PE=2 SV=3	2560.55	2815.22	6447.66	4525.48	5115.47	3773.05
P00558	61	30	432.468	0.0192036	0.0865322	1.39169	0.806369	MCF7	6D	45014	Phosphoglycerate kinase 1 OS=Homo sapiens OX=9606 GN=PGK1 PE=1 SV=3	311579	263130	319861	235994	190554	216244
H0YIB2	9	2	81.2578	0.381663	0.392129	1.4703	0.119657	6D	MCF7	3966.7	Keratin 8 (Fragment) OS=Homo sapiens OX=9606 GN=KRT8 PE=1 SV=2	1476.17	1098.42	1.57325	934.905	1602.67	1250.16
P02768	9	3	56.2246	0.063584	0.159983	1.22145	0.490542	6D	MCF7	71362.7	Albumin OS=Homo sapiens OX=9606 GN=ALB PE=1 SV=2	233.228	181.945	221.739	260.31	246.699	270.947
P11233	6	2	34.2617	0.00810215	0.054701	1.99018	0.947284	6D	MCF7	23737.9	Ras-related protein Ral-A OS=Homo sapiens OX=9606 GN=RALA PE=1 SV=1	1432.5	1785.39	2195.65	3113.44	3690.2	3970.26
Q86UP2	45	11	304.688	0.0633281	0.159656	1.35468	0.491642	6D	MCF7	156561	Kinectin OS=Homo sapiens OX=9606 GN=KTN1 PE=1 SV=1	20498.6	27779.1	21074.2	27506.1	31144	35299.6
Q05655	4	3	18.7127	0.776585	0.542107	1.20913	0.0565597	MCF7	6D	78702.8	Protein kinase C delta type OS=Homo sapiens OX=9606 GN=PRKCD PE=1 SV=2	1443.04	1198.05	3458.45	1960.69	2033.14	1050.75
Q09028	13	2	70.8087	0.5051	0.441806	1.04115	0.0884038	6D	MCF7	47940.9	Histone-binding protein RBBP4 OS=Homo sapiens OX=9606 GN=RBBP4 PE=1 SV=3	16933	17854.5	20571.6	19541.1	18717.1	19379.1
E9PC52	10	2	72.3496	0.5051	0.441806	1.04115	0.0884038	6D	MCF7	47280.4	Histone-binding protein RBBP7 OS=Homo sapiens OX=9606 GN=RBBP7 PE=1 SV=1	37706.4	39758.4	45809	43514.2	41679.4	43153.4
P51570	1	1	5.2177	0.400488	0.399419	1.14445	0.113741	MCF7	6D	42728.5	Galactokinase OS=Homo sapiens OX=9606 GN=GALK1 PE=1 SV=1	5155.13	4454.22	6684.98	4916.43	5093.36	4227.89
P19367	37	7	262.126	0.283176	0.345629	1.10188	0.161304	MCF7	6D	103627	Hexokinase-1 OS=Homo sapiens OX=9606 GN=HK1 PE=1 SV=3	42389	50467.8	53043.2	47052.7	42289.8	43067.5
K7EN27	9	1	62.8636	0.969032	0.60743	1.00089	0.0501212	MCF7	6D	17287.7	protein deglycase (Fragment) OS=Homo sapiens OX=9606 GN=PARK7 PE=1 SV=1	278.842	253.101	270.855	244.834	269.283	287.967
A0A087X142	13	2	89.9054	0.783818	0.545078	1.03285	0.0561259	6D	MCF7	49698.2	Septin OS=Homo sapiens OX=9606 GN=SEPTIN8 PE=1 SV=1	1821.69	1830.21	922.025	1861.52	1399.82	1462.84
Q96JG6	3	1	12.092	0.793273	0.548724	1.03912	0.0555835	MCF7	6D	112030	Syndetin OS=Homo sapiens OX=9606 GN=VPS50 PE=1 SV=3	12299.6	9181.47	9294.31	8076.86	11179.4	10360.5
O76039	14	3	79.9216	0.413802	0.404818	1.27312	0.109851	6D	MCF7	107862	Cyclin-dependent kinase-like 5 OS=Homo sapiens OX=9606 GN=CDKL5 PE=1 SV=2	828.203	1685.14	1289.07	1107.77	1679.33	2053.84
A0A8Q3SI97	4	1	23.2748	0.615757	0.482449	1.3493	0.0711045	MCF7	6D	293944	Teneurin transmembrane protein 2 OS=Homo sapiens OX=9606 GN=TENM2 PE=1 SV=1	525.639	1723.55	1151.29	948.524	750.349	821.308
REVERSE6097	3	1	14.0747	0.0760326	0.179422	1.81674	0.442423	MCF7	6D	57627.3	Reversed Sequence 6097	769.456	893.833	831.499	246.689	567.326	559.211
Q8NFA0	13	2	70.5735	0.0334436	0.114103	1.54137	0.667845	6D	MCF7	183937	Ubiquitin carboxyl-terminal hydrolase 32 OS=Homo sapiens OX=9606 GN=USP32 PE=1 SV=1	977.168	1412.13	1137.69	1534.55	2063.39	1838.43
P17600	10	3	63.3602	0.7113	0.517739	1.01985	0.061263	6D	MCF7	74282.6	Synapsin-1 OS=Homo sapiens OX=9606 GN=SYN1 PE=1 SV=3	53373.8	61390.8	58598.1	62002.1	55757.9	59044.7
Q9UBL6	9	1	56.4248	0.181643	0.277859	1.29559	0.239065	MCF7	6D	71434.5	Copine-7 OS=Homo sapiens OX=9606 GN=CPNE7 PE=1 SV=1	3775.53	3014.08	3023.72	1819.15	2953	2802.26
P22059	4	2	21.1328	0.501182	0.439925	1.14837	0.0891673	6D	MCF7	90276.1	Oxysterol-binding protein 1 OS=Homo sapiens OX=9606 GN=OSBP PE=1 SV=1	3272.75	3227.28	2857.54	4704.92	2854.34	3186.65
Q9HD20	14	6	86.6309	0.311422	0.358498	1.03702	0.147108	MCF7	6D	134609	Endoplasmic reticulum transmembrane helix translocase OS=Homo sapiens OX=9606 GN=ATP13A1 PE=1 SV=2	8873.34	8666.2	9415.98	8430.21	8985.9	8577.14
P34896	8	1	58.4011	0.405376	0.401381	1.1321	0.112286	6D	MCF7	53653	Serine hydroxymethyltransferase_ cytosolic OS=Homo sapiens OX=9606 GN=SHMT1 PE=1 SV=1	2863.71	4590.17	4296.45	4632.39	4057.52	4612.66
Q9NUQ9	7	2	38.6317	0.527016	0.449857	1.38946	0.0843482	MCF7	6D	37033.2	CYFIP-related Rac1 interactor B OS=Homo sapiens OX=9606 GN=CYRIB PE=1 SV=1	4517.83	1502.58	2204.84	1555.21	2671.76	1692.76
P24534	11	4	111.406	0.00524469	0.046328	1.57874	0.979654	MCF7	6D	24934.8	Elongation factor 1-beta OS=Homo sapiens OX=9606 GN=EEF1B2 PE=1 SV=3	60990.4	58438.8	69522.9	35371.7	44177.3	40136.2
P50851	29	6	151.796	0.227323	0.311598	1.34192	0.197424	6D	MCF7	321789	Lipopolysaccharide-responsive and beige-like anchor protein OS=Homo sapiens OX=9606 GN=LRBA PE=1 SV=4	9824.3	7372.32	4348.07	9075.33	10509	9326.8
O00160	3	1	15.0777	0.190053	0.285893	1.23074	0.23028	MCF7	6D	125586	Unconventional myosin-If OS=Homo sapiens OX=9606 GN=MYO1F PE=1 SV=3	2266.45	2482.05	3008.91	1700.44	2420.39	2182.22
Q5U5Z8	2	1	13.0358	0.96368	0.606615	1.00161	0.0501667	6D	MCF7	105335	Cytosolic carboxypeptidase 2 OS=Homo sapiens OX=9606 GN=AGBL2 PE=1 SV=2	18706	18085.8	18655.4	21246.1	17150.5	17139.7
Q15274	3	1	15.6995	0.00609732	0.0483818	4.53798	0.970924	6D	MCF7	31187.8	Nicotinate-nucleotide pyrophosphorylase [carboxylating] OS=Homo sapiens OX=9606 GN=QPRT PE=1 SV=3	1164.81	642.989	1734.42	6134.2	5289.45	4650.86
REVERSE6618	14	3	75.6644	0.0331961	0.114103	1.19068	0.66985	6D	MCF7	256267	Reversed Sequence 6618	17554.3	18004.2	16188	21309	21527.6	18776.9
H3BM38	1	1	5.747	0.0709116	0.172452	1.59395	0.461017	6D	MCF7	14247.7	Synaptosomal-associated protein (Fragment) OS=Homo sapiens OX=9606 GN=SNAP23 PE=1 SV=1	2578.35	3388.53	1781.02	3767.01	4782.27	3800.5
A0A0U1RRC9	2	1	10.6036	0.600563	0.476142	1.03655	0.0730545	6D	MCF7	59368.3	Ubiquitin associated and SH3 domain containing A OS=Homo sapiens OX=9606 GN=UBASH3A PE=1 SV=1	339.239	320.993	15.1859	348.609	132.768	218.727
A0A3B3ITK0	5	1	34.6419	0.330378	0.369616	1.85508	0.138724	MCF7	6D	134459	Thrombospondin 2 OS=Homo sapiens OX=9606 GN=THBS2 PE=1 SV=1	23687.9	25636	7208.58	16136.2	5211.79	9126.51
REVERSE14160	4	1	19.6603	0.577909	0.467533	1.09606	0.0761896	6D	MCF7	70977	Reversed Sequence 14160	2173.73	3097.42	388.253	2145.2	1648.59	2409.26
Q8IVH8	3	2	16.0739	0.00654154	0.0501099	2.41359	0.966002	MCF7	6D	102514	Mitogen-activated protein kinase kinase kinase kinase 3 OS=Homo sapiens OX=9606 GN=MAP4K3 PE=1 SV=1	555.995	715.675	535.223	325.446	202.135	221.051
E9PEF1	11	1	63.3777	0.10057	0.209084	3.45784	0.370692	MCF7	6D	95220.8	Phosphodiesterase OS=Homo sapiens OX=9606 GN=PDE2A PE=1 SV=2	404.653	222.274	295.925	132.04	14.3056	120.541
P07339	23	1	182.787	0.255759	0.33268	1.28508	0.177471	MCF7	6D	45065.5	Cathepsin D OS=Homo sapiens OX=9606 GN=CTSD PE=1 SV=1	1391.41	1092.12	941.078	726.916	1202.04	735.953
REVERSE4291	3	1	14.0359	0.373901	0.388002	Infinity	0.122249	6D	MCF7	74436.8	Reversed Sequence 4291	0	0	0	0	0	5.09518
P61088	7	2	42.3042	0.914221	0.58984	1.04488	0.0509344	MCF7	6D	17194.9	Ubiquitin-conjugating enzyme E2 N OS=Homo sapiens OX=9606 GN=UBE2N PE=1 SV=1	35773.7	35855.1	21457.6	26022.6	32702.4	30362.8
Q14696	2	1	19.6116	0.660911	0.499402	1.21554	0.0659662	6D	MCF7	26247.8	LRP chaperone MESD OS=Homo sapiens OX=9606 GN=MESD PE=1 SV=2	2186.54	2404.08	1022.46	1203.72	2525.09	3094.12
Q92843	4	1	30.8998	0.94946	0.603578	1.0465	0.0503232	MCF7	6D	20860.5	Bcl-2-like protein 2 OS=Homo sapiens OX=9606 GN=BCL2L2 PE=1 SV=2	21600.5	22709.4	5695.74	15440.3	8456.68	23886.4
P62491	8	3	52.4922	0.134477	0.23805	1.16021	0.302227	MCF7	6D	24507.6	Ras-related protein Rab-11A OS=Homo sapiens OX=9606 GN=RAB11A PE=1 SV=3	61208	59363.8	71665.7	57778.3	58394.1	49519.3
REVERSE22874	9	5	63.5761	0.360201	0.384047	1.05198	0.127063	6D	MCF7	115710	Reversed Sequence 22874	19257.2	19325.4	21913.4	22030	21470.1	20140.1
A0A0A0MSI8	2	2	10.1285	0.654742	0.497441	1.0584	0.0666137	6D	MCF7	83145.8	Exocyst complex component 5 OS=Homo sapiens OX=9606 GN=EXOC5 PE=1 SV=1	938.299	774.276	1118.42	1129.02	994.102	873.211
P51153	8	2	52.5584	0.364722	0.386301	1.16894	0.12544	MCF7	6D	23002.3	Ras-related protein Rab-13 OS=Homo sapiens OX=9606 GN=RAB13 PE=1 SV=1	2525.05	3366.99	2123.4	2239.19	2337.21	2280.58
A0A087X0K4	9	3	56.0257	0.0506463	0.140293	1.68345	0.553305	MCF7	6D	399404	CUB and Sushi multiple domains 2 OS=Homo sapiens OX=9606 GN=CSMD2 PE=1 SV=1	1791.82	2311.75	1508.09	1411.05	856.674	1065.71
Q8NC51-3	15	1	116.924	0.364041	0.386301	1.11439	0.125682	MCF7	6D	43192.4	Isoform 3 of SERPINE1 mRNA-binding protein 1 OS=Homo sapiens OX=9606 GN=SERBP1	31833.3	38222.1	31690.4	25208.7	33702.4	32390.8
P24539	9	4	59.9633	0.050375	0.140126	1.15159	0.554798	MCF7	6D	28965.7	ATP synthase F(0) complex subunit B1_ mitochondrial OS=Homo sapiens OX=9606 GN=ATP5PB PE=1 SV=2	52501.3	56249.4	60914.3	46829.5	51363.5	49138.4
P04406	66	15	494.445	0.00661749	0.0503047	1.40032	0.965139	MCF7	6D	36224.4	Glyceraldehyde-3-phosphate dehydrogenase OS=Homo sapiens OX=9606 GN=GAPDH PE=1 SV=3	115586	122221	132040	95569.3	79724.7	88821.7
A0A1B0GTF3	7	1	35.2013	0.145442	0.247373	1.2107	0.28497	MCF7	6D	77475.3	Heat shock protein family A (Hsp70) member 12A OS=Homo sapiens OX=9606 GN=HSPA12A PE=1 SV=1	2080.36	2850	2456.79	1932.75	1936.55	2232.24
P09651	22	12	181.511	0.779416	0.543156	1.02442	0.056388	6D	MCF7	38860.8	Heterogeneous nuclear ribonucleoprotein A1 OS=Homo sapiens OX=9606 GN=HNRNPA1 PE=1 SV=5	198190	240783	265610	254622	219096	248068
A0A8I5KSL3	5	1	24.2653	0.491395	0.434338	1.51975	0.0911281	MCF7	6D	136805	Nonsense-mediated mRNA decay factor OS=Homo sapiens OX=9606 GN=SMG7 PE=1 SV=1	1224.22	2618.7	725.259	522.652	1053.05	1430.17
REVERSE3515	3	1	15.853	0.255642	0.33268	1.51382	0.177546	6D	MCF7	101557	Reversed Sequence 3515	1371.43	585.389	2061.68	1958.12	2523.43	1601.74
P46783	13	8	108.303	0.0169727	0.0804855	1.13901	0.83292	MCF7	6D	18897.8	Small ribosomal subunit protein eS10 OS=Homo sapiens OX=9606 GN=RPS10 PE=1 SV=1	64218.1	62970.4	67012.6	57293.8	53934.6	59272.3
Q9Y2X3	17	3	102.615	0.348414	0.37901	1.31256	0.131467	6D	MCF7	60091.5	Nucleolar protein 58 OS=Homo sapiens OX=9606 GN=NOP58 PE=1 SV=1	841.647	1442.49	1078.43	969.728	1757.55	1686.29
Q7RTW8	13	4	83.1417	0.827676	0.561011	1.05448	0.053839	MCF7	6D	129616	Otoancorin OS=Homo sapiens OX=9606 GN=OTOA PE=1 SV=1	27219.5	24112.8	6213.84	21420.7	19178.5	13973.8
Q9UKT9	4	1	18.5976	0.584717	0.46996	1.20037	0.0752178	6D	MCF7	59049.8	Zinc finger protein Aiolos OS=Homo sapiens OX=9606 GN=IKZF3 PE=1 SV=2	1320.57	2001.76	820.188	2413.07	1352.16	1207.32
Q9C0B2	12	3	62.872	0.0994264	0.207573	1.27146	0.373522	6D	MCF7	179958	Cilia- and flagella-associated protein 74 OS=Homo sapiens OX=9606 GN=CFAP74 PE=1 SV=3	7141.75	10146.8	7550.3	9700.38	11251.6	10629.6
A0A8V8TKT5	6	1	40.7178	0.302731	0.35467	1.49899	0.151244	6D	MCF7	57795	non-specific serine/threonine protein kinase OS=Homo sapiens OX=9606 GN=STK39 PE=1 SV=1	1020.41	1615.3	318.061	1537.18	1741.21	1149.29
P39023	31	11	223.743	0.0142782	0.0750327	1.17974	0.866712	MCF7	6D	46394.1	Large ribosomal subunit protein uL3 OS=Homo sapiens OX=9606 GN=RPL3 PE=1 SV=2	66378.3	69883.4	74854.2	59280.4	57894.7	61776.2
P30043	11	4	91.5142	0.735449	0.528036	1.08075	0.0593519	MCF7	6D	22233.4	Flavin reductase (NADPH) OS=Homo sapiens OX=9606 GN=BLVRB PE=1 SV=3	44750.7	40711.7	27184	34332.4	35864.1	34033.7
Q9BXT8	10	2	48.353	0.0512085	0.140871	1.60677	0.550237	6D	MCF7	187324	RING finger protein 17 OS=Homo sapiens OX=9606 GN=RNF17 PE=1 SV=3	3007.59	3768.15	3432.27	6290.01	3944.41	6167.49
Q9ULI0	11	1	65.553	0.791023	0.547985	1.95895	0.0557101	MCF7	6D	166482	ATPase family AAA domain-containing protein 2B OS=Homo sapiens OX=9606 GN=ATAD2B PE=1 SV=4	196.551	30.563	1180.16	588.243	49.8031	80.3391
P55084	21	10	136.946	0.531011	0.450559	1.07175	0.0836464	6D	MCF7	51579.7	Trifunctional enzyme subunit beta_ mitochondrial OS=Homo sapiens OX=9606 GN=HADHB PE=1 SV=3	47208.9	53443.6	40681.2	49050.6	45384.4	57039.8
A0A8V8TKL7	2	1	10.4183	0.570122	0.465557	1.10405	0.0773339	6D	MCF7	42298.8	KIAA0319 like OS=Homo sapiens OX=9606 GN=KIAA0319L PE=1 SV=1	477.436	271.226	4.73028	297.563	454.513	79.7046
Q9UL15	2	1	10.8671	0.0922368	0.200333	1.16803	0.392329	6D	MCF7	51770	BAG family molecular chaperone regulator 5 OS=Homo sapiens OX=9606 GN=BAG5 PE=1 SV=1	23894.5	29129.6	28859.8	33678.8	30188.5	31775.5
Q5TCY1	2	1	9.7783	0.211388	0.301371	3.78419	0.21039	6D	MCF7	143079	Tau-tubulin kinase 1 OS=Homo sapiens OX=9606 GN=TTBK1 PE=1 SV=2	1614.45	906.475	4.25355	2247.06	3155.47	4153.2
A0A0A0MTQ8	4	1	24.2293	0.358436	0.383397	1.06998	0.127707	MCF7	6D	97870.2	Coiled-coil domain containing 175 OS=Homo sapiens OX=9606 GN=CCDC175 PE=1 SV=1	2356.23	2055.86	2531.67	2172.62	2192.71	2124.31
Q96SU4	6	1	38.0886	0.0449491	0.132432	4.18418	0.586501	MCF7	6D	83869.1	Oxysterol-binding protein-related protein 9 OS=Homo sapiens OX=9606 GN=OSBPL9 PE=1 SV=2	232.261	245.813	736.4	54.9561	87.3516	147.946
B7WPF5	1	1	5.1451	0.171864	0.270589	1.53807	0.250069	MCF7	6D	74219.6	Calpain 10 OS=Homo sapiens OX=9606 GN=CAPN10 PE=1 SV=1	743.866	843.909	1390.89	682.219	795.21	459.202
C9J0I9	3	2	15.1306	0.988639	0.613387	1.25964	0.0500163	MCF7	6D	51588.7	Zinc finger C3HC-type containing 1 OS=Homo sapiens OX=9606 GN=ZC3HC1 PE=1 SV=1	106.866	137.225	491.091	222.295	149.745	211.603
A0A7I2V3B4	8	3	42.4898	0.450961	0.419311	1.25527	0.100119	MCF7	6D	70265.3	Sec1 family domain containing 1 OS=Homo sapiens OX=9606 GN=SCFD1 PE=1 SV=1	1373.95	1518.01	2426.5	1067.3	2313.84	855.754
REVERSE60493	1	1	5.215	0.457379	0.42193	1.13927	0.0985891	MCF7	6D	23726	Reversed Sequence 60493	9972.93	12337.8	8778.3	9055.23	6997.92	11235.4
P00492	8	5	65.8557	0.00492842	0.0448209	1.24567	0.982603	MCF7	6D	24807.5	Hypoxanthine-guanine phosphoribosyltransferase OS=Homo sapiens OX=9606 GN=HPRT1 PE=1 SV=2	40952.1	41678.7	46118.9	34895.9	34817.9	33644.3
P30050	14	8	112.09	0.335477	0.371673	1.07516	0.136605	6D	MCF7	17989.7	Large ribosomal subunit protein uL11 OS=Homo sapiens OX=9606 GN=RPL12 PE=1 SV=1	49566.5	50655	61376	55846.1	58887.8	59008.9
A0A8J8YVX4	10	1	49.2042	0.34207	0.375366	1.86997	0.133945	6D	MCF7	106074	Outer dense fiber protein 2 OS=Homo sapiens OX=9606 GN=ODF2 PE=1 SV=1	23.5998	0	200.479	300.395	79.0762	39.5492
P19784	4	1	22.7052	0.0285098	0.105152	1.72096	0.710249	MCF7	6D	41384.4	Casein kinase II subunit alpha' OS=Homo sapiens OX=9606 GN=CSNK2A2 PE=1 SV=1	7193.27	8702.03	6109.56	4837.53	3253.32	4695.53
Q14103	12	3	93.4611	0.447026	0.417016	1.03517	0.101078	6D	MCF7	38605.3	Heterogeneous nuclear ribonucleoprotein D0 OS=Homo sapiens OX=9606 GN=HNRNPD PE=1 SV=1	60982.6	68035.7	69402.1	67246	67730.9	70421.9
Q9UNX4	4	1	20.6017	0.20125	0.294506	1.76711	0.219445	MCF7	6D	107183	WD repeat-containing protein 3 OS=Homo sapiens OX=9606 GN=WDR3 PE=1 SV=1	5055.13	1797.29	3481.51	1606.19	2441.67	1800.07
H7BYX7	9	1	43.3299	0.0818876	0.186605	18.661	0.422922	6D	MCF7	163407	Phospholipase B1_ membrane-associated (Fragment) OS=Homo sapiens OX=9606 GN=PLB1 PE=1 SV=1	108.927	245.418	0	1608.78	2716.3	2287.36
Q08426	8	2	35.4463	0.627074	0.48748	1.12553	0.0697272	6D	MCF7	80122.3	Peroxisomal bifunctional enzyme OS=Homo sapiens OX=9606 GN=EHHADH PE=1 SV=3	1277.95	388.839	313.189	444.522	1042.65	741.361
O75396	13	6	81.5887	0.154402	0.255838	1.06525	0.272179	6D	MCF7	24911.7	Vesicle-trafficking protein SEC22b OS=Homo sapiens OX=9606 GN=SEC22B PE=1 SV=5	34396.4	37067	38974	39484.3	38755.2	39403.6
A8MPP1	1	1	3.6301	0.979005	0.609901	1.31534	0.0500557	MCF7	6D	103008	Putative ATP-dependent RNA helicase DDX11-like protein 8 OS=Homo sapiens OX=9606 GN=DDX11L8 PE=1 SV=1	675.924	281.098	1742.4	632.971	651.75	767.537
A8MT37	4	1	24.9509	0.0307399	0.109602	4.34615	0.690429	6D	MCF7	45432.9	[tau protein] kinase OS=Homo sapiens OX=9606 GN=GSK3A PE=1 SV=2	123.213	220.46	80.5095	748.337	810.387	284.834
P14868	21	8	133.774	0.885233	0.582151	1.0285	0.0516805	MCF7	6D	57535.5	Aspartate--tRNA ligase_ cytoplasmic OS=Homo sapiens OX=9606 GN=DARS1 PE=1 SV=2	27084.9	27621.5	37756.3	31417.7	27853	30629.6
O15173	6	2	29.8436	0.0191892	0.0865322	1.29974	0.806536	6D	MCF7	23875.5	Membrane-associated progesterone receptor component 2 OS=Homo sapiens OX=9606 GN=PGRMC2 PE=1 SV=1	26113.4	20839.6	24821.6	31842.9	30144.2	31301
P55060	36	16	267.064	0.0227314	0.0931265	1.21517	0.767213	MCF7	6D	111215	Exportin-2 OS=Homo sapiens OX=9606 GN=CSE1L PE=1 SV=3	40287.8	40818.6	43429.7	30888.5	35444.5	36151.4
Q9BSJ8	32	15	260.637	0.599992	0.476142	1.0679	0.0731301	6D	MCF7	123370	Extended synaptotagmin-1 OS=Homo sapiens OX=9606 GN=ESYT1 PE=1 SV=1	17765	24838.7	28748.5	23650.6	26957.5	25588.7
A0A1W2PS85	6	2	37.7016	0.759858	0.535295	1.20067	0.0576273	6D	MCF7	159960	BIVM-ERCC5 readthrough OS=Homo sapiens OX=9606 GN=BIVM-ERCC5 PE=1 SV=1	908.604	836.788	1024.28	1784.61	866.08	674.777
A0A7P0Z491	42	9	228.094	0.349133	0.379427	1.17748	0.131191	6D	MCF7	422220	Assembly factor for spindle microtubules OS=Homo sapiens OX=9606 GN=ASPM PE=1 SV=1	20205.1	21267.9	12525.8	20920.7	23278.9	19383.1
Q9NQR4	9	2	49.3432	0.0152478	0.0768824	1.38983	0.854353	MCF7	6D	31007.2	Omega-amidase NIT2 OS=Homo sapiens OX=9606 GN=NIT2 PE=1 SV=1	9813.57	8520.56	7489.77	6351.76	6028.9	6199.94
A0A994J6L7	13	5	74.9182	0.169645	0.269011	1.29817	0.252693	6D	MCF7	62885.1	Poly(U)-binding-splicing factor PUF60 OS=Homo sapiens OX=9606 GN=PUF60 PE=1 SV=1	5245.52	4300.39	3665.89	4489.41	6450.27	6211.48
F5GYJ8	4	2	28.3473	0.132281	0.236708	1.57	0.30592	6D	MCF7	32986.9	ubiquitinyl hydrolase 1 OS=Homo sapiens OX=9606 GN=OTUB1 PE=1 SV=1	3362.13	4023.02	7961.76	6863.22	8971.87	8259.54
REVERSE12427	3	1	14.6542	0.195644	0.291006	1.74317	0.224753	6D	MCF7	32680	Reversed Sequence 12427	395.08	112.477	487.567	539.989	517.151	677.533
Q66K14	11	2	54.3876	0.243237	0.324611	1.80293	0.185806	MCF7	6D	141666	TBC1 domain family member 9B OS=Homo sapiens OX=9606 GN=TBC1D9B PE=1 SV=3	1529.68	579.896	1458.96	1023.94	376.991	578.363
O00443	29	4	150.061	0.126447	0.232325	1.26422	0.316156	MCF7	6D	192277	Phosphatidylinositol 4-phosphate 3-kinase C2 domain-containing subunit alpha OS=Homo sapiens OX=9606 GN=PIK3C2A PE=1 SV=2	6454.29	6297.15	8020.63	6357.69	5517.03	4556.01
REVERSE8498	2	1	10.4969	0.00109902	0.0230127	4.16366	0.999957	6D	MCF7	36995.6	Reversed Sequence 8498	510.466	611.157	411.713	1761.89	1951.51	2670.89
H0YHG0	6	2	38.0402	0.479027	0.429445	1.06143	0.0937208	MCF7	6D	59531.5	DnaJ homolog subfamily C member 14 (Fragment) OS=Homo sapiens OX=9606 PE=1 SV=1	7170.98	8002.81	8864.65	8031.69	7639.3	6976.28
P46776	9	6	65.0478	0.00512484	0.0457712	1.47949	0.980792	MCF7	6D	16675.5	Large ribosomal subunit protein uL15 OS=Homo sapiens OX=9606 GN=RPL27A PE=1 SV=2	282120	337191	311025	190348	222671	215805
REVERSE48843	2	1	9.8969	0.184075	0.280074	4.9685	0.236463	6D	MCF7	32304.3	Reversed Sequence 48843	201.058	209.796	0.270989	856.331	711.148	475.19
Q9Y6U3	3	1	16.6596	0.109088	0.217989	2.49808	0.350853	MCF7	6D	80945.2	Scinderin OS=Homo sapiens OX=9606 GN=SCIN PE=1 SV=4	1988.56	1346.45	4371.44	652.185	1124.28	1308.48
A0A590UJI0	4	1	22.8362	0.0851068	0.192361	1.57513	0.412912	MCF7	6D	229829	KIAA1549 like OS=Homo sapiens OX=9606 GN=KIAA1549L PE=1 SV=1	3045.12	4270.58	4109.88	1939.16	3351.99	1962.59
P61006	10	1	102.152	0.807863	0.553799	1.01405	0.0548005	6D	MCF7	23839.3	Ras-related protein Rab-8A OS=Homo sapiens OX=9606 GN=RAB8A PE=1 SV=1	13564.9	16705	16318.8	15571.3	15329.2	16343
A0A8V8TNE5	5	1	32.6711	0.532888	0.451248	1.02445	0.0833207	6D	MCF7	87097.1	Double zinc ribbon and ankyrin repeat-containing protein 1 OS=Homo sapiens OX=9606 GN=DZANK1 PE=1 SV=1	354.053	1213.95	22.2381	249.563	727.647	651.911
Q14318	4	2	24.9171	0.200983	0.294506	1.10753	0.219693	MCF7	6D	45018	Peptidyl-prolyl cis-trans isomerase FKBP8 OS=Homo sapiens OX=9606 GN=FKBP8 PE=1 SV=2	19498.6	17173.4	19921.7	16174.4	18718.1	16206.3
Q8TDD1	4	1	19.9706	0.439052	0.413789	1.27567	0.10307	6D	MCF7	98880.1	ATP-dependent RNA helicase DDX54 OS=Homo sapiens OX=9606 GN=DDX54 PE=1 SV=2	7113.34	6438.02	1000.39	6289.79	6172.7	6100.78
Q9NNZ3	2	1	12.5596	0.206361	0.297234	1.96446	0.214796	6D	MCF7	27707.5	DnaJ homolog subfamily C member 4 OS=Homo sapiens OX=9606 GN=DNAJC4 PE=1 SV=1	335.722	19.133	56.2067	219.408	379.318	208.788
P40123	6	1	36.8995	0.570993	0.466002	1.07236	0.0772041	MCF7	6D	53109.2	Adenylyl cyclase-associated protein 2 OS=Homo sapiens OX=9606 GN=CAP2 PE=1 SV=1	46641.1	41682.2	54221.1	52306.3	39100.9	41519.1
P16118	4	2	19.094	0.801659	0.551135	1.25174	0.0551255	6D	MCF7	55251.7	6-phosphofructo-2-kinase/fructose-2_6-bisphosphatase 1 OS=Homo sapiens OX=9606 GN=PFKFB1 PE=1 SV=3	340.858	1710.58	731.732	435.145	2317.64	731.022
Q6SZW1	5	1	21.2603	0.116805	0.22423	Infinity	0.334571	6D	MCF7	80414.8	NAD(+) hydrolase SARM1 OS=Homo sapiens OX=9606 GN=SARM1 PE=1 SV=1	0	0	0	38.2149	55.706	0
Q01518	26	14	209.413	0.192451	0.287762	1.03039	0.227879	6D	MCF7	52357.8	Adenylyl cyclase-associated protein 1 OS=Homo sapiens OX=9606 GN=CAP1 PE=1 SV=5	45437.3	47396.3	46159.5	47118.1	49137.5	46961.6
M0R0C6	13	6	99.6671	0.601859	0.476622	1.07347	0.0728836	6D	MCF7	77107.7	KH-type splicing regulatory protein OS=Homo sapiens OX=9606 GN=KHSRP PE=1 SV=2	19570.6	20248.5	14014.7	18663.2	17101.6	22024.1
A0A0U1RRM1	3	2	15.8434	0.648042	0.493813	1.05608	0.0673357	6D	MCF7	63804	GATA zinc finger domain containing 2B OS=Homo sapiens OX=9606 GN=GATAD2B PE=1 SV=1	684.758	738.362	673.549	616.09	757.006	841.146
Q8TEL6	3	1	14.0891	0.0184715	0.0843788	31.4443	0.814931	6D	MCF7	91821.7	Short transient receptor potential channel 4-associated protein OS=Homo sapiens OX=9606 GN=TRPC4AP PE=1 SV=2	22.3975	0	0	225.625	273.245	205.404
Q8WXF1	12	4	105.253	0.015173	0.0768453	1.21266	0.855299	MCF7	6D	58857.8	Paraspeckle component 1 OS=Homo sapiens OX=9606 GN=PSPC1 PE=1 SV=1	18826.3	20590.6	21973.9	16767.6	16535.5	17321.9
Q9NRY4	11	1	60.9866	0.375559	0.388926	1.72196	0.121687	6D	MCF7	172054	Rho GTPase-activating protein 35 OS=Homo sapiens OX=9606 GN=ARHGAP35 PE=1 SV=3	777.816	333.344	43.9936	1040.57	268.571	679.979
O14686	25	5	121.127	0.250526	0.329174	1.39407	0.180874	6D	MCF7	599948	Histone-lysine N-methyltransferase 2D OS=Homo sapiens OX=9606 GN=KMT2D PE=1 SV=2	2102.79	1388.98	3995.94	3030.19	3826.43	3581.78
P13073	17	9	137.815	0.0184658	0.0843788	1.98928	0.814998	MCF7	6D	19633.8	Cytochrome c oxidase subunit 4 isoform 1_ mitochondrial OS=Homo sapiens OX=9606 GN=COX4I1 PE=1 SV=1	138917	111676	77756.9	57368.9	51675.7	56015.3
Q13011	11	2	71.9881	0.742533	0.530635	1.06435	0.0588305	6D	MCF7	36158.4	Delta(3_5)-Delta(2_4)-dienoyl-CoA isomerase_ mitochondrial OS=Homo sapiens OX=9606 GN=ECH1 PE=1 SV=2	11570.9	8784.73	11084.7	12448.7	12500.5	8514.15
REVERSE6391	7	1	36.8381	0.0195692	0.0873889	4.18033	0.80215	6D	MCF7	285338	Reversed Sequence 6391	554.272	556.289	1809.66	3027.29	4835.34	4344.84
A0A0A0MRB5	5	1	25.7177	0.00771313	0.0544559	2.41041	0.952114	MCF7	6D	177867	MAP kinase-activating death domain protein OS=Homo sapiens OX=9606 GN=MADD PE=1 SV=1	7707.17	4945.36	6616.71	3115.36	2085.47	2793.33
REVERSE23789	2	2	10.5092	0.462581	0.424682	1.48479	0.097379	MCF7	6D	64730.6	Reversed Sequence 23789	673.328	1163.89	355.937	629.024	104.716	743.336
Q9UHC1	16	5	81.3474	0.935603	0.598783	1.05574	0.0505253	MCF7	6D	166164	DNA mismatch repair protein Mlh3 OS=Homo sapiens OX=9606 GN=MLH3 PE=1 SV=3	4772.59	4126.23	1922.15	3566.57	4565.61	2117.47
Q96P48	7	2	26.1853	0.129451	0.234693	1.48984	0.310805	6D	MCF7	163846	Arf-GAP with Rho-GAP domain_ ANK repeat and PH domain-containing protein 1 OS=Homo sapiens OX=9606 GN=ARAP1 PE=1 SV=3	15628.4	21427	9983.67	26594.2	22084.7	21401.6
Q15404	3	1	17.5398	0.87724	0.578725	2.55624	0.0519256	MCF7	6D	31540.3	Ras suppressor protein 1 OS=Homo sapiens OX=9606 GN=RSU1 PE=1 SV=3	123.105	0	0	0	43.9769	4.18169
Q8NHQ8	6	3	31.784	0.463214	0.424682	1.22195	0.0972335	6D	MCF7	48555.1	Ras association domain-containing protein 8 OS=Homo sapiens OX=9606 GN=RASSF8 PE=1 SV=2	7506.58	5904.24	1706.68	5702	6655.8	6115.04
REVERSE11071	5	1	31.162	0.0220902	0.0918505	1.22267	0.774072	MCF7	6D	102950	Reversed Sequence 11071	12812	12702	13096.4	11592.3	10414.6	9572.02
Q8IVG5	17	2	91.8235	0.20064	0.294479	2.31116	0.220012	6D	MCF7	186244	Sterile alpha motif domain-containing protein 9-like OS=Homo sapiens OX=9606 GN=SAMD9L PE=1 SV=2	1003.7	94.1904	8805.7	4536.91	8199.15	10152.7
Q8NFV4	7	2	38.9017	0.000396167	0.0171732	1.68892	1	MCF7	6D	33804	sn-1-specific diacylglycerol lipase ABHD11 OS=Homo sapiens OX=9606 GN=ABHD11 PE=1 SV=2	24319.9	23650.2	22373.2	12891.5	14871.6	13886.7
P04066	3	1	15.4358	0.13132	0.236478	3.01571	0.307563	6D	MCF7	53974.1	Tissue alpha-L-fucosidase OS=Homo sapiens OX=9606 GN=FUCA1 PE=1 SV=4	10.6554	17.3788	88.0995	103.603	192.876	53.745
Q04917	17	3	187.413	0.622296	0.485661	1.09848	0.0703011	6D	MCF7	28389.9	14-3-3 protein eta OS=Homo sapiens OX=9606 GN=YWHAH PE=1 SV=4	4125.75	3651.44	4732.01	3527.33	5602	4611.78
A0A0A0MSI1	2	1	10.3206	0.439205	0.413789	1.74685	0.103031	MCF7	6D	63292.2	INSC spindle orientation adaptor protein OS=Homo sapiens OX=9606 GN=INSC PE=4 SV=1	4356.46	2168.66	10348.9	2676.51	5687.36	1295.85
Q9UQ80	21	13	142.569	0.4239	0.408056	1.13929	0.10705	6D	MCF7	44129.1	Proliferation-associated protein 2G4 OS=Homo sapiens OX=9606 GN=PA2G4 PE=1 SV=3	51909.2	54775.7	32947.7	56110.3	47269.4	55702.5
Q9NYU1	5	3	21.7285	0.642173	0.490977	1.02332	0.0679848	MCF7	6D	175363	UDP-glucose:glycoprotein glucosyltransferase 2 OS=Homo sapiens OX=9606 GN=UGGT2 PE=1 SV=4	6781.18	6366.77	7309.24	6569.86	6889.63	6531.54
O43395	3	1	13.8356	4.87706e-06	0.00161891	3.36118	1	6D	MCF7	77700.2	U4/U6 small nuclear ribonucleoprotein Prp3 OS=Homo sapiens OX=9606 GN=PRPF3 PE=1 SV=2	169.125	161.984	182.941	584.734	569.214	573.866
Q99613	19	8	131.691	0.0245003	0.0971332	1.26229	0.748863	MCF7	6D	106028	Eukaryotic translation initiation factor 3 subunit C OS=Homo sapiens OX=9606 GN=EIF3C PE=1 SV=1	27762.4	34417	32496.4	24761.5	24709.9	25531.8
Q9H3C7	2	1	10.9175	0.373901	0.388002	Infinity	0.122249	6D	MCF7	81367.6	Gametogenetin-binding protein 2 OS=Homo sapiens OX=9606 GN=GGNBP2 PE=1 SV=1	0	0	0	26.3962	0	0
C9JDE9	6	2	34.1119	0.0220366	0.0918505	1.15354	0.774651	6D	MCF7	40725.8	Acetyl-CoA acyltransferase 1 OS=Homo sapiens OX=9606 GN=ACAA1 PE=1 SV=1	6665.54	6574.7	7331.92	7968.98	8143.42	7618.37
A0A0D9SEI3	7	1	38.4305	0.373901	0.388002	Infinity	0.122249	6D	MCF7	89780.1	Cyclin dependent kinase 11B OS=Homo sapiens OX=9606 GN=CDK11B PE=1 SV=1	0	0	0	0	19.6073	0
Q9UBT7	3	1	14.8699	0.442856	0.415208	1.26151	0.102111	MCF7	6D	82637.9	Alpha-catulin OS=Homo sapiens OX=9606 GN=CTNNAL1 PE=1 SV=2	1728.36	882.779	1631.99	1266.08	1151.4	946.041
O00370	6	1	32.6886	0.623204	0.485989	1.23866	0.0701912	MCF7	6D	150095	LINE-1 retrotransposable element ORF2 protein OS=Homo sapiens OX=9606 PE=1 SV=1	2364.35	409.833	42.1135	538.453	1337.75	397.457
P48556	9	1	47.5341	0.274675	0.342342	1.35652	0.166039	MCF7	6D	39897.1	26S proteasome non-ATPase regulatory subunit 8 OS=Homo sapiens OX=9606 GN=PSMD8 PE=1 SV=2	20754.1	13988.1	20918.3	17513.3	15269.8	8248.86
Q9NSV4	2	1	14.8471	5.33799e-05	0.0066447	2.13509	1	6D	MCF7	138238	Protein diaphanous homolog 3 OS=Homo sapiens OX=9606 GN=DIAPH3 PE=1 SV=4	1849.81	1746.31	1916.88	3994.75	3685.59	4090.42
Q8TEU7	13	1	51.1728	0.0764894	0.179648	1.19329	0.440837	MCF7	6D	180963	Rap guanine nucleotide exchange factor 6 OS=Homo sapiens OX=9606 GN=RAPGEF6 PE=1 SV=2	18293.1	18341.3	19567.1	18051.9	14260.5	14785.7
P31942	10	3	86.766	0.890691	0.584116	1.00892	0.0515229	MCF7	6D	36983.6	Heterogeneous nuclear ribonucleoprotein H3 OS=Homo sapiens OX=9606 GN=HNRNPH3 PE=1 SV=2	8065.69	9343.4	8435.45	9207.66	9253.88	7154.46
Q9Y608	9	3	52.3129	0.980998	0.61057	1.00385	0.0500456	MCF7	6D	82399.7	Leucine-rich repeat flightless-interacting protein 2 OS=Homo sapiens OX=9606 GN=LRRFIP2 PE=1 SV=1	3383.14	3019.59	2518.04	2702.34	3447.53	2736.68
REVERSE9194	2	1	10.6872	0.316129	0.359785	1.13066	0.144948	MCF7	6D	84157	Reversed Sequence 9194	13619.7	12350.1	15846.4	13854.7	12594.5	10534.8
O43809	7	3	41.547	0.75397	0.533828	1.02074	0.0580249	6D	MCF7	26284.3	Cleavage and polyadenylation specificity factor subunit 5 OS=Homo sapiens OX=9606 GN=NUDT21 PE=1 SV=1	7440.11	7050.38	8042.45	7039.31	7728.66	8232.4
REVERSE27177	4	1	20.952	0.122803	0.229569	1.8758	0.322885	MCF7	6D	92710.1	Reversed Sequence 27177	88956.9	42228.4	65963.3	54459.5	24963.5	25677.9
A6NEL0	5	2	25.5654	0.453622	0.419825	31.6407	0.0994798	MCF7	6D	12434.7	High mobility group nucleosome binding domain 1 OS=Homo sapiens OX=9606 GN=HMGN1 PE=1 SV=1	0	2.5924	241.472	0	7.71363	0
P47897	17	4	122.427	0.351349	0.380311	1.11672	0.130347	MCF7	6D	88711.3	Glutamine--tRNA ligase OS=Homo sapiens OX=9606 GN=QARS1 PE=1 SV=1	13600.1	17037.6	12806.2	13450.5	11742.1	13710.4
P13667	63	35	551.059	0.119938	0.226208	1.12335	0.328369	MCF7	6D	73274.7	Protein disulfide-isomerase A4 OS=Homo sapiens OX=9606 GN=PDIA4 PE=1 SV=2	134556	124190	137288	126156	106161	120230
Q9BZE4	12	2	67.5646	0.596618	0.475877	1.11817	0.0735804	6D	MCF7	74363.9	GTP-binding protein 4 OS=Homo sapiens OX=9606 GN=GTPBP4 PE=1 SV=3	3100.61	2854.35	4792.19	3577.32	5120.64	3319.17
Q9ULD8	1	1	4.7819	0.720497	0.522765	1.05651	0.0605104	MCF7	6D	118669	Potassium voltage-gated channel subfamily H member 3 OS=Homo sapiens OX=9606 GN=KCNH3 PE=1 SV=2	6371.75	4541.46	5644.27	6705.66	4485.95	4480.27
Q9BWS9	2	1	10.9521	0.167334	0.266405	1.14033	0.255482	MCF7	6D	45111.8	Chitinase domain-containing protein 1 OS=Homo sapiens OX=9606 GN=CHID1 PE=1 SV=1	1112.5	1018.34	1230.46	904.482	1090.37	952.803
A0A804HI07	7	2	39.0219	0.0355297	0.117158	1.8193	0.651419	6D	MCF7	93477.2	Catenin alpha 3 OS=Homo sapiens OX=9606 GN=CTNNA3 PE=1 SV=1	859.475	866.336	551.973	1431.8	1075.34	1636.84
REVERSE2214	5	1	23.8705	0.0615914	0.157471	1.19364	0.499246	MCF7	6D	36224.4	Reversed Sequence 2214	9777.97	9671.68	10620.5	8780.95	7376.86	9034.16
Q9H4M7	3	1	13.3176	0.375712	0.388926	1.44439	0.121636	6D	MCF7	85629.1	Pleckstrin homology domain-containing family A member 4 OS=Homo sapiens OX=9606 GN=PLEKHA4 PE=1 SV=2	1807.26	1911.9	132.423	1953.41	1784.94	1824.82
Q8IVF4	83	15	464.61	0.000909499	0.0213974	2.90213	0.999987	MCF7	6D	518035	Dynein axonemal heavy chain 10 OS=Homo sapiens OX=9606 GN=DNAH10 PE=1 SV=4	23866.7	18664.4	16147.6	6967.72	6978.15	6273.32
P62917	12	8	41.4992	0.0966733	0.205049	1.14541	0.380512	6D	MCF7	28252.8	Large ribosomal subunit protein uL2 OS=Homo sapiens OX=9606 GN=RPL8 PE=1 SV=2	41684	44064.9	36145	48821.4	44914.1	45882.4
P0DMV8	50	20	439.667	0.00496092	0.0449114	1.1138	0.982308	6D	MCF7	70337.5	Heat shock 70 kDa protein 1A OS=Homo sapiens OX=9606 GN=HSPA1A PE=1 SV=1	123521	123389	122521	134669	134394	142409
P62993	6	1	34.6235	0.382022	0.392129	1.53403	0.119539	MCF7	6D	25320.4	Growth factor receptor-bound protein 2 OS=Homo sapiens OX=9606 GN=GRB2 PE=1 SV=1	401.053	1047.56	1076.38	405.947	848.922	391.117
REVERSE702	3	1	15.0888	0.485209	0.432083	1.04695	0.0924086	6D	MCF7	29929.6	Reversed Sequence 702	1859.39	907.794	24.2692	894.349	1124.08	904.085
Q15008	15	8	106.513	0.866371	0.575532	1.00672	0.0522867	6D	MCF7	45816.6	26S proteasome non-ATPase regulatory subunit 6 OS=Homo sapiens OX=9606 GN=PSMD6 PE=1 SV=1	17580.5	26583.4	28921.3	25375.7	23000.6	25200
P27144	5	2	32.4655	0.340145	0.374492	1.26777	0.134713	6D	MCF7	25382.1	Adenylate kinase 4_ mitochondrial OS=Homo sapiens OX=9606 GN=AK4 PE=1 SV=1	28748.7	11838.2	20119.3	25881.7	29258	21821.5
P31946	25	7	291.777	0.551387	0.45884	1.08755	0.0802358	MCF7	6D	28196.5	14-3-3 protein beta/alpha OS=Homo sapiens OX=9606 GN=YWHAB PE=1 SV=3	101145	79419.4	91768.7	64197.8	87509.1	98703.1
P55285	3	1	16.5046	0.697626	0.513277	1.16295	0.0624404	MCF7	6D	88593.9	Cadherin-6 OS=Homo sapiens OX=9606 GN=CDH6 PE=1 SV=1	894.342	1065.29	3364.31	1174.19	3056.75	347.013
P25789	6	4	59.8306	0.341443	0.375092	1.12904	0.134194	6D	MCF7	29769	Proteasome subunit alpha type-4 OS=Homo sapiens OX=9606 GN=PSMA4 PE=1 SV=1	34722.6	35235.8	23947	35831.9	34904.7	35286.3
A0A0A0MTG1	1	1	5.4176	0.451197	0.419335	1.20313	0.100062	MCF7	6D	119502	Valine--tRNA ligase_ mitochondrial OS=Homo sapiens OX=9606 GN=VARS2 PE=1 SV=1	577.06	435.543	645.451	906.168	275.237	196.714
P17066	19	3	216.117	0.117236	0.224298	1.23329	0.333706	6D	MCF7	71484.5	Heat shock 70 kDa protein 6 OS=Homo sapiens OX=9606 GN=HSPA6 PE=1 SV=2	6384.42	5418.71	4531.3	6762.74	7219.5	6162.89
P09874	32	10	215.593	0.850464	0.569525	1.02911	0.0528738	MCF7	6D	113882	Poly [ADP-ribose] polymerase 1 OS=Homo sapiens OX=9606 GN=PARP1 PE=1 SV=4	47707.1	39227.6	54900.9	48495.9	49756.1	39572.3
A6NES4	9	1	36.2327	0.427278	0.409526	1.48867	0.10614	MCF7	6D	191614	Maestro heat-like repeat-containing protein family member 2A OS=Homo sapiens OX=9606 GN=MROH2A PE=4 SV=4	1078.16	414.381	955.025	110.452	821.976	711.702
A0A4W8VX11	4	1	24.9432	0.531227	0.450559	2.31918	0.0836089	MCF7	6D	211502	Pericentriolar material 1 OS=Homo sapiens OX=9606 GN=PCM1 PE=4 SV=1	847.506	75.8279	308.478	106.298	133.299	291.544
Q8IUC4	4	2	20.5696	0.577941	0.467533	1.05063	0.0761851	6D	MCF7	77620.8	Rhophilin-2 OS=Homo sapiens OX=9606 GN=RHPN2 PE=1 SV=1	8221.09	8843.08	7599.97	8762.32	7629.84	9520.76
P80303	10	1	64.8381	0.417159	0.405486	1.12974	0.108906	6D	MCF7	50336.9	Nucleobindin-2 OS=Homo sapiens OX=9606 GN=NUCB2 PE=1 SV=3	1609.46	1392.55	2243.18	2026.98	2146.69	1752.05
P20908	1	1	4.4044	0.131089	0.236478	3.05014	0.307959	6D	MCF7	184244	Collagen alpha-1(V) chain OS=Homo sapiens OX=9606 GN=COL5A1 PE=1 SV=3	61.3776	68.7485	307.353	828.655	249.474	256.24
Q70CQ2	39	12	225.391	0.349225	0.379427	1.28934	0.131156	6D	MCF7	409994	Ubiquitin carboxyl-terminal hydrolase 34 OS=Homo sapiens OX=9606 GN=USP34 PE=1 SV=2	25856.1	21324.7	9098.5	22506.2	26371	23685.9
REVERSE16844	4	1	27.3836	0.0478294	0.137252	1.68847	0.569221	MCF7	6D	50717.2	Reversed Sequence 16844	794.067	711.681	865.61	311.277	557.002	536.161
P11940	26	5	222.357	0.0224986	0.092742	1.12791	0.76969	MCF7	6D	70899.1	Polyadenylate-binding protein 1 OS=Homo sapiens OX=9606 GN=PABPC1 PE=1 SV=2	69024.4	69876	72677	64883.1	58924.8	63776.1
A0A2R8Y549	8	5	48.0408	0.639497	0.489684	1.05371	0.0682858	MCF7	6D	205496	PATJ crumbs cell polarity complex component OS=Homo sapiens OX=9606 GN=PATJ PE=1 SV=1	28702.7	32460.1	25041.6	30976.2	26291	24543.1
H0YDM4	2	1	9.1426	0.194728	0.289861	4.07398	0.225642	6D	MCF7	83709.4	Hook microtubule tethering protein 3 OS=Homo sapiens OX=9606 GN=HOOK3 PE=1 SV=2	580.431	607.034	3.30969	1266.89	2207.87	1376.43
A0A087WZM2	3	2	20.7092	0.993035	0.613387	1.18573	0.0500061	MCF7	6D	25423	Ribonuclease T2 OS=Homo sapiens OX=9606 GN=RNASET2 PE=1 SV=2	174.652	585.145	150.1	327.961	189.767	249.647
P49591	12	6	78.8307	0.090449	0.19869	1.19471	0.397298	6D	MCF7	59290.6	Serine--tRNA ligase_ cytoplasmic OS=Homo sapiens OX=9606 GN=SARS1 PE=1 SV=3	8360.49	7586.78	8023.23	9754.89	10606.1	8276.85
P10644	5	3	36.3229	0.876998	0.578725	1.0333	0.0519333	6D	MCF7	43209.9	cAMP-dependent protein kinase type I-alpha regulatory subunit OS=Homo sapiens OX=9606 GN=PRKAR1A PE=1 SV=1	717.508	293.016	735.066	877.619	414.974	511.119
Q8N7X0	20	2	104.544	0.0761604	0.17951	1.20382	0.441978	6D	MCF7	190797	Androglobin OS=Homo sapiens OX=9606 GN=ADGB PE=2 SV=3	17435.4	19335.7	22895.4	24546	23397.5	23884.2
Q5T7W0	9	1	50.7304	0.373901	0.388002	Infinity	0.122249	6D	MCF7	106666	Zinc finger protein 618 OS=Homo sapiens OX=9606 GN=ZNF618 PE=1 SV=1	0	0	0	8.27637	0	0
B5MC82	5	1	36.6469	0.507355	0.442054	1.12281	0.0879699	6D	MCF7	17889.4	D-dopachrome decarboxylase OS=Homo sapiens OX=9606 GN=DDT PE=3 SV=2	3475.14	4511.55	5293	4221.68	6049.99	4638.92
P10155	8	3	48.4788	0.196851	0.292065	1.13095	0.223591	MCF7	6D	61412.1	RNA-binding protein RO60 OS=Homo sapiens OX=9606 GN=RO60 PE=1 SV=2	6062.57	5182.03	5784.67	4384.33	5432.12	5240.99
Q01831	6	3	37.2348	0.219707	0.30606	1.2036	0.203441	6D	MCF7	106808	DNA repair protein complementing XP-C cells OS=Homo sapiens OX=9606 GN=XPC PE=1 SV=4	1755.67	1929.59	1599.4	1898.94	2600.77	1860.89
P04843	29	14	247.33	0.405724	0.401381	1.09918	0.112184	6D	MCF7	68683.6	Dolichyl-diphosphooligosaccharide--protein glycosyltransferase subunit 1 OS=Homo sapiens OX=9606 GN=RPN1 PE=1 SV=1	52676.3	52045.7	71469.4	66609.6	67770	59287
Q15046	24	11	154.961	0.00451055	0.0433987	1.18273	0.986217	MCF7	6D	68504.4	Lysine--tRNA ligase OS=Homo sapiens OX=9606 GN=KARS1 PE=1 SV=3	53140.2	52324.4	55926.8	47413.2	44348.7	44695
Q9BYK8	29	3	152.509	0.00593872	0.0480734	1.56512	0.972625	6D	MCF7	327278	3'-5' exoribonuclease HELZ2 OS=Homo sapiens OX=9606 GN=HELZ2 PE=1 SV=7	1397.96	1396.77	1734.07	2345.33	2553.12	2189.66
A0A075B6F3	41	4	233.13	0.778377	0.542621	1.03126	0.0564508	6D	MCF7	542416	Dynein axonemal heavy chain 8 OS=Homo sapiens OX=9606 GN=DNAH8 PE=1 SV=2	8637.32	9446.88	5371.73	9059.71	7705.29	7424.15
A0A8I5KRS9	35	8	184.924	0.0387719	0.121799	1.28353	0.627468	6D	MCF7	223320	Structural maintenance of chromosomes flexible hinge domain containing 1 OS=Homo sapiens OX=9606 GN=SMCHD1 PE=1 SV=1	4864.7	5821.47	4497.77	6884.28	6102	6502.75
Q96RD6	3	1	12.832	0.923796	0.594108	1.53217	0.0507366	6D	MCF7	75017.4	Pannexin-2 OS=Homo sapiens OX=9606 GN=PANX2 PE=1 SV=2	7.60469	0	0	0	11.6517	0
A0A804HHW7	10	3	58.5833	0.0600423	0.154785	1.68165	0.506233	6D	MCF7	137904	Tubulin-specific chaperone D OS=Homo sapiens OX=9606 GN=TBCD PE=1 SV=1	1490.86	942.027	1826.45	2582.93	2557.67	2022.1
Q76NI1	13	1	67.9082	0.729377	0.526523	1.55193	0.0598128	MCF7	6D	193621	Kinase non-catalytic C-lobe domain-containing protein 1 OS=Homo sapiens OX=9606 GN=KNDC1 PE=2 SV=2	1495.66	257.129	2225.96	439.939	1621.32	502.49
A0A994J5A3	11	2	60.0002	0.405828	0.401381	1.27426	0.112153	MCF7	6D	103100	Epidermal growth factor receptor pathway substrate 15 OS=Homo sapiens OX=9606 GN=EPS15 PE=1 SV=1	11995.7	14115.1	8399.03	5034.9	10969	11078.4
Q5TB53	2	1	11.009	0.295335	0.35201	1.85428	0.154921	MCF7	6D	29995.1	Transmembrane 9 superfamily member (Fragment) OS=Homo sapiens OX=9606 GN=TM9SF3 PE=1 SV=8	1969.78	5142.02	2434.88	367.075	2825.42	1955.96
P52788	9	2	58.636	0.904524	0.587419	1.11368	0.0511593	MCF7	6D	41724.5	Spermine synthase OS=Homo sapiens OX=9606 GN=SMS PE=1 SV=2	2037.05	1275.87	784.052	1303.69	1266.72	1108.36
A0A8Q3SHL8	6	4	28.7701	0.597427	0.47595	1.09438	0.073472	6D	MCF7	103085	Integrator complex subunit 4 OS=Homo sapiens OX=9606 GN=INTS4 PE=1 SV=1	1139.24	1187.26	720.288	924.063	1264.46	1145.83
A0A7P0T8E0	1	1	7.465	0.000644428	0.0194648	3.33568	0.999999	6D	MCF7	15401.1	Interferon induced transmembrane protein 1 OS=Homo sapiens OX=9606 GN=IFITM1 PE=1 SV=1	2822.72	3430.78	2855.94	12131	8388.32	9866.92
F5H269	4	1	19.318	0.380665	0.392129	1.89163	0.119985	6D	MCF7	344066	Dmx like 1 OS=Homo sapiens OX=9606 GN=DMXL1 PE=1 SV=1	116.286	18.9391	461.443	525.853	509.042	93.7794
REVERSE17698	3	2	17.3807	0.392069	0.396386	1.12991	0.116324	6D	MCF7	18066.8	Reversed Sequence 17698	1216.73	1827.29	1874.95	1799.72	1996.49	1761.78
A0A6Q8PFL5	12	1	57.8037	0.203089	0.296545	1.83362	0.217751	6D	MCF7	76006.7	Leucine rich repeat and sterile alpha motif containing 1 OS=Homo sapiens OX=9606 GN=LRSAM1 PE=1 SV=1	71.4896	210.337	52.7483	215.047	121.694	276.745
B4DXD0	11	1	59.5887	0.116313	0.223822	Infinity	0.335567	6D	MCF7	83302.6	Translin associated factor X interacting protein 1 OS=Homo sapiens OX=9606 GN=TSNAXIP1 PE=1 SV=1	0	0	0	61.0495	0	75.9358
A0A0S2Z4Z6	9	3	52.7663	0.406963	0.401764	1.07688	0.11182	MCF7	6D	104038	Serine and arginine repetitive matrix 1 (Fragment) OS=Homo sapiens OX=9606 GN=SRRM1 PE=1 SV=1	3908.25	3786.79	4743.83	3648.3	3946.52	3956.03
E9PS97	4	1	28.8735	0.00976131	0.0614122	3.1129	0.925949	6D	MCF7	23734.3	Parvin alpha (Fragment) OS=Homo sapiens OX=9606 GN=PARVA PE=1 SV=1	116.582	104.456	188.86	300.691	448.887	526.395
P43246	17	8	84.9554	0.405872	0.401381	1.05227	0.11214	6D	MCF7	105485	DNA mismatch repair protein Msh2 OS=Homo sapiens OX=9606 GN=MSH2 PE=1 SV=1	13333.5	10927	12429.3	12989.6	12776.5	12841.3
Q9UHB9	22	2	112.682	0.189207	0.285267	1.28117	0.231137	MCF7	6D	71243	Signal recognition particle subunit SRP68 OS=Homo sapiens OX=9606 GN=SRP68 PE=1 SV=2	18780	26550.2	29532.8	19977.7	17460.7	20994.9
Q9Y2L6	5	2	26.1242	0.493795	0.435192	1.19004	0.0906401	6D	MCF7	118902	FERM domain-containing protein 4B OS=Homo sapiens OX=9606 GN=FRMD4B PE=1 SV=4	30800.8	36137.4	51568.9	43135.7	35430.8	62462.3
O76041	15	2	74.9761	0.200342	0.294479	1.60031	0.220289	6D	MCF7	116682	Nebulette OS=Homo sapiens OX=9606 GN=NEBL PE=1 SV=1	10243.3	9327.61	3059.29	11237.1	12584.3	12394
P18669	19	4	206.825	0.045171	0.132822	1.3292	0.585131	MCF7	6D	28918	Phosphoglycerate mutase 1 OS=Homo sapiens OX=9606 GN=PGAM1 PE=1 SV=2	101114	107869	91053.1	62686.2	80700.8	82339.7
A0A087WTA1	10	1	72.5401	0.905378	0.587419	1.00874	0.0511385	6D	MCF7	141945	Contactin associated protein family member 4 OS=Homo sapiens OX=9606 GN=CNTNAP4 PE=1 SV=1	12501	20129.7	17922.6	14202	18541.3	18251.6
A0A182DWF3	3	1	15.5445	0.281967	0.344954	2.0434	0.161964	6D	MCF7	57130.1	thioredoxin-disulfide reductase OS=Homo sapiens OX=9606 GN=TXNRD2 PE=1 SV=1	1221.74	3811.12	1583.69	1676.49	6942.35	4901.4
Q6P2D8	6	1	26.6025	0.117872	0.224652	2.64074	0.332435	6D	MCF7	90548.2	X-ray radiation resistance-associated protein 1 OS=Homo sapiens OX=9606 GN=XRRA1 PE=2 SV=2	31070.3	51338.4	334452	256184	374465	470172
P13647	19	3	160.82	0.432754	0.411606	1.3411	0.104693	6D	MCF7	62606.6	Keratin_ type II cytoskeletal 5 OS=Homo sapiens OX=9606 GN=KRT5 PE=1 SV=3	16632.9	15230.2	2754.2	20746.6	12271.5	13407.1
O43790	6	1	44.3869	0.666374	0.500636	1.26324	0.0654064	MCF7	6D	55154.5	Keratin_ type II cuticular Hb6 OS=Homo sapiens OX=9606 GN=KRT86 PE=1 SV=1	30233.7	7085.58	1368.04	9874.78	12253.9	8496.91
Q08170	12	2	78.2243	0.681744	0.507402	1.42964	0.0638985	MCF7	6D	56792.5	Serine/arginine-rich splicing factor 4 OS=Homo sapiens OX=9606 GN=SRSF4 PE=1 SV=2	571.462	268.463	125.661	272.877	144.982	257.545
Q9H5I5	14	2	76.8857	0.0651044	0.162195	1.57543	0.484105	MCF7	6D	320859	Piezo-type mechanosensitive ion channel component 2 OS=Homo sapiens OX=9606 GN=PIEZO2 PE=1 SV=2	2847.37	4020.85	2875.99	1519.27	2350.92	2314.9
P22392	21	3	189.54	0.225437	0.310295	1.2269	0.198885	MCF7	6D	17412.1	Nucleoside diphosphate kinase B OS=Homo sapiens OX=9606 GN=NME2 PE=1 SV=1	7439.18	5728.84	8676.72	6410.18	6136.51	5258.08
O14939	4	1	19.7284	0.425701	0.408802	1.28086	0.106563	6D	MCF7	106786	Phospholipase D2 OS=Homo sapiens OX=9606 GN=PLD2 PE=1 SV=2	5927.56	2978.9	288.465	4572.58	3246.47	3958.4
O00148	12	1	94.9028	0.626373	0.487315	1.03847	0.0698107	MCF7	6D	49642.9	ATP-dependent RNA helicase DDX39A OS=Homo sapiens OX=9606 GN=DDX39A PE=1 SV=2	4953.93	6096.81	5459.59	5599.47	5096.08	5203.11
O95714	46	8	219.963	0.0636183	0.159983	1.26636	0.490395	6D	MCF7	533844	E3 ubiquitin-protein ligase HERC2 OS=Homo sapiens OX=9606 GN=HERC2 PE=1 SV=2	6610.35	8060.22	9007.47	9721.98	9646.51	10616.6
F1T0E5	7	1	27.0451	0.76394	0.536311	1.1657	0.0573584	6D	MCF7	153085	Calcium dependent secretion activator OS=Homo sapiens OX=9606 GN=CADPS PE=1 SV=1	738.752	1037.88	406.729	499.838	672.239	1373.07
E9PB61	6	1	38.0008	0.811179	0.554773	1.02546	0.0546314	MCF7	6D	27557.7	Aly/REF export factor OS=Homo sapiens OX=9606 GN=ALYREF PE=1 SV=1	2732.15	3343.34	2573.14	3065.92	1878.76	3489.26
Q9NRF8	5	1	31.2066	0.210214	0.300773	1.57662	0.211405	6D	MCF7	66362	CTP synthase 2 OS=Homo sapiens OX=9606 GN=CTPS2 PE=1 SV=1	6984.66	8029.24	28909.4	24167.6	22534.4	22548.2
A0A7I2YQN9	11	2	113.973	0.012254	0.0699307	1.09733	0.893078	MCF7	6D	48101.6	G3BP stress granule assembly factor 1 OS=Homo sapiens OX=9606 GN=G3BP1 PE=1 SV=1	30264.9	31029.7	29475.4	27907.6	26734	28077.1
O95433	22	5	160.938	0.0341163	0.114391	1.18576	0.662457	MCF7	6D	38445.5	Activator of 90 kDa heat shock protein ATPase homolog 1 OS=Homo sapiens OX=9606 GN=AHSA1 PE=1 SV=1	17933.7	16407.5	18682.8	15971.9	14715.7	14029.5
REVERSE4835	4	1	17.5078	0.324155	0.365343	1.5574	0.141386	6D	MCF7	120186	Reversed Sequence 4835	16993.4	23936.1	2213.93	23879.9	23578.1	19733.3
C9J6P4	8	2	46.9473	0.00744868	0.0539466	2.12401	0.955344	MCF7	6D	115911	Zinc finger CCCH-type containing_ antiviral 1 OS=Homo sapiens OX=9606 GN=ZC3HAV1 PE=1 SV=1	189.716	180.71	175.728	63.0799	87.2997	106.754
Q9NQ86	7	1	43.5101	0.361314	0.384767	1.26141	0.126661	MCF7	6D	84610.3	E3 ubiquitin-protein ligase TRIM36 OS=Homo sapiens OX=9606 GN=TRIM36 PE=1 SV=2	2528.12	1829.25	3437.82	2404.04	1811.97	1963.71
Q8IXQ6	6	3	27.5643	0.215847	0.304064	1.32726	0.206615	6D	MCF7	97369.9	Protein mono-ADP-ribosyltransferase PARP9 OS=Homo sapiens OX=9606 GN=PARP9 PE=1 SV=2	12595.3	21006	23458.6	27382.9	27358.9	20991.3
Q13332	14	2	70.4343	0.773435	0.54088	1.03379	0.0567539	6D	MCF7	218296	Receptor-type tyrosine-protein phosphatase S OS=Homo sapiens OX=9606 GN=PTPRS PE=1 SV=3	601.587	432.213	329.852	405.24	518.681	485.813
Q38SD2	10	1	55.6581	0.51124	0.443515	1.36921	0.0872315	MCF7	6D	228530	Leucine-rich repeat serine/threonine-protein kinase 1 OS=Homo sapiens OX=9606 GN=LRRK1 PE=1 SV=3	2079.02	687.051	0	942.437	286.789	790.974
Q9HAB8	2	2	13.1953	0.796588	0.549736	1.05516	0.0553999	MCF7	6D	34005.2	Phosphopantothenate--cysteine ligase OS=Homo sapiens OX=9606 GN=PPCS PE=1 SV=2	2515.57	3612.96	2383.8	2782.96	2361.81	2922.53
REVERSE12703	3	1	13.4395	0.0913023	0.199365	1.61024	0.394911	MCF7	6D	69387.7	Reversed Sequence 12703	565.915	641.135	821.437	272.771	502.799	484.175
O94964	25	1	148.149	0.741835	0.530326	1.17564	0.0588811	MCF7	6D	185626	Microtubule cross-linking factor 2 OS=Homo sapiens OX=9606 GN=MTCL2 PE=1 SV=3	22037.4	12045.4	7850.12	8209.28	18262.9	9196.01
Q02790	49	26	425.905	0.0105951	0.0643348	1.37458	0.91498	MCF7	6D	52089.8	Peptidyl-prolyl cis-trans isomerase FKBP4 OS=Homo sapiens OX=9606 GN=FKBP4 PE=1 SV=3	121597	142946	152257	99833.4	104700	98686.4
P17655	5	3	25.5176	0.810353	0.554433	1.01431	0.0546732	6D	MCF7	80850.9	Calpain-2 catalytic subunit OS=Homo sapiens OX=9606 GN=CAPN2 PE=1 SV=6	1223.75	924.172	566.122	958.821	976.69	817.359
O94830	4	1	20.2826	0.411768	0.404123	1.2068	0.11043	6D	MCF7	81716.3	Phospholipase DDHD2 OS=Homo sapiens OX=9606 GN=DDHD2 PE=1 SV=2	519.59	299.362	0	357.379	301.397	329.537
REVERSE83	4	1	18.6124	0.849261	0.569319	1.5595	0.0529211	MCF7	6D	215851	Reversed Sequence 83	82.5925	182.085	22.221	64.0017	58.6301	61.3363
Q96MG8	2	2	10.8724	0.414116	0.404818	1.11459	0.109762	MCF7	6D	40960.5	Protein-L-isoaspartate O-methyltransferase domain-containing protein 1 OS=Homo sapiens OX=9606 GN=PCMTD1 PE=1 SV=2	1157.98	1518.97	1218.25	1327.39	989.121	1178.2
Q8WXG9-2	12	3	71.1159	0.275198	0.34235	1.19297	0.165741	MCF7	6D	218609	Isoform 2 of Adhesion G-protein coupled receptor V1 OS=Homo sapiens OX=9606 GN=ADGRV1	14314.1	10084.1	15078.7	10698.1	11456.6	10936.6
P35579	51	6	275.827	0.464112	0.424797	1.0515	0.0970277	MCF7	6D	227787	Myosin-9 OS=Homo sapiens OX=9606 GN=MYH9 PE=1 SV=4	5014.93	5091.5	5645.93	4942.6	5465.86	4572.37
Q17RL8	7	1	35.8119	0.135422	0.238789	7.62677	0.300663	MCF7	6D	87446	HCG2004980_ isoform CRA_e OS=Homo sapiens OX=9606 GN=PDZD4 PE=1 SV=1	100031	13910	8000.59	5391.47	4461.23	6135.96
Q16822	14	6	88.7331	0.026386	0.100627	1.1111	0.730204	6D	MCF7	71497.5	Phosphoenolpyruvate carboxykinase [GTP]_ mitochondrial OS=Homo sapiens OX=9606 GN=PCK2 PE=1 SV=4	12845.3	13166.8	13812.4	15375.4	14601.9	14271.6
Q13564	6	4	31.5153	0.26166	0.33557	1.18766	0.173763	6D	MCF7	60702.7	NEDD8-activating enzyme E1 regulatory subunit OS=Homo sapiens OX=9606 GN=NAE1 PE=1 SV=1	631.016	517.972	447.635	691.616	679.451	525.171
Q9NZM3	16	5	91.9136	0.0247775	0.0973343	1.60314	0.746063	6D	MCF7	194545	Intersectin-2 OS=Homo sapiens OX=9606 GN=ITSN2 PE=1 SV=3	1728.8	2022.54	1635.73	2337.86	3488.55	2809.78
Q9UDW1	3	1	27.8938	0.79348	0.548724	2.10782	0.055572	MCF7	6D	7308.51	Cytochrome b-c1 complex subunit 9 OS=Homo sapiens OX=9606 GN=UQCR10 PE=1 SV=3	157.263	0	1076.49	22.8126	562.509	0
P14625	54	6	469.494	0.0128134	0.0711777	1.19126	0.88573	MCF7	6D	92754.2	Endoplasmin OS=Homo sapiens OX=9606 GN=HSP90B1 PE=1 SV=1	26769.7	24373.9	27694.6	22455	22253.3	21472.1
Q6ZMI0	7	1	38.9077	0.332367	0.370129	1.95692	0.137891	MCF7	6D	88827.9	Protein phosphatase 1 regulatory subunit 21 OS=Homo sapiens OX=9606 GN=PPP1R21 PE=1 SV=1	3091.15	7569.97	1744.13	1925.94	1107.2	3306.03
Q16795	5	1	34.5161	0.759127	0.535295	1.05145	0.057676	MCF7	6D	42680.7	NADH dehydrogenase [ubiquinone] 1 alpha subcomplex subunit 9_ mitochondrial OS=Homo sapiens OX=9606 GN=NDUFA9 PE=1 SV=2	3067.7	2845.28	4060.43	2762.2	3937.2	2785.95
A0A7I2YQG2	7	2	65.6086	0.292968	0.350246	1.67206	0.156129	6D	MCF7	25872.6	Ribosomal protein L19 OS=Homo sapiens OX=9606 GN=RPL19 PE=1 SV=1	41260.2	38450.5	4138.82	48076.6	47741.6	44383.6
H7C1F9	15	1	98.034	0.311641	0.358498	2.01441	0.147007	6D	MCF7	197270	Ral GTPase activating protein catalytic subunit alpha 2 (Fragment) OS=Homo sapiens OX=9606 GN=RALGAPA2 PE=1 SV=1	615.723	620.09	2.3031	728.44	840.591	925.044
O95757	19	2	112.192	0.506499	0.441958	1.2902	0.0881341	MCF7	6D	95539.2	Heat shock 70 kDa protein 4L OS=Homo sapiens OX=9606 GN=HSPA4L PE=1 SV=3	612.511	261.87	521.541	303.076	407.376	371.489
O95994	11	2	86.6713	2.90951e-06	0.00115896	2.92441	1	MCF7	6D	20036.3	Anterior gradient protein 2 homolog OS=Homo sapiens OX=9606 GN=AGR2 PE=1 SV=1	93148.1	91290.5	97099.8	31948.7	30954.2	33368.8
Q96SE7	4	1	18.5619	4.67439e-05	0.0066447	Infinity	1	6D	MCF7	98279.7	Zinc finger protein 347 OS=Homo sapiens OX=9606 GN=ZNF347 PE=1 SV=2	0	0	0	552.233	1366.61	2265.63
Q9HC38	7	1	54.6198	0.0507641	0.140424	1.16784	0.552659	MCF7	6D	35192.7	Glyoxalase domain-containing protein 4 OS=Homo sapiens OX=9606 GN=GLOD4 PE=1 SV=1	23524.4	24813.5	27698.7	21797.3	20612.9	22698.8
P21399	30	10	189.825	0.204748	0.297011	1.06248	0.216244	6D	MCF7	98912.3	Cytoplasmic aconitate hydratase OS=Homo sapiens OX=9606 GN=ACO1 PE=1 SV=3	24740.1	26611.5	28025.1	29153.4	27440.5	27742.5
P35609	24	1	173.237	0.73871	0.529042	1.06099	0.0591097	6D	MCF7	104424	Alpha-actinin-2 OS=Homo sapiens OX=9606 GN=ACTN2 PE=1 SV=1	11350.5	9066.57	13643.8	14792.4	9954.71	11391
Q9BYT8	7	1	51.2507	0.449791	0.41881	1.21351	0.100403	MCF7	6D	81393.3	Neurolysin_ mitochondrial OS=Homo sapiens OX=9606 GN=NLN PE=1 SV=1	3461.32	1885.78	2782.64	1910.29	2032.64	2756.41
REVERSE4144	1	1	12.3804	0.119596	0.225836	3.78991	0.329035	6D	MCF7	54811	Reversed Sequence 4144	185.371	471.968	15.995	997.021	918.495	636.36
Q7RTY7	6	1	32.2411	0.463063	0.424682	1.22666	0.0972682	MCF7	6D	127122	Ovochymase-1 OS=Homo sapiens OX=9606 GN=OVCH1 PE=2 SV=3	7662.95	7445.09	13168.8	8826.43	5798.77	8426.66
P61313	7	5	60.2499	0.487048	0.432571	1.04483	0.0920244	6D	MCF7	24260.2	Large ribosomal subunit protein eL15 OS=Homo sapiens OX=9606 GN=RPL15 PE=1 SV=2	58281.7	67152.7	54676.1	61166.3	63551.5	63466.9
A0A8Q3SHI5	5	1	26.7648	0.112006	0.220594	1.35723	0.344521	6D	MCF7	307962	Unc-79 homolog_ NALCN channel complex subunit OS=Homo sapiens OX=9606 GN=UNC79 PE=1 SV=1	5362.26	6747.5	4513.99	9036.28	6576.71	6949.22
A0A1C7CYY6	11	2	57.4896	0.578426	0.467639	1.07803	0.0761148	6D	MCF7	98748.8	Dynamin-binding protein OS=Homo sapiens OX=9606 GN=DNMBP PE=1 SV=1	93.7337	67.1763	11.7597	62.1867	65.3489	58.6073
A0A087X072	3	1	20.3224	0.0128656	0.0711777	16.1304	0.885047	MCF7	6D	96392.5	DNA helicase OS=Homo sapiens OX=9606 GN=RECQL4 PE=1 SV=1	309431	352977	67534.2	25641.8	10933	8677.8
Q14019	6	3	37.9969	0.278796	0.343183	1.07201	0.163715	6D	MCF7	16059.1	Coactosin-like protein OS=Homo sapiens OX=9606 GN=COTL1 PE=1 SV=3	7664.48	7384.32	8430.15	8806.34	7754.52	8608.88
Q96JN2	15	4	78.4942	0.941342	0.601489	1.25748	0.0504356	MCF7	6D	135699	Coiled-coil domain-containing protein 136 OS=Homo sapiens OX=9606 GN=CCDC136 PE=1 SV=3	797.643	182.501	816.673	561.153	433.729	434.016
O15144	10	3	88.9334	0.188606	0.284875	1.12496	0.23175	6D	MCF7	34447.1	Actin-related protein 2/3 complex subunit 2 OS=Homo sapiens OX=9606 GN=ARPC2 PE=1 SV=1	13648.1	14396.8	17156.2	16140.8	18055.5	16653.2
P68036	4	2	25.9899	0.226889	0.311217	1.44654	0.197759	6D	MCF7	18032.7	Ubiquitin-conjugating enzyme E2 L3 OS=Homo sapiens OX=9606 GN=UBE2L3 PE=1 SV=1	4176.66	4700.26	11122.3	7864.8	10595.7	10469.3
REVERSE11821	3	1	22.327	0.851123	0.569525	1.45518	0.0528481	MCF7	6D	46554	Reversed Sequence 11821	481.96	57.1271	227.592	86.4365	250.323	190.102
P27797	30	18	238.333	0.0314007	0.111083	1.16417	0.684768	MCF7	6D	48312.7	Calreticulin OS=Homo sapiens OX=9606 GN=CALR PE=1 SV=1	211068	205241	222649	193645	168936	186272
P11766	10	3	43.9233	0.355119	0.381781	1.10281	0.128931	MCF7	6D	40579.7	Alcohol dehydrogenase class-3 OS=Homo sapiens OX=9606 GN=ADH5 PE=1 SV=4	9223.48	9476.28	7769.7	9127.76	7156.08	7717.93
P09758	5	1	31.9308	0.850233	0.569525	1.33217	0.0528829	MCF7	6D	36393.8	Tumor-associated calcium signal transducer 2 OS=Homo sapiens OX=9606 GN=TACSTD2 PE=1 SV=3	11182.1	11358.8	2598.32	6029.68	5626.97	7214.25
Q9H4M9	17	2	99.4894	0.0118966	0.0682829	1.33185	0.897786	MCF7	6D	60684	EH domain-containing protein 1 OS=Homo sapiens OX=9606 GN=EHD1 PE=1 SV=2	8178.5	7989.93	9476.06	5964.88	6531.92	6757.99
F5H7P7	2	1	16.8553	0.0141111	0.0745479	119.217	0.868862	6D	MCF7	70846.9	peptidylprolyl isomerase OS=Homo sapiens OX=9606 GN=PPWD1 PE=1 SV=1	0	0	34.7961	390.04	2179.82	1578.43
P62750	9	2	64.5064	0.00727259	0.0530571	1.2965	0.957467	MCF7	6D	17695.1	Large ribosomal subunit protein uL23 OS=Homo sapiens OX=9606 GN=RPL23A PE=1 SV=1	61700.8	64790.6	64162.4	53606	48260.9	45185.4
Q8NEZ5	4	1	24.299	0.193357	0.288466	1.11205	0.226985	6D	MCF7	45306.8	F-box only protein 22 OS=Homo sapiens OX=9606 GN=FBXO22 PE=1 SV=1	44233.2	53693.9	53908.4	59148.6	55435.7	54264.8
J3QRS3	4	3	30.1104	0.158606	0.257916	1.18263	0.266536	6D	MCF7	20514	Myosin light chain 12A OS=Homo sapiens OX=9606 GN=MYL12A PE=1 SV=1	11102.9	9793.17	12506.3	14832.5	12878.6	11791.5
P16930	9	4	60.9117	0.126385	0.232325	1.16202	0.316268	MCF7	6D	46773.6	Fumarylacetoacetase OS=Homo sapiens OX=9606 GN=FAH PE=1 SV=2	5164.82	4428.99	4147.71	4223.79	3670.5	3931.24
REVERSE13548	4	1	20.484	0.902114	0.58688	1.25478	0.051219	MCF7	6D	79320.2	Reversed Sequence 13548	474.232	1751.52	574.506	687.577	694.415	849.69
O75914	12	3	72.2182	0.948084	0.603578	1.06124	0.050341	MCF7	6D	62651.9	Serine/threonine-protein kinase PAK 3 OS=Homo sapiens OX=9606 GN=PAK3 PE=1 SV=2	11328.9	3472.19	10771.4	9277.98	9625.66	5193.1
Q08209	6	2	39.1817	0.678164	0.505313	1.06019	0.0642411	MCF7	6D	59372.3	Protein phosphatase 3 catalytic subunit alpha OS=Homo sapiens OX=9606 GN=PPP3CA PE=1 SV=1	5824.08	5907.3	7829.42	6965.86	5377.74	6106.69
Q9H993	23	14	201.381	0.0456496	0.133117	1.57394	0.5822	MCF7	6D	51571.6	Damage-control phosphatase ARMT1 OS=Homo sapiens OX=9606 GN=ARMT1 PE=1 SV=1	76927.8	79740.1	87826.7	36586.3	59977.6	58775.3
P62851	10	6	73.8902	0.671766	0.503551	1.03084	0.0648664	MCF7	6D	13799.2	Small ribosomal subunit protein eS25 OS=Homo sapiens OX=9606 GN=RPS25 PE=1 SV=1	72464.1	77128.6	86232.2	82004.8	71785.9	74979.2
Q9H4A4	17	6	87.8882	0.543999	0.455429	1.12511	0.0814407	6D	MCF7	73280.2	Aminopeptidase B OS=Homo sapiens OX=9606 GN=RNPEP PE=1 SV=2	8262.96	6962.48	11895	10026.4	8206.72	12280.3
Q8NG31	16	4	80.6781	0.874906	0.578658	1.00668	0.0520004	6D	MCF7	268357	Kinetochore scaffold 1 OS=Homo sapiens OX=9606 GN=KNL1 PE=1 SV=3	6794.92	7842.88	8189.81	7674.68	7502.13	7803.17
Q8ND23-3	1	1	6.507	0.760442	0.535295	1.39766	0.0575885	MCF7	6D	19826.5	Isoform 3 of Capping protein_ Arp2/3 and myosin-I linker protein 3 OS=Homo sapiens OX=9606 GN=CARMIL3	292.609	152.019	2540.07	547.608	1156.72	431.179
Q8N3D4	6	1	29.7407	0.573068	0.466514	1.15982	0.0768968	6D	MCF7	162653	EH domain-binding protein 1-like protein 1 OS=Homo sapiens OX=9606 GN=EHBP1L1 PE=1 SV=2	1748	845.758	667.21	1051.99	1717.6	1012.56
Q9Y4E8	8	2	41.694	0.648499	0.493918	1.17087	0.0672858	MCF7	6D	113674	Ubiquitin carboxyl-terminal hydrolase 15 OS=Homo sapiens OX=9606 GN=USP15 PE=1 SV=3	2133	1264.91	2774.11	1494.45	2535.71	1241.17
P35232	12	7	107.151	0.493879	0.435192	1.07345	0.0906232	6D	MCF7	29861.1	Prohibitin 1 OS=Homo sapiens OX=9606 GN=PHB1 PE=1 SV=1	80065.9	76515	57572	72462.8	78136.9	79283.2
A0A286YFL8	2	1	13.5221	0.17286	0.270873	1.59055	0.248906	6D	MCF7	36149.6	Palmitoyl-protein thioesterase 1 (Fragment) OS=Homo sapiens OX=9606 GN=PPT1 PE=1 SV=1	14875.1	14989.3	41133.8	32439.5	36450	44036.6
A0A8I5KRU7	30	8	161.335	0.110395	0.21965	1.19563	0.34799	MCF7	6D	210058	CDK5 regulatory subunit-associated protein 2 OS=Homo sapiens OX=9606 GN=CDK5RAP2 PE=1 SV=1	10332.7	11931.6	11340.9	10804.3	8249.91	9052.51
Q8N7Z5	17	4	91.9587	0.174855	0.272498	1.44871	0.246608	MCF7	6D	212926	Ankyrin repeat domain-containing protein 31 OS=Homo sapiens OX=9606 GN=ANKRD31 PE=2 SV=2	2045.07	1482.22	1798.24	1036.03	1821.76	818.277
P23467	6	1	23.9499	0.685455	0.508643	1.04407	0.0635489	6D	MCF7	225727	Receptor-type tyrosine-protein phosphatase beta OS=Homo sapiens OX=9606 GN=PTPRB PE=1 SV=3	3203.49	4140.81	4681.38	4593.51	4010.45	3951.73
Q7L014	22	10	119.58	0.607147	0.479665	1.0659	0.0721951	6D	MCF7	117876	Probable ATP-dependent RNA helicase DDX46 OS=Homo sapiens OX=9606 GN=DDX46 PE=1 SV=2	5662.5	7176.88	5731.23	7074.92	5550.36	7169.07
O14802	14	2	64.3506	0.354581	0.381573	1.20953	0.129131	MCF7	6D	157638	DNA-directed RNA polymerase III subunit RPC1 OS=Homo sapiens OX=9606 GN=POLR3A PE=1 SV=2	1090.73	1441.99	1499.19	1444.82	1098.59	790.049
A0A669KBI7	15	4	94.005	0.900496	0.586491	1.00563	0.0512599	MCF7	6D	295447	[histone H3]-lysine(4) N-methyltransferase OS=Homo sapiens OX=9606 GN=KMT2B PE=1 SV=1	21306.6	21806.3	20118.5	23077.3	18338.2	21461.9
P61026	13	6	132.859	0.131468	0.236533	1.15674	0.307307	6D	MCF7	22769.1	Ras-related protein Rab-10 OS=Homo sapiens OX=9606 GN=RAB10 PE=1 SV=1	24280.2	27570.8	31900.3	32876.2	31384.8	32617.8
A0A8Q3SIG1	15	1	74.4669	0.575807	0.466821	1.05492	0.0764951	6D	MCF7	366916	Vitellogenin domain-containing protein OS=Homo sapiens OX=9606 GN=LOC400499 PE=4 SV=1	37027	25195.5	2030.32	18480.3	31627.1	17674.2
A0A8Q3SIU6	18	2	95.1656	0.358645	0.383414	1.06879	0.127631	MCF7	6D	295302	Ectopic P-granules 5 autophagy tethering factor OS=Homo sapiens OX=9606 GN=EPG5 PE=1 SV=1	4679.47	4534.28	3991.2	4437.15	4061.47	3856.43
Q71RC2	2	1	10.4866	0.521235	0.447662	1.11026	0.0853837	6D	MCF7	81280.4	La-related protein 4 OS=Homo sapiens OX=9606 GN=LARP4 PE=1 SV=3	2814.37	4214.08	2772.38	3013.94	3765.75	4101.75
A0A0A0MSE2	11	7	98.6318	0.0149556	0.0765721	1.29452	0.858056	MCF7	6D	34651.9	3-hydroxyacyl-CoA dehydrogenase OS=Homo sapiens OX=9606 GN=HADH PE=1 SV=2	34926.3	39275.2	43038.9	31094.4	29707.6	29765
REVERSE13971	4	1	20.2069	0.687733	0.50903	1.3038	0.063337	6D	MCF7	65686.7	Reversed Sequence 13971	1292.69	1478.21	2370.22	942.598	3094.92	2665.5
Q9BY84	2	1	11.6167	0.296593	0.352086	1.73358	0.154285	6D	MCF7	74071.3	Dual specificity protein phosphatase 16 OS=Homo sapiens OX=9606 GN=DUSP16 PE=1 SV=1	312.241	326.647	342.825	971.008	292.979	437.886
P42338	16	2	98.5362	0.594064	0.474651	1.16829	0.0739254	6D	MCF7	124131	Phosphatidylinositol 4_5-bisphosphate 3-kinase catalytic subunit beta isoform OS=Homo sapiens OX=9606 GN=PIK3CB PE=1 SV=1	1366	1078.32	474.826	1212.26	766.673	1431.49
Q13630	6	3	40.7812	0.0984579	0.206852	1.10707	0.375952	6D	MCF7	36120.8	GDP-L-fucose synthase OS=Homo sapiens OX=9606 GN=GFUS PE=1 SV=1	9987.87	9828.39	9984.96	10090	11072.9	11829.3
Q96N66	2	1	21.3609	0.271294	0.340469	2.49638	0.167988	6D	MCF7	53449.4	Lysophospholipid acyltransferase 7 OS=Homo sapiens OX=9606 GN=MBOAT7 PE=1 SV=2	7068.15	1578	11.8825	2929.99	11044.5	7639.21
P41227	6	3	41.1461	0.543961	0.455429	1.14277	0.081447	6D	MCF7	26629.6	N-alpha-acetyltransferase 10 OS=Homo sapiens OX=9606 GN=NAA10 PE=1 SV=1	675.21	839.764	883.053	849.431	1189.4	701.566
Q6S5L8	2	1	12.0316	0.0990869	0.207573	1.89458	0.37437	MCF7	6D	69868.6	SHC-transforming protein 4 OS=Homo sapiens OX=9606 GN=SHC4 PE=1 SV=1	4826.22	2268.48	3574.63	2657.18	1378.75	1595.58
J9JIG6	1	1	5.2836	0.0338586	0.114103	1.41095	0.66451	6D	MCF7	39755.5	Arylsulfatase G OS=Homo sapiens OX=9606 GN=ARSG PE=1 SV=1	3398.98	3239.09	3551.51	5764.63	4085.25	4527.14
Q01581	5	1	37.3518	0.156424	0.256698	4.2673	0.269439	6D	MCF7	57864	Hydroxymethylglutaryl-CoA synthase_ cytoplasmic OS=Homo sapiens OX=9606 GN=HMGCS1 PE=1 SV=2	647.008	790.36	10.3286	1788.53	2139.04	2250.18
Q03701	6	1	30.0577	0.211328	0.301371	2.15863	0.210442	MCF7	6D	121601	CCAAT/enhancer-binding protein zeta OS=Homo sapiens OX=9606 GN=CEBPZ PE=1 SV=3	924.381	2941.39	3146.53	719.058	1695.31	834.129
P30038	8	1	52.5372	0.564449	0.462822	1.18279	0.07819	6D	MCF7	62175.8	Delta-1-pyrroline-5-carboxylate dehydrogenase_ mitochondrial OS=Homo sapiens OX=9606 GN=ALDH4A1 PE=1 SV=3	1165.01	1426.16	3097.79	1593.51	3099.8	2035.55
Q8WTW3	7	2	36.9074	0.190622	0.286101	1.45542	0.229706	6D	MCF7	110176	Conserved oligomeric Golgi complex subunit 1 OS=Homo sapiens OX=9606 GN=COG1 PE=1 SV=1	4503.03	6811	7538.52	12496.4	7244.62	7697.39
Q8NEF3	8	2	51.1557	0.0100176	0.0625445	1.34345	0.922587	MCF7	6D	53622.2	Coiled-coil domain-containing protein 112 OS=Homo sapiens OX=9606 GN=CCDC112 PE=1 SV=2	10903	9651.43	10237.5	8435.51	7016.67	7467.9
H0Y9Z9	7	2	34.3509	0.0415072	0.126345	1.41031	0.608623	6D	MCF7	75972.6	Long-chain-fatty-acid--CoA ligase OS=Homo sapiens OX=9606 GN=ACSL1 PE=1 SV=2	13557.1	12736.1	16436.2	19275.5	17506.2	23479.9
Q15011	2	1	6.6119	0.322776	0.364642	2.08533	0.141987	6D	MCF7	43834	Homocysteine-responsive endoplasmic reticulum-resident ubiquitin-like domain member 1 protein OS=Homo sapiens OX=9606 GN=HERPUD1 PE=1 SV=1	1243.15	1603.79	0	1981.05	1956.75	1999.02
O75947	8	1	75.128	0.479733	0.429445	1.35723	0.0935691	MCF7	6D	18548.3	ATP synthase subunit d_ mitochondrial OS=Homo sapiens OX=9606 GN=ATP5PD PE=1 SV=3	147.341	289.901	355.799	252.708	58.2243	273.378
Q9UIA9	16	3	82.9513	0.476613	0.429139	1.06372	0.0942423	MCF7	6D	125276	Exportin-7 OS=Homo sapiens OX=9606 GN=XPO7 PE=1 SV=3	4873.47	3996.4	4289	4333.02	4329.06	3708.54
Q13409-2	4	2	23.4296	0.123967	0.230749	1.29564	0.320705	MCF7	6D	71044	Isoform 2B of Cytoplasmic dynein 1 intermediate chain 2 OS=Homo sapiens OX=9606 GN=DYNC1I2	3818.3	2665.65	2957.7	2082.6	2586.5	2618.15
Q8WVM7	12	3	67.6099	0.590314	0.472362	1.07305	0.0744381	6D	MCF7	145397	Cohesin subunit SA-1 OS=Homo sapiens OX=9606 GN=STAG1 PE=1 SV=3	10539.8	11224.7	6755.45	10328.8	10487.4	9787.22
M0R0Y2	3	1	16.7311	0.245682	0.326647	1.31523	0.184126	6D	MCF7	29505.4	NSF attachment protein alpha OS=Homo sapiens OX=9606 GN=NAPA PE=1 SV=1	2818.54	3738.79	5328.17	4165.3	6184.73	5282.15
Q5H9U9	16	3	82.6493	0.136331	0.239441	1.53454	0.299174	MCF7	6D	199952	Probable ATP-dependent RNA helicase DDX60-like OS=Homo sapiens OX=9606 GN=DDX60L PE=2 SV=3	3421.17	3059.41	2644.82	2897.71	1221.21	1827.72
A0A2R8Y2F6	3	3	16.0207	0.416109	0.405106	1.15296	0.1092	MCF7	6D	117927	phosphatidylinositol-4_5-bisphosphate 3-kinase OS=Homo sapiens OX=9606 GN=PIK3CA PE=1 SV=1	5869.47	6229.83	8504.09	5585.98	7181	5103.07
P19174	19	4	102.656	0.701792	0.515047	1.19635	0.0620742	MCF7	6D	149844	1-phosphatidylinositol 4_5-bisphosphate phosphodiesterase gamma-1 OS=Homo sapiens OX=9606 GN=PLCG1 PE=1 SV=1	1298.66	820.012	483.079	886.717	418.787	869.233
O75400	17	3	103.194	0.756773	0.535052	1.03207	0.0578342	6D	MCF7	109090	Pre-mRNA-processing factor 40 homolog A OS=Homo sapiens OX=9606 GN=PRPF40A PE=1 SV=2	3791.34	3963.87	2684.66	3840.39	3269.08	3665.17
O00763	34	6	164.7	0.19908	0.293704	1.60095	0.221473	6D	MCF7	278537	Acetyl-CoA carboxylase 2 OS=Homo sapiens OX=9606 GN=ACACB PE=1 SV=3	7361.03	5591.78	2087.2	7366.11	8945.5	7766.75
Q96TA1	22	7	126.076	0.54451	0.455665	1.07725	0.0813562	6D	MCF7	84651.3	Protein Niban 2 OS=Homo sapiens OX=9606 GN=NIBAN2 PE=1 SV=3	13183.6	9552.32	8915.17	10264.2	12213.7	11618.2
Q8IVV2	10	3	53.1639	0.364049	0.386301	1.15597	0.125679	6D	MCF7	237788	Lipoxygenase homology domain-containing protein 1 OS=Homo sapiens OX=9606 GN=LOXHD1 PE=2 SV=4	6267.78	8166.11	4608.4	6999.13	7357.01	7656.2
P08621	6	2	36.5788	0.473602	0.428364	1.12607	0.0949001	6D	MCF7	51613.8	U1 small nuclear ribonucleoprotein 70 kDa OS=Homo sapiens OX=9606 GN=SNRNP70 PE=1 SV=2	10398.5	10998.5	19253.4	15870.2	15744.6	14160.6
Q9H5L6	6	1	27.5707	0.84831	0.569214	1.01699	0.0529588	6D	MCF7	104780	DNA transposase THAP9 OS=Homo sapiens OX=9606 GN=THAP9 PE=1 SV=2	4769.07	4842.42	3446.7	4828.42	4481.25	3970.39
REVERSE9206	4	1	17.8276	0.120565	0.226748	3.54077	0.327152	MCF7	6D	80883.8	Reversed Sequence 9206	250.522	1374.63	910.468	183.209	181.645	351.268
P07864	7	1	61.2668	0.272194	0.340528	1.27161	0.167465	6D	MCF7	36653.5	L-lactate dehydrogenase C chain OS=Homo sapiens OX=9606 GN=LDHC PE=1 SV=4	254590	258724	513405	437371	413465	454749
Q32MZ4	15	2	88.2476	0.386042	0.393484	1.40088	0.118235	6D	MCF7	89880.5	Leucine-rich repeat flightless-interacting protein 1 OS=Homo sapiens OX=9606 GN=LRRFIP1 PE=1 SV=2	1580.86	1388.75	0.89743	1435.46	1393.52	1332.32
A0A2R8Y6Y7	4	1	21.7748	0.306334	0.356966	1.36007	0.149506	6D	MCF7	53011.1	Succinate--CoA ligase [ADP-forming] subunit beta_ mitochondrial OS=Homo sapiens OX=9606 GN=SUCLA2 PE=1 SV=1	4316.42	4361	2025.34	4267.26	3950.16	6339.11
P54578	20	8	152.267	0.130783	0.236266	1.13433	0.308487	MCF7	6D	56525.4	Ubiquitin carboxyl-terminal hydrolase 14 OS=Homo sapiens OX=9606 GN=USP14 PE=1 SV=3	36960.3	41924.3	42988.4	37321.7	32513.5	37604.8
A0A7P0T871	6	3	31.3702	0.0173807	0.0816427	1.6553	0.827963	MCF7	6D	73416.1	Acyl-CoA dehydrogenase family member 9 OS=Homo sapiens OX=9606 GN=ACAD9 PE=1 SV=1	13265.5	12328.6	13264.7	5936.43	8966.72	8572.23
Q8TEA8	2	1	10.6734	0.381355	0.392129	1.43885	0.119758	6D	MCF7	23594.7	D-aminoacyl-tRNA deacylase 1 OS=Homo sapiens OX=9606 GN=DTD1 PE=1 SV=2	1957.97	2014.57	0	1651.05	2103.76	1961.06
A5D8W1	14	1	67.898	0.230409	0.313455	1.30905	0.195074	6D	MCF7	107138	Cilia- and flagella-associated protein 69 OS=Homo sapiens OX=9606 GN=CFAP69 PE=1 SV=3	479.789	601.881	296.367	646.066	532.069	625.787
P17040	4	1	20.0241	0.902271	0.58688	1.56759	0.051215	MCF7	6D	119879	Zinc finger and SCAN domain-containing protein 20 OS=Homo sapiens OX=9606 GN=ZSCAN20 PE=1 SV=3	516.341	41.5914	82.6088	169.258	106.325	133.031
Q9UDY4	6	1	38.9331	0.131258	0.236478	1.63478	0.307668	6D	MCF7	38035	DnaJ homolog subfamily B member 4 OS=Homo sapiens OX=9606 GN=DNAJB4 PE=1 SV=1	178.759	141.252	90.003	263.719	153.911	252.651
A8MT40	2	1	10.2908	0.0116821	0.0682829	2.26184	0.900619	6D	MCF7	89311.5	Pyruvate dehydrogenase phosphatase regulatory subunit OS=Homo sapiens OX=9606 GN=PDPR PE=1 SV=2	12364.9	18025.7	15670.7	25723.7	42291.5	36168.1
Q5T6H7	5	1	31.7809	0.029246	0.107271	2.10204	0.703582	MCF7	6D	62709.5	X-prolyl aminopeptidase 1 OS=Homo sapiens OX=9606 GN=XPNPEP1 PE=1 SV=1	4889.54	6526.88	3294.04	1985.33	2414.58	2598.27
P06744	45	10	384.594	0.0226744	0.0931132	1.37815	0.767817	MCF7	6D	63375.4	Glucose-6-phosphate isomerase OS=Homo sapiens OX=9606 GN=GPI PE=1 SV=4	27158.7	32050.7	24178.9	21386.4	19291.5	19829.7
P62995	3	2	11.0323	0.253733	0.331596	1.24252	0.178775	6D	MCF7	33779.8	Transformer-2 protein homolog beta OS=Homo sapiens OX=9606 GN=TRA2B PE=1 SV=1	5410.15	6000.88	3618.15	5995.36	7221.97	5456.79
P60953	5	1	45.5563	0.464563	0.424819	3.30289	0.0969247	MCF7	6D	21600.8	Cell division control protein 42 homolog OS=Homo sapiens OX=9606 GN=CDC42 PE=1 SV=2	9540.57	29.8172	1.91731	202.922	1932.07	763.164
P11908	3	2	16.8653	0.375306	0.388926	1.21185	0.121773	MCF7	6D	35168.4	Ribose-phosphate pyrophosphokinase 2 OS=Homo sapiens OX=9606 GN=PRPS2 PE=1 SV=2	3873.04	3282.99	5298.82	3302.26	4234.85	2740.48
Q96CW1	11	3	53.9426	0.19457	0.289842	1.16479	0.225796	6D	MCF7	49996.9	AP-2 complex subunit mu OS=Homo sapiens OX=9606 GN=AP2M1 PE=1 SV=2	1803.03	2479.98	2452.98	2650.89	2607.02	2588.14
Q9H1K0	6	1	42.2301	0.489543	0.43353	1.09392	0.0915081	6D	MCF7	89668.2	Rabenosyn-5 OS=Homo sapiens OX=9606 GN=RBSN PE=1 SV=2	7350.01	2160.8	623.436	3566.57	3928.85	3590.6
A0A5F9ZHM4	7	1	60.1489	0.693854	0.511446	1.21669	0.0627777	MCF7	6D	37579.5	L-lactate dehydrogenase OS=Homo sapiens OX=9606 GN=LDHB PE=1 SV=1	17936.6	15867.9	47466.4	38680.3	9640.1	18476
H0YMF9	6	2	30.725	0.0920857	0.200324	2.6114	0.392745	MCF7	6D	20743.3	Superkiller complex protein 8 OS=Homo sapiens OX=9606 GN=SKIC8 PE=1 SV=1	1206.98	1522.17	1293.61	1127.19	154.546	258.724
P06241	9	1	57.3925	0.312827	0.358628	1.74731	0.146458	6D	MCF7	61275.3	Tyrosine-protein kinase Fyn OS=Homo sapiens OX=9606 GN=FYN PE=1 SV=3	784.136	242.863	9.0307	632.984	810.428	366.857
Q12768	26	5	142.127	0.579376	0.467745	1.05219	0.0759779	6D	MCF7	135199	WASH complex subunit 5 OS=Homo sapiens OX=9606 GN=WASHC5 PE=1 SV=1	1532.22	1574.75	2031.49	1691.03	1810.36	1905.24
P62277	13	8	86.4459	0.277178	0.34301	1.08655	0.16462	MCF7	6D	17222.3	Small ribosomal subunit protein uS15 OS=Homo sapiens OX=9606 GN=RPS13 PE=1 SV=2	108155	117353	124783	118202	98755.2	105431
P36551	3	1	17.2239	0.748049	0.532643	1.06568	0.0584364	6D	MCF7	50950.4	Oxygen-dependent coproporphyrinogen-III oxidase_ mitochondrial OS=Homo sapiens OX=9606 GN=CPOX PE=1 SV=3	1850.99	1287.06	2664.11	1831.44	2662.66	1689.16
Q96RL7	27	5	162.622	0.107671	0.215523	1.1442	0.354008	MCF7	6D	362102	Intermembrane lipid transfer protein VPS13A OS=Homo sapiens OX=9606 GN=VPS13A PE=1 SV=2	12103.1	14118.9	13986.8	12495.6	10835.8	11810.1
O95803	1	1	4.7628	0.0269797	0.101963	5.59805	0.724515	6D	MCF7	101587	Bifunctional heparan sulfate N-deacetylase/N-sulfotransferase 3 OS=Homo sapiens OX=9606 GN=NDST3 PE=1 SV=1	182.201	304.562	670.611	2902.62	2610.04	966.381
Q69YN4	8	1	44.7569	0.511499	0.443515	2.05321	0.0871826	6D	MCF7	203679	Protein virilizer homolog OS=Homo sapiens OX=9606 GN=VIRMA PE=1 SV=2	610.569	335.162	3563.72	987.795	7417.83	853.239
REVERSE2929	17	3	88.1699	0.507825	0.442054	1.067	0.08788	6D	MCF7	210879	Reversed Sequence 2929	5326.63	1400.6	541.901	2378.51	2737.13	2640.55
P62906	11	2	74.643	0.328115	0.368167	1.11167	0.139682	MCF7	6D	25002.4	Large ribosomal subunit protein uL1 OS=Homo sapiens OX=9606 GN=RPL10A PE=1 SV=2	48396	64771	56822.6	47997.8	51810.6	53105.9
E9PHT3	5	1	29.9543	0.489082	0.43337	1.14252	0.0916031	6D	MCF7	56810.5	GRAM domain containing 1C OS=Homo sapiens OX=9606 GN=GRAMD1C PE=1 SV=1	11993.4	17163.6	745.182	11766.7	10982.5	11414.5
O76003	14	5	91.5902	0.575789	0.466821	1.051	0.0764976	6D	MCF7	37717.2	Glutaredoxin-3 OS=Homo sapiens OX=9606 GN=GLRX3 PE=1 SV=2	18536.7	15464.6	21639.3	19619.7	19432.1	19426.7
P19224	11	1	73.4587	0.00150996	0.0259253	1.86435	0.999762	6D	MCF7	61378.1	UDP-glucuronosyltransferase 1-6 OS=Homo sapiens OX=9606 GN=UGT1A6 PE=1 SV=2	8741.94	8326.52	10841.2	17086.3	17553.4	17393.5
Q00688	8	3	58.6433	0.61664	0.48276	1.05475	0.0709949	6D	MCF7	25233.9	Peptidyl-prolyl cis-trans isomerase FKBP3 OS=Homo sapiens OX=9606 GN=FKBP3 PE=1 SV=1	8274.87	10374.6	7220.95	9893.82	8939.58	8453.55
A0A8I5KRU1	5	1	44.2368	0.395443	0.397573	4.06161	0.115277	MCF7	6D	72301.7	Transcription initiation factor TFIID subunit 6 OS=Homo sapiens OX=9606 GN=TAF6 PE=1 SV=1	414.218	2475.65	151.057	263.135	311.179	174.386
Q07666	13	3	98.0493	0.239124	0.321144	1.19608	0.188693	6D	MCF7	48341.5	KH domain-containing_ RNA-binding_ signal transduction-associated protein 1 OS=Homo sapiens OX=9606 GN=KHDRBS1 PE=1 SV=1	3307.32	3663.18	4668.76	5432.41	4137.58	4351.45
Q03938	2	1	10.9483	0.578647	0.467639	1.26088	0.076083	MCF7	6D	71224.7	Zinc finger protein 90 OS=Homo sapiens OX=9606 GN=ZNF90 PE=2 SV=3	107.717	20.7923	1289.87	3.34135	1104.44	17.1361
Q8NBU5	4	2	12.857	0.110686	0.219775	1.48756	0.347359	MCF7	6D	41086.3	Outer mitochondrial transmembrane helix translocase OS=Homo sapiens OX=9606 GN=ATAD1 PE=1 SV=1	2646.02	2776.41	3671.99	2448.46	2269.08	1396.09
Q9UBC5	14	1	76.481	0.126998	0.232479	2.04072	0.315162	6D	MCF7	119313	Unconventional myosin-Ia OS=Homo sapiens OX=9606 GN=MYO1A PE=1 SV=1	280.068	64.2403	188.82	290.343	396.87	400.75
A0A087X256	18	4	109.036	0.00450492	0.0433987	1.32656	0.986264	6D	MCF7	137529	WASH complex subunit 4 OS=Homo sapiens OX=9606 GN=WASHC4 PE=1 SV=1	27614.4	31348.4	31027.5	38282.9	41965.2	39129.3
Q9UL46	14	6	99.4221	0.632645	0.488232	1.0404	0.0690719	MCF7	6D	27572.8	Proteasome activator complex subunit 2 OS=Homo sapiens OX=9606 GN=PSME2 PE=1 SV=4	35199.3	38156.9	42992.3	34298.5	40245.3	37286.9
A0A8Q3SIB2	2	1	10.1615	0.969119	0.60743	1.49456	0.0501205	MCF7	6D	43357.5	Cell division cycle associated 7 OS=Homo sapiens OX=9606 GN=CDCA7 PE=1 SV=1	1888.7	3241.7	130.611	1040.89	428.781	2050.43
M0R0F0	10	3	73.0053	0.416158	0.405106	1.07549	0.109186	6D	MCF7	22562	Ribosomal protein S5 (Fragment) OS=Homo sapiens OX=9606 GN=RPS5 PE=1 SV=1	9381.15	9786.53	12227.1	11253.3	11814.2	10697.1
Q9Y4A5	60	13	326.818	0.917536	0.591354	1.0254	0.0508632	MCF7	6D	442049	Transformation/transcription domain-associated protein OS=Homo sapiens OX=9606 GN=TRRAP PE=1 SV=3	88216.7	85188.3	122607	96292	87188.1	105198
Q13561	14	4	77.254	0.287185	0.34671	1.22427	0.159151	6D	MCF7	44345.1	Dynactin subunit 2 OS=Homo sapiens OX=9606 GN=DCTN2 PE=1 SV=4	1066.89	1334.01	1711.2	1440.53	2029.89	1563.89
A0A0J9YX62	5	1	34.0997	0.657314	0.498535	1.06364	0.0663417	6D	MCF7	36828.7	DnaJ heat shock protein family (Hsp40) member B6 OS=Homo sapiens OX=9606 GN=DNAJB6 PE=1 SV=1	5372.26	4233.48	7752.2	6718.66	6297.13	5446.87
A0A024R4E5	37	11	282.702	0.3343	0.371134	1.07523	0.137089	MCF7	6D	142067	Vigilin OS=Homo sapiens OX=9606 GN=HDLBP PE=1 SV=1	14792.5	16344.6	17520.4	15553.9	15887.2	13812
A0A8I5KNN2	21	4	123.311	0.433423	0.41167	1.12509	0.104518	MCF7	6D	90583.8	RNA helicase OS=Homo sapiens OX=9606 GN=DDX21 PE=1 SV=1	18413.5	13715	12879.3	13625.2	11870.3	14508.3
P35749	59	5	330.181	0.193734	0.288814	1.31247	0.226614	MCF7	6D	228195	Myosin-11 OS=Homo sapiens OX=9606 GN=MYH11 PE=1 SV=3	2544.9	3923.86	4102.48	2752.62	2898.18	2403.65
Q9NQT8	13	5	62.8537	0.00908301	0.0591188	1.1489	0.93478	6D	MCF7	204101	Kinesin-like protein KIF13B OS=Homo sapiens OX=9606 GN=KIF13B PE=1 SV=2	11433.4	11077.3	11189.5	12483.2	13625	12609.7
REVERSE6210	2	1	15.3711	0.6286	0.48777	2.81407	0.0695462	MCF7	6D	89579.1	Reversed Sequence 6210	5210.53	227.504	5978.48	440.011	2691.83	925.095
Q86T82	2	2	8.8721	0.575662	0.466821	1.47987	0.0765162	MCF7	6D	111082	Ubiquitin carboxyl-terminal hydrolase 37 OS=Homo sapiens OX=9606 GN=USP37 PE=1 SV=2	61.3446	207.898	3722.4	803.254	1487.61	406.432
Q6YHU6	10	1	46.7939	0.749422	0.532643	1.05416	0.0583399	MCF7	6D	223029	tRNA (32-2'-O)-methyltransferase regulator THADA OS=Homo sapiens OX=9606 GN=THADA PE=1 SV=1	8245.8	5657.7	7416.03	5995.76	5297.77	8930.71
P50991	29	11	221.197	0.0258447	0.0995632	1.15647	0.735467	MCF7	6D	58437.6	T-complex protein 1 subunit delta OS=Homo sapiens OX=9606 GN=CCT4 PE=1 SV=4	93335.9	93824.1	105200	82026.6	84569.6	86208
Q13144	5	2	17.6287	0.0275689	0.102632	1.55208	0.718955	6D	MCF7	81121.3	Translation initiation factor eIF2B subunit epsilon OS=Homo sapiens OX=9606 GN=EIF2B5 PE=1 SV=3	862.735	799.723	593.917	1321.89	1123.64	1056.53
Q8ND23	7	1	29.1401	0.00664421	0.0503159	1.50675	0.964833	MCF7	6D	151827	Capping protein_ Arp2/3 and myosin-I linker protein 3 OS=Homo sapiens OX=9606 GN=CARMIL3 PE=2 SV=2	7978.18	10185	9245.77	5844.88	6476.6	5869.29
Q5VST9-5	34	7	190.511	0.101276	0.210113	1.5865	0.368965	MCF7	6D	434061	Isoform 4 of Obscurin OS=Homo sapiens OX=9606 GN=OBSCN	16141.5	14139.8	14382.2	14301.9	6686.87	7163.38
H7BXZ5	42	5	217.754	0.775369	0.541472	1.03249	0.0566343	6D	MCF7	339314	non-specific serine/threonine protein kinase (Fragment) OS=Homo sapiens OX=9606 GN=KALRN PE=1 SV=1	10642.4	10295.5	7482.21	8915.71	11071.6	9356.2
P30837	9	1	53.5607	0.149193	0.250966	2.25318	0.279483	6D	MCF7	57705.6	Aldehyde dehydrogenase X_ mitochondrial OS=Homo sapiens OX=9606 GN=ALDH1B1 PE=1 SV=4	4518.34	3659.77	644.219	6832	6803.76	6242.49
P98161	6	1	25.5245	0.569835	0.465516	1.02743	0.0773767	6D	MCF7	467947	Polycystin-1 OS=Homo sapiens OX=9606 GN=PKD1 PE=1 SV=3	6066.72	1709.13	549.975	2091.29	3695.91	2766.96
REVERSE14196	2	1	10.0372	0.00474684	0.0439771	2.33975	0.984215	6D	MCF7	111925	Reversed Sequence 14196	12227.1	19545.3	13402.9	31860.7	35631.7	38206.6
O14735	4	2	24.6063	0.0701619	0.17167	1.20429	0.463872	MCF7	6D	23881	CDP-diacylglycerol--inositol 3-phosphatidyltransferase OS=Homo sapiens OX=9606 GN=CDIPT PE=1 SV=1	1668.41	1359.11	1601.81	1191.07	1372.67	1280.28
P20340	9	4	74.5127	0.485978	0.432488	1.03551	0.0922476	MCF7	6D	23706.9	Ras-related protein Rab-6A OS=Homo sapiens OX=9606 GN=RAB6A PE=1 SV=3	32142.4	34218.4	30059.1	31549.3	29588.5	31975.8
O94889	1	1	4.8457	0.402909	0.400883	1.38618	0.113016	6D	MCF7	64893.2	Kelch-like protein 18 OS=Homo sapiens OX=9606 GN=KLHL18 PE=1 SV=3	33630.8	18601.2	737.543	22805.4	32762.4	17857.7
P68371	38	1	425.654	0.763154	0.536311	1.01636	0.0574098	MCF7	6D	50287.4	Tubulin beta-4B chain OS=Homo sapiens OX=9606 GN=TUBB4B PE=1 SV=1	153572	150909	171627	148747	160883	158814
REVERSE4816	25	3	127.073	0.235392	0.317415	1.4973	0.191381	MCF7	6D	77801.1	Reversed Sequence 4816	220.29	503.692	340.769	203.602	276.983	230.529
A0A0U1RQT1	5	1	32.289	0.543373	0.455429	1.60148	0.0815445	6D	MCF7	63697.5	Arf-GAP with coiled-coil_ ANK repeat and PH domain-containing protein (Fragment) OS=Homo sapiens OX=9606 GN=ACAP2 PE=1 SV=1	309.109	150.359	7.9211	209.142	48.5647	490.808
O75182-2	13	1	74.0049	0.106849	0.214958	3.90763	0.355865	6D	MCF7	130329	Isoform 2 of Paired amphipathic helix protein Sin3b OS=Homo sapiens OX=9606 GN=SIN3B	0	0	6636.82	6191.72	9169.79	10572.7
Q9NSD9	18	7	96.4793	0.524599	0.449388	1.02739	0.0847782	MCF7	6D	66743	Phenylalanine--tRNA ligase beta subunit OS=Homo sapiens OX=9606 GN=FARSB PE=1 SV=3	11593.5	11060.4	12529.2	11264	11504.9	11476.3
P07814	48	10	327.206	0.830429	0.561609	1.02543	0.0537145	6D	MCF7	172188	Bifunctional glutamate/proline--tRNA ligase OS=Homo sapiens OX=9606 GN=EPRS1 PE=1 SV=5	14708	16562.8	18770.6	14941.6	19553.7	16818.7
Q14257	12	4	80.3228	0.723594	0.524077	1.05977	0.0602639	6D	MCF7	36933.5	Reticulocalbin-2 OS=Homo sapiens OX=9606 GN=RCN2 PE=1 SV=1	26436.5	9212.23	7584.56	9325.47	19778.9	16712.9
A0A994J5B1	6	1	30.9863	1	0.613387	1	1	---	---	119045	Erythrocyte membrane protein band 4.1 like 2 OS=Homo sapiens OX=9606 GN=EPB41L2 PE=1 SV=1	0	0	0	0	0	0
Q86TJ2	3	1	15.5503	1	0.613387	1	1	---	---	49040.7	Transcriptional adapter 2-beta OS=Homo sapiens OX=9606 GN=TADA2B PE=1 SV=2	0	0	0	0	0	0
Q86YE8	7	1	34.957	1	0.613387	1	1	---	---	80462.6	Zinc finger protein 573 OS=Homo sapiens OX=9606 GN=ZNF573 PE=2 SV=4	0	0	0	0	0	0
REVERSE13782	4	1	25.9234	1	0.613387	1	1	---	---	78949.3	Reversed Sequence 13782	0	0	0	0	0	0
E7ESG8	4	1	33.2701	0.373901	0.388002	Infinity	0.122249	6D	MCF7	17025.4	Serine/threonine-protein phosphatase (Fragment) OS=Homo sapiens OX=9606 GN=PPP2CA PE=1 SV=1	0	0	0	0	1717.37	0
P56270-4	2	1	9.597	1	0.613387	1	1	---	---	18219.6	Isoform 4 of Myc-associated zinc finger protein OS=Homo sapiens OX=9606 GN=MAZ	0	0	0	0	0	0
Q6ZSZ6	2	1	10.2423	0.373901	0.388002	Infinity	0.122249	MCF7	6D	118886	Teashirt homolog 1 OS=Homo sapiens OX=9606 GN=TSHZ1 PE=1 SV=2	0	0	274.964	0	0	0
REVERSE8280	3	1	15.3443	1	0.613387	1	1	---	---	106689	Reversed Sequence 8280	0	0	0	0	0	0
REVERSE9188	4	1	20.1521	1	0.613387	1	1	---	---	106917	Reversed Sequence 9188	0	0	0	0	0	0
O75197	5	1	24.4711	0.373901	0.388002	Infinity	0.122249	MCF7	6D	182395	Low-density lipoprotein receptor-related protein 5 OS=Homo sapiens OX=9606 GN=LRP5 PE=1 SV=2	5.82022	0	0	0	0	0
O75467	5	1	28.6244	0.373901	0.388002	Infinity	0.122249	6D	MCF7	62301.6	Zinc finger protein 324A OS=Homo sapiens OX=9606 GN=ZNF324 PE=2 SV=1	0	0	0	0	696.724	0
O60293	15	3	70.1863	0.394001	0.396778	1.35158	0.115722	MCF7	6D	228295	Zinc finger C3H1 domain-containing protein OS=Homo sapiens OX=9606 GN=ZFC3H1 PE=1 SV=3	1377.12	1359.49	687.833	931.096	547.49	1055.09
Q8NFT6-3	1	1	5.3192	0.0738867	0.176237	1.18355	0.450028	6D	MCF7	55824.6	Isoform 3 of Protein DBF4 homolog B OS=Homo sapiens OX=9606 GN=DBF4B	12434.8	10958.7	10873.8	14532.1	12127.8	13897.2
Q9UK32	1	1	4.5281	0.373901	0.388002	Infinity	0.122249	6D	MCF7	84442.5	Ribosomal protein S6 kinase alpha-6 OS=Homo sapiens OX=9606 GN=RPS6KA6 PE=1 SV=1	0	0	0	0	1784.9	0
A0A286YES2	16	2	92.4692	0.7153	0.519562	1.28247	0.0609319	6D	MCF7	198802	RANBP2 like and GRIP domain containing 1 OS=Homo sapiens OX=9606 GN=RGPD1 PE=4 SV=1	182.025	258.257	153.813	336.571	108.261	317.075
O15440	13	1	67.259	0.945623	0.603094	1.00687	0.0503742	MCF7	6D	161744	ATP-binding cassette sub-family C member 5 OS=Homo sapiens OX=9606 GN=ABCC5 PE=1 SV=2	14838.8	13876.7	9744.29	15198.2	9042.36	13956.7
A0A2R8Y5N1	10	2	45.7953	0.596981	0.47595	1.05385	0.0735317	6D	MCF7	140155	Diaphanous related formin 1 OS=Homo sapiens OX=9606 GN=DIAPH1 PE=1 SV=1	1422.54	1733.42	1440.96	1659.79	1418.17	1766.48
A0A7P0T7Z8	5	1	32.979	0.000672865	0.0194648	4.94299	0.999998	MCF7	6D	136809	Abelson helper integration site 1 OS=Homo sapiens OX=9606 GN=AHI1 PE=1 SV=1	1692.45	1667.11	2473.32	402.063	458.513	319.456
O94919	2	1	10.7124	0.940535	0.601166	8.11069	0.0504477	MCF7	6D	55758	Endonuclease domain-containing 1 protein OS=Homo sapiens OX=9606 GN=ENDOD1 PE=1 SV=2	904.17	0	1061.61	162.108	37.7409	42.5195
Q6VY07	3	1	12.3934	0.475261	0.428886	1.12954	0.0945366	MCF7	6D	105298	Phosphofurin acidic cluster sorting protein 1 OS=Homo sapiens OX=9606 GN=PACS1 PE=1 SV=2	79338.2	63206.3	65742.6	84267.4	47715.7	52416.2
Q13033	3	1	14.9317	0.00474731	0.0439771	2.10056	0.984211	6D	MCF7	87608.6	Striatin-3 OS=Homo sapiens OX=9606 GN=STRN3 PE=1 SV=3	93427.6	115408	146714	237497	262403	246953
Q7Z3Z4	6	1	34.174	0.607047	0.479665	1.26917	0.0722079	MCF7	6D	97900.3	Piwi-like protein 4 OS=Homo sapiens OX=9606 GN=PIWIL4 PE=1 SV=2	335.174	354.266	795.302	466.682	364.548	338.626
O43776	14	3	94.916	0.709499	0.517222	1.07646	0.0614141	6D	MCF7	63798.4	Asparagine--tRNA ligase_ cytoplasmic OS=Homo sapiens OX=9606 GN=NARS1 PE=1 SV=1	10704.2	13458.5	16395.5	12593.7	18517.5	12548.2
P20339	11	3	70.1704	0.043799	0.130589	1.13483	0.593706	MCF7	6D	23886.8	Ras-related protein Rab-5A OS=Homo sapiens OX=9606 GN=RAB5A PE=1 SV=2	6557.25	7477.21	6983.72	6121.28	5982.76	6416.97
Q6IQ32	4	1	17.0365	0.11662	0.224197	1.33361	0.334946	6D	MCF7	124373	Activity-dependent neuroprotector homeobox protein 2 OS=Homo sapiens OX=9606 GN=ADNP2 PE=1 SV=1	1782.3	1890.74	2457.79	2943.42	3043.57	2189.14
REVERSE12526	2	1	9.4658	0.911214	0.58885	1.9926	0.0510015	MCF7	6D	56439.9	Reversed Sequence 12526	129.865	1324.7	6.12551	351.432	16.0446	365.582
Q8TE73	48	5	278.356	0.904445	0.587419	1.01082	0.0511612	MCF7	6D	532843	Dynein axonemal heavy chain 5 OS=Homo sapiens OX=9606 GN=DNAH5 PE=1 SV=3	5503.14	5245.53	6408.21	5669.93	6302.2	5001.12
O94804	13	4	75.3255	0.0117759	0.0682829	1.43749	0.89938	MCF7	6D	112820	Serine/threonine-protein kinase 10 OS=Homo sapiens OX=9606 GN=STK10 PE=1 SV=1	21699.8	17829.5	19161.7	12040.1	14368.7	14420
Q8N201	5	1	25.5346	0.895043	0.585248	1.49346	0.0514031	6D	MCF7	246522	Integrator complex subunit 1 OS=Homo sapiens OX=9606 GN=INTS1 PE=1 SV=2	135.739	263.397	23.325	447.376	18.6189	164.935
Q8NEZ3	7	2	27.8188	0.30025	0.353845	1.3586	0.152461	6D	MCF7	153520	WD repeat-containing protein 19 OS=Homo sapiens OX=9606 GN=WDR19 PE=1 SV=2	762.031	238.728	318.964	515.596	692.408	584.978
Q96DT5	31	5	162.983	0.361455	0.384767	1.13925	0.12661	MCF7	6D	524533	Dynein axonemal heavy chain 11 OS=Homo sapiens OX=9606 GN=DNAH11 PE=1 SV=4	16234	17298.1	22807.2	18012	16638.4	14802.4
Q99497	11	3	106.155	0.260018	0.335067	1.07326	0.174781	MCF7	6D	20062.2	Parkinson disease protein 7 OS=Homo sapiens OX=9606 GN=PARK7 PE=1 SV=2	39196.7	36028.3	39097.6	32356	36151	38011.6
P15531	21	4	189.894	0.206623	0.297345	1.14946	0.214562	MCF7	6D	17319.8	Nucleoside diphosphate kinase A OS=Homo sapiens OX=9606 GN=NME1 PE=1 SV=1	4964.67	5245.84	6479.87	5133.34	4858.53	4528.35
O60673	11	1	48.721	0.917745	0.591354	1.00613	0.0508588	6D	MCF7	356198	DNA polymerase zeta catalytic subunit OS=Homo sapiens OX=9606 GN=REV3L PE=1 SV=2	15856.9	21951.8	19335.7	18637.3	17661.4	21196.2
P05455	20	11	167.014	0.202611	0.296063	1.08784	0.21819	MCF7	6D	47008.2	Lupus La protein OS=Homo sapiens OX=9606 GN=SSB PE=1 SV=2	72623.5	75936.3	77000.5	61901.8	71775.2	73670.6
A0A1W2PR46	13	1	128.8	0.09056	0.19869	1.50888	0.396986	MCF7	6D	57530.8	Glial fibrillary acidic protein OS=Homo sapiens OX=9606 GN=GFAP PE=1 SV=1	14920.4	10836.2	16242.5	11907.1	8565.07	7362.48
F8W9U4	15	2	96.6199	0.0317964	0.112283	1.40758	0.681422	MCF7	6D	89018.2	Microtubule-associated protein OS=Homo sapiens OX=9606 GN=MAP4 PE=1 SV=1	41287.1	43568.3	52940.3	36139.1	33568	28188.4
Q3SY69	5	1	28.2407	0.249457	0.328161	1.46438	0.181583	6D	MCF7	102430	Mitochondrial 10-formyltetrahydrofolate dehydrogenase OS=Homo sapiens OX=9606 GN=ALDH1L2 PE=1 SV=2	240.934	597.991	795.306	864.767	826.449	701.921
P36406	9	1	51.1047	0.393397	0.396717	1.21022	0.11591	6D	MCF7	65549.4	E3 ubiquitin-protein ligase TRIM23 OS=Homo sapiens OX=9606 GN=TRIM23 PE=1 SV=1	5163.11	8385.75	3247.01	6356.56	6861.62	7108.6
A0A0B4J1W3	24	6	148.459	0.161889	0.262054	1.54768	0.262277	6D	MCF7	102456	N-alpha-acetyltransferase 15_ NatA auxiliary subunit OS=Homo sapiens OX=9606 GN=NAA15 PE=1 SV=1	4657.95	4252.21	11219.7	9831.82	9885.24	11437.6
Q9NRG1	1	1	5.388	0.00783233	0.0544559	1.58009	0.950644	MCF7	6D	25844.7	Phosphoribosyltransferase domain-containing protein 1 OS=Homo sapiens OX=9606 GN=PRTFDC1 PE=1 SV=1	139022	134829	141255	72209.2	92864.6	97637.1
Q2WGJ9	15	1	87.8481	0.89145	0.584422	1.00537	0.0515017	MCF7	6D	210563	Fer-1-like protein 6 OS=Homo sapiens OX=9606 GN=FER1L6 PE=2 SV=2	8144.05	8010.93	8670.95	8608.28	8338.33	7746.8
A0A2U3TZI5	1	1	5.4687	0.526438	0.449857	1.07411	0.0844506	6D	MCF7	29970.9	BTB/POZ domain-containing protein KCTD11 OS=Homo sapiens OX=9606 GN=KCTD11 PE=1 SV=1	2769.34	3277.2	3324.54	3788.52	2880.03	3396.99
O15067	11	3	59.9551	0.0961452	0.20485	3.40038	0.381882	MCF7	6D	146388	Phosphoribosylformylglycinamidine synthase OS=Homo sapiens OX=9606 GN=PFAS PE=1 SV=4	1044.06	736.268	242.812	322.367	119.188	153.42
Q8IZD9	8	1	41.9188	0.527179	0.449857	1.06576	0.0843193	6D	MCF7	235157	Dedicator of cytokinesis protein 3 OS=Homo sapiens OX=9606 GN=DOCK3 PE=1 SV=1	49350.3	60019.3	71684.7	64665.2	62777.2	65518.3
Q9NXD2	14	2	73.0865	0.339493	0.374395	1.24962	0.134974	MCF7	6D	89242.7	Myotubularin-related protein 10 OS=Homo sapiens OX=9606 GN=MTMR10 PE=1 SV=3	3051.25	4675.39	3340.42	2039.2	3458.78	3358.39
Q9Y446	12	2	69.8044	0.585393	0.470315	1.12174	0.0751226	MCF7	6D	87538.5	Plakophilin-3 OS=Homo sapiens OX=9606 GN=PKP3 PE=1 SV=1	2633.23	1988.36	3319.4	2541.1	2009.2	2528.84
REVERSE6612	4	1	17.5386	0.206397	0.297234	1.44596	0.214764	6D	MCF7	96896.5	Reversed Sequence 6612	74031	106125	38201.4	109674	102649	103415
Q9NYU2	33	10	185.466	0.0856926	0.192631	1.39631	0.411141	6D	MCF7	177931	UDP-glucose:glycoprotein glucosyltransferase 1 OS=Homo sapiens OX=9606 GN=UGGT1 PE=1 SV=3	13816.3	14662.7	22656.1	25011.1	23239.8	23149.6
Q14315	29	3	215.868	0.876236	0.578658	1.00306	0.0519576	6D	MCF7	293589	Filamin-C OS=Homo sapiens OX=9606 GN=FLNC PE=1 SV=3	2279.86	1799.63	3491	2478.42	2911.57	2203.7
Q969Q6	8	1	47.16	0.410072	0.403282	1.86367	0.110918	6D	MCF7	53601	Serine/threonine-protein phosphatase 2A regulatory subunit B'' subunit gamma OS=Homo sapiens OX=9606 GN=PPP2R3C PE=1 SV=1	89.8463	17.6393	0	10.8616	127.963	61.4927
P35251	7	2	32.642	0.430325	0.410615	1.12242	0.10533	6D	MCF7	128768	Replication factor C subunit 1 OS=Homo sapiens OX=9606 GN=RFC1 PE=1 SV=4	10544.9	2442.89	91.1993	5367.93	6422.87	2889.35
Q5THJ4	57	13	305.617	0.582441	0.468698	1.0338	0.0755398	6D	MCF7	495680	Intermembrane lipid transfer protein VPS13D OS=Homo sapiens OX=9606 GN=VPS13D PE=1 SV=2	9505.43	11555.9	10942.1	10862	11413.3	10809.7
A0A3B3IT68	1	1	5.0021	0.0979452	0.20621	3.20555	0.377251	6D	MCF7	50694.1	Phospholipase D family member 4 OS=Homo sapiens OX=9606 GN=PLD4 PE=1 SV=1	275.958	40.8022	367.682	840.39	775.472	578.149
Q13237	4	1	20.7688	0.969754	0.60743	1.03333	0.0501156	MCF7	6D	88116.6	cGMP-dependent protein kinase 2 OS=Homo sapiens OX=9606 GN=PRKG2 PE=1 SV=1	325.283	1009.95	481.161	956.283	465.139	336.391
P31930	13	3	54.8249	0.0926511	0.200576	1.41751	0.391195	6D	MCF7	53330.2	Cytochrome b-c1 complex subunit 1_ mitochondrial OS=Homo sapiens OX=9606 GN=UQCRC1 PE=1 SV=3	8212.55	8190.91	4929.44	10304.4	9713.86	10221.4
A0A804HI24	19	7	133.547	0.556347	0.460732	1.07929	0.0794464	6D	MCF7	51570.6	Fumarate hydratase_ mitochondrial OS=Homo sapiens OX=9606 GN=FH PE=1 SV=1	42409.6	36620	25412.5	38578.8	37819.8	36324.5
O43242	18	6	118.001	0.775198	0.541472	1.03928	0.0566448	MCF7	6D	61091.7	26S proteasome non-ATPase regulatory subunit 3 OS=Homo sapiens OX=9606 GN=PSMD3 PE=1 SV=2	14486.6	16731.8	12291.2	16111	11807.3	13946.8
P07305	6	4	29.9878	0.0345379	0.115029	1.13116	0.659124	6D	MCF7	20863	Histone H1.0 OS=Homo sapiens OX=9606 GN=H1-0 PE=1 SV=3	33424.2	33775	37162.1	40942.7	38341.5	38765.3
Q15019	13	6	110.497	0.634685	0.488232	1.02999	0.0688356	6D	MCF7	41715.7	Septin-2 OS=Homo sapiens OX=9606 GN=SEPTIN2 PE=1 SV=1	19325.1	16393.6	19551.5	18145.3	18944	19838.8
A0AA34QVE6	8	3	62.3224	0.0244795	0.0971332	1.14868	0.749074	MCF7	6D	105149	Ubiquitin associated protein 2 like OS=Homo sapiens OX=9606 GN=UBAP2L PE=4 SV=1	5932.83	5689.94	6471.2	5161.19	5327.83	5262.97
Q9BX26	10	2	57.242	0.117775	0.224652	1.19983	0.332626	MCF7	6D	177350	Synaptonemal complex protein 2 OS=Homo sapiens OX=9606 GN=SYCP2 PE=2 SV=2	49181.1	49442.8	60779.8	48463.3	44732.5	39658.9
P41252	43	14	297.076	0.547717	0.457388	1.06207	0.0808298	6D	MCF7	145810	Isoleucine--tRNA ligase_ cytoplasmic OS=Homo sapiens OX=9606 GN=IARS1 PE=1 SV=2	21429.5	25894.9	29807.6	26004.2	29458	26457.2
Q8NA47	9	1	46.7346	0.829014	0.561033	1.33617	0.0537782	MCF7	6D	66364.5	Coiled-coil domain-containing protein 63 OS=Homo sapiens OX=9606 GN=CCDC63 PE=2 SV=1	70.8575	105.068	3.26825	23.0409	81.6625	29.406
P05386	2	1	30.7107	0.188287	0.284875	1.2668	0.232076	6D	MCF7	11628	Large ribosomal subunit protein P1 OS=Homo sapiens OX=9606 GN=RPLP1 PE=1 SV=1	9843.22	5922.79	6836.65	8633.14	9447.02	10552.8
REVERSE10005	2	1	10.6571	0.109685	0.218475	62.8428	0.34954	MCF7	6D	88956.2	Reversed Sequence 10005	21382.2	5488.95	170.726	159.188	98.5335	172.588
A0A8V8TLZ9	2	1	14.6796	0.256066	0.33268	2.06257	0.177275	MCF7	6D	130394	Ubiquitin specific peptidase 28 OS=Homo sapiens OX=9606 GN=USP28 PE=1 SV=1	1460	626.472	2566.69	547.812	1164.29	543.903
O95239	5	1	23.2119	0.419842	0.406112	1.3058	0.108161	6D	MCF7	141478	Chromosome-associated kinesin KIF4A OS=Homo sapiens OX=9606 GN=KIF4A PE=1 SV=3	23029.1	14372.3	2647.63	16240.5	20164.1	15891.5
A0A087X1M1	2	1	10.3693	0.829512	0.561179	1.19985	0.0537557	6D	MCF7	21115.4	IZUMO family member 4 OS=Homo sapiens OX=9606 GN=IZUMO4 PE=1 SV=1	492.215	79.7141	183.52	339.583	73.8285	493.01
A0A8I5KR05	2	1	12.7355	0.375595	0.388926	12.1393	0.121675	MCF7	6D	212552	SET binding factor 1 OS=Homo sapiens OX=9606 GN=SBF1 PE=1 SV=1	768.209	361.515	0	0	0	93.0636
Q06210	25	10	158.318	0.102069	0.211098	1.15822	0.367045	MCF7	6D	79605	Glutamine--fructose-6-phosphate aminotransferase [isomerizing] 1 OS=Homo sapiens OX=9606 GN=GFPT1 PE=1 SV=3	28690.7	32031	35275.8	27647.3	26028.9	29207.3
REVERSE9133	3	1	13.6126	0.59168	0.473076	1.12306	0.0742503	MCF7	6D	72585.1	Reversed Sequence 9133	228.176	294.557	391.597	233.423	473.048	107.673
P54886	28	18	196.867	0.00584486	0.0476277	1.26854	0.973616	6D	MCF7	88043.8	Delta-1-pyrroline-5-carboxylate synthase OS=Homo sapiens OX=9606 GN=ALDH18A1 PE=1 SV=2	46744.7	52298.1	51111.7	65947	60035.7	64495.1
Q9NRW7	13	1	65.7783	0.0837653	0.18987	1.45952	0.417026	6D	MCF7	65476.2	Vacuolar protein sorting-associated protein 45 OS=Homo sapiens OX=9606 GN=VPS45 PE=1 SV=1	1745.16	1902.83	3033.47	3090.01	3110.88	3550.87
A0A7I2YQ75	4	1	18.8928	0.297453	0.352426	172.791	0.153852	6D	MCF7	141856	Ubiquitin specific peptidase 40 OS=Homo sapiens OX=9606 GN=USP40 PE=1 SV=1	0	8.14145	0	0	1385.7	21.0683
P35606	30	10	193.094	0.621006	0.485225	1.05537	0.0704579	6D	MCF7	103343	Coatomer subunit beta' OS=Homo sapiens OX=9606 GN=COPB2 PE=1 SV=2	12202.4	16070.2	18249.7	17513.9	15555	16029.2
A0A6I8PLG0	9	1	45.3602	0.558685	0.462083	1.11997	0.0790798	MCF7	6D	135517	Adhesion G protein-coupled receptor L2 OS=Homo sapiens OX=9606 GN=ADGRL2 PE=1 SV=1	6174.96	4077.24	5906.84	5760.7	3964.04	4703.42
Q3MIN7	4	2	20.0447	0.625797	0.487058	1.05798	0.0698795	MCF7	6D	78575.8	Ral guanine nucleotide dissociation stimulator-like 3 OS=Homo sapiens OX=9606 GN=RGL3 PE=1 SV=3	1460.07	1216.35	1416.25	1031.56	1482.77	1354.06
Q6YHK3	6	1	30.0691	0.319107	0.361934	1.30261	0.143609	6D	MCF7	162602	CD109 antigen OS=Homo sapiens OX=9606 GN=CD109 PE=1 SV=2	2030.71	2761.26	3840.04	2888.5	4898.78	3456.82
Q3MJ62	3	1	13.1148	0.298005	0.352574	1.15895	0.153576	6D	MCF7	45867.9	Zinc finger and SCAN domain-containing protein 23 OS=Homo sapiens OX=9606 GN=ZSCAN23 PE=1 SV=1	8208.1	5521.53	6686.2	8720.3	7941.36	6999.36
P17661	6	1	46.8385	0.588415	0.471202	1.16963	0.0747007	MCF7	6D	53592.9	Desmin OS=Homo sapiens OX=9606 GN=DES PE=1 SV=3	7251.05	10730.9	14465.1	9362.39	8870.31	9508.66
H7C0W4	1	1	6.0229	0.0972194	0.205115	2.82317	0.379105	6D	MCF7	18502.5	SOSS complex subunit B2 (Fragment) OS=Homo sapiens OX=9606 GN=NABP1 PE=1 SV=1	22090	11673.8	2691.88	30353	37347.6	35220.2
A0A494BZV2	36	5	183.955	0.247287	0.327252	1.58554	0.183037	MCF7	6D	276320	Myosin phosphatase Rho interacting protein OS=Homo sapiens OX=9606 GN=MPRIP PE=1 SV=1	59245	30871.6	78053	44177.3	30764.9	31122.2
Q15751	26	5	122.352	0.0681644	0.168229	1.50827	0.471655	6D	MCF7	539129	Probable E3 ubiquitin-protein ligase HERC1 OS=Homo sapiens OX=9606 GN=HERC1 PE=1 SV=2	2555.57	1876.64	1987.03	3283.54	3912.06	2486.36
A0A1B0GTN0	3	1	14.1423	0.196942	0.292065	1.66156	0.223504	MCF7	6D	248765	Voltage-dependent L-type calcium channel subunit alpha OS=Homo sapiens OX=9606 GN=CACNA1D PE=1 SV=1	556.652	271.253	417.393	270.14	342.976	136.36
Q96A33	9	5	61.782	0.0398717	0.123693	1.58662	0.619748	MCF7	6D	56159.1	PAT complex subunit CCDC47 OS=Homo sapiens OX=9606 GN=CCDC47 PE=1 SV=1	5390.12	5820.34	5383.74	3955.01	2474.77	4029.03
P04080	5	4	31.6098	0.085611	0.192631	1.33272	0.411387	6D	MCF7	11196.6	Cystatin-B OS=Homo sapiens OX=9606 GN=CSTB PE=1 SV=2	50266.2	36520.2	45504	54214.8	52978.9	69112.8
Q9H0R5	2	1	7.9276	0.388731	0.394811	1.61644	0.117375	6D	MCF7	68741.5	Guanylate-binding protein 3 OS=Homo sapiens OX=9606 GN=GBP3 PE=1 SV=3	317.275	410.947	27.5842	350.825	646.976	223.917
Q96DB5	5	1	28.6819	0.352417	0.380845	1.23698	0.129943	MCF7	6D	36036.2	Regulator of microtubule dynamics protein 1 OS=Homo sapiens OX=9606 GN=RMDN1 PE=1 SV=1	18687.7	12704.5	21164.6	13914.2	17186.2	11387.3
A0A8V8TL51	4	2	19.6666	0.0960451	0.20485	1.17648	0.382142	6D	MCF7	141417	1-phosphatidylinositol 4_5-bisphosphate phosphodiesterase gamma OS=Homo sapiens OX=9606 GN=PLCG2 PE=1 SV=1	5850.65	5756.09	4799.5	6964.71	6276.45	6060.47
H0YNG3	3	1	22.1929	0.200449	0.294479	1.30265	0.220189	6D	MCF7	18764.9	Signal peptidase complex catalytic subunit SEC11 OS=Homo sapiens OX=9606 GN=SEC11A PE=1 SV=1	5197.87	10272	6735.8	9455.52	9712.37	9758.36
Q9UBQ7	6	1	35.6108	0.479312	0.429445	1.06422	0.0936595	6D	MCF7	36067.5	Glyoxylate reductase/hydroxypyruvate reductase OS=Homo sapiens OX=9606 GN=GRHPR PE=1 SV=1	3330.7	3880.85	3413.44	3317.64	3996.43	3993.28
P60842	34	10	291.234	0.00630455	0.0490491	1.66744	0.968656	MCF7	6D	46382.2	Eukaryotic initiation factor 4A-I OS=Homo sapiens OX=9606 GN=EIF4A1 PE=1 SV=1	30964.2	30452.3	23089.7	16558	17188.4	16933.8
P00403	8	3	47.346	0.000928555	0.0215044	1.62015	0.999985	MCF7	6D	25736.2	Cytochrome c oxidase subunit 2 OS=Homo sapiens OX=9606 GN=MT-CO2 PE=1 SV=1	23226	21024.4	24073.9	13059.4	14768.2	14344.1
F5GY56	7	2	46.8555	0.0433522	0.130035	2.00872	0.596555	6D	MCF7	27946.1	Pre-mRNA-processing factor 19 (Fragment) OS=Homo sapiens OX=9606 GN=PRPF19 PE=1 SV=1	5378.6	11331.5	6171.73	12300.4	17867.1	15795.6
O95340	28	15	172.376	0.0878094	0.195842	1.18338	0.404865	MCF7	6D	70071.1	Bifunctional 3'-phosphoadenosine 5'-phosphosulfate synthase 2 OS=Homo sapiens OX=9606 GN=PAPSS2 PE=1 SV=2	28502.1	28212.2	34402.5	24030.6	25819.5	27146.9
REVERSE1451	4	2	28.9149	0.676854	0.505273	2.12957	0.0643678	MCF7	6D	156796	Reversed Sequence 1451	665.846	939.513	76.8951	235.877	366.343	187.731
O75164	6	2	25.9512	0.382413	0.392129	1.42379	0.119411	6D	MCF7	122658	Lysine-specific demethylase 4A OS=Homo sapiens OX=9606 GN=KDM4A PE=1 SV=2	4080.97	5997.51	201.235	4795.66	5168.64	4671.87
Q92831	5	1	25.4858	0.623098	0.485989	1.28613	0.070204	MCF7	6D	94096.7	Histone acetyltransferase KAT2B OS=Homo sapiens OX=9606 GN=KAT2B PE=1 SV=3	4561.67	2271.35	8269.51	7296.35	2435.26	2010.97
A0A0C4DFZ1	2	1	16.0121	0.819544	0.556895	1.96206	0.0542196	MCF7	6D	29687.1	Syntaxin-1A OS=Homo sapiens OX=9606 GN=STX1A PE=1 SV=1	316.744	186.352	2349.88	639.59	634.866	179.619
P43304	21	8	150.33	0.0851903	0.192361	1.14124	0.412659	MCF7	6D	81366.1	Glycerol-3-phosphate dehydrogenase_ mitochondrial OS=Homo sapiens OX=9606 GN=GPD2 PE=1 SV=3	18527.5	19018.5	22158.3	17750.4	17142.4	17422.7
P30040	11	5	77.9126	0.534951	0.451842	1.04488	0.0829653	MCF7	6D	29050.5	Endoplasmic reticulum resident protein 29 OS=Homo sapiens OX=9606 GN=ERP29 PE=1 SV=4	34827.9	32250.9	36577.9	29445.5	35116.4	34642.8
P62899	8	1	36.3827	0.635363	0.488395	1.03943	0.0687575	6D	MCF7	14462.9	Large ribosomal subunit protein eL31 OS=Homo sapiens OX=9606 GN=RPL31 PE=1 SV=1	206.347	376.483	260.116	514.399	29.1413	332.646
Q15759	2	1	11.7899	0.634013	0.488232	1.20647	0.0689133	6D	MCF7	41585.4	Mitogen-activated protein kinase 11 OS=Homo sapiens OX=9606 GN=MAPK11 PE=1 SV=2	1087.51	397.468	490.81	2058.35	122.798	202.594
D6RD46	8	3	40.8381	0.320895	0.363308	1.38377	0.142815	6D	MCF7	110904	LIM and calponin homology domains 1 OS=Homo sapiens OX=9606 GN=LIMCH1 PE=1 SV=1	6688.96	6465.29	1946.65	6484.84	7445.22	6966.08
A0A499FI31	6	1	31.7448	0.390375	0.396278	1.34305	0.116856	6D	MCF7	112813	Spliceosome associated factor 3_ U4/U6 recycling protein OS=Homo sapiens OX=9606 GN=SART3 PE=1 SV=1	2277.15	627.133	23.5516	739.821	1834.12	1358.28
O60674	2	1	9.5698	0.309832	0.357937	1.47396	0.147851	6D	MCF7	132214	Tyrosine-protein kinase JAK2 OS=Homo sapiens OX=9606 GN=JAK2 PE=1 SV=2	122.973	661.255	187.59	651.298	422.036	359.088
Q9H2D6	5	2	32.7797	0.000508265	0.0187675	2.74835	1	6D	MCF7	264284	TRIO and F-actin-binding protein OS=Homo sapiens OX=9606 GN=TRIOBP PE=1 SV=3	1286.97	1406.82	1782.07	3984.84	4044.06	4272.35
E9PGT3	9	1	55.8793	0.273942	0.34207	1.15872	0.166458	MCF7	6D	81870.9	Ribosomal protein S6 kinase OS=Homo sapiens OX=9606 GN=RPS6KA1 PE=1 SV=1	2548.6	2666.35	3125.02	2915.06	2059.29	2223.19
A0A8V8NE24	14	2	83.7445	0.061894	0.158041	1.15044	0.497904	MCF7	6D	71741.9	NADPH--hemoprotein reductase OS=Homo sapiens OX=9606 GN=POR PE=1 SV=1	8770.23	10442.6	9622.45	8181.39	8219.71	8663.34
P34897	24	14	165.912	0.00255435	0.0342549	1.19216	0.997732	MCF7	6D	56449.3	Serine hydroxymethyltransferase_ mitochondrial OS=Homo sapiens OX=9606 GN=SHMT2 PE=1 SV=3	58299.4	59159.4	62517.9	51852.6	49428.9	49685.2
P32119	31	16	154.885	0.0025681	0.0342549	1.24664	0.997687	MCF7	6D	22063	Peroxiredoxin-2 OS=Homo sapiens OX=9606 GN=PRDX2 PE=1 SV=5	93435.9	95683.6	91589.3	78829.9	70965.5	75377.4
Q00765	3	1	30.8204	0.408984	0.402849	1.46302	0.111232	6D	MCF7	21721.3	Receptor expression-enhancing protein 5 OS=Homo sapiens OX=9606 GN=REEP5 PE=1 SV=3	5980.27	2498.42	22.3667	2435.2	7535.52	2466.49
REVERSE48486	4	2	20.5863	0.207189	0.297356	1.86881	0.214059	MCF7	6D	150213	Reversed Sequence 48486	33681.2	33098.5	12037.6	12371.8	12492.4	17310.8
Q8N323	4	1	20.7073	0.433671	0.411691	1.22231	0.104454	6D	MCF7	63748.4	NXPE family member 1 OS=Homo sapiens OX=9606 GN=NXPE1 PE=1 SV=2	2464.81	1384.07	27.473	1906.48	1563.21	1268.44
REVERSE10314	5	2	22.4049	0.0701204	0.17167	1.40384	0.464031	6D	MCF7	90089.9	Reversed Sequence 10314	1019.45	1400.91	1074.61	1365.82	1913.69	1626.89
Q00610	86	35	775.329	0.932675	0.597692	1.01041	0.0505743	MCF7	6D	193383	Clathrin heavy chain 1 OS=Homo sapiens OX=9606 GN=CLTC PE=1 SV=5	124656	148695	155172	145029	141374	137705
Q7Z7L1	3	1	24.531	0.949044	0.603578	1.06504	0.0503285	MCF7	6D	104375	Schlafen family member 11 OS=Homo sapiens OX=9606 GN=SLFN11 PE=1 SV=2	1840.91	4835.7	2257.78	2837.07	2370.32	3181.4
Q9NYZ3	2	2	9.7936	0.848623	0.569214	1.02306	0.0529463	MCF7	6D	79075.1	G2 and S phase-expressed protein 1 OS=Homo sapiens OX=9606 GN=GTSE1 PE=1 SV=4	3673.3	2343.92	4467.93	3131.75	1906.96	5210.15
Q14566	22	6	136.257	0.131863	0.2366	1.36955	0.306633	6D	MCF7	93858.9	DNA replication licensing factor MCM6 OS=Homo sapiens OX=9606 GN=MCM6 PE=1 SV=1	6259.96	4148.22	7482.18	7767.34	8944.01	7790.33
P11387	26	7	143.32	0.960186	0.605756	1.01062	0.0502004	MCF7	6D	91182.1	DNA topoisomerase 1 OS=Homo sapiens OX=9606 GN=TOP1 PE=1 SV=2	25213.1	34215.3	18864.8	21586.6	26204.5	29679.2
Q8IY33	4	1	18.4874	0.612282	0.480671	1.38915	0.0715402	6D	MCF7	98300.7	MICAL-like protein 2 OS=Homo sapiens OX=9606 GN=MICALL2 PE=1 SV=1	31.4804	11.1927	0	19.6489	36.9835	2.64658
O00743	2	1	11.136	0.218662	0.30583	5.29169	0.204292	6D	MCF7	35828.6	Serine/threonine-protein phosphatase 6 catalytic subunit OS=Homo sapiens OX=9606 GN=PPP6C PE=1 SV=1	823.281	47.6982	0	189.04	3697.87	722.043
C9J177	8	1	51.1809	0.0815907	0.186142	1.40737	0.42387	MCF7	6D	33798	Protein phosphatase 1 regulatory subunit 7 (Fragment) OS=Homo sapiens OX=9606 GN=PPP1R7 PE=1 SV=1	9494.81	9864.73	9847.23	5479.16	9197.94	6075.69
E7EVH7	9	2	46.1707	0.176246	0.273809	1.14247	0.245027	MCF7	6D	83223.9	Kinesin light chain OS=Homo sapiens OX=9606 PE=3 SV=2	9843.83	10381.8	9947.99	10303.2	8281.61	7826.05
Q13136	11	3	62.0035	0.314444	0.359485	1.2273	0.145715	6D	MCF7	136349	Liprin-alpha-1 OS=Homo sapiens OX=9606 GN=PPFIA1 PE=1 SV=1	1509.52	2307.28	2549.85	2572.02	3079.92	2161.83
P48052	3	1	8.7539	0.178151	0.275498	2.35497	0.242892	6D	MCF7	47315.6	Carboxypeptidase A2 OS=Homo sapiens OX=9606 GN=CPA2 PE=1 SV=3	172.008	7.48792	0	143.116	177.525	102.066
P02751	3	1	13.9664	0.129007	0.234434	1.38336	0.311585	MCF7	6D	275913	Fibronectin OS=Homo sapiens OX=9606 GN=FN1 PE=1 SV=5	5840.54	5952.3	7422.59	3455.76	6079.54	4355.08
A0A6I8PR93	1	1	5.0348	0.116306	0.223822	6.88755	0.335581	MCF7	6D	6705.6	DnaJ heat shock protein family (Hsp40) member C7 OS=Homo sapiens OX=9606 GN=DNAJC7 PE=1 SV=1	16369.1	8284.61	1386.86	3030.69	321.695	428.437
A0A0U1RQK4	9	1	43.3503	0.000795969	0.0205884	1.89487	0.999995	MCF7	6D	213471	ADP-ribosylhydrolase like 1 OS=Homo sapiens OX=9606 GN=ADPRHL1 PE=1 SV=1	2870.87	2577.25	2268.77	1367.34	1320.83	1384.36
P69905	4	2	20.7089	0.418726	0.405609	1.09144	0.108469	6D	MCF7	15314.6	Hemoglobin subunit alpha OS=Homo sapiens OX=9606 GN=HBA1 PE=1 SV=2	21856.7	26406.3	26722.1	28314.4	23638.1	29889.3
Q9H8V3	8	1	35.7906	0.427655	0.409631	1.10668	0.106039	MCF7	6D	104532	Protein ECT2 OS=Homo sapiens OX=9606 GN=ECT2 PE=1 SV=4	6429.56	8617.12	7439.51	5820.87	7022.08	7475.73
B7ZC32	3	1	13.6643	0.953673	0.604287	1.00178	0.0502714	MCF7	6D	109166	Kinesin-like protein KIF28P OS=Homo sapiens OX=9606 GN=KIF28P PE=3 SV=2	531.891	697.304	328.398	629.738	361.08	564.014
REVERSE6541	2	1	9.9166	0.0782108	0.181128	1.45944	0.434962	6D	MCF7	47463.4	Reversed Sequence 6541	2276.42	1634.43	1870.81	2902.92	2185.6	3349.43
J3KMZ7	7	1	41.4689	0.715055	0.519562	1.02048	0.060952	6D	MCF7	135261	Integrator complex subunit 2 OS=Homo sapiens OX=9606 GN=INTS2 PE=1 SV=1	305.964	237.262	1003.49	746.444	431.449	400.508
H0Y626	12	1	68.2243	0.000527688	0.0187675	5.57876	1	MCF7	6D	109740	B box-type domain-containing protein OS=Homo sapiens OX=9606 PE=4 SV=2	1636.62	1886.83	1645.71	311.013	222.514	393.051
P50570	22	2	131.471	0.112324	0.2206	1.21833	0.343843	MCF7	6D	98406.6	Dynamin-2 OS=Homo sapiens OX=9606 GN=DNM2 PE=1 SV=2	11222.7	12456.6	12002.8	11250.8	8078.97	9957.86
P26641	43	19	327.645	0.00542094	0.0465224	1.23564	0.977938	MCF7	6D	50461	Elongation factor 1-gamma OS=Homo sapiens OX=9606 GN=EEF1G PE=1 SV=3	173727	193259	187720	144057	149501	155364
Q5RHP9	10	1	48.0717	0.107108	0.215195	3.79259	0.355278	6D	MCF7	169151	Glutamate-rich protein 3 OS=Homo sapiens OX=9606 GN=ERICH3 PE=1 SV=1	0	0	2015.77	2047.46	3431.65	2165.89
P48643	31	15	262.536	0.189094	0.285267	1.1114	0.231252	MCF7	6D	60127.4	T-complex protein 1 subunit epsilon OS=Homo sapiens OX=9606 GN=CCT5 PE=1 SV=1	48184.9	51860.4	50446.2	39501.4	46884	49021.4
Q5TAX3	13	2	95.0049	0.935503	0.598783	1.05807	0.050527	MCF7	6D	188131	Terminal uridylyltransferase 4 OS=Homo sapiens OX=9606 GN=TUT4 PE=1 SV=3	4610.97	4434.66	2401.36	3415.94	3357.42	4045.42
B7Z9H7	3	1	13.7224	0.0452816	0.132822	1.35403	0.584451	MCF7	6D	47881.8	non-specific serine/threonine protein kinase OS=Homo sapiens OX=9606 GN=STK32A PE=1 SV=1	11085.5	12701.8	15420.5	9134.91	9469.81	10351.7
P31150	21	10	163.201	0.387313	0.393973	1.06034	0.117827	MCF7	6D	51210.1	Rab GDP dissociation inhibitor alpha OS=Homo sapiens OX=9606 GN=GDI1 PE=1 SV=2	17696.9	16946.4	19356.8	18232.8	15524.4	17169.9
A0A6Q8PF05	2	1	13.218	0.0457483	0.13321	1.1552	0.581599	6D	MCF7	36848.7	Musashi RNA binding protein 2 (Fragment) OS=Homo sapiens OX=9606 GN=MSI2 PE=1 SV=1	6330.36	6723.08	7419.75	7708.86	8223.53	7718.2
REVERSE6078	3	1	22.5912	0.527628	0.450047	1.16261	0.08424	6D	MCF7	113455	Reversed Sequence 6078	14116.2	11485.5	5614.02	9477.38	13483.2	13331
A0A3B3IUB5	4	2	28.4102	0.926804	0.595077	1.05388	0.0506793	MCF7	6D	46599	Histocompatibility minor 13 OS=Homo sapiens OX=9606 GN=HM13 PE=1 SV=1	8690.61	11919.1	6013.11	7068.82	9223.54	8969.27
Q14674	5	2	23.3445	0.072983	0.17513	1.94424	0.45331	MCF7	6D	236711	Separin OS=Homo sapiens OX=9606 GN=ESPL1 PE=1 SV=3	1617.47	1059.83	796.052	612.643	417.76	756.073
A0A8I5KT00	8	1	44.3549	0.0018212	0.028118	2.63877	0.999427	MCF7	6D	169415	Condensin-2 complex subunit D3 OS=Homo sapiens OX=9606 GN=NCAPD3 PE=1 SV=1	89951	78292.8	87030.1	38233.7	33612.4	24893.7
A0A6Q8PFM8	4	1	19.269	0.552253	0.45884	1.14431	0.0800969	6D	MCF7	193363	Sodium channel protein OS=Homo sapiens OX=9606 GN=SCN11A PE=1 SV=1	304.153	535.564	710.669	694.824	463.456	615.837
REVERSE23423	4	2	18.6077	0.188419	0.284875	1.33238	0.231941	6D	MCF7	66634.6	Reversed Sequence 23423	5068.31	5709.01	2926.14	5982.44	6180.3	6095.53
P67936	13	1	107.689	0.127323	0.232647	1.33157	0.314578	MCF7	6D	28635.9	Tropomyosin alpha-4 chain OS=Homo sapiens OX=9606 GN=TPM4 PE=1 SV=3	1986.42	2390.76	2250.59	2041.09	1226.67	1709.66
O95391	6	1	32.8972	0.862719	0.574858	1.02311	0.0524153	MCF7	6D	68843	Pre-mRNA-splicing factor SLU7 OS=Homo sapiens OX=9606 GN=SLU7 PE=1 SV=2	4849.22	5767.44	12015.8	6453.16	8381.85	7286.32
A0A7I2V4L7	22	2	197.242	0.00262472	0.0342549	1.21209	0.997494	MCF7	6D	66728.5	Polyadenylate-binding protein OS=Homo sapiens OX=9606 GN=PABPC4 PE=1 SV=1	14544.6	14153	14775	11624.6	11655.5	12585.5
P21796	21	8	146.347	0.547311	0.457241	1.03546	0.0808961	MCF7	6D	30886.7	Voltage-dependent anion-selective channel protein 1 OS=Homo sapiens OX=9606 GN=VDAC1 PE=1 SV=2	77162.1	83961.4	91076.6	78974.9	81867.8	82721.5
O75969	7	1	43.8785	0.693595	0.511446	1.71762	0.0628011	MCF7	6D	95492.6	A-kinase anchor protein 3 OS=Homo sapiens OX=9606 GN=AKAP3 PE=1 SV=2	737.925	431.563	0	482.191	48.959	149.729
O15031	9	1	56.9383	0.682089	0.507469	1.17917	0.0638658	MCF7	6D	207865	Plexin-B2 OS=Homo sapiens OX=9606 GN=PLXNB2 PE=1 SV=3	78.8732	8.86053	0	0	74.4031	0
A0A494C045	12	1	68.3102	0.187331	0.284159	1.96086	0.233059	MCF7	6D	84505.9	TANK binding kinase 1 OS=Homo sapiens OX=9606 GN=TBK1 PE=1 SV=1	15975.3	8108.65	4815.43	4842.75	5273.02	4622.36
O75165	21	1	131.657	0.145881	0.247696	1.33006	0.284318	6D	MCF7	256696	DnaJ homolog subfamily C member 13 OS=Homo sapiens OX=9606 GN=DNAJC13 PE=1 SV=5	26885.4	24450.9	41521.2	37833.8	45538	40134.3
Q5TEA6	4	1	19.8721	0.871822	0.577254	1.04462	0.0521016	MCF7	6D	78192.2	Protein sel-1 homolog 2 OS=Homo sapiens OX=9606 GN=SEL1L2 PE=2 SV=2	433.907	557.039	1065.94	366.787	528.391	1073.86
O60282	26	4	159.089	0.523844	0.449052	1.09054	0.0849134	6D	MCF7	110065	Kinesin heavy chain isoform 5C OS=Homo sapiens OX=9606 GN=KIF5C PE=1 SV=1	9455.59	9380.02	11825.9	12978	9394.97	11064.6
P62191	22	5	153.628	0.644938	0.492568	1.05723	0.0676771	6D	MCF7	49355.7	26S proteasome regulatory subunit 4 OS=Homo sapiens OX=9606 GN=PSMC1 PE=1 SV=1	17380.1	11287.8	18142.7	16752.1	17113.8	15623.4
A0A994J4Z6	6	1	44.2744	0.68626	0.508672	1.3886	0.0634738	MCF7	6D	147778	Transmembrane protein 94 OS=Homo sapiens OX=9606 GN=TMEM94 PE=1 SV=1	979.804	3537.55	1129.51	1404.56	816.47	1845.55
Q92973	9	4	53.8236	0.353279	0.381236	1.24617	0.129619	MCF7	6D	103838	Transportin-1 OS=Homo sapiens OX=9606 GN=TNPO1 PE=1 SV=2	2174.7	3279.37	2205.32	1867.27	1513.33	2765.74
A0A7P0T9D7	16	5	81.5994	0.324314	0.365343	1.18753	0.141316	MCF7	6D	388565	Breast cancer type 2 susceptibility protein OS=Homo sapiens OX=9606 GN=BRCA2 PE=1 SV=1	12410.9	8078.22	11892	9372.04	8988.26	8907.23
REVERSE13710	4	1	20.1308	0.1656	0.265544	2.83553	0.257611	MCF7	6D	149435	Reversed Sequence 13710	96.4488	361.702	361.802	118.094	36.197	134.879
REVERSE89	2	1	10.3781	0.572408	0.466277	1.18133	0.0769943	6D	MCF7	84257	Reversed Sequence 89	15543.1	13524.9	13457.2	19844.7	19725.4	10665.9
Q9H6N6	23	5	116.815	0.24074	0.322878	1.21788	0.18755	MCF7	6D	128518	Putative uncharacterized protein MYH16 OS=Homo sapiens OX=9606 GN=MYH16 PE=1 SV=2	2105.5	2235.32	2158.76	2194.43	1278.68	1863.67
A0A590UJ92	6	1	30.271	0.43598	0.412196	1.28037	0.103856	6D	MCF7	93237.4	Coiled-coil domain containing 30 (Fragment) OS=Homo sapiens OX=9606 GN=CCDC30 PE=1 SV=1	645.875	619.972	335.695	455.982	899.509	695.08
Q96BD6	1	1	6.5259	0.0554767	0.147322	1.24713	0.528038	MCF7	6D	31112.7	SPRY domain-containing SOCS box protein 1 OS=Homo sapiens OX=9606 GN=SPSB1 PE=1 SV=1	36229.2	35322.2	43486.1	33674.9	28525.5	30041.4
M0R2Z9	9	2	53.3188	0.214629	0.303601	1.40783	0.207634	6D	MCF7	122457	SURP and G-patch domain containing 2 OS=Homo sapiens OX=9606 GN=SUGP2 PE=1 SV=1	1817.26	2056.93	2177.62	4045.88	2157	2317.07
REVERSE13410	1	1	4.8198	0.270919	0.340215	1.51689	0.168207	MCF7	6D	52003.2	Reversed Sequence 13410	1546.35	1501.25	1548.39	332.371	1542.07	1155.43
Q8TE58	2	1	17.8459	0.488756	0.43337	1.18161	0.0916705	6D	MCF7	105967	A disintegrin and metalloproteinase with thrombospondin motifs 15 OS=Homo sapiens OX=9606 GN=ADAMTS15 PE=2 SV=1	707.316	413.328	222.79	522.441	444.235	620.735
A8MRA7	2	1	10.9772	0.0160191	0.0789155	1.34798	0.844677	MCF7	6D	31367.3	ATP synthase mitochondrial F1 complex assembly factor 1 OS=Homo sapiens OX=9606 GN=ATPAF1 PE=1 SV=2	2064.7	1871.26	1772.51	1303.63	1347.42	1583.8
REVERSE2537	2	1	10.9594	0.436211	0.412196	1.08217	0.103797	6D	MCF7	36110.9	Reversed Sequence 2537	4298.3	3087.41	3257.37	3802.18	3952.36	3763.08
REVERSE13130	1	1	5.0875	0.0169429	0.0804855	1.44689	0.833284	MCF7	6D	79663.3	Reversed Sequence 13130	49706.1	57749.6	62537.6	44372.5	36019.1	37097.1
Q8NFY4	1	1	3.3775	0.312951	0.358628	1.70656	0.146401	6D	MCF7	121127	Semaphorin-6D OS=Homo sapiens OX=9606 GN=SEMA6D PE=1 SV=1	13.374	283.136	29.2141	70.8649	322.743	162.26
O43314	15	2	77.3972	0.615069	0.482099	1.07026	0.0711903	6D	MCF7	141662	Inositol hexakisphosphate and diphosphoinositol-pentakisphosphate kinase 2 OS=Homo sapiens OX=9606 GN=PPIP5K2 PE=1 SV=3	5475.82	7629.85	3962.66	6198.93	6136.53	5932.02
J3KPP4	11	3	66.109	0.0826783	0.188023	1.38055	0.420419	6D	MCF7	58733.7	Cisplatin resistance-associated overexpressed protein_ isoform CRA_b OS=Homo sapiens OX=9606 GN=LUC7L3 PE=1 SV=1	5438.39	4994.42	3568.09	5615.3	6771.41	6942.21
P47756	12	7	92.5116	0.99984	0.613387	1.00137	0.05	MCF7	6D	30971	F-actin-capping protein subunit beta OS=Homo sapiens OX=9606 GN=CAPZB PE=1 SV=5	58126.4	51302.1	51332.2	54304.2	54798.6	51437.7
P06396-2	27	1	235.803	4.7362e-05	0.0066447	1.6611	1	6D	MCF7	80925.9	Isoform 2 of Gelsolin OS=Homo sapiens OX=9606 GN=GSN	17483.4	17382.9	18012.8	30011.5	27854.4	29971.4
P06396	30	2	220.384	4.7362e-05	0.0066447	1.6611	1	6D	MCF7	86096.8	Gelsolin OS=Homo sapiens OX=9606 GN=GSN PE=1 SV=1	29664.4	29493.9	30562.8	50921.1	47261.2	50853.2
P40198	3	1	14.1453	0.701843	0.515047	1.11112	0.0620698	6D	MCF7	27262.1	Carcinoembryonic antigen-related cell adhesion molecule 3 OS=Homo sapiens OX=9606 GN=CEACAM3 PE=1 SV=2	17512.6	21485.9	13826.3	26825.7	15272.9	16596
REVERSE1892	2	1	10.1237	0.00382777	0.0399826	4.93787	0.991329	MCF7	6D	73245.3	Reversed Sequence 1892	344.947	251.032	509.907	100.678	59.7998	63.4821
[truncated: 4,113 more rows]

## Sheet: PROTEINS NOT QUANTIFIED
Total of proteins detected but not quantified (because they do not have unique peptides) =								2874
Accession	Peptide count	Unique peptides	Confidence score	Anova (p)	q Value	Max fold change	Power	Highest mean condition	Lowest mean condition	Mass	Description
A0A804F6T5	46	0	549.234					---	---	62164.4	Pyruvate kinase OS=Homo sapiens OX=9606 GN=PKM PE=1 SV=1
F5GXS2	54	0	527.198					---	---	105369	Alpha-actinin-4 OS=Homo sapiens OX=9606 GN=ACTN4 PE=1 SV=3
A0A7P0Z4Q5	82	0	468.795					---	---	448189	A-kinase anchoring protein 9 OS=Homo sapiens OX=9606 GN=AKAP9 PE=1 SV=1
A0A7P0T823	44	0	460.08					---	---	93992.6	Heat shock protein 90 beta family member 1 OS=Homo sapiens OX=9606 GN=HSP90B1 PE=1 SV=1
P04406-2	41	0	459.115					---	---	31719.1	Isoform 2 of Glyceraldehyde-3-phosphate dehydrogenase OS=Homo sapiens OX=9606 GN=GAPDH
A0A6Q8PFJ0	41	0	397.565					---	---	81473.7	Lamin A/C OS=Homo sapiens OX=9606 GN=LMNA PE=1 SV=1
A0A5F9ZH43	68	0	396.212					---	---	438587	Xin actin binding repeat containing 2 OS=Homo sapiens OX=9606 GN=XIRP2 PE=1 SV=1
A4UGR9-8	66	0	382.606					---	---	404168	Isoform 8 of Xin actin-binding repeat-containing protein 2 OS=Homo sapiens OX=9606 GN=XIRP2
A0A2U3TZU2	33	0	376.629					---	---	67571.2	Glucose-6-phosphate isomerase OS=Homo sapiens OX=9606 GN=GPI PE=1 SV=1
P68032	27	0	369.713					---	---	42361.2	Actin_ alpha cardiac muscle 1 OS=Homo sapiens OX=9606 GN=ACTC1 PE=1 SV=1
A0A0D9SFF6	59	0	365.184					---	---	287411	Spectrin alpha_ non-erythrocytic 1 OS=Homo sapiens OX=9606 GN=SPTAN1 PE=1 SV=2
Q13813	59	0	363.141					---	---	285338	Spectrin alpha chain_ non-erythrocytic 1 OS=Homo sapiens OX=9606 GN=SPTAN1 PE=1 SV=3
P62736	26	0	361.509					---	---	42408.3	Actin_ aortic smooth muscle OS=Homo sapiens OX=9606 GN=ACTA2 PE=1 SV=1
Q13885	32	0	331.566					---	---	50306.3	Tubulin beta-2A chain OS=Homo sapiens OX=9606 GN=TUBB2A PE=1 SV=1
Q71U36	22	0	328.005					---	---	50820	Tubulin alpha-1A chain OS=Homo sapiens OX=9606 GN=TUBA1A PE=1 SV=1
F5H5D3	22	0	316.529					---	---	58642.7	Tubulin alpha chain OS=Homo sapiens OX=9606 GN=TUBA1C PE=1 SV=1
A0A0U1RRH1	58	0	314.785					---	---	556928	Ryanodine receptor 3 OS=Homo sapiens OX=9606 GN=RYR3 PE=1 SV=1
Q58FF7	22	0	303.964					---	---	68667.1	Putative heat shock protein HSP 90-beta-3 OS=Homo sapiens OX=9606 GN=HSP90AB3P PE=5 SV=1
P68366	24	0	293.907					---	---	50665.8	Tubulin alpha-4A chain OS=Homo sapiens OX=9606 GN=TUBA4A PE=1 SV=1
Q6S8J3	27	0	283.072					---	---	122961	POTE ankyrin domain family member E OS=Homo sapiens OX=9606 GN=POTEE PE=2 SV=3
P27824-2	26	0	281.843					---	---	72016.2	Isoform 2 of Calnexin OS=Homo sapiens OX=9606 GN=CANX
A0A0B4J269	29	0	276.98					---	---	89750.7	Tubulin beta-3 chain OS=Homo sapiens OX=9606 PE=1 SV=1
Q0VDD8	50	0	270.098					---	---	404172	Dynein axonemal heavy chain 14 OS=Homo sapiens OX=9606 GN=DNAH14 PE=2 SV=3
P54652	18	0	268.744					---	---	70306.2	Heat shock-related 70 kDa protein 2 OS=Homo sapiens OX=9606 GN=HSPA2 PE=1 SV=1
P22392-2	21	0	256.381					---	---	30365.3	Isoform 3 of Nucleoside diphosphate kinase B OS=Homo sapiens OX=9606 GN=NME2
Q8N4C6-7	44	0	256.187					---	---	250247	Isoform 7 of Ninein OS=Homo sapiens OX=9606 GN=NIN
H0Y933	43	0	254.178					---	---	461709	Ankyrin 2 OS=Homo sapiens OX=9606 GN=ANK2 PE=1 SV=2
Q8N4C6	44	0	250.644					---	---	245359	Ninein OS=Homo sapiens OX=9606 GN=NIN PE=1 SV=4
P04259	26	0	246.392					---	---	60352.2	Keratin_ type II cytoskeletal 6B OS=Homo sapiens OX=9606 GN=KRT6B PE=1 SV=5
P49588-2	30	0	244.152					---	---	110059	Isoform 2 of Alanine--tRNA ligase_ cytoplasmic OS=Homo sapiens OX=9606 GN=AARS1
E9PG32	45	0	243.046					---	---	458319	Dynein axonemal heavy chain 12 OS=Homo sapiens OX=9606 GN=DNAH12 PE=1 SV=2
H3BPK7	30	0	242.803					---	---	110921	Alanine--tRNA ligase OS=Homo sapiens OX=9606 GN=AARS1 PE=1 SV=4
P0CG39	24	0	240.912					---	---	118816	POTE ankyrin domain family member J OS=Homo sapiens OX=9606 GN=POTEJ PE=3 SV=1
A0A0U1RQJ2	41	0	231.172					---	---	306274	Dystonin OS=Homo sapiens OX=9606 GN=DST PE=1 SV=2
P02538	25	0	230.283					---	---	60330.2	Keratin_ type II cytoskeletal 6A OS=Homo sapiens OX=9606 GN=KRT6A PE=1 SV=3
P48668	24	0	229.729					---	---	60310.2	Keratin_ type II cytoskeletal 6C OS=Homo sapiens OX=9606 GN=KRT6C PE=1 SV=3
B1AHC9	25	0	226.545					---	---	64568.8	X-ray repair cross complementing 6 OS=Homo sapiens OX=9606 GN=XRCC6 PE=1 SV=1
P0CG38	23	0	226.455					---	---	122936	POTE ankyrin domain family member I OS=Homo sapiens OX=9606 GN=POTEI PE=3 SV=1
A0A804HJX8	42	0	223.169					---	---	490798	HECT domain E3 ubiquitin protein ligase 4 OS=Homo sapiens OX=9606 GN=HECTD4 PE=1 SV=1
J3KT12	21	0	222.601					---	---	39089.9	ATP-dependent RNA helicase OS=Homo sapiens OX=9606 GN=EIF4A1 PE=1 SV=1
Q7Z406-2	40	0	216.976					---	---	233038	Isoform 2 of Myosin-14 OS=Homo sapiens OX=9606 GN=MYH14
Q7Z406	40	0	211.495					---	---	228840	Myosin-14 OS=Homo sapiens OX=9606 GN=MYH14 PE=1 SV=2
P35241	26	0	209.763					---	---	68678.1	Radixin OS=Homo sapiens OX=9606 GN=RDX PE=1 SV=1
A0A2R8YE78	30	0	209.447					---	---	112634	Dynamin-like 120 kDa protein_ mitochondrial OS=Homo sapiens OX=9606 GN=OPA1 PE=1 SV=1
A0A994J4U9	22	0	209.132					---	---	50661.9	Heterogeneous nuclear ribonucleoprotein K OS=Homo sapiens OX=9606 GN=HNRNPK PE=1 SV=1
Q5VU43	36	0	208.146					---	---	266472	Myomegalin OS=Homo sapiens OX=9606 GN=PDE4DIP PE=1 SV=3
D6RG13	19	0	207.269					---	---	25836.1	Ribosomal protein S3A (Fragment) OS=Homo sapiens OX=9606 GN=RPS3A PE=1 SV=1
A0A7I2V488	28	0	206.862					---	---	105075	Exportin 1 OS=Homo sapiens OX=9606 GN=XPO1 PE=1 SV=1
C9J2C0	17	0	200.334					---	---	52783.4	Tubulin alpha chain (Fragment) OS=Homo sapiens OX=9606 GN=TUBA8 PE=1 SV=1
P52209-2	21	0	197.675					---	---	52385.8	Isoform 2 of 6-phosphogluconate dehydrogenase_ decarboxylating OS=Homo sapiens OX=9606 GN=PGD
A0A494C1D7	35	0	194.802					---	---	274693	Dystonin (Fragment) OS=Homo sapiens OX=9606 GN=DST PE=1 SV=1
C9JH19	20	0	189.952					---	---	49127	Cathepsin D OS=Homo sapiens OX=9606 GN=CTSD PE=1 SV=2
P63104-2	14	0	189.66					---	---	19503.8	Isoform 2 of 14-3-3 protein zeta/delta OS=Homo sapiens OX=9606 GN=YWHAZ
F8VZX2	19	0	186.285					---	---	34142.1	Poly(rC) binding protein 2 OS=Homo sapiens OX=9606 GN=PCBP2 PE=1 SV=1
Q15366-3	19	0	185.495					---	---	38621	Isoform 3 of Poly(rC)-binding protein 2 OS=Homo sapiens OX=9606 GN=PCBP2
Q58FF8	14	0	181.535					---	---	44520.1	Putative heat shock protein HSP 90-beta 2 OS=Homo sapiens OX=9606 GN=HSP90AB2P PE=1 SV=2
Q6ZQQ6-2	30	0	181.476					---	---	340203	Isoform 2 of WD repeat-containing protein 87 OS=Homo sapiens OX=9606 GN=WDR87
A0A994J5E0	31	0	181.283					---	---	283603	Phosphodiesterase 4D interacting protein OS=Homo sapiens OX=9606 GN=PDE4DIP PE=1 SV=1
G3V2N5	17	0	175.631					---	---	29694.3	Alpha-actinin-1 (Fragment) OS=Homo sapiens OX=9606 GN=ACTN1 PE=1 SV=8
Q5JRR6	19	0	167.564					---	---	57479.1	Ubiquitin like modifier activating enzyme 1 OS=Homo sapiens OX=9606 GN=UBA1 PE=1 SV=1
Q9UKX3	25	0	167.272					---	---	224746	Myosin-13 OS=Homo sapiens OX=9606 GN=MYH13 PE=2 SV=2
E9PS65	13	0	164.875					---	---	24967.1	Heat shock cognate 71 kDa protein (Fragment) OS=Homo sapiens OX=9606 GN=HSPA8 PE=1 SV=1
P12236	19	0	164.328					---	---	33094.4	ADP/ATP translocase 3 OS=Homo sapiens OX=9606 GN=SLC25A6 PE=1 SV=4
P35241-4	21	0	162.659					---	---	52735.7	Isoform 4 of Radixin OS=Homo sapiens OX=9606 GN=RDX
Q9H0U4	12	0	162.013					---	---	22342.3	Ras-related protein Rab-1B OS=Homo sapiens OX=9606 GN=RAB1B PE=1 SV=1
P16615	24	0	161.248					---	---	116411	Sarcoplasmic/endoplasmic reticulum calcium ATPase 2 OS=Homo sapiens OX=9606 GN=ATP2A2 PE=1 SV=1
A0A0A0MT26	23	0	161.217					---	---	135256	Sodium/potassium-transporting ATPase subunit alpha-3 OS=Homo sapiens OX=9606 GN=ATP1A3 PE=1 SV=1
P27816-6	25	0	160.303					---	---	120415	Isoform 6 of Microtubule-associated protein 4 OS=Homo sapiens OX=9606 GN=MAP4
A0A024R3Z1	25	0	154.292					---	---	203380	Microtubule-associated protein OS=Homo sapiens OX=9606 GN=MAP2 PE=1 SV=1
P16615-4	21	0	151.257					---	---	113502	Isoform 4 of Sarcoplasmic/endoplasmic reticulum calcium ATPase 2 OS=Homo sapiens OX=9606 GN=ATP2A2
P08729	13	0	149.798					---	---	51442.8	Keratin_ type II cytoskeletal 7 OS=Homo sapiens OX=9606 GN=KRT7 PE=1 SV=5
P09493-3	16	0	147.979					---	---	32876	Isoform 3 of Tropomyosin alpha-1 chain OS=Homo sapiens OX=9606 GN=TPM1
P09493-10	16	0	145.482					---	---	32865.9	Isoform 10 of Tropomyosin alpha-1 chain OS=Homo sapiens OX=9606 GN=TPM1
P27816-4	22	0	141.255					---	---	91553.6	Isoform 4 of Microtubule-associated protein 4 OS=Homo sapiens OX=9606 GN=MAP4
Q86YW9	27	0	138.229					---	---	242857	Mediator of RNA polymerase II transcription subunit 12-like protein OS=Homo sapiens OX=9606 GN=MED12L PE=1 SV=2
A0A8I5KX78	26	0	138.059					---	---	246737	Mediator complex subunit 12L OS=Homo sapiens OX=9606 GN=MED12L PE=1 SV=1
A0A7P0Z4J0	11	0	135.983					---	---	30263.2	protein disulfide-isomerase OS=Homo sapiens OX=9606 GN=P4HB PE=1 SV=1
Q01546	15	0	135.836					---	---	66411.1	Keratin_ type II cytoskeletal 2 oral OS=Homo sapiens OX=9606 GN=KRT76 PE=1 SV=2
P19012	11	0	134.397					---	---	49439.9	Keratin_ type I cytoskeletal 15 OS=Homo sapiens OX=9606 GN=KRT15 PE=1 SV=3
A0A6Q8PHP3	15	0	133.735					---	---	60691.7	alanine--tRNA ligase OS=Homo sapiens OX=9606 GN=AARS1 PE=1 SV=1
P12268	21	0	133.713					---	---	56261.3	Inosine-5'-monophosphate dehydrogenase 2 OS=Homo sapiens OX=9606 GN=IMPDH2 PE=1 SV=2
A0A7I2V3E3	21	0	133.682					---	---	113501	Insulin degrading enzyme OS=Homo sapiens OX=9606 GN=IDE PE=1 SV=1
J3QTR3	12	0	132.253					---	---	12237.4	Ubiquitin-40S ribosomal protein S27a (Fragment) OS=Homo sapiens OX=9606 GN=RPS27A PE=1 SV=1
A0A1B0GTU3	19	0	129.416					---	---	146896	Kinesin family member 16B OS=Homo sapiens OX=9606 GN=KIF16B PE=1 SV=1
Q08043	15	0	127.927					---	---	103983	Alpha-actinin-3 OS=Homo sapiens OX=9606 GN=ACTN3 PE=1 SV=2
A0A2R2Y2Q3	14	0	127.791					---	---	33226.4	Tropomyosin 3 OS=Homo sapiens OX=9606 GN=TPM3 PE=1 SV=1
P14735	22	0	127.54					---	---	118767	Insulin-degrading enzyme OS=Homo sapiens OX=9606 GN=IDE PE=1 SV=4
A0A8Q3SIN4	21	0	126.756					---	---	207427	RANBP2 like and GRIP domain containing 6 OS=Homo sapiens OX=9606 GN=RGPD6 PE=4 SV=1
O14715	21	0	126.377					---	---	200305	RANBP2-like and GRIP domain-containing protein 8 OS=Homo sapiens OX=9606 GN=RGPD8 PE=1 SV=2
E7ESJ3	27	0	126.287					---	---	197521	Ankyrin repeat domain containing 26 OS=Homo sapiens OX=9606 GN=ANKRD26 PE=1 SV=2
Q9UPS8	27	0	125.977					---	---	197609	Ankyrin repeat domain-containing protein 26 OS=Homo sapiens OX=9606 GN=ANKRD26 PE=1 SV=4
Q92928	10	0	125.75					---	---	22245.1	Putative Ras-related protein Rab-1C OS=Homo sapiens OX=9606 GN=RAB1C PE=5 SV=2
O60361	10	0	118.842					---	---	15700.2	Putative nucleoside diphosphate kinase OS=Homo sapiens OX=9606 GN=NME2P1 PE=5 SV=1
Q3ZCM7	10	0	117.836					---	---	50289.4	Tubulin beta-8 chain OS=Homo sapiens OX=9606 GN=TUBB8 PE=1 SV=2
H7BYY1	12	0	117.82					---	---	28747.2	Tropomyosin 1 OS=Homo sapiens OX=9606 GN=TPM1 PE=1 SV=1
A0A3B3ITV3	17	0	117.274					---	---	70520.5	COPI coat complex subunit alpha OS=Homo sapiens OX=9606 GN=COPA PE=1 SV=1
D6R9Z1	12	0	115.556					---	---	26748.1	Small ribosomal subunit protein RACK1 (Fragment) OS=Homo sapiens OX=9606 GN=RACK1 PE=1 SV=8
Q8N0Y7	10	0	114.861					---	---	28948	Probable phosphoglycerate mutase 4 OS=Homo sapiens OX=9606 GN=PGAM4 PE=3 SV=1
U3KQK0	10	0	114.144					---	---	18803.9	Histone H2B OS=Homo sapiens OX=9606 GN=H2BC15 PE=1 SV=1
O95758	18	0	113.746					---	---	59974.8	Polypyrimidine tract-binding protein 3 OS=Homo sapiens OX=9606 GN=PTBP3 PE=1 SV=2
B1AM27	20	0	113.638					---	---	186514	Unc-13 homolog B OS=Homo sapiens OX=9606 GN=UNC13B PE=1 SV=1
P12235	13	0	112.45					---	---	33292.7	ADP/ATP translocase 1 OS=Homo sapiens OX=9606 GN=SLC25A4 PE=1 SV=4
A0A1B0GVS8	17	0	111.005					---	---	209905	Kinesin family member 16B OS=Homo sapiens OX=9606 GN=KIF16B PE=1 SV=2
I3L2B0	18	0	110.603					---	---	146039	Clustered mitochondria protein homolog OS=Homo sapiens OX=9606 GN=CLUH PE=1 SV=3
I3L0H8	15	0	110.391					---	---	50976.2	RNA helicase OS=Homo sapiens OX=9606 GN=DDX19A PE=1 SV=1
Q86YA3	22	0	109.265					---	---	239054	5'-3' DNA helicase ZGRF1 OS=Homo sapiens OX=9606 GN=ZGRF1 PE=1 SV=3
P52789	18	0	108.43					---	---	103806	Hexokinase-2 OS=Homo sapiens OX=9606 GN=HK2 PE=1 SV=2
E7EQG2	12	0	108.376					---	---	41518.6	ATP-dependent RNA helicase OS=Homo sapiens OX=9606 GN=EIF4A2 PE=1 SV=1
P67809	11	0	108.314					---	---	35924.2	Y-box-binding protein 1 OS=Homo sapiens OX=9606 GN=YBX1 PE=1 SV=3
H0Y449	11	0	108.084					---	---	42247.5	Y-box-binding protein 1 (Fragment) OS=Homo sapiens OX=9606 GN=YBX1 PE=1 SV=1
A0A2R8Y5V9	12	0	107.46					---	---	28666	Tropomyosin 4 OS=Homo sapiens OX=9606 GN=TPM4 PE=1 SV=1
P13929	9	0	107.449					---	---	47329.1	Beta-enolase OS=Homo sapiens OX=9606 GN=ENO3 PE=1 SV=5
Q9NSB2	11	0	107.237					---	---	65983	Keratin_ type II cuticular Hb4 OS=Homo sapiens OX=9606 GN=KRT84 PE=2 SV=2
H0YAF8	12	0	106.695					---	---	22276	Small ribosomal subunit protein RACK1 (Fragment) OS=Homo sapiens OX=9606 GN=RACK1 PE=1 SV=1
D6R9L0	12	1	106.499	1	0.613387	1	1	---	---	33029.8	Small ribosomal subunit protein RACK1 (Fragment) OS=Homo sapiens OX=9606 GN=RACK1 PE=1 SV=1	0	0	0	0	0	0
Q96Q89	20	0	106.382					---	---	211998	Kinesin-like protein KIF20B OS=Homo sapiens OX=9606 GN=KIF20B PE=1 SV=3
A0A2R8Y4G4	15	0	106.03					---	---	42753	OPA1 mitochondrial dynamin like GTPase (Fragment) OS=Homo sapiens OX=9606 GN=OPA1 PE=1 SV=1
H0YHK3	20	0	105.937					---	---	126249	PTPRF interacting protein alpha 2 OS=Homo sapiens OX=9606 GN=PPFIA2 PE=1 SV=2
H0Y786	19	0	104.691					---	---	350266	Nebulin (Fragment) OS=Homo sapiens OX=9606 GN=NEB PE=1 SV=1
A0A8V8TNH2	20	0	103.359					---	---	168982	Cystic fibrosis transmembrane conductance regulator OS=Homo sapiens OX=9606 GN=CFTR PE=1 SV=1
A0A590UK06	20	0	102.216					---	---	335898	Ryanodine receptor 2 OS=Homo sapiens OX=9606 GN=RYR2 PE=1 SV=2
Q96Q89-4	19	0	102.191					---	---	201179	Isoform 4 of Kinesin-like protein KIF20B OS=Homo sapiens OX=9606 GN=KIF20B
H0Y459	19	0	101.249					---	---	278965	Nuclear receptor corepressor 1 OS=Homo sapiens OX=9606 GN=NCOR1 PE=1 SV=2
H0YJG7	13	0	100.694					---	---	23868.1	Activator of HSP90 ATPase activity 1 (Fragment) OS=Homo sapiens OX=9606 GN=AHSA1 PE=1 SV=1
M0QYT0	11	0	100.252					---	---	36304	RRM domain-containing protein (Fragment) OS=Homo sapiens OX=9606 PE=4 SV=1
O94915	20	0	99.4927					---	---	342393	Protein furry homolog-like OS=Homo sapiens OX=9606 GN=FRYL PE=1 SV=2
Q9UPS8-2	20	0	99.2477					---	---	149165	Isoform 2 of Ankyrin repeat domain-containing protein 26 OS=Homo sapiens OX=9606 GN=ANKRD26
A6NKT7	16	0	99.0085					---	---	198856	RanBP2-like and GRIP domain-containing protein 3 OS=Homo sapiens OX=9606 GN=RGPD3 PE=3 SV=2
A0A087X1N8	15	0	98.8413					---	---	45164.7	Serpin B6 OS=Homo sapiens OX=9606 GN=SERPINB6 PE=1 SV=1
A0A1B0GVW8	17	0	98.8033					---	---	225671	Unc-13 homolog B OS=Homo sapiens OX=9606 GN=UNC13B PE=1 SV=1
H0YK48	10	0	98.3725					---	---	28636.8	Tropomyosin 1 OS=Homo sapiens OX=9606 GN=TPM1 PE=1 SV=1
O15018	16	0	98.2945					---	---	304151	PDZ domain-containing protein 2 OS=Homo sapiens OX=9606 GN=PDZD2 PE=1 SV=4
Q9H583	18	0	97.9497					---	---	244538	HEAT repeat-containing protein 1 OS=Homo sapiens OX=9606 GN=HEATR1 PE=1 SV=3
P06899	9	0	97.7282					---	---	13904.2	Histone H2B type 1-J OS=Homo sapiens OX=9606 GN=H2BC11 PE=1 SV=3
P09104	9	0	97.716					---	---	47610.8	Gamma-enolase OS=Homo sapiens OX=9606 GN=ENO2 PE=1 SV=3
Q14573	15	0	97.5547					---	---	307016	Inositol 1_4_5-trisphosphate receptor type 3 OS=Homo sapiens OX=9606 GN=ITPR3 PE=1 SV=2
[truncated: 2,738 more rows]

## Sheet: UNIQUE PROTEINS
Unique proteins expressed in each type of cell
[truncated: 11 more rows]

## Sheet: QUANTIFIED PROTEINS 
Total proteins quantified (with at least two peptides, one of them unique) =								2827
[truncated: 2,828 more rows]

[truncated: 3 more sheets: QUANTIFIED PROTEINS, UP-REGULATED, DOWN-REGULATED]
