# Supplementary material for: Proteomic Analysis of Invasive Breast Cancer Cells Treated with CBD Reveals Proteins Associated with the Reversal of Their Epithelial-Mesenchymal Transition Induced by IL-1β
Source: Int J Mol Sci. 2025 May 15;26(10):4721. doi: 10.3390/ijms26104721 (PMC12111826; doi:10.3390/ijms26104721)
Supplement: Supplementary file 1 [file ijms-26-04721-s001.zip › Supplementary_Table_S2_Protein_analysis_6D+CBD vs 6D.xlsx]

## Sheet: TOTAL PROTEINS
6D+CBD vs. 6D comparison
Total of proteins detected				6105
Total injections (3 for 6D+CBD and 3 for 6D)				6
Total peptides				50303
Peptides per protein (average)				8.23964
Accession	Peptide count	Unique peptides	Confidence score	Anova (p)	q Value	Max fold change	Power	Highest mean condition	Lowest mean condition	Mass	Description	20240704_368_6D-L1	20240704_369_6D-L2	20240704_370_6D-L3	20240704_371_CBD-L1	20240704_372_CBD-L2	20240704_373_CBD-L3
REVERSE23232	3	1	14.9443	3.75739e-06	0.00385018	5.75895	1	CBD	6D	111213	Reversed Sequence 23232	7049.9	7878.75	7291.39	42749.9	39904	45310.1
Q14194-2	4	1	23.8083	5.4376e-06	0.00385018	Infinity	1	6D	CBD	74604.2	Isoform LCRMP-1 of Dihydropyrimidinase-related protein 1 OS=Homo sapiens OX=9606 GN=CRMP1	133.054	140.818	233.621	0	0	0
Q9BXL7	5	1	28.3024	7.81226e-06	0.00385018	237008	1	6D	CBD	134596	Caspase recruitment domain-containing protein 11 OS=Homo sapiens OX=9606 GN=CARD11 PE=1 SV=3	1261.12	529.855	855.421	0	0	0.0111658
Q1KMD3	6	1	34.3281	8.58038e-06	0.00385018	Infinity	1	6D	CBD	85675.1	Heterogeneous nuclear ribonucleoprotein U-like protein 2 OS=Homo sapiens OX=9606 GN=HNRNPUL2 PE=1 SV=1	1094.44	1895.51	2922.38	0	0	0
A0A6Q8KRG2	11	1	65.9772	2.21946e-05	0.00723881	Infinity	1	6D	CBD	112286	Golgin subfamily A member 2 OS=Homo sapiens OX=9606 GN=GOLGA2 PE=1 SV=1	103.073	229.664	215.341	0	0	0
Q9UP83	6	1	25.4891	2.41982e-05	0.00723881	Infinity	1	CBD	6D	95357.7	Conserved oligomeric Golgi complex subunit 5 OS=Homo sapiens OX=9606 GN=COG5 PE=1 SV=4	0	0	0	426.885	1146.28	1175.13
P48775	3	1	15.4904	3.35074e-05	0.00859166	9.95518	1	CBD	6D	48042.7	Tryptophan 2_3-dioxygenase OS=Homo sapiens OX=9606 GN=TDO2 PE=1 SV=1	2829.48	3039.12	2892.74	28907	34623.1	23690.6
Q86VF2-5	29	4	137.479	4.22364e-05	0.00871152	5.28317	1	CBD	6D	385973	Isoform 5 of Immunoglobulin-like and fibronectin type III domain-containing protein 1 OS=Homo sapiens OX=9606 GN=IGFN1	9430.15	10818.1	9426.31	48026.4	48648.5	60100.8
Q8NF91-2	60	13	362.27	4.36819e-05	0.00871152	1.33949	1	CBD	6D	383041	Isoform 2 of Nesprin-1 OS=Homo sapiens OX=9606 GN=SYNE1	101199	99680.9	98828.4	130376	136507	134575
O95833	2	1	11.3612	5.05441e-05	0.00907205	Infinity	1	6D	CBD	26933.6	Chloride intracellular channel protein 3 OS=Homo sapiens OX=9606 GN=CLIC3 PE=1 SV=2	210.922	629.467	638.9	0	0	0
B1AKY9	24	2	178.502	6.54474e-05	0.0106791	9.43141	1	CBD	6D	112118	Sodium/potassium-transporting ATPase subunit alpha OS=Homo sapiens OX=9606 GN=ATP1A2 PE=1 SV=1	13876.6	15733	16619.1	113842	154973	167187
Q9P2D6	12	2	79.9893	7.92895e-05	0.0110579	6.71682	1	CBD	6D	171722	Protein FAM135A OS=Homo sapiens OX=9606 GN=FAM135A PE=1 SV=2	298.535	266.828	298.195	2066.72	2191.61	1542.03
Q6I9Y2	2	1	11.1974	8.15503e-05	0.0110579	5.29934	1	CBD	6D	23971.1	THO complex subunit 7 homolog OS=Homo sapiens OX=9606 GN=THOC7 PE=1 SV=3	1374.75	1902.76	1529.43	8030.11	9087.1	8356.43
H7C0R7	1	1	7.0412	8.6251e-05	0.0110579	1.68635	1	CBD	6D	24964.8	Cytochrome b5 reductase 1 (Fragment) OS=Homo sapiens OX=9606 GN=CYB5R1 PE=1 SV=1	23834.5	22480.7	21526.7	38585	38701.4	37118.7
A0A9H3ZVF6	3	1	33.3458	9.90669e-05	0.0118542	1.60741	1	CBD	6D	21755.8	RAB37_ member RAS oncogene family OS=Homo sapiens OX=9606 GN=RAB37 PE=1 SV=1	11912.6	11527.5	11792.8	18990.5	19754	17889.4
O60312	11	1	72.0883	0.000123266	0.0138279	8.11468	1	CBD	6D	169913	Phospholipid-transporting ATPase VA OS=Homo sapiens OX=9606 GN=ATP10A PE=1 SV=2	2815.74	4193.53	2963.07	23401.1	28931.7	28589.6
Q08J23	24	11	152.017	0.000136525	0.0144144	1.47585	1	CBD	6D	87269.3	RNA cytosine C(5)-methyltransferase NSUN2 OS=Homo sapiens OX=9606 GN=NSUN2 PE=1 SV=2	16628.4	16823.2	15774.8	23910.8	25106.3	23633.7
Q96IZ0	2	2	12.9118	0.000149664	0.0149238	2.65884	1	CBD	6D	36681.6	PRKC apoptosis WT1 regulator protein OS=Homo sapiens OX=9606 GN=PAWR PE=1 SV=1	8416.95	9956.25	9850.52	23668.5	24143.1	27230.7
REVERSE3539	4	1	19.8053	0.000167999	0.0154741	1.80055	1	CBD	6D	90982.8	Reversed Sequence 3539	1795.4	1818.03	1871.48	3266.65	3539.7	3069.49
REVERSE16219	3	2	16.797	0.000181035	0.0154741	2.83383	1	CBD	6D	21534.8	Reversed Sequence 16219	2655.08	2845.11	3241.63	7527.88	8999	8245.93
O75093	3	1	22.6776	0.000181046	0.0154741	Infinity	1	6D	CBD	173971	Slit homolog 1 protein OS=Homo sapiens OX=9606 GN=SLIT1 PE=1 SV=4	60.1444	137.145	251.444	0	0	0
O15355	7	1	35.2917	0.000192451	0.0157012	12.188	1	CBD	6D	59956.1	Protein phosphatase 1G OS=Homo sapiens OX=9606 GN=PPM1G PE=1 SV=1	179.455	176.235	274.913	2037.5	3122.17	2526.11
REVERSE7271	1	1	5.2269	0.00020744	0.0161883	8.53802	1	CBD	6D	62837.7	Reversed Sequence 7271	4013.64	6152.34	6594.79	47782.3	42487.8	52833.7
Q9Y2L1	16	2	103.502	0.000227746	0.0164321	8.57009	1	CBD	6D	110086	Exosome complex exonuclease RRP44 OS=Homo sapiens OX=9606 GN=DIS3 PE=1 SV=2	1039.54	1481.29	1262.89	8197.88	11274.4	12954.5
REVERSE14754	4	1	18.5163	0.000253668	0.0164321	4.8315	1	CBD	6D	72942	Reversed Sequence 14754	1582	1977.96	1936.5	8823.64	7253.79	10478.7
Q12879	11	1	48.4976	0.00025573	0.0164321	16.0567	1	CBD	6D	166594	Glutamate receptor ionotropic_ NMDA 2A OS=Homo sapiens OX=9606 GN=GRIN2A PE=1 SV=1	681.626	1350.32	1196.42	14839.9	20284.4	16712.6
P05111	3	1	13.8637	0.000260185	0.0164321	10.6683	1	CBD	6D	40354.1	Inhibin alpha chain OS=Homo sapiens OX=9606 GN=INHA PE=1 SV=1	581.039	636.573	872.873	5897.79	9703.53	6700.63
Q9Y399	3	1	21.4518	0.000270716	0.0164321	5.44474	1	CBD	6D	33534.4	Small ribosomal subunit protein uS2m OS=Homo sapiens OX=9606 GN=MRPS2 PE=1 SV=1	7269.34	5838.19	7521.4	29618.2	39072.1	43628.8
P54750	7	1	34.5207	0.000272912	0.0164321	21.5609	1	CBD	6D	61480.2	Dual specificity calcium/calmodulin-dependent 3'_5'-cyclic nucleotide phosphodiesterase 1A OS=Homo sapiens OX=9606 GN=PDE1A PE=1 SV=2	93.3299	123.148	126.622	3067.5	2851.77	1478.25
A0A1W2PPX9	9	1	49.9889	0.00027465	0.0164321	5.84893	1	CBD	6D	285587	[histone H3]-lysine(36) N-trimethyltransferase OS=Homo sapiens OX=9606 GN=SETD2 PE=1 SV=2	7822.41	7683.98	7115	33925.9	55545.3	42839.8
REVERSE13791	4	1	24.1815	0.000326853	0.0189245	64.8017	1	CBD	6D	119313	Reversed Sequence 13791	47.6485	16.1077	36.178	1513.29	2228.15	2734.46
Q12873	23	1	110.45	0.000344897	0.0193453	3.20291	1	6D	CBD	228132	Chromodomain-helicase-DNA-binding protein 3 OS=Homo sapiens OX=9606 GN=CHD3 PE=1 SV=3	853.587	904.786	1059.22	251.179	297.839	330.679
A0A8V8TLN6	1	1	4.8154	0.000398179	0.0216571	3.21527	1	CBD	6D	13020.9	STN1 subunit of CST complex OS=Homo sapiens OX=9606 GN=STN1 PE=1 SV=1	8652.89	8880.6	8923.84	22732.1	31592.8	30742.6
Q9HC10	11	4	66.2907	0.000417662	0.0218531	2.18537	1	CBD	6D	228350	Otoferlin OS=Homo sapiens OX=9606 GN=OTOF PE=1 SV=3	7547.09	7136.1	7544.2	17246.5	17306.3	14022.3
REVERSE13748	4	1	28.1888	0.000426133	0.0218531	283.35	1	CBD	6D	94199.4	Reversed Sequence 13748	72.6487	92.8068	16.0855	16717.6	17694	17028
P04275	8	2	45.3319	0.000502757	0.0250663	1.97193	1	CBD	6D	322609	von Willebrand factor OS=Homo sapiens OX=9606 GN=VWF PE=1 SV=4	172.414	192.336	194.617	344.515	350.822	407.696
Q9Y3C4	1	1	5.6705	0.000558135	0.0256871	25.0445	1	CBD	6D	19775	EKC/KEOPS complex subunit TPRKB OS=Homo sapiens OX=9606 GN=TPRKB PE=1 SV=1	1362.93	613.696	520.565	16199.3	20001.5	26340.1
F8VQD9	2	1	16.3021	0.000565307	0.0256871	1345.99	1	CBD	6D	22211.2	Autophagy-related protein 101 (Fragment) OS=Homo sapiens OX=9606 GN=ATG101 PE=1 SV=1	4.0234	5.17765	0	3882.56	3432.25	5069.72
Q3MJ40	3	1	18.591	0.000570405	0.0256871	1.91483	1	CBD	6D	83749.7	Putative coiled-coil domain-containing protein 144B OS=Homo sapiens OX=9606 GN=CCDC144BP PE=5 SV=1	7779.68	7766.73	8860.58	14189.2	16734.9	15811
Q03001-8	91	6	500.349	0.000572453	0.0256871	1.21951	1	CBD	6D	594173	Isoform 2 of Dystonin OS=Homo sapiens OX=9606 GN=DST	89127.9	94409.2	94373.5	112461	114265	112188
O75874	13	6	80.2304	0.000596131	0.0260971	1.52286	0.999999	CBD	6D	46944.5	Isocitrate dehydrogenase [NADP] cytoplasmic OS=Homo sapiens OX=9606 GN=IDH1 PE=1 SV=2	32223.7	31693.5	33491.2	46747.7	48307.9	53284.1
P29373	17	10	148.332	0.00066531	0.0281872	1.2966	0.999999	6D	CBD	15864.1	Cellular retinoic acid-binding protein 2 OS=Homo sapiens OX=9606 GN=CRABP2 PE=1 SV=2	146182	137016	149149	112152	112095	109199
Q8TEM1	17	4	98.8501	0.000683309	0.0281872	1.5747	0.999998	CBD	6D	206024	Nuclear pore membrane glycoprotein 210 OS=Homo sapiens OX=9606 GN=NUP210 PE=1 SV=3	4351.57	4522.97	4327.98	6422.38	7513.04	6854.63
F8VPD4	32	14	178.766	0.000705058	0.0281872	1.29762	0.999998	CBD	6D	238247	CAD protein OS=Homo sapiens OX=9606 GN=CAD PE=1 SV=1	104060	112457	105967	139818	135790	142854
REVERSE14238	3	1	15.0256	0.000722021	0.0281872	2.24889	0.999997	CBD	6D	26887.4	Reversed Sequence 14238	7256.24	7947.46	6337.69	16266.6	17647.3	14530.3
A0A8V8TQW4	8	1	44.107	0.000722395	0.0281872	2.17779	0.999997	CBD	6D	136564	AP-3 complex subunit delta OS=Homo sapiens OX=9606 GN=AP3D1 PE=1 SV=1	5891.57	5736.99	5620.62	11954	11069.4	14541.8
O96005	9	1	50.5523	0.000771653	0.0294369	5.85377	0.999996	CBD	6D	76324.9	Putative lipid scramblase CLPTM1 OS=Homo sapiens OX=9606 GN=CLPTM1 PE=1 SV=1	827.983	946.823	1037.47	3765.12	6753.93	5943.37
Q9H501	4	1	19.1483	0.000795916	0.0294369	1.63144	0.999995	CBD	6D	99195.5	ESF1 homolog OS=Homo sapiens OX=9606 GN=ESF1 PE=1 SV=1	14163.8	11990.5	12914.5	20297.1	22010.5	21431
P56199	4	2	18.9101	0.000817883	0.0294369	2.51636	0.999993	CBD	6D	132388	Integrin alpha-1 OS=Homo sapiens OX=9606 GN=ITGA1 PE=1 SV=2	1380.41	1181.28	1275.19	2671.58	3396.67	3586.74
Q8TDY2	9	1	49.6041	0.000820025	0.0294369	1.38601	0.999993	CBD	6D	185201	RB1-inducible coiled-coil protein 1 OS=Homo sapiens OX=9606 GN=RB1CC1 PE=1 SV=3	229913	218327	232170	308671	301160	333222
Q9UL25	5	2	30.0353	0.000861184	0.0299655	1.71241	0.999991	CBD	6D	24746.8	Ras-related protein Rab-21 OS=Homo sapiens OX=9606 GN=RAB21 PE=1 SV=3	1438.05	1612.82	1603.38	2442.29	2874.01	2653.69
P61247	26	5	240.469	0.000878029	0.0299655	1.26704	0.999989	CBD	6D	30173.1	Small ribosomal subunit protein eS1 OS=Homo sapiens OX=9606 GN=RPS3A PE=1 SV=2	32794.7	30843.6	33022.2	39617.4	41709.2	41146
Q9ULC4	3	1	22.9135	0.000905412	0.0299655	9.1856	0.999987	CBD	6D	20783.4	Malignant T-cell-amplified sequence 1 OS=Homo sapiens OX=9606 GN=MCTS1 PE=1 SV=1	2577.53	3081.61	3013.44	28254.1	35499.3	15909.4
Q9BYX7	12	1	130.941	0.000919686	0.0299655	3.96837	0.999986	CBD	6D	42358.5	Putative beta-actin-like protein 3 OS=Homo sapiens OX=9606 GN=POTEKP PE=5 SV=1	687.106	473.744	499.814	1845.43	2097.38	2647.32
Q14498	14	6	98.1016	0.000920104	0.0299655	1.34551	0.999986	6D	CBD	59664.8	RNA-binding protein 39 OS=Homo sapiens OX=9606 GN=RBM39 PE=1 SV=2	13498.1	12595	13440.1	9567.74	10293.4	9520.49
Q7Z4S6	14	7	67.8047	0.000934921	0.0299655	1.79025	0.999984	CBD	6D	188491	Kinesin-like protein KIF21A OS=Homo sapiens OX=9606 GN=KIF21A PE=1 SV=2	14078.2	12479.1	15124.8	26445	23343.3	24833.1
A0A494C0I1	16	3	103.077	0.00096024	0.0302371	1.42813	0.999981	CBD	6D	127483	GTF2I repeat domain containing 2 OS=Homo sapiens OX=9606 GN=GTF2IRD2 PE=1 SV=1	4729.93	4138.37	4613.27	6443.98	6433.06	6376.43
P11717	7	1	27.0936	0.00099587	0.0304926	1.4169	0.999976	6D	CBD	281332	Cation-independent mannose-6-phosphate receptor OS=Homo sapiens OX=9606 GN=IGF2R PE=1 SV=3	2791.32	3028.56	3082.5	2004	2083.57	2195.4
P50416	23	12	153.652	0.00100233	0.0304926	1.27956	0.999975	CBD	6D	89052.2	Carnitine O-palmitoyltransferase 1_ liver isoform OS=Homo sapiens OX=9606 GN=CPT1A PE=1 SV=2	26288.9	24063.8	25409.9	32402.1	31566.4	32974.1
Q96CV9	5	1	25.4377	0.001076	0.0314911	2.08112	0.999962	6D	CBD	66321.4	Optineurin OS=Homo sapiens OX=9606 GN=OPTN PE=1 SV=3	657.222	786.486	832.621	339.892	399.988	353.923
H0YKN8	3	1	15.0764	0.00108848	0.0314911	10.8514	0.999959	6D	CBD	84792.9	TLE family member 3_ transcriptional corepressor OS=Homo sapiens OX=9606 GN=TLE3 PE=1 SV=1	1252.33	1165.44	863.283	62.6715	155.298	84.3927
Q9H4W6	4	2	21.1705	0.00109875	0.0314911	2.24277	0.999957	CBD	6D	65490.9	Transcription factor COE3 OS=Homo sapiens OX=9606 GN=EBF3 PE=1 SV=2	867.322	849.505	957.435	1810.86	1822.15	2364.73
P15586	14	7	84.0069	0.00110534	0.0314911	1.58995	0.999956	CBD	6D	62880.6	N-acetylglucosamine-6-sulfatase OS=Homo sapiens OX=9606 GN=GNS PE=1 SV=3	22043.6	21715.9	22113.3	34148.1	32013.8	38572.6
P25098	10	2	56.3857	0.00116519	0.0322956	1.73598	0.99994	CBD	6D	80372.2	Beta-adrenergic receptor kinase 1 OS=Homo sapiens OX=9606 GN=GRK2 PE=1 SV=2	4448.07	5096.96	5373.32	8585.06	8116.31	9196.63
Q63HN8	62	16	339.619	0.00118558	0.0322956	2.409	0.999934	6D	CBD	598936	E3 ubiquitin-protein ligase RNF213 OS=Homo sapiens OX=9606 GN=RNF213 PE=1 SV=3	69718.8	91056.7	75319.1	36978.2	32106.9	28920
A0JNW5	17	1	70.057	0.00118755	0.0322956	1.59117	0.999933	CBD	6D	165624	Bridge-like lipid transfer protein family member 3B OS=Homo sapiens OX=9606 GN=BLTP3B PE=1 SV=2	2528.89	2386.19	2195.59	3524.49	3758.67	4031.11
REVERSE6402	5	2	32.0892	0.00124182	0.0330977	10.1189	0.999914	CBD	6D	52404.5	Reversed Sequence 6402	461.507	263.098	671.654	3816.19	4867.39	5445.08
P45880	19	9	148.716	0.00125393	0.0330977	1.29915	0.999909	CBD	6D	32079.8	Voltage-dependent anion-selective channel protein 2 OS=Homo sapiens OX=9606 GN=VDAC2 PE=1 SV=2	55921.1	57294.6	59261.7	77388.5	75961.1	70723.8
C9J0Q5	3	1	17.8576	0.00132923	0.0344514	1.35415	0.999876	6D	CBD	273508	Nuclear receptor corepressor 2 OS=Homo sapiens OX=9606 GN=NCOR2 PE=1 SV=2	1613.77	1762.74	1689.03	1214.68	1208.17	1317.88
Q9ULV0	19	3	116.206	0.00134466	0.0344514	1.61657	0.999868	CBD	6D	215270	Unconventional myosin-Vb OS=Homo sapiens OX=9606 GN=MYO5B PE=1 SV=3	29258	26194.8	29806	43237.5	44528.7	50060.4
O15195	2	1	8.4734	0.00136279	0.0344514	1.62132	0.999859	CBD	6D	96477.8	Villin-like protein OS=Homo sapiens OX=9606 GN=VILL PE=1 SV=3	4406.79	5267.46	4956.19	8274.81	7439.16	8006.72
Q8NB91	9	3	48.0841	0.00138727	0.034583	2.47077	0.999845	CBD	6D	99494.3	Fanconi anemia group B protein OS=Homo sapiens OX=9606 GN=FANCB PE=1 SV=1	516.345	447.861	543.911	1018.22	1297.19	1410.8
Q96DT6	2	1	15.8249	0.00140995	0.034667	1.45615	0.999832	CBD	6D	53067.8	Cysteine protease ATG4C OS=Homo sapiens OX=9606 GN=ATG4C PE=1 SV=1	16551.9	14986.2	16360.8	22858.4	22021.4	24868.2
O95292	11	4	105.616	0.00144712	0.0349691	1.21066	0.999808	CBD	6D	27456.6	Vesicle-associated membrane protein-associated protein B/C OS=Homo sapiens OX=9606 GN=VAPB PE=1 SV=3	31153.1	31745.1	31232.1	39720.4	37572.5	36666.7
REVERSE24118	1	1	4.8397	0.0014612	0.0349691	2.62239	0.999798	CBD	6D	52193.6	Reversed Sequence 24118	1100.1	1074.42	1228.43	3646.66	2465.7	2811.5
A0A804HIY6	7	2	38.5092	0.00148335	0.0350321	5.22339	0.999782	CBD	6D	128086	Coiled-coil domain containing 158 OS=Homo sapiens OX=9606 GN=CCDC158 PE=1 SV=1	1141.23	920.392	1540.79	4745.02	8019.12	6052.67
P02545	45	3	390.084	0.00151359	0.0352051	3.01049	0.999759	6D	CBD	74424.7	Prelamin-A/C OS=Homo sapiens OX=9606 GN=LMNA PE=1 SV=1	3817.1	4091.31	5021.21	1724.33	1423.18	1147.35
P10586	22	4	108.588	0.00152991	0.0352051	1.24528	0.999746	CBD	6D	214077	Receptor-type tyrosine-protein phosphatase F OS=Homo sapiens OX=9606 GN=PTPRF PE=1 SV=2	11091.1	11499.8	12080.5	14134.1	14797.9	14243.8
Q86VS3	2	1	9.8481	0.00160653	0.0359194	8.79194	0.999679	CBD	6D	118090	IQ domain-containing protein H OS=Homo sapiens OX=9606 GN=IQCH PE=2 SV=2	581.721	289.557	268.956	3097.53	2561.5	4365.85
Q01082	63	14	409.089	0.00165337	0.0359194	1.46719	0.999632	CBD	6D	275408	Spectrin beta chain_ non-erythrocytic 1 OS=Homo sapiens OX=9606 GN=SPTBN1 PE=1 SV=2	14689.3	15040.1	15057.7	23562.9	22261.6	19886.9
P04083	10	3	58.9852	0.00166805	0.0359194	2.3545	0.999616	6D	CBD	38942.4	Annexin A1 OS=Homo sapiens OX=9606 GN=ANXA1 PE=1 SV=2	1867.53	2155.03	1933.46	878.885	971.506	679.237
H3BRY5	8	2	49.0602	0.00170491	0.0359194	1.43795	0.999575	CBD	6D	32682.7	Sulfotransferase (Fragment) OS=Homo sapiens OX=9606 GN=SULT1A1 PE=1 SV=1	7464.55	7395.78	7166.13	10294.3	9854.02	11524.6
Q7Z5H4	2	1	14.4396	0.00172097	0.0359194	1.60407	0.999557	CBD	6D	41291.9	Vomeronasal type-1 receptor 5 OS=Homo sapiens OX=9606 GN=VN1R5 PE=2 SV=2	104621	98396.3	100198	152844	151376	182159
Q08378	30	6	164.041	0.0017413	0.0359194	1.67175	0.999532	CBD	6D	167868	Golgin subfamily A member 3 OS=Homo sapiens OX=9606 GN=GOLGA3 PE=1 SV=2	60066	57014.4	62895.4	92036.7	112936	95901.7
G3V559	2	1	9.9383	0.00175002	0.0359194	2.40685	0.999521	CBD	6D	19906.3	V-type proton ATPase subunit D OS=Homo sapiens OX=9606 GN=ATP6V1D PE=1 SV=1	35.5477	32.8737	44.7276	82.7914	104.664	84.8774
Q562F6	8	2	44.2933	0.00175044	0.0359194	2.55441	0.999521	6D	CBD	145880	Shugoshin 2 OS=Homo sapiens OX=9606 GN=SGO2 PE=1 SV=2	4690.05	4370.78	5468.51	1790.9	2303.32	1593.73
P55011	11	3	63.2433	0.00175511	0.0359194	1.82986	0.999515	CBD	6D	132132	Solute carrier family 12 member 2 OS=Homo sapiens OX=9606 GN=SLC12A2 PE=1 SV=1	12301.8	11352.2	11806.9	20350.3	19499.8	25038.4
O43295	8	1	43.0611	0.00176597	0.0359194	1.57462	0.999501	CBD	6D	125474	SLIT-ROBO Rho GTPase-activating protein 3 OS=Homo sapiens OX=9606 GN=SRGAP3 PE=1 SV=3	36271.6	39145.2	32069	54183.1	57036.7	58029.5
A0A8Q3SIB8	3	1	26.952	0.00178108	0.0359194	2.11495	0.999482	6D	CBD	103073	Exostosin like glycosyltransferase 3 OS=Homo sapiens OX=9606 GN=EXTL3 PE=1 SV=1	9116.55	7411.62	6938.43	4105.41	3361.3	3628.87
P51571	3	1	20.8004	0.00183133	0.0365224	1.51311	0.999413	CBD	6D	19169.7	Translocon-associated protein subunit delta OS=Homo sapiens OX=9606 GN=SSR4 PE=1 SV=1	8529.97	7609.15	7614.56	11113.2	12837.9	11990.9
B3KNX7	11	1	62.4257	0.00196565	0.0382475	8.19514	0.999201	CBD	6D	58488.2	non-specific serine/threonine protein kinase OS=Homo sapiens OX=9606 GN=PAK1 PE=1 SV=1	105.907	207.769	226.978	1056.03	1907.01	1467.69
REVERSE14091	5	1	25.6516	0.00198153	0.0382475	7.15751	0.999173	6D	CBD	129698	Reversed Sequence 14091	302.461	378.438	501.531	42.7437	83.2168	39.2407
REVERSE5583	4	1	24.8371	0.00198176	0.0382475	1.86394	0.999173	CBD	6D	193383	Reversed Sequence 5583	2265.91	1908.61	2298.18	3826.44	3704.52	4533.75
A0A087WYG2	4	1	18.5103	0.002093	0.0392099	4.6402	0.99896	6D	CBD	148742	Mitogen-activated protein kinase 8 interacting protein 3 OS=Homo sapiens OX=9606 GN=MAPK8IP3 PE=1 SV=1	740.48	813.527	1171.28	136.798	228.65	221.873
P08779	15	1	145.041	0.00211033	0.0392099	51.7385	0.998924	6D	CBD	51610.1	Keratin_ type I cytoskeletal 16 OS=Homo sapiens OX=9606 GN=KRT16 PE=1 SV=4	495.068	441.355	571.769	2.20088	14.9676	11.9819
A0A7P0T9G4	6	2	38.2698	0.00212595	0.0392099	26.4171	0.998891	CBD	6D	163532	ERCC excision repair 6_ chromatin remodeling factor OS=Homo sapiens OX=9606 GN=ERCC6 PE=1 SV=1	439.112	103.837	248.813	4166	8241.84	8508.22
Q9P2R6	3	1	16.2322	0.00216215	0.0392099	6.19672	0.998812	CBD	6D	173564	Arginine-glutamic acid dipeptide repeats protein OS=Homo sapiens OX=9606 GN=RERE PE=1 SV=2	1287.85	2062.54	1482.55	6230.29	12205.1	11513
Q5CZC0-2	4	1	17.4248	0.00217225	0.0392099	4.49247	0.998789	CBD	6D	394669	Isoform 2 of Fibrous sheath-interacting protein 2 OS=Homo sapiens OX=9606 GN=FSIP2	957.415	1878.51	1281.68	6147.11	5141.59	7209.48
P15559	18	10	147.489	0.00219661	0.0392099	1.70271	0.998733	CBD	6D	30924.7	NAD(P)H dehydrogenase [quinone] 1 OS=Homo sapiens OX=9606 GN=NQO1 PE=1 SV=1	54473.9	48450.4	43017.4	79037	88593.3	80866.4
Q96AY4	25	8	132.237	0.0022052	0.0392099	1.26906	0.998713	CBD	6D	272824	Tetratricopeptide repeat protein 28 OS=Homo sapiens OX=9606 GN=TTC28 PE=1 SV=4	30650.3	28257.2	27365.5	36843.8	36541.7	36100.4
P07099	13	4	82.2631	0.00220639	0.0392099	1.55299	0.99871	CBD	6D	53177.1	Epoxide hydrolase 1 OS=Homo sapiens OX=9606 GN=EPHX1 PE=1 SV=1	27343.3	29164.9	25854.8	43341.7	38531.7	46035.9
Q29RF7	29	5	174.909	0.00240535	0.0423266	1.40181	0.998191	6D	CBD	152370	Sister chromatid cohesion protein PDS5 homolog A OS=Homo sapiens OX=9606 GN=PDS5A PE=1 SV=1	1928.05	2067.11	2167.94	1560.68	1457.4	1378.46
Q14511	2	1	10.1956	0.00250926	0.0435141	1.62628	0.997878	6D	CBD	93659.3	Enhancer of filamentation 1 OS=Homo sapiens OX=9606 GN=NEDD9 PE=1 SV=1	4595.01	4314.13	4710.73	2820.09	2455.02	3099.78
Q8NDX1	3	1	19.01	0.00252132	0.0435141	7.0792	0.997839	CBD	6D	117390	PH and SEC7 domain-containing protein 4 OS=Homo sapiens OX=9606 GN=PSD4 PE=1 SV=2	131.546	154.989	132.086	539.118	1083.22	1341.16
P10253	9	4	62.5361	0.00259225	0.0443122	1.35661	0.997606	CBD	6D	106179	Lysosomal alpha-glucosidase OS=Homo sapiens OX=9606 GN=GAA PE=1 SV=4	5139.64	5864.8	5863.72	7641.99	7450.54	7790.98
Q8NBF2	3	1	16.2153	0.00264304	0.0447541	1.82342	0.99743	CBD	6D	80299.1	NHL repeat-containing protein 2 OS=Homo sapiens OX=9606 GN=NHLRC2 PE=1 SV=1	940.916	1174.93	1102.54	1724.9	2042.24	2101.33
Q99459	11	4	64.8121	0.00273219	0.0458314	2.71615	0.997104	CBD	6D	92478.9	Cell division cycle 5-like protein OS=Homo sapiens OX=9606 GN=CDC5L PE=1 SV=2	3389.4	2372.98	3371.19	6764.07	9028.06	9016.03
P09972	18	2	163.718	0.00279065	0.046125	1.61083	0.996878	CBD	6D	39855.1	Fructose-bisphosphate aldolase C OS=Homo sapiens OX=9606 GN=ALDOC PE=1 SV=2	1567.58	1423.28	1579.61	2158.26	2535.22	2668.76
Q9Y6C2	4	1	19.4304	0.00282036	0.046125	2.76981	0.99676	CBD	6D	108007	EMILIN-1 OS=Homo sapiens OX=9606 GN=EMILIN1 PE=1 SV=3	1615.04	975.196	1136.81	3085.38	3559.79	3678.03
P16278	17	6	103.567	0.00283659	0.046125	1.33623	0.996694	CBD	6D	76531.2	Beta-galactosidase OS=Homo sapiens OX=9606 GN=GLB1 PE=1 SV=2	9782.5	8593.75	9546.47	12130.9	12242.5	12937.8
Q9Y5B9	14	1	66.604	0.00289441	0.046125	2.6446	0.996454	CBD	6D	120484	FACT complex subunit SPT16 OS=Homo sapiens OX=9606 GN=SUPT16H PE=1 SV=1	507.137	646.402	485.676	1122.94	1614.64	1597.48
P07737	20	9	169.664	0.00292097	0.046125	1.13804	0.996341	6D	CBD	15225.3	Profilin-1 OS=Homo sapiens OX=9606 GN=PFN1 PE=1 SV=2	219273	222128	230461	191612	199270	199486
Q9P258	14	5	64.4452	0.00293392	0.046125	2.02035	0.996285	6D	CBD	56826	Protein RCC2 OS=Homo sapiens OX=9606 GN=RCC2 PE=1 SV=2	6879.19	7916.08	7361.85	3399.76	3150.56	4416.64
P38646	47	21	409.628	0.00297683	0.046125	1.26395	0.996096	CBD	6D	73965.8	Stress-70 protein_ mitochondrial OS=Homo sapiens OX=9606 GN=HSPA9 PE=1 SV=2	119834	107524	113051	145819	138142	146296
P55072	45	21	412.004	0.00297837	0.046125	1.10289	0.996089	CBD	6D	90006.3	Transitional endoplasmic reticulum ATPase OS=Homo sapiens OX=9606 GN=VCP PE=1 SV=4	57548.9	57936	56287.8	63435.8	61674.3	64336.5
A0A2R8Y5C5	6	3	34.3281	0.00298098	0.046125	5.46363	0.996077	CBD	6D	109951	Phospholipid-transporting ATPase OS=Homo sapiens OX=9606 GN=ATP8B1 PE=1 SV=1	1092.19	442.076	563.62	4198.61	3712.05	3551.39
A0A0C4DGK3	45	14	280.911	0.00304466	0.0465953	1.40366	0.995787	CBD	6D	411581	Nesprin-2 OS=Homo sapiens OX=9606 GN=SYNE2 PE=1 SV=1	102218	89857	103738	136031	133338	145851
Q15643	24	6	132.205	0.003089	0.0465953	1.41977	0.995578	CBD	6D	228271	Thyroid receptor-interacting protein 11 OS=Homo sapiens OX=9606 GN=TRIP11 PE=1 SV=3	10836.5	9895.67	9393.32	14739.2	13256.5	14775.5
P30048	8	4	62.9324	0.00311086	0.0465953	1.18518	0.995473	CBD	6D	28034.8	Thioredoxin-dependent peroxide reductase_ mitochondrial OS=Homo sapiens OX=9606 GN=PRDX3 PE=1 SV=3	70910.4	74737.3	73888.6	90129.3	86315.1	83745.6
Q5VT06	36	7	188.445	0.00313389	0.0465953	1.34266	0.995361	CBD	6D	352527	Centrosome-associated protein 350 OS=Homo sapiens OX=9606 GN=CEP350 PE=1 SV=1	7687.5	7370.88	7913.99	10294.9	11007.2	9542.09
B4DP64	1	1	5.6205	0.00315048	0.0465953	2.63904	0.99528	CBD	6D	21408.6	Acyl-protein thioesterase 1 OS=Homo sapiens OX=9606 GN=LYPLA1 PE=1 SV=1	3424.26	4296.42	5470.57	12393.1	9927.19	12491.8
Q9P2N4	8	1	44.2035	0.00317967	0.0465953	1.89519	0.995134	6D	CBD	223848	A disintegrin and metalloproteinase with thrombospondin motifs 9 OS=Homo sapiens OX=9606 GN=ADAMTS9 PE=1 SV=4	15111.9	14103.7	15389.2	6918.33	7161.59	9455.84
Q9GZR1	10	3	49.1019	0.0031931	0.0465953	10.2644	0.995067	6D	CBD	127629	Sentrin-specific protease 6 OS=Homo sapiens OX=9606 GN=SENP6 PE=1 SV=2	350.62	124.025	323.257	28.8415	20.0704	28.823
Q9Y2I7	8	2	47.3476	0.00324853	0.0466971	1.90768	0.994782	CBD	6D	239760	1-phosphatidylinositol 3-phosphate 5-kinase OS=Homo sapiens OX=9606 GN=PIKFYVE PE=1 SV=3	6932.79	6361.19	5765.64	10863.3	11204.5	14291.7
M0R2N5	2	1	12.4312	0.00325211	0.0466971	1.58883	0.994764	CBD	6D	40366.4	very-long-chain enoyl-CoA reductase OS=Homo sapiens OX=9606 GN=TECR PE=1 SV=1	2874.64	2844.49	3004.55	4242.85	5293.62	4323.96
Q9BZH6	11	1	63.3859	0.00334921	0.0477097	1.39134	0.994245	CBD	6D	138510	WD repeat-containing protein 11 OS=Homo sapiens OX=9606 GN=WDR11 PE=1 SV=1	408.033	463.852	464.399	592.608	657.505	609.11
O60281	20	3	103.033	0.00338456	0.0477833	1.83256	0.99405	6D	CBD	309720	Zinc finger protein 292 OS=Homo sapiens OX=9606 GN=ZNF292 PE=1 SV=3	1593.14	2039.94	1649.3	982.041	856.831	1043.64
Q9Y5P4	4	1	20.7118	0.00342677	0.0477833	1.49804	0.993812	CBD	6D	71519.3	Ceramide transfer protein OS=Homo sapiens OX=9606 GN=CERT1 PE=1 SV=1	49550.6	48682.6	46279.8	63620.8	75954.5	76910.9
A0A6Q8PGJ2	28	7	167.644	0.00344123	0.0477833	1.81242	0.99373	CBD	6D	196608	Intraflagellar transport 172 OS=Homo sapiens OX=9606 GN=IFT172 PE=1 SV=1	1820.42	1557.46	1977.05	3107.54	2939.02	3658.8
Q13263	25	11	209.537	0.00346087	0.0477833	1.3196	0.993617	CBD	6D	90317.6	Transcription intermediary factor 1-beta OS=Homo sapiens OX=9606 GN=TRIM28 PE=1 SV=5	43338.3	41822.8	42260.2	55581.7	60477.6	52086.4
O75369	76	34	612.405	0.00350147	0.0479749	1.13353	0.993381	CBD	6D	280331	Filamin-B OS=Homo sapiens OX=9606 GN=FLNB PE=1 SV=2	38854.7	38796.8	36568.1	43166.9	43451.5	42852.7
Q7Z4W1	5	4	30.3807	0.00375143	0.0503962	2.12152	0.991833	CBD	6D	26198.2	L-xylulose reductase OS=Homo sapiens OX=9606 GN=DCXR PE=1 SV=2	1576.34	1380.81	1822.96	3071.07	3026.56	4043.44
Q6ZP82	17	3	79.9039	0.00376994	0.0503962	1.6633	0.991712	CBD	6D	176264	Coiled-coil domain-containing protein 141 OS=Homo sapiens OX=9606 GN=CCDC141 PE=1 SV=3	3885.25	3542.07	3743.6	6337.16	6937.84	5305.66
Q9NPP4	9	1	45.0513	0.00377099	0.0503962	1.48711	0.991705	CBD	6D	117471	NLR family CARD domain-containing protein 4 OS=Homo sapiens OX=9606 GN=NLRC4 PE=1 SV=2	13158.4	15246	12953.6	19099.6	20432.9	21971.4
P42356	27	4	131.486	0.0037905	0.0503962	2.4936	0.991577	CBD	6D	239397	Phosphatidylinositol 4-kinase alpha OS=Homo sapiens OX=9606 GN=PI4KA PE=1 SV=4	1171.6	694.017	845.994	2176.13	2377.46	2208.09
P00390	14	6	109.31	0.00386126	0.0509	1.30978	0.991103	CBD	6D	56827.4	Glutathione reductase_ mitochondrial OS=Homo sapiens OX=9606 GN=GSR PE=1 SV=2	40455.9	37668.6	38063.9	47628.5	50134.7	54418.3
Q13620	9	1	46.0311	0.00390847	0.0509	1.67452	0.990781	CBD	6D	104552	Cullin-4B OS=Homo sapiens OX=9606 GN=CUL4B PE=1 SV=4	9722.94	10149.8	9659.28	17175.9	18361	13915.1
Q9HCM1	10	3	51.5515	0.00391347	0.0509	1.63989	0.990746	CBD	6D	196682	Retroelement silencing factor 1 OS=Homo sapiens OX=9606 GN=RESF1 PE=1 SV=3	2493.76	3326.06	2814.37	4784.24	4677.08	4697.78
P55036	5	2	35.0375	0.00397457	0.0513228	1.23001	0.99032	CBD	6D	40964.9	26S proteasome non-ATPase regulatory subunit 4 OS=Homo sapiens OX=9606 GN=PSMD4 PE=1 SV=1	21336.8	21995.2	23115.9	26396.1	26685.8	28649.7
REVERSE3136	10	4	58.9249	0.00403974	0.0515242	1.60021	0.989856	CBD	6D	149068	Reversed Sequence 3136	8429.41	9414.66	8121.46	12754.3	13101.2	15694.7
Q9P2P6	28	5	141.974	0.00404758	0.0515242	1.45226	0.989799	CBD	6D	522161	StAR-related lipid transfer protein 9 OS=Homo sapiens OX=9606 GN=STARD9 PE=1 SV=3	26956.8	24064.5	23795.4	34842.8	34036.4	39774.5
Q9UJ70	10	2	63.246	0.0041398	0.0519089	1.87254	0.989123	CBD	6D	37717.9	N-acetyl-D-glucosamine kinase OS=Homo sapiens OX=9606 GN=NAGK PE=1 SV=4	3278.41	3153.38	3222.67	7223.75	5799.63	5055.03
P05023	27	5	191.818	0.00415098	0.0519089	1.37171	0.98904	CBD	6D	114208	Sodium/potassium-transporting ATPase subunit alpha-1 OS=Homo sapiens OX=9606 GN=ATP1A1 PE=1 SV=1	11749.3	12131.6	12323.5	17873.7	16791.2	14997
O14578	32	6	192.238	0.00416456	0.0519089	1.50258	0.988939	CBD	6D	233484	Citron Rho-interacting kinase OS=Homo sapiens OX=9606 GN=CIT PE=1 SV=2	6828.83	6919.34	6717.75	9084.75	11492.1	10174.9
P40939	41	21	306.81	0.00424555	0.0519214	1.4949	0.988325	CBD	6D	83741.2	Trifunctional enzyme subunit alpha_ mitochondrial OS=Homo sapiens OX=9606 GN=HADHA PE=1 SV=2	52155.4	50195.9	52777.2	68037.6	78487.9	85376
A0A1C7CYW7	5	1	24.5461	0.00424781	0.0519214	23.5241	0.988308	CBD	6D	117418	Tetratricopeptide repeat domain 34 OS=Homo sapiens OX=9606 GN=TTC34 PE=1 SV=1	201.525	29.8332	43.1194	2578.97	2202.16	1675.71
REVERSE10270	2	1	9.8242	0.00425812	0.0519214	6.43174	0.988228	CBD	6D	25315.2	Reversed Sequence 10270	543.311	1576.54	835.241	5992	5185.73	7828.65
Q96CT7	6	1	27.207	0.00428128	0.0519214	1.29747	0.98805	6D	CBD	25835.3	Coiled-coil domain-containing protein 124 OS=Homo sapiens OX=9606 GN=CCDC124 PE=1 SV=1	26524.5	27021.3	27080.5	18923.7	21767.7	21449.6
Q14534	9	2	54.4212	0.00435149	0.0521714	3.2031	0.9875	CBD	6D	64322.4	Squalene monooxygenase OS=Homo sapiens OX=9606 GN=SQLE PE=1 SV=3	991.68	553.498	764.735	2174.65	3048.25	2175.99
Q9BXY5	3	1	10.7378	0.00436002	0.0521714	2.26133	0.987433	CBD	6D	62319.4	Calcyphosin-2 OS=Homo sapiens OX=9606 GN=CAPS2 PE=2 SV=3	3552.05	3489.29	2356.13	6582.8	7776.47	6891.5
P07237	42	17	322.477	0.00445218	0.0528305	1.23302	0.986694	CBD	6D	57515.6	Protein disulfide-isomerase OS=Homo sapiens OX=9606 GN=P4HB PE=1 SV=3	82761.5	87168.2	84001.8	110120	98362.2	104621
Q9NXL2	6	1	35.1612	0.00447397	0.0528305	2.56775	0.986517	CBD	6D	89990.1	Rho guanine nucleotide exchange factor 38 OS=Homo sapiens OX=9606 GN=ARHGEF38 PE=1 SV=2	979.339	1011.88	652.377	2282.75	1920.42	2584.93
Q9C093	16	2	86.1577	0.00451548	0.0529721	1.25859	0.986177	CBD	6D	210381	Sperm flagellar protein 2 OS=Homo sapiens OX=9606 GN=SPEF2 PE=1 SV=2	29992.3	26230	28606.8	35113	35479.1	36173
P98164	14	1	79.1139	0.00458903	0.0532762	7.91888	0.985565	6D	CBD	540720	Low-density lipoprotein receptor-related protein 2 OS=Homo sapiens OX=9606 GN=LRP2 PE=1 SV=3	1801.48	1144.9	2652.01	271.457	129.431	306.079
Q99569	8	2	38.4633	0.00460076	0.0532762	2.76983	0.985466	CBD	6D	132667	Plakophilin-4 OS=Homo sapiens OX=9606 GN=PKP4 PE=1 SV=2	2196.19	3805.91	3801.62	8900.31	9067.57	9186.79
O14976	14	2	78.3147	0.0047249	0.054363	1.98634	0.984406	CBD	6D	144673	Cyclin-G-associated kinase OS=Homo sapiens OX=9606 GN=GAK PE=1 SV=2	1192.93	1222.38	884.096	2031.55	2468.34	2053.83
P27169	3	1	15.0465	0.00480813	0.0546204	1.1917	0.983678	6D	CBD	39902.4	Serum paraoxonase/arylesterase 1 OS=Homo sapiens OX=9606 GN=PON1 PE=1 SV=3	6950.25	6774.97	6377.51	5664.5	5768.03	5436.44
E9PDI4	7	2	36.6734	0.00480814	0.0546204	2.18795	0.983678	6D	CBD	58792	Ladinin-1 OS=Homo sapiens OX=9606 GN=LAD1 PE=1 SV=1	6141.73	6404.17	6912.34	2425.32	3805.75	2662.28
REVERSE22387	1	1	5.9806	0.00485765	0.0548358	32.0432	0.983239	CBD	6D	33744.9	Reversed Sequence 22387	39.1733	360.649	222.845	6048.79	6971.5	6931.97
A0A5F9ZI63	2	1	16.1625	0.00508542	0.0570481	1.28134	0.981161	CBD	6D	57150	Embryonic ectoderm development OS=Homo sapiens OX=9606 GN=EED PE=1 SV=2	7833.17	8257.14	8210.91	10667.9	10913.2	9557.07
P42167	11	1	87.1179	0.00513134	0.0572057	1.44786	0.980731	6D	CBD	50727.3	Lamina-associated polypeptide 2_ isoforms beta/gamma OS=Homo sapiens OX=9606 GN=TMPO PE=1 SV=2	24381.1	22238.3	21438	17359.8	15206	14439.8
P62424	16	10	152.035	0.00521271	0.0577542	1.1337	0.97996	CBD	6D	30166.7	Large ribosomal subunit protein eL8 OS=Homo sapiens OX=9606 GN=RPL7A PE=1 SV=2	191611	186486	192635	220246	207030	219762
P48163	17	5	105.501	0.00529181	0.0580981	1.36397	0.9792	CBD	6D	64720	NADP-dependent malic enzyme OS=Homo sapiens OX=9606 GN=ME1 PE=1 SV=1	12861.8	13225.9	13348.4	16025.3	18851.1	18913.4
Q86XX4	7	3	27.8595	0.00530848	0.0580981	2.28844	0.979039	CBD	6D	454506	Extracellular matrix organizing protein FRAS1 OS=Homo sapiens OX=9606 GN=FRAS1 PE=1 SV=2	4385.81	5240.14	4996.58	8449.43	11510.4	13503
A0A494C1F2	5	1	21.6049	0.00574351	0.0619825	3.36479	0.974673	CBD	6D	213226	Nucleoporin 214 OS=Homo sapiens OX=9606 GN=NUP214 PE=1 SV=1	3480.91	6471.19	5552.38	22208.4	15028.7	14932.3
O75150	17	2	87.6454	0.00576942	0.0619825	3.77239	0.974404	CBD	6D	114420	E3 ubiquitin-protein ligase BRE1B OS=Homo sapiens OX=9606 GN=RNF40 PE=1 SV=5	803.227	995.708	505.263	3770.61	2639.77	2281.96
Q96GQ7	13	4	66.9899	0.00577802	0.0619825	1.76686	0.974314	CBD	6D	90348.7	Probable ATP-dependent RNA helicase DDX27 OS=Homo sapiens OX=9606 GN=DDX27 PE=1 SV=2	2104.48	1705.51	1697.38	3769.84	2974.78	2986.15
Q9HDC9	12	6	87.8572	0.00580154	0.0619825	1.25112	0.974069	CBD	6D	46651.5	Adipocyte plasma membrane-associated protein OS=Homo sapiens OX=9606 GN=APMAP PE=1 SV=2	58648.1	57878.4	57569	70311	68890.5	78612.5
P82987	5	2	36.8017	0.00592917	0.0627284	1.98044	0.972726	6D	CBD	194623	ADAMTS-like protein 3 OS=Homo sapiens OX=9606 GN=ADAMTSL3 PE=1 SV=4	47328.5	48419.5	56774.8	25841.5	20507.4	30665.5
A2PYH4	8	1	41.4769	0.00594125	0.0627284	220.017	0.972598	CBD	6D	163808	Probable ATP-dependent DNA helicase HFM1 OS=Homo sapiens OX=9606 GN=HFM1 PE=1 SV=2	5.43518	31.7615	0	2621.07	2693.54	2869.27
P49748	34	19	258.615	0.00600399	0.06302	1.22223	0.971929	CBD	6D	70789.5	Very long-chain specific acyl-CoA dehydrogenase_ mitochondrial OS=Homo sapiens OX=9606 GN=ACADVL PE=1 SV=1	46133.7	43349.4	45868.3	57949.1	51930.8	55550.9
A0A8I5KRS4	4	1	27.8716	0.0061836	0.064528	6.6711	0.969986	CBD	6D	63237.8	Myotubularin OS=Homo sapiens OX=9606 GN=MTM1 PE=1 SV=1	427.372	284.895	692.369	1837.7	3152.69	4380.08
P26368	8	4	54.315	0.00633729	0.0655363	1.10042	0.968293	6D	CBD	53843.3	Splicing factor U2AF 65 kDa subunit OS=Homo sapiens OX=9606 GN=U2AF2 PE=1 SV=4	43429.1	44054.3	43210	39402.4	38498.4	40866
A0A0A0MSA0	18	2	86.7748	0.00635325	0.0655363	1.68231	0.968116	CBD	6D	369421	Laminin subunit alpha-3 OS=Homo sapiens OX=9606 GN=LAMA3 PE=1 SV=1	1726.94	1862.02	1751.57	2459.17	3191.71	3333.51
Q53EL6	17	4	101.433	0.00653657	0.067042	1.25295	0.966058	6D	CBD	52134.5	Programmed cell death protein 4 OS=Homo sapiens OX=9606 GN=PDCD4 PE=1 SV=2	31342.7	34187.9	30599.6	26107.1	24209.7	26406.2
Q96I24	13	1	86.2648	0.00673761	0.0687113	1.3004	0.963761	6D	CBD	61982.7	Far upstream element-binding protein 3 OS=Homo sapiens OX=9606 GN=FUBP3 PE=1 SV=2	4286.12	3885.45	4064.26	2898.9	3152.04	3358.37
P07686	14	4	102.011	0.00681356	0.0687662	1.53193	0.962883	CBD	6D	63593.7	Beta-hexosaminidase subunit beta OS=Homo sapiens OX=9606 GN=HEXB PE=1 SV=4	13409.7	12348.4	12488.2	19275.9	17025.8	22289
Q99536	12	4	81.2367	0.00681962	0.0687662	1.20008	0.962813	CBD	6D	42148.5	Synaptic vesicle membrane protein VAT-1 homolog OS=Homo sapiens OX=9606 GN=VAT1 PE=1 SV=2	14733.7	14140.7	15201.3	17020.5	17227.9	18646.1
P38570	8	2	46.8472	0.0068993	0.069181	1.24922	0.961885	CBD	6D	131642	Integrin alpha-E OS=Homo sapiens OX=9606 GN=ITGAE PE=1 SV=3	5714.29	5725.93	5954.51	7209.12	6745.27	7775.48
Q5T4S7	58	11	292.649	0.00702267	0.0694522	1.68392	0.960438	CBD	6D	580913	E3 ubiquitin-protein ligase UBR4 OS=Homo sapiens OX=9606 GN=UBR4 PE=1 SV=1	12943.3	11408.5	11033.8	21298.8	16508	21779.8
REVERSE22804	3	2	16.0457	0.00705504	0.0694522	1.90645	0.960056	6D	CBD	76738.4	Reversed Sequence 22804	4826.26	4479.57	4254.29	1825.57	2713.8	2573.38
A0A0A0MST8	1	1	5.3194	0.00708255	0.0694522	2.67445	0.959731	6D	CBD	135710	Anion exchange protein OS=Homo sapiens OX=9606 GN=SLC4A7 PE=1 SV=1	2076.81	2150.57	2513.6	1026.86	937.242	556.415
C9IZF6	1	1	4.8765	0.00708306	0.0694522	1.91161	0.959725	CBD	6D	20820.1	Patatin like phospholipase domain containing 4 (Fragment) OS=Homo sapiens OX=9606 GN=PNPLA4 PE=1 SV=1	923.081	972.067	757.024	2028.73	1441.43	1599.76
REVERSE2809	16	3	77.0885	0.00711982	0.0694522	1.39782	0.959289	CBD	6D	345381	Reversed Sequence 2809	25507.1	21479.4	21981.5	31725.7	30198.1	34480.7
O60306	29	3	166.772	0.0072772	0.0706037	1.4501	0.957412	CBD	6D	172379	RNA helicase aquarius OS=Homo sapiens OX=9606 GN=AQR PE=1 SV=4	49490.9	45747.5	48792.6	67403.1	62513.8	78942.8
O95373	18	7	102.153	0.00737461	0.0711641	1.17045	0.95624	6D	CBD	120828	Importin-7 OS=Homo sapiens OX=9606 GN=IPO7 PE=1 SV=1	20564.4	19875.1	20940.6	16973.1	18453.2	17015.2
P62753	10	3	92.7726	0.00742964	0.0713118	1.23009	0.955575	CBD	6D	28851.8	Small ribosomal subunit protein eS6 OS=Homo sapiens OX=9606 GN=RPS6 PE=1 SV=1	41104.6	41034.1	40401.8	47380.4	54265.1	49089.8
F5GXE6	2	2	15.3928	0.00750232	0.0716263	2.26255	0.954693	CBD	6D	41597.8	Amiloride-sensitive sodium channel subunit alpha OS=Homo sapiens OX=9606 GN=SCNN1A PE=1 SV=1	901.737	1254.49	752.559	2502.03	2137.02	1942.23
O00429	18	3	95.3925	0.00757673	0.071954	1.50644	0.953786	6D	CBD	82390.5	Dynamin-1-like protein OS=Homo sapiens OX=9606 GN=DNM1L PE=1 SV=2	1389.63	1487.96	1539.75	952.521	858.7	1121.08
P23921	14	4	87.9505	0.00767969	0.0722989	2.41032	0.952525	6D	CBD	90982.8	Ribonucleoside-diphosphate reductase large subunit OS=Homo sapiens OX=9606 GN=RRM1 PE=1 SV=1	3377.45	5410.95	4826.4	1520.53	2006.47	2121.55
A0A5F9ZHB4	2	1	10.8462	0.00769361	0.0722989	2.2993	0.952354	CBD	6D	56879.9	Dipeptidase 3 OS=Homo sapiens OX=9606 GN=DPEP3 PE=1 SV=1	2612.87	2579.21	2656.86	4471.89	5739.21	7836
Q12965	9	1	43.4977	0.00775634	0.0725088	1.73152	0.951582	CBD	6D	127632	Unconventional myosin-Ie OS=Homo sapiens OX=9606 GN=MYO1E PE=1 SV=2	35544.1	41483	42263.2	57395.9	69529.7	79628.2
E9PJ16	3	1	14.9938	0.00781032	0.0726351	6.22171	0.950916	CBD	6D	23074.3	Centrosomal AT-AC splicing factor OS=Homo sapiens OX=9606 GN=CENATAC PE=1 SV=1	48.9881	30.205	89.2367	252	507.988	287.934
Q8WZ92	1	1	0	0.00798062	0.0738363	2.83309	0.948802	CBD	6D	36356.6	Olfactory receptor 5P2 OS=Homo sapiens OX=9606 GN=OR5P2 PE=2 SV=1	370.361	509.284	425.243	834.989	1304.28	1557.59
REVERSE10639	2	1	12.4116	0.00804461	0.0740466	2.63728	0.948004	CBD	6D	48625.3	Reversed Sequence 10639	6934.83	5902.22	5564.91	11825.9	14783.6	21921.6
Q8IYB4	3	1	22.5551	0.00811427	0.0743068	2.24219	0.947132	6D	CBD	69925.3	PEX5-related protein OS=Homo sapiens OX=9606 GN=PEX5L PE=1 SV=2	4531.52	3945.53	4150.32	1418.63	1718.32	2494.76
Q6P3W7	5	1	29.1505	0.00833707	0.0756017	1.74032	0.944327	CBD	6D	104393	SCY1-like protein 2 OS=Homo sapiens OX=9606 GN=SCYL2 PE=1 SV=1	4302.8	3868.23	3591.93	6283.41	8226.76	5961.15
O00186	4	3	27.2839	0.00833992	0.0756017	2.02216	0.944291	CBD	6D	68676.8	Syntaxin-binding protein 3 OS=Homo sapiens OX=9606 GN=STXBP3 PE=1 SV=2	678.34	508.221	737.638	1546.21	1158.65	1186.17
P62861	3	1	13.4787	0.00842813	0.0760174	2.65682	0.943174	6D	CBD	14446.7	Ubiquitin-like FUBI-ribosomal protein eS30 fusion protein OS=Homo sapiens OX=9606 GN=FAU PE=1 SV=2	485.323	843.976	565.206	286.84	195.556	230.677
Q96HI0	3	1	16.7105	0.0086168	0.0773306	1.8395	0.940772	6D	CBD	88004.8	Sentrin-specific protease 5 OS=Homo sapiens OX=9606 GN=SENP5 PE=1 SV=3	95763.2	107099	103343	53572.7	44382.8	68504.8
A0A2R8Y7U0	7	1	36.2882	0.00871897	0.0778581	2.0553	0.939466	CBD	6D	181377	DEP domain containing 5_ GATOR1 subcomplex subunit OS=Homo sapiens OX=9606 GN=DEPDC5 PE=1 SV=1	222.71	274.074	224.468	389.545	613.526	479.317
O43143	26	8	157.983	0.00882623	0.0780639	1.16257	0.93809	6D	CBD	91731.4	ATP-dependent RNA helicase DHX15 OS=Homo sapiens OX=9606 GN=DHX15 PE=1 SV=2	16014.9	16964.3	17048.3	14048.1	13934.3	15049.3
Q9UK61	15	2	83.4662	0.00882899	0.0780639	5.7607	0.938055	CBD	6D	190572	Protein TASOR OS=Homo sapiens OX=9606 GN=TASOR PE=1 SV=3	269.038	306.989	130.699	1084	2080.76	906.474
Q15276	12	1	53.563	0.00923721	0.0812096	2.47706	0.932783	CBD	6D	99689.8	Rab GTPase-binding effector protein 1 OS=Homo sapiens OX=9606 GN=RABEP1 PE=1 SV=2	8128.92	7942.16	7201.91	15042	26656.8	15949.8
Q9Y394	7	3	48.3441	0.00932529	0.0812096	1.53865	0.931639	CBD	6D	38698	Dehydrogenase/reductase SDR family member 7 OS=Homo sapiens OX=9606 GN=DHRS7 PE=1 SV=1	6016.79	6521.36	6198.3	9063.45	8466.66	11298.8
Q96K83	7	2	40.6584	0.00937516	0.0812096	1.41077	0.93099	CBD	6D	152372	Zinc finger protein 521 OS=Homo sapiens OX=9606 GN=ZNF521 PE=1 SV=1	32663	28217.2	26881.2	42145.8	37780.3	43885.3
B4DY09	11	4	80.0841	0.00939283	0.0812096	1.34343	0.93076	6D	CBD	39081.6	Interleukin enhancer binding factor 2 OS=Homo sapiens OX=9606 GN=ILF2 PE=1 SV=1	22012.8	21782.2	24085.7	18344.8	16992.5	15190.7
P52565	9	5	65.8356	0.009411	0.0812096	1.17871	0.930524	CBD	6D	23264.2	Rho GDP-dissociation inhibitor 1 OS=Homo sapiens OX=9606 GN=ARHGDIA PE=1 SV=3	17602.6	19220.1	18546.5	22815.5	21238	21210.6
A0A3F2YNX0	5	2	31.0781	0.00948654	0.0814698	1.4965	0.929539	CBD	6D	231407	Protein transport protein sec16 (Fragment) OS=Homo sapiens OX=9606 GN=SEC16A PE=1 SV=2	1266.95	1114.31	1057.79	1708.93	1917.7	1519.9
P38159	11	8	77.0945	0.00960994	0.081799	1.24236	0.927929	6D	CBD	42331.9	RNA-binding motif protein_ X chromosome OS=Homo sapiens OX=9606 GN=RBMX PE=1 SV=3	29081.5	27453.4	29559.1	23066.3	24760.8	21471.8
A0A8V8TLP7	21	2	109.176	0.00961603	0.081799	1.53315	0.927849	6D	CBD	172635	Cytoplasmic linker associated protein 1 OS=Homo sapiens OX=9606 GN=CLASP1 PE=1 SV=1	990.049	1121.21	1103.7	813.553	610.302	673.106
Q07283	29	6	150.967	0.00981175	0.0830703	1.51447	0.925288	CBD	6D	254382	Trichohyalin OS=Homo sapiens OX=9606 GN=TCHH PE=1 SV=2	2733.81	2747.38	2614	3916.65	3562.86	4780.44
Q92608	22	3	130.826	0.0099775	0.084077	1.7132	0.923113	CBD	6D	213260	Dedicator of cytokinesis protein 2 OS=Homo sapiens OX=9606 GN=DOCK2 PE=1 SV=2	2093.13	1605.5	2412.4	3499.22	3551.96	3418.24
O95831	26	11	179.973	0.0100499	0.084291	1.18053	0.922163	CBD	6D	67185.8	Apoptosis-inducing factor 1_ mitochondrial OS=Homo sapiens OX=9606 GN=AIFM1 PE=1 SV=1	40435.4	37953.9	39710	46108.9	44197.3	49114.1
Q9NZP5	3	1	26.5157	0.0105363	0.0879595	1.66779	0.915756	CBD	6D	35760.7	Olfactory receptor 5AC2 OS=Homo sapiens OX=9606 GN=OR5AC2 PE=3 SV=2	14696.5	12145.7	13119.9	21146.7	19057.6	26444.1
REVERSE1545	3	2	14.3818	0.0106279	0.0882301	1.34257	0.914547	CBD	6D	69965.2	Reversed Sequence 1545	17078.8	17645.8	20718.8	25337.4	23473.7	25625.6
P24752	17	6	132.156	0.010667	0.0882301	1.35062	0.914031	CBD	6D	45484.8	Acetyl-CoA acetyltransferase_ mitochondrial OS=Homo sapiens OX=9606 GN=ACAT1 PE=1 SV=1	23133.4	23216.1	22705.5	30481.7	27886.5	34898.7
G5EA30	1	1	4.6193	0.010731	0.0883528	1.5741	0.913185	CBD	6D	55599.2	CUG triplet repeat_ RNA binding protein 1_ isoform CRA_c OS=Homo sapiens OX=9606 GN=CELF1 PE=1 SV=1	732.648	822.434	673.803	1169.86	1005.62	1333.01
A0A494C1K3	24	6	160.94	0.0108902	0.089254	1.43019	0.911082	CBD	6D	131675	General transcription factor IIi OS=Homo sapiens OX=9606 GN=GTF2I PE=1 SV=1	8616.88	10999.1	9731	14319.6	12947.1	14705.2
Q8NHU6	22	5	138.933	0.0109416	0.0892671	1.19993	0.910404	CBD	6D	125126	Tudor domain-containing protein 7 OS=Homo sapiens OX=9606 GN=TDRD7 PE=1 SV=2	33084.2	33121.8	29630.9	39606.4	37319	38071.9
Q9Y2L5	11	3	63.5847	0.0114216	0.0923611	1.51253	0.90406	6D	CBD	162651	Trafficking protein particle complex subunit 8 OS=Homo sapiens OX=9606 GN=TRAPPC8 PE=1 SV=2	987.933	1193.91	1006.33	615.05	704.444	788.349
Q9Y266	12	7	88.4636	0.0114237	0.0923611	1.49754	0.904031	6D	CBD	38300	Nuclear migration protein nudC OS=Homo sapiens OX=9606 GN=NUDC PE=1 SV=1	28783.5	29987.2	33560.3	20192.2	23574.4	17888.3
REVERSE4894	7	3	36.0572	0.0114885	0.0924685	1.80504	0.903175	CBD	6D	189140	Reversed Sequence 4894	4628.94	3925.28	3629.58	6362.84	6606.92	9022.46
P05387	13	7	126.692	0.0115749	0.0927476	1.19259	0.902035	6D	CBD	11665	Large ribosomal subunit protein P2 OS=Homo sapiens OX=9606 GN=RPLP2 PE=1 SV=1	218617	208047	213352	167647	178095	190918
Q14008	41	8	232.861	0.011763	0.0938359	1.4076	0.899551	6D	CBD	227206	Cytoskeleton-associated protein 5 OS=Homo sapiens OX=9606 GN=CKAP5 PE=1 SV=3	12885.1	11263.3	10508	7925.26	9020.17	7675.52
P51659	23	13	194.542	0.0118447	0.09407	1.1989	0.898472	CBD	6D	80142.7	Peroxisomal multifunctional enzyme type 2 OS=Homo sapiens OX=9606 GN=HSD17B4 PE=1 SV=3	28247.4	29267.8	25690	32275.5	33851.3	33627.7
P36871	19	6	134.163	0.0120729	0.0954595	1.54409	0.895463	6D	CBD	61734.4	Phosphoglucomutase-1 OS=Homo sapiens OX=9606 GN=PGM1 PE=1 SV=3	6559.89	7820.04	8919.89	4819.08	4813.6	5456.96
P28749	3	1	15.184	0.012194	0.0956092	1.90923	0.893868	CBD	6D	122216	Retinoblastoma-like protein 1 OS=Homo sapiens OX=9606 GN=RBL1 PE=1 SV=3	4260.16	2691.21	3533.49	7612.4	6444.52	5961.08
P21359	31	7	149.22	0.0121983	0.0956092	1.11425	0.89381	CBD	6D	322966	Neurofibromin OS=Homo sapiens OX=9606 GN=NF1 PE=1 SV=2	19171.6	18549.4	18111.2	21500.5	20225.4	20485.1
Q4VX76	3	1	14.1587	0.0124635	0.0972631	3.0997	0.890321	6D	CBD	69757.2	Synaptotagmin-like protein 3 OS=Homo sapiens OX=9606 GN=SYTL3 PE=1 SV=3	9084.36	11157.7	7935.11	4589.01	1910.15	2591.12
Q8TF46	8	2	46.4075	0.0125846	0.0975628	1.87812	0.888731	6D	CBD	122270	DIS3-like exonuclease 1 OS=Homo sapiens OX=9606 GN=DIS3L PE=1 SV=2	8575.35	10622.2	10066.9	4097.39	4956.42	6527.97
E7EMW7	7	2	26.3878	0.0126106	0.0975628	4.259	0.888389	CBD	6D	311769	Ubiquitin protein ligase E3 component n-recognin 5 OS=Homo sapiens OX=9606 GN=UBR5 PE=1 SV=1	271.168	170.948	130.386	1153.66	805.9	478.726
O95678	29	6	181.678	0.0127654	0.0983365	1.29199	0.886359	CBD	6D	59845.6	Keratin_ type II cytoskeletal 75 OS=Homo sapiens OX=9606 GN=KRT75 PE=1 SV=2	19926.8	18929	19415	22992.3	27892.7	24400.5
A0A494C1L1	2	1	17.2285	0.0128766	0.0987693	1.39542	0.884902	6D	CBD	47097.2	Delta(14)-sterol reductase LBR OS=Homo sapiens OX=9606 GN=LBR PE=1 SV=1	2867.74	2963.44	3030.66	2412.83	2093.52	1844.29
Q09666-2	2	1	24.0466	0.0129375	0.0988138	1.71944	0.884106	6D	CBD	16174.8	Isoform 2 of Neuroblast differentiation-associated protein AHNAK OS=Homo sapiens OX=9606 GN=AHNAK	19882.1	15533.1	16494.8	10813.8	11280.6	8095.68
B9A067	24	10	184.988	0.0132294	0.100007	1.25818	0.880293	CBD	6D	79373	MICOS complex subunit MIC60 OS=Homo sapiens OX=9606 GN=IMMT PE=1 SV=2	29431.3	28596.6	28982.5	37200.3	32910.8	39363.4
REVERSE6512	5	2	25.3809	0.013246	0.100007	3.1942	0.880076	6D	CBD	64923.2	Reversed Sequence 6512	1164.28	1290.3	1294.7	602.482	351.439	219.857
REVERSE9788	2	1	10.2809	0.0132608	0.100007	1.42356	0.879883	CBD	6D	44680.3	Reversed Sequence 9788	16765.2	19804.6	18823.5	23631.5	25571.8	29652.3
E9PBC1	2	1	11.3547	0.0133271	0.100086	1.53958	0.879019	CBD	6D	53236.5	Epsin 2 OS=Homo sapiens OX=9606 GN=EPN2 PE=1 SV=1	11194.6	7940.33	8639.8	14616.1	14275.6	13869.9
O43896	9	1	53.9786	0.0134826	0.100831	1.23389	0.876997	CBD	6D	123802	Kinesin-like protein KIF1C OS=Homo sapiens OX=9606 GN=KIF1C PE=1 SV=3	35464.8	33226.5	31626.9	38296.9	42298.7	43186.5
A0A6Q8PEX6	11	1	58.2474	0.013573	0.101038	1.12983	0.875821	CBD	6D	148290	Elongator complex protein 1 OS=Homo sapiens OX=9606 GN=ELP1 PE=1 SV=1	32274.6	30785.2	29452.2	35092.5	35416.9	34013.6
P62306	2	2	12.3873	0.0136228	0.101038	1.85912	0.875175	6D	CBD	9782.26	Small nuclear ribonucleoprotein F OS=Homo sapiens OX=9606 GN=SNRPF PE=1 SV=1	1805.13	2254.03	1926.72	835.804	1047.39	1336.54
C9JGM0	1	1	5.4519	0.0137352	0.101453	1.81102	0.873719	CBD	6D	14135.5	Fumarylacetoacetate hydrolase domain containing 2A (Fragment) OS=Homo sapiens OX=9606 GN=FAHD2A PE=1 SV=1	2620.72	1861.16	1731.63	3399.29	4254.11	3599.4
Q9H227	2	1	5.9503	0.0140854	0.10247	1.16268	0.869193	6D	CBD	54037.9	Cytosolic beta-glucosidase OS=Homo sapiens OX=9606 GN=GBA3 PE=1 SV=2	1319.67	1334.69	1307.15	1059.55	1197.35	1150.33
P06737	20	1	128.241	0.0140875	0.10247	1.72533	0.869165	CBD	6D	97548	Glycogen phosphorylase_ liver form OS=Homo sapiens OX=9606 GN=PYGL PE=1 SV=4	3090.07	3512.95	3187.15	7032.55	5153.74	4704.97
Q658Y4	9	1	53.2866	0.0141724	0.10247	1.9271	0.868073	CBD	6D	94707.5	Protein FAM91A1 OS=Homo sapiens OX=9606 GN=FAM91A1 PE=1 SV=3	1850.29	1848.07	1793.84	4602.95	3226.18	2754.89
Q9ULK4	13	1	79.9268	0.0141787	0.10247	1.27257	0.867992	CBD	6D	158356	Mediator of RNA polymerase II transcription subunit 23 OS=Homo sapiens OX=9606 GN=MED23 PE=1 SV=2	17455.1	16712.6	17564.5	22979.6	19598.2	23254.9
O75923	29	3	169.193	0.0142451	0.10247	1.84248	0.867138	CBD	6D	239405	Dysferlin OS=Homo sapiens OX=9606 GN=DYSF PE=1 SV=1	6914.48	5404.85	5633.57	10491.2	8939.73	13646.9
Q2M3C7	4	1	17.9897	0.0142707	0.10247	2.1488	0.866808	6D	CBD	189194	A-kinase anchor protein SPHKAP OS=Homo sapiens OX=9606 GN=SPHKAP PE=1 SV=1	663.297	569.419	795.466	421.627	272.667	249.571
P49411	23	11	151.322	0.0142726	0.10247	1.03786	0.866784	CBD	6D	50217.2	Elongation factor Tu_ mitochondrial OS=Homo sapiens OX=9606 GN=TUFM PE=1 SV=3	64831.1	63576.2	65104.6	67636.7	66537.5	66663.9
Q86YQ8	6	1	38.0653	0.01441	0.103044	2.03457	0.86502	CBD	6D	63678	Copine-8 OS=Homo sapiens OX=9606 GN=CPNE8 PE=1 SV=2	1753.3	1658.04	1930.74	2607.4	3773.61	4487.82
REVERSE23246	5	2	25.79	0.0146993	0.104205	6.12371	0.861319	CBD	6D	104121	Reversed Sequence 23246	274.778	316.317	200.008	697.457	1486	2661.03
REVERSE10261	5	2	31.1615	0.0147403	0.104205	1.31526	0.860796	CBD	6D	43988.9	Reversed Sequence 10261	14303.2	17065.5	14626.8	20153.7	18855.8	21486.6
Q9UHB6	4	1	22.2416	0.0147465	0.104205	1.80051	0.860717	CBD	6D	85681.9	LIM domain and actin-binding protein 1 OS=Homo sapiens OX=9606 GN=LIMA1 PE=1 SV=1	14552.5	11441	10665.6	19308.2	19779.3	26917.7
O14795	20	1	108.654	0.0148784	0.104483	2.10855	0.859037	6D	CBD	182789	Protein unc-13 homolog B OS=Homo sapiens OX=9606 GN=UNC13B PE=1 SV=2	8221.48	7845.39	9750.47	3033.23	3682.64	5528.26
A6QL63	6	1	27.6498	0.0149022	0.104483	3.50009	0.858735	6D	CBD	122652	Ankyrin repeat and BTB/POZ domain-containing protein 3 OS=Homo sapiens OX=9606 GN=ABTB3 PE=2 SV=3	5895.46	13784.4	7118.98	1904.85	3044.39	2707.37
P61158	14	5	102.377	0.0151109	0.105515	1.20302	0.856085	CBD	6D	47827.5	Actin-related protein 3 OS=Homo sapiens OX=9606 GN=ACTR3 PE=1 SV=3	34268.7	34174.9	34222.3	44879.9	38797.7	39831.4
Q9Y6V0	49	8	278.718	0.0151975	0.105515	1.23276	0.854989	CBD	6D	562525	Protein piccolo OS=Homo sapiens OX=9606 GN=PCLO PE=1 SV=5	12045.6	11424.8	12621.7	14755	13782.6	15955.2
P47755	11	2	61.4692	0.0152257	0.105515	1.12506	0.854632	CBD	6D	33177.2	F-actin-capping protein subunit alpha-2 OS=Homo sapiens OX=9606 GN=CAPZA2 PE=1 SV=3	9808.64	10508.1	10384.2	11588.8	11860.7	11090.9
P30153	19	6	142.266	0.0154079	0.106	1.32043	0.852332	6D	CBD	66107.1	Serine/threonine-protein phosphatase 2A 65 kDa regulatory subunit A alpha isoform OS=Homo sapiens OX=9606 GN=PPP2R1A PE=1 SV=4	12101.5	14467.2	13613.6	10192.2	9354.41	10884.7
Q13464	23	3	120.777	0.0154139	0.106	1.46321	0.852257	6D	CBD	159201	Rho-associated protein kinase 1 OS=Homo sapiens OX=9606 GN=ROCK1 PE=1 SV=1	7886.81	6003.36	6830.81	4962.46	4267.87	4931.01
Q09327	1	1	4.4115	0.0155834	0.106757	2.22834	0.850125	CBD	6D	61883.3	Beta-1_4-mannosyl-glycoprotein 4-beta-N-acetylglucosaminyltransferase OS=Homo sapiens OX=9606 GN=MGAT3 PE=1 SV=3	10365.6	11286	8775.07	28717.9	23385.6	15697.5
REVERSE13283	3	1	15.049	0.015687	0.107058	1.57431	0.848826	CBD	6D	67480.3	Reversed Sequence 13283	1672.32	1162.38	1557.57	2441.56	2212.71	2260.5
P17480	14	3	80.0028	0.0158015	0.107431	1.22898	0.847391	CBD	6D	89748.3	Nucleolar transcription factor 1 OS=Homo sapiens OX=9606 GN=UBTF PE=1 SV=1	4001.41	3968.58	3756.34	4492.91	5248.71	4669.77
Q7Z2Z1	9	3	43.4773	0.0159957	0.108034	1.86902	0.844968	CBD	6D	212853	Treslin OS=Homo sapiens OX=9606 GN=TICRR PE=1 SV=2	955.083	756.375	723.396	1918.83	1358.48	1273.46
Q96N23	21	3	95.5954	0.0160771	0.108034	1.37394	0.843955	CBD	6D	356247	Cilia- and flagella-associated protein 54 OS=Homo sapiens OX=9606 GN=CFAP54 PE=2 SV=3	17640.1	18964.2	19139.7	23303.1	23883.7	29402.2
E7EQN9	16	2	108.255	0.0161929	0.108034	1.39571	0.842517	6D	CBD	106987	phosphatidylinositol-3_4-bisphosphate 4-phosphatase OS=Homo sapiens OX=9606 GN=INPP4B PE=1 SV=1	9755.05	9124.55	10310	8078.77	6476.82	6358.15
P06702	13	9	110.082	0.0162317	0.108034	2.98331	0.842035	6D	CBD	13299.1	Protein S100-A9 OS=Homo sapiens OX=9606 GN=S100A9 PE=1 SV=1	548837	374085	521929	92058.3	172273	219980
Q9NY33	35	14	242.037	0.0163145	0.108034	1.28311	0.84101	CBD	6D	82931.4	Dipeptidyl peptidase 3 OS=Homo sapiens OX=9606 GN=DPP3 PE=1 SV=2	32422.3	34353.3	35911.2	40556.5	42547.2	48655
P25705	48	29	468.969	0.016344	0.108034	1.06224	0.840645	CBD	6D	59864.8	ATP synthase subunit alpha_ mitochondrial OS=Homo sapiens OX=9606 GN=ATP5F1A PE=1 SV=1	165986	161284	162725	177159	173690	169645
A0A804HJ86	5	3	27.2324	0.016502	0.108034	1.26534	0.838694	CBD	6D	51118	Ubiquitin-like modifier-activating enzyme 5 OS=Homo sapiens OX=9606 GN=UBA5 PE=1 SV=1	2211.05	2030.1	2370.04	2581.37	2844.98	2939.06
A0A2R8Y3M4	9	1	48.8792	0.016597	0.108034	1.89808	0.837524	CBD	6D	89392	SPG7 matrix AAA peptidase subunit_ paraplegin OS=Homo sapiens OX=9606 GN=SPG7 PE=1 SV=1	8348.11	5949.4	7716.01	13829.7	11034.9	16918.7
A0A087X0K9	3	2	8.4991	0.016623	0.108034	2.86866	0.837204	CBD	6D	197802	Tight junction protein 1 OS=Homo sapiens OX=9606 GN=TJP1 PE=1 SV=2	2544.2	1228.81	1389.04	6236.56	4924.16	3647.45
Q16851	20	6	119.345	0.0166309	0.108034	1.34043	0.837106	CBD	6D	57111.4	UTP--glucose-1-phosphate uridylyltransferase OS=Homo sapiens OX=9606 GN=UGP2 PE=1 SV=5	28047.2	24533	23766.5	33351.6	31350.5	37635.5
Q96LT9	2	1	11.0739	0.0166524	0.108034	1.65556	0.836843	6D	CBD	59031.4	RNA-binding region-containing protein 3 OS=Homo sapiens OX=9606 GN=RNPC3 PE=1 SV=1	1618.1	1811.78	1343.37	828.958	917.308	1136.89
Q8IUG5	23	5	123.379	0.0166533	0.108034	1.68261	0.836832	6D	CBD	287382	Unconventional myosin-XVIIIb OS=Homo sapiens OX=9606 GN=MYO18B PE=1 SV=2	51962.5	62960.4	65996.5	43528.8	29720.3	34274.3
P22695	17	7	143.289	0.0168105	0.108034	1.24966	0.834903	CBD	6D	48614.2	Cytochrome b-c1 complex subunit 2_ mitochondrial OS=Homo sapiens OX=9606 GN=UQCRC2 PE=1 SV=3	20014.8	19740.4	20206.6	24002.8	23173.3	27756
O43684	6	1	32.0568	0.0168281	0.108034	1.88701	0.834688	6D	CBD	37611.1	Mitotic checkpoint protein BUB3 OS=Homo sapiens OX=9606 GN=BUB3 PE=1 SV=1	1426.67	1776.67	1529.92	825.352	1058.43	624.558
Q14344	11	1	72.7428	0.0168338	0.108034	1.77566	0.834617	CBD	6D	44391.8	Guanine nucleotide-binding protein subunit alpha-13 OS=Homo sapiens OX=9606 GN=GNA13 PE=1 SV=2	1156.55	1483.02	1396.49	2266.45	1946.68	2953.5
O14745	16	5	134.384	0.0168532	0.108034	1.45653	0.834381	6D	CBD	39153.6	Na(+)/H(+) exchange regulatory cofactor NHE-RF1 OS=Homo sapiens OX=9606 GN=NHERF1 PE=1 SV=4	56258.7	54614.1	58056.1	32101.2	39252.3	44626.6
M0R0A7	1	1	11.1898	0.017555	0.111789	1.89244	0.825858	CBD	6D	7558.8	Mitogen-activated protein kinase kinase kinase 10 (Fragment) OS=Homo sapiens OX=9606 GN=MAP3K10 PE=4 SV=1	3072.22	2152.53	1866.32	3910.52	4379.82	5129.06
O60237-6	3	1	14.6382	0.0175636	0.111789	1.94625	0.825755	CBD	6D	117018	Isoform 6 of Protein phosphatase 1 regulatory subunit 12B OS=Homo sapiens OX=9606 GN=PPP1R12B	33474.3	34279.5	33967.8	56668.4	52559.3	88748.2
A0A8I5KWA2	22	5	112.647	0.0177521	0.11259	1.75947	0.823489	CBD	6D	170174	Coiled-coil domain containing 18 OS=Homo sapiens OX=9606 GN=CCDC18 PE=1 SV=1	5865.4	5844.45	5718.94	10074.3	7844.27	12746.9
Q6ZTR5	30	6	138.92	0.0178293	0.112681	1.24507	0.822564	6D	CBD	365503	Cilia- and flagella-associated protein 47 OS=Homo sapiens OX=9606 GN=CFAP47 PE=1 SV=5	7783.33	8116.29	8905.18	6143.44	6741.65	7037.36
A0A7I2V351	12	4	87.7908	0.01797	0.112874	1.38767	0.820882	6D	CBD	55429.3	Importin subunit alpha OS=Homo sapiens OX=9606 GN=KPNA2 PE=1 SV=1	14080.8	15655.9	16046.9	10766.5	9671.07	12555.6
P50914	14	9	105.761	0.0179856	0.112874	1.12905	0.820695	6D	CBD	23545.9	Large ribosomal subunit protein eL14 OS=Homo sapiens OX=9606 GN=RPL14 PE=1 SV=4	79286.4	73277.9	72948.5	66411.8	68459.5	64865.4
REVERSE5788	2	1	9.4901	0.0181017	0.112946	1.27548	0.819312	6D	CBD	48390.9	Reversed Sequence 5788	3548.46	3812.96	3351.57	3087	2702.02	2610.15
Q9NYF8	12	5	85.5103	0.018123	0.112946	1.4456	0.819059	6D	CBD	106236	Bcl-2-associated transcription factor 1 OS=Homo sapiens OX=9606 GN=BCLAF1 PE=1 SV=2	10507.8	10054.1	9316.59	7656.41	7298.02	5714.2
Q07954	19	7	98.4525	0.0182356	0.113255	1.18387	0.817722	CBD	6D	523483	Prolow-density lipoprotein receptor-related protein 1 OS=Homo sapiens OX=9606 GN=LRP1 PE=1 SV=2	12973.4	12481.6	13186.9	14108.1	15460.2	16178.5
H0YN34	9	2	50.5344	0.0183817	0.113742	1.44929	0.815992	CBD	6D	88334.4	SPG11 vesicle trafficking associated_ spatacsin OS=Homo sapiens OX=9606 GN=SPG11 PE=1 SV=1	5709.96	4679.59	5180.05	6909.02	6940.64	8715.19
O60763	9	2	43.9968	0.0184408	0.113742	1.71404	0.815293	6D	CBD	108808	General vesicular transport factor p115 OS=Homo sapiens OX=9606 GN=USO1 PE=1 SV=2	1295.32	1790.55	1504.87	1081.86	836.523	759.936
Q12901	5	1	25.9913	0.0185191	0.113834	17.1484	0.81437	CBD	6D	63963.3	Zinc finger protein 155 OS=Homo sapiens OX=9606 GN=ZNF155 PE=1 SV=4	13.1331	16.9567	123.387	1535.34	338.758	757.777
I3VM54	4	1	19.5329	0.0187514	0.114869	1.92496	0.81164	CBD	6D	133113	Lysine demethylase 2A OS=Homo sapiens OX=9606 GN=KDM2A PE=1 SV=1	523.19	622.617	443.62	1034.95	1247.76	776.878
Q9ULX3	3	1	20.9871	0.0190385	0.115789	1.70173	0.808287	CBD	6D	47074.2	RNA-binding protein NOB1 OS=Homo sapiens OX=9606 GN=NOB1 PE=1 SV=1	21531.6	28358.6	29310.7	36654.1	47070.2	51054.1
Q03923	3	1	17.2353	0.019092	0.115789	1.32198	0.807664	CBD	6D	71017.6	Zinc finger protein 85 OS=Homo sapiens OX=9606 GN=ZNF85 PE=1 SV=3	9600.29	7969.47	7960.36	10448.7	11299.6	12002.1
O60841	23	12	123.611	0.0190952	0.115789	1.27823	0.807627	CBD	6D	139283	Eukaryotic translation initiation factor 5B OS=Homo sapiens OX=9606 GN=EIF5B PE=1 SV=4	12671.6	12089.7	11287.7	14013.3	15150.1	16915.5
Q12860	5	1	19.8175	0.0193778	0.116907	2.19315	0.804355	6D	CBD	114176	Contactin-1 OS=Homo sapiens OX=9606 GN=CNTN1 PE=1 SV=1	1280.71	1879.13	1080.9	542.223	583.412	807.998
A0A1B0GWD8	25	1	133.7	0.0194391	0.116907	1.23502	0.803647	CBD	6D	250242	Sperm flagellar 2 OS=Homo sapiens OX=9606 GN=SPEF2 PE=1 SV=1	36529.3	31275.8	34138.5	40457.5	40618.7	44826
Q68D51	6	3	31.4147	0.019475	0.116907	1.28141	0.803234	CBD	6D	108177	DENN domain-containing protein 2C OS=Homo sapiens OX=9606 GN=DENND2C PE=1 SV=2	6121.62	5538.16	5639.86	6796.23	8227.97	7143.76
B0QY89	16	4	116.683	0.0199703	0.1191	1.21016	0.797564	6D	CBD	71130.1	Eukaryotic translation initiation factor 3 subunit L OS=Homo sapiens OX=9606 GN=EIF3L PE=1 SV=1	4263.09	4241.31	3883.45	3324.43	3220.97	3691.1
A0A0G2JNQ3	8	1	67.195	0.019973	0.1191	1.1637	0.797533	6D	CBD	32110.3	Heterogeneous nuclear ribonucleoprotein C-like 2 OS=Homo sapiens OX=9606 GN=HNRNPCL2 PE=1 SV=1	4180.12	3907.91	4374.73	3473.97	3738.68	3496.99
Q14258	15	5	82.6136	0.020075	0.119244	1.20158	0.796375	CBD	6D	72627.3	E3 ubiquitin/ISG15 ligase TRIM25 OS=Homo sapiens OX=9606 GN=TRIM25 PE=1 SV=2	24347.3	24434.1	25504.5	31008.1	27071.1	31181.1
Q13402	10	3	48.4608	0.0201706	0.119244	1.25321	0.795291	CBD	6D	256500	Unconventional myosin-VIIa OS=Homo sapiens OX=9606 GN=MYO7A PE=1 SV=2	31918.3	27545.1	27302.7	34028.6	36512.3	38195.1
Q9UJU6	6	5	41.7718	0.0201964	0.119244	1.30677	0.794998	6D	CBD	48492.5	Drebrin-like protein OS=Homo sapiens OX=9606 GN=DBNL PE=1 SV=1	8223.18	10174.3	9290.53	6585.2	7217.05	7385.84
REVERSE11793	5	1	24.5573	0.0202896	0.119401	2.07478	0.793945	CBD	6D	103162	Reversed Sequence 11793	374.568	219.825	391.781	576.239	731.433	738.428
P62942	4	1	28.947	0.0205291	0.120416	1.2502	0.79125	6D	CBD	12007.8	Peptidyl-prolyl cis-trans isomerase FKBP1A OS=Homo sapiens OX=9606 GN=FKBP1A PE=1 SV=2	17742.1	19111.1	20625.5	15305.6	16432.6	14237.3
Q53EZ4	2	1	13.4212	0.020857	0.121394	7.62676	0.787585	6D	CBD	54520.4	Centrosomal protein of 55 kDa OS=Homo sapiens OX=9606 GN=CEP55 PE=1 SV=3	2288.9	5362.51	3586.84	555.523	132.361	785.645
Q9P2E3	12	5	67.0751	0.02091	0.121394	3.32129	0.786996	CBD	6D	225245	NFX1-type zinc finger-containing protein 1 OS=Homo sapiens OX=9606 GN=ZNFX1 PE=1 SV=2	4352.52	5296.72	4589.37	9972.36	11553.7	25764.6
Q9UHG3	11	4	61.8034	0.0209555	0.121394	1.26312	0.78649	CBD	6D	57039.5	Prenylcysteine oxidase 1 OS=Homo sapiens OX=9606 GN=PCYOX1 PE=1 SV=3	6116.44	5767.61	6546.64	8424.68	7795.81	7059.73
Q9H7D0	28	6	130.701	0.0209841	0.121394	1.17072	0.786174	6D	CBD	216336	Dedicator of cytokinesis protein 5 OS=Homo sapiens OX=9606 GN=DOCK5 PE=1 SV=3	11119	9857.85	9944.57	8651.73	8652.7	9107.9
P31146	8	3	50.6265	0.0211003	0.121394	1.73129	0.784886	6D	CBD	51710.7	Coronin-1A OS=Homo sapiens OX=9606 GN=CORO1A PE=1 SV=4	7799.25	6719.32	8896.03	4189.81	5663.01	3671.55
Q9Y2W1	10	4	58.27	0.0212681	0.121394	3.10356	0.783033	CBD	6D	108723	Thyroid hormone receptor-associated protein 3 OS=Homo sapiens OX=9606 GN=THRAP3 PE=1 SV=2	873.321	1242.11	1169.62	5288	2771.84	2135.52
B9ZVU2	5	1	32.435	0.0213654	0.121394	Infinity	0.781963	CBD	6D	30207.6	Aspartyl aminopeptidase (Fragment) OS=Homo sapiens OX=9606 GN=DNPEP PE=1 SV=2	0	0	0	18.4384	53.3313	2884.13
Q8IZQ1	14	2	60.256	0.0213689	0.121394	2.34035	0.781925	CBD	6D	399764	WD repeat and FYVE domain-containing protein 3 OS=Homo sapiens OX=9606 GN=WDFY3 PE=1 SV=2	23009.8	14449.6	14894.6	55753.9	31820.4	34952.2
P02042	5	1	38.7523	0.0213886	0.121394	2.55431	0.781709	CBD	6D	16169.6	Hemoglobin subunit delta OS=Homo sapiens OX=9606 GN=HBD PE=1 SV=2	7165.6	7611.49	9003.05	15920.6	14515.5	30305.7
A0A2R8Y7V5	4	1	20.1212	0.0213975	0.121394	1.40485	0.781611	CBD	6D	212846	RING-type E3 ubiquitin transferase BRCA1 OS=Homo sapiens OX=9606 GN=BRCA1 PE=1 SV=2	9275.26	8107.4	8353.09	10745.6	11362.4	14047
Q96HS1	7	2	39.8333	0.0214398	0.121394	1.33246	0.781147	CBD	6D	32232.6	Serine/threonine-protein phosphatase PGAM5_ mitochondrial OS=Homo sapiens OX=9606 GN=PGAM5 PE=1 SV=2	2337.13	2727.25	2510.38	3398.8	3712.3	2981.96
O60814	16	3	106.2	0.0215555	0.121665	4.43266	0.779879	CBD	6D	13890.2	Histone H2B type 1-K OS=Homo sapiens OX=9606 GN=H2BC12 PE=1 SV=3	120.2	119.802	164.479	1038.43	444.42	310.075
Q5VT52	10	1	59.2732	0.0217562	0.122413	14.8217	0.777691	6D	CBD	156476	Regulation of nuclear pre-mRNA domain-containing protein 2 OS=Homo sapiens OX=9606 GN=RPRD2 PE=1 SV=1	3956.51	1791.06	3278.4	25.445	277.244	306.279
A0A994J771	11	2	59.8961	0.0220379	0.122536	2.24388	0.774637	6D	CBD	233672	Myosin XVIIIA OS=Homo sapiens OX=9606 GN=MYO18A PE=1 SV=1	2368.66	3047.52	3087.72	971.934	1856.54	961.331
REVERSE4275	5	2	27.501	0.0220927	0.122536	1.55704	0.774045	CBD	6D	99448.6	Reversed Sequence 4275	4604.7	4886.12	3864.54	6215.54	6233.18	8346.13
O14929	9	3	61.0398	0.0220957	0.122536	1.1309	0.774013	6D	CBD	49939.9	Histone acetyltransferase type B catalytic subunit OS=Homo sapiens OX=9606 GN=HAT1 PE=1 SV=2	11186.8	11260	12276.2	10242.1	9958.3	10503.5
O60749	17	4	105.893	0.0221508	0.122536	1.68033	0.773419	CBD	6D	58585.3	Sorting nexin-2 OS=Homo sapiens OX=9606 GN=SNX2 PE=1 SV=2	12481.6	12349.7	11975.3	21259.3	24960.4	15627.6
P35908	27	6	207.937	0.0221571	0.122536	1.84798	0.773351	6D	CBD	65718.1	Keratin_ type II cytoskeletal 2 epidermal OS=Homo sapiens OX=9606 GN=KRT2 PE=1 SV=2	11251.1	15332.3	14596.8	6582.4	6054.63	9646.89
O60858	4	1	20.939	0.0221878	0.122536	2.10086	0.773021	CBD	6D	47843	E3 ubiquitin-protein ligase TRIM13 OS=Homo sapiens OX=9606 GN=TRIM13 PE=1 SV=2	418.846	222.445	297.741	535.811	768.103	668.86
O75665	16	5	76.6369	0.0223342	0.122967	1.28476	0.771449	CBD	6D	117128	Centriole and centriolar satellite protein OFD1 OS=Homo sapiens OX=9606 GN=OFD1 PE=1 SV=1	9634.72	10741.6	10268.9	13235.6	11704.8	14431.5
Q00005	2	1	11.6155	0.0226053	0.124079	1.78913	0.768552	CBD	6D	52109.4	Serine/threonine-protein phosphatase 2A 55 kDa regulatory subunit B beta isoform OS=Homo sapiens OX=9606 GN=PPP2R2B PE=1 SV=1	1756.91	2550.78	2450.29	3886.51	3333.09	4871.32
A0A087X1N3	1	1	4.9671	0.0228398	0.124984	2.15149	0.766063	CBD	6D	37410.3	Ribonuclease P 40kDa subunit_ isoform CRA_c OS=Homo sapiens OX=9606 GN=RPP40 PE=1 SV=1	3936.46	1908.98	2939.36	6629.57	6876.98	5393.87
Q13838	13	1	111.817	0.0229321	0.125107	1.21095	0.765088	6D	CBD	49447.7	Spliceosome RNA helicase DDX39B OS=Homo sapiens OX=9606 GN=DDX39B PE=1 SV=1	67343.8	60397.3	68320.8	51466.5	52536	57905
P09622	20	3	131.895	0.0230664	0.125457	1.21019	0.763673	CBD	6D	54747.6	Dihydrolipoyl dehydrogenase_ mitochondrial OS=Homo sapiens OX=9606 GN=DLD PE=1 SV=2	20344.3	17720.1	17700.9	21399.9	23504.9	22581.8
Q8WUM4	25	10	168.301	0.0231361	0.125457	1.46848	0.76294	CBD	6D	96650.6	Programmed cell death 6-interacting protein OS=Homo sapiens OX=9606 GN=PDCD6IP PE=1 SV=1	14233.8	17314.5	12091.6	21241.4	22761.6	20081.4
H7C1L9	15	3	83.2903	0.0233673	0.12633	2.18633	0.760519	CBD	6D	224455	E3 ubiquitin-protein ligase OS=Homo sapiens OX=9606 GN=TRIP12 PE=1 SV=2	2425.13	2761.29	2659.29	3912.56	5319.96	7920.81
Q9Y3A5	6	1	33.4717	0.0236149	0.126946	1.66054	0.757943	CBD	6D	29048.7	Ribosome maturation protein SBDS OS=Homo sapiens OX=9606 GN=SBDS PE=1 SV=4	1102.88	1082.84	1121.75	1456.05	1713.72	2322.4
P17174	16	10	114.153	0.0236858	0.126946	1.15377	0.757208	CBD	6D	46475.7	Aspartate aminotransferase_ cytoplasmic OS=Homo sapiens OX=9606 GN=GOT1 PE=1 SV=3	37184.3	37646.4	38245	42172.1	41385.6	46905.4
Q9P2A4	2	1	10.1063	0.0237204	0.126946	1.50478	0.75685	6D	CBD	39377.5	ABI gene family member 3 OS=Homo sapiens OX=9606 GN=ABI3 PE=1 SV=2	3850.17	5166.83	4660.39	2594.61	3302.87	3191.84
Q92833	5	1	27.1052	0.0237847	0.126946	67.6934	0.756186	CBD	6D	140388	Protein Jumonji OS=Homo sapiens OX=9606 GN=JARID2 PE=1 SV=2	0	0	18.8881	1023.12	160.431	95.0471
A0A5F9ZGX0	15	1	85.6424	0.023835	0.126946	1.27708	0.755666	6D	CBD	247121	Microtubule actin crosslinking factor 1 (Fragment) OS=Homo sapiens OX=9606 GN=MACF1 PE=1 SV=1	1557.72	1498.08	1313.85	1068.47	1109.59	1243.53
P12814	44	8	426.277	0.0240758	0.12785	1.24249	0.75319	6D	CBD	103628	Alpha-actinin-1 OS=Homo sapiens OX=9606 GN=ACTN1 PE=1 SV=2	48392.3	51154.4	51332.1	37864.3	38161.6	45406.7
O75592	20	2	88.0101	0.0242754	0.128529	2.3594	0.75115	CBD	6D	521792	E3 ubiquitin-protein ligase MYCBP2 OS=Homo sapiens OX=9606 GN=MYCBP2 PE=1 SV=4	740.142	810.464	469.146	1391.1	2158.41	1215.88
Q9UK73	6	1	36.1529	0.0248586	0.13056	2.51973	0.745247	CBD	6D	71233.8	Protein fem-1 homolog B OS=Homo sapiens OX=9606 GN=FEM1B PE=1 SV=1	3869.8	3005.35	2294	5290.59	10839.5	6973.74
Q08211	47	21	345.436	0.0251143	0.13056	1.17498	0.742687	6D	CBD	142270	ATP-dependent RNA helicase A OS=Homo sapiens OX=9606 GN=DHX9 PE=1 SV=4	71603.8	67054.6	76773.8	63828.3	60786.6	58734.7
Q9Y4F3	5	1	26.2431	0.0251557	0.13056	2.03848	0.742274	6D	CBD	195939	Meiosis regulator and mRNA stability factor 1 OS=Homo sapiens OX=9606 GN=MARF1 PE=1 SV=6	2776.84	1754.67	3311.03	1293.22	1173.82	1380.2
A0A087WTU9	56	6	272.233	0.0252139	0.13056	3.31886	0.741695	CBD	6D	458699	ALMS1 centrosome and basal body associated protein OS=Homo sapiens OX=9606 GN=ALMS1 PE=1 SV=1	4347.33	4783.52	5216.6	13627	8628.12	25362
P09525	26	8	177.665	0.025243	0.13056	1.12345	0.741405	CBD	6D	36110.9	Annexin A4 OS=Homo sapiens OX=9606 GN=ANXA4 PE=1 SV=4	35371.1	31591.5	34120.7	37949.3	37485.8	38127
P04181	18	11	123.127	0.0252494	0.13056	1.1457	0.741342	CBD	6D	48877.1	Ornithine aminotransferase_ mitochondrial OS=Homo sapiens OX=9606 GN=OAT PE=1 SV=1	32046.1	31591.8	30546.2	36461.5	33544.6	37900.3
Q13617	15	3	88.3057	0.0252528	0.13056	1.47093	0.741308	CBD	6D	87610.6	Cullin-2 OS=Homo sapiens OX=9606 GN=CUL2 PE=1 SV=2	25619.6	22678	19763.2	30240.3	30909.2	38962.9
Q4VXU2	11	2	64.7174	0.0252994	0.13056	1.288	0.740845	6D	CBD	69019.7	Polyadenylate-binding protein 1-like OS=Homo sapiens OX=9606 GN=PABPC1L PE=2 SV=1	3783.49	4275.72	3607.22	3258.89	3070.3	2728.57
Q8IZE3	2	1	12.0923	0.0253137	0.13056	2.15709	0.740703	6D	CBD	83770	Protein-associating with the carboxyl-terminal domain of ezrin OS=Homo sapiens OX=9606 GN=SCYL3 PE=1 SV=3	16341.6	13470.6	20318.6	6352.8	5918.91	10968.3
REVERSE50803	2	1	8.1232	0.0256085	0.131271	1.44233	0.737787	6D	CBD	67470.4	Reversed Sequence 50803	1801.04	1868.22	1656.85	1034.03	1469.95	1188.74
P27105	5	3	34.8195	0.0256579	0.131271	1.81659	0.737301	CBD	6D	31901.9	Stomatin OS=Homo sapiens OX=9606 GN=STOM PE=1 SV=3	4830.26	3717.77	4661.3	8138.46	9884.53	5972.99
H3BMM9	5	3	33.7216	0.0258466	0.131271	1.18416	0.735449	CBD	6D	31700.6	RNA-binding protein with serine-rich domain 1 (Fragment) OS=Homo sapiens OX=9606 GN=RNPS1 PE=1 SV=1	6643.43	6477.23	6757.57	7137.59	8110.23	8291.22
A0A0C4DG52	7	1	31.6459	0.0258481	0.131271	1.59373	0.735434	CBD	6D	126004	WD repeat domain 64 OS=Homo sapiens OX=9606 GN=WDR64 PE=1 SV=2	9698.72	9858.4	11632	19287.5	12996.2	17423.4
Q86WJ1	16	4	84.3732	0.0258762	0.131271	2.54214	0.735159	6D	CBD	101570	Chromodomain-helicase-DNA-binding protein 1-like OS=Homo sapiens OX=9606 GN=CHD1L PE=1 SV=3	1252.51	1879.26	1484.91	509.146	925.252	381.664
REVERSE17627	2	1	17.0685	0.0258928	0.131271	2.3229	0.734997	CBD	6D	47739.2	Reversed Sequence 17627	6634.77	6259.64	6328.02	15204.7	20209	9238.04
P62701	28	11	181.845	0.0259635	0.131271	1.16982	0.734306	6D	CBD	29825.9	Small ribosomal subunit protein eS4_ X isoform OS=Homo sapiens OX=9606 GN=RPS4X PE=1 SV=2	87968.6	88099.4	93426.4	72598.9	83125.8	74648.3
Q9BY89	5	1	30.8119	0.0260629	0.131404	1.93664	0.733337	CBD	6D	197738	Uncharacterized protein KIAA1671 OS=Homo sapiens OX=9606 GN=KIAA1671 PE=1 SV=2	1125.71	652.049	768.105	1396.79	1521.34	2012.28
Q7L0Y3	13	1	79.718	0.0264591	0.132971	1.4469	0.729499	CBD	6D	47632.2	tRNA methyltransferase 10 homolog C OS=Homo sapiens OX=9606 GN=TRMT10C PE=1 SV=2	901.324	1076.18	785.737	1338.8	1192.49	1466.83
Q14980	69	18	450.207	0.026522	0.132971	2.06884	0.728893	CBD	6D	239343	Nuclear mitotic apparatus protein 1 OS=Homo sapiens OX=9606 GN=NUMA1 PE=1 SV=2	6999.87	8263.82	7171.26	13719.5	21548.9	11146.1
P21926	5	3	41.9675	0.0268766	0.133761	1.16463	0.725497	CBD	6D	25986.4	CD9 antigen OS=Homo sapiens OX=9606 GN=CD9 PE=1 SV=4	21695.3	22527.8	20548.9	23391.3	26087.2	25956.7
Q14149	6	2	35.4656	0.0270313	0.133761	2.12542	0.724025	6D	CBD	108311	MORC family CW-type zinc finger protein 3 OS=Homo sapiens OX=9606 GN=MORC3 PE=1 SV=3	747.288	707.17	859.938	225.634	490.028	373.252
P05109	10	2	100.919	0.0271358	0.133761	2.17927	0.723034	6D	CBD	10891.6	Protein S100-A8 OS=Homo sapiens OX=9606 GN=S100A8 PE=1 SV=1	29774.1	27700.9	40089.3	9845.26	14666.2	20257.9
A0A8I5KWQ1	5	1	29.1073	0.027377	0.133761	1.36992	0.720757	CBD	6D	40668	Endoplasmic reticulum oxidoreductase 1 beta OS=Homo sapiens OX=9606 GN=ERO1B PE=1 SV=1	8852.33	7408.34	7613.49	11538.6	9366.82	11800.3
Q9UKN7	35	3	194.973	0.0273919	0.133761	2.47646	0.720617	CBD	6D	397859	Unconventional myosin-XV OS=Homo sapiens OX=9606 GN=MYO15A PE=1 SV=2	649.573	900.749	652.166	1587.94	2655.99	1210.44
A0A087WUL2	3	2	41.2834	0.0274442	0.133761	1.13284	0.720125	6D	CBD	16389.2	Proteasome subunit beta type-3 (Fragment) OS=Homo sapiens OX=9606 GN=PSMB3 PE=1 SV=1	22106.8	20963.2	21766.7	18751.6	18159.1	20323.2
Q99661	6	1	36.9722	0.0274522	0.133761	1.48936	0.72005	6D	CBD	82225.5	Kinesin-like protein KIF2C OS=Homo sapiens OX=9606 GN=KIF2C PE=1 SV=2	22171.6	20209.5	22343.5	17509.6	14262.3	11686
O15455	15	1	81.9725	0.027493	0.133761	2.71474	0.719667	6D	CBD	104798	Toll-like receptor 3 OS=Homo sapiens OX=9606 GN=TLR3 PE=1 SV=1	1818.39	1607.3	1823.31	331.372	597.049	1005.09
Q13761	3	1	14.7497	0.0274983	0.133761	1.65346	0.719617	6D	CBD	44583.7	Runt-related transcription factor 3 OS=Homo sapiens OX=9606 GN=RUNX3 PE=1 SV=2	12377.1	9683.56	9671.49	6384.78	5022.14	7784.38
A0A0S2Z377	36	1	328.764	0.0275608	0.133761	1.23215	0.719031	6D	CBD	75618.9	Annexin (Fragment) OS=Homo sapiens OX=9606 GN=ANXA6 PE=1 SV=1	12915.3	12968.2	13193.7	9322.01	11450.6	10942.1
P08133	41	2	320.663	0.0275608	0.133761	1.23215	0.719031	6D	CBD	76215.6	Annexin A6 OS=Homo sapiens OX=9606 GN=ANXA6 PE=1 SV=3	43028.3	43204.4	43955.7	31057	38148.4	36454.4
P62330	5	1	47.4455	0.0275738	0.133761	1.54809	0.718909	6D	CBD	20196.3	ADP-ribosylation factor 6 OS=Homo sapiens OX=9606 GN=ARF6 PE=1 SV=2	2821.69	3059.97	2965.99	1606.92	2433.86	1674.41
P26583	13	2	101.63	0.02773	0.134156	1.53615	0.71745	6D	CBD	24204.9	High mobility group protein B2 OS=Homo sapiens OX=9606 GN=HMGB2 PE=1 SV=2	9743.14	14046.5	12249.7	8207.08	6846.97	8406.74
P20290	15	3	105.398	0.0281631	0.135528	1.89503	0.713433	6D	CBD	22225	Transcription factor BTF3 OS=Homo sapiens OX=9606 GN=BTF3 PE=1 SV=1	8500.96	12277.5	11347	4027.2	6536.28	6388.94
P36507	5	2	26.8776	0.0282148	0.135528	1.69469	0.712956	6D	CBD	44709.3	Dual specificity mitogen-activated protein kinase kinase 2 OS=Homo sapiens OX=9606 GN=MAP2K2 PE=1 SV=1	1346.7	1684.36	1623.81	680.055	950.491	1116.2
P08F94	7	2	41.4433	0.0282401	0.135528	1.32738	0.712723	CBD	6D	452405	Fibrocystin OS=Homo sapiens OX=9606 GN=PKHD1 PE=1 SV=1	26518.3	28683.3	24805.4	30514.7	37524.2	38160.6
P53350	4	1	20.3856	0.0283476	0.135681	1.35539	0.711735	CBD	6D	68996.2	Serine/threonine-protein kinase PLK1 OS=Homo sapiens OX=9606 GN=PLK1 PE=1 SV=1	44402	40764.8	32615.7	52238.6	54631.8	52771.2
I3L1D5	3	1	15.1356	0.0287278	0.136549	1.23262	0.708261	CBD	6D	75114.7	Arachidonate 15-lipoxygenase type B OS=Homo sapiens OX=9606 GN=ALOX15B PE=1 SV=1	12927.5	14124.6	13321.4	17738.1	14801.5	17225.6
P21817	43	6	229.738	0.0287289	0.136549	1.68097	0.708251	CBD	6D	570879	Ryanodine receptor 1 OS=Homo sapiens OX=9606 GN=RYR1 PE=1 SV=3	3023.49	2554.73	2599.98	3748.89	5918.5	4079.92
P11279	14	6	70.7995	0.0287572	0.136549	1.3775	0.707995	CBD	6D	45395.7	Lysosome-associated membrane glycoprotein 1 OS=Homo sapiens OX=9606 GN=LAMP1 PE=1 SV=3	11531	11634.7	11460	13244.7	16238.3	18213.8
O15050	20	6	86.8416	0.0289105	0.136915	1.65411	0.706605	CBD	6D	340556	TPR and ankyrin repeat-containing protein 1 OS=Homo sapiens OX=9606 GN=TRANK1 PE=2 SV=4	4192.69	4755.28	4519.39	7282.86	9287.63	5706.06
Q13509	34	1	319.527	0.0291572	0.13772	2.97506	0.704379	6D	CBD	50889	Tubulin beta-3 chain OS=Homo sapiens OX=9606 GN=TUBB3 PE=1 SV=2	4577.31	6825.04	6590.38	961.928	2291.9	2794.02
Q7Z494	8	1	38.343	0.0293666	0.138345	1.9101	0.702501	CBD	6D	152062	Nephrocystin-3 OS=Homo sapiens OX=9606 GN=NPHP3 PE=1 SV=1	3330.24	4050.42	4176.6	8254.84	5059.77	8760.94
Q49A92	2	1	9.6793	0.0295645	0.138622	1.58656	0.700735	CBD	6D	59775.9	Uncharacterized protein C8orf34 OS=Homo sapiens OX=9606 GN=C8orf34 PE=2 SV=3	9898.86	11868.9	12280.7	15406.5	16147.8	22465.5
Q9P2M4	1	1	4.7627	0.0295798	0.138622	6.30313	0.700599	CBD	6D	78878.5	TBC1 domain family member 14 OS=Homo sapiens OX=9606 GN=TBC1D14 PE=1 SV=3	245.074	105.736	184.795	405.671	1036.86	1933.45
A0A0A0N0M2	12	3	66.9903	0.0299058	0.139399	1.21167	0.697711	6D	CBD	134917	Tyrosine-protein kinase OS=Homo sapiens OX=9606 GN=JAK1 PE=1 SV=1	13984.3	14225.4	14141.7	12679.8	11892.5	10380.6
Q6ZQY3	4	1	25.6413	0.0299968	0.139399	2.03123	0.696909	6D	CBD	60045	Acidic amino acid decarboxylase GADL1 OS=Homo sapiens OX=9606 GN=GADL1 PE=1 SV=4	1051.15	750.729	1062.51	430.951	334.673	644.552
Q5SZE1	5	1	32.5735	0.0300515	0.139399	1.98837	0.696428	6D	CBD	36487.7	Ceramide synthase 2 (Fragment) OS=Homo sapiens OX=9606 GN=CERS2 PE=1 SV=2	74125	62393.7	99746.1	28637.5	40855	49331
P48553	7	2	32.671	0.0300563	0.139399	1.83905	0.696386	CBD	6D	143900	Trafficking protein particle complex subunit 10 OS=Homo sapiens OX=9606 GN=TRAPPC10 PE=1 SV=2	3550.47	3455.84	3096.12	8448.2	5174.66	4956
Q5JR59	19	1	109.026	0.0302123	0.139761	66.1678	0.695017	CBD	6D	150993	Microtubule-associated tumor suppressor candidate 2 OS=Homo sapiens OX=9606 GN=MTUS2 PE=1 SV=3	19.5287	19.5505	0	491.907	1903.4	190.485
A0A8I5KPV0	3	1	16.1534	0.0303317	0.139872	1.87796	0.693974	6D	CBD	64046.2	Lysine demethylase 1A OS=Homo sapiens OX=9606 GN=KDM1A PE=1 SV=1	2014.3	2299.37	2841.51	905.939	1627.53	1276.62
P05783	105	47	798.5	0.0304787	0.139872	1.20016	0.692693	CBD	6D	48057.9	Keratin_ type I cytoskeletal 18 OS=Homo sapiens OX=9606 GN=KRT18 PE=1 SV=2	559380	496771	501272	585827	671724	611605
Q14677	9	1	47.1967	0.0305979	0.139872	1.73111	0.691658	CBD	6D	68316.7	Clathrin interactor 1 OS=Homo sapiens OX=9606 GN=CLINT1 PE=1 SV=1	1468.99	1435.84	1195	2609.22	1724.18	2763.89
P30520	8	2	51.9263	0.0306932	0.139872	1.23995	0.690833	6D	CBD	50496.6	Adenylosuccinate synthetase isozyme 2 OS=Homo sapiens OX=9606 GN=ADSS2 PE=1 SV=3	10082.8	9934.63	10539.9	8224.14	7297.71	9122.11
A0A7P0T8J4	1	1	13.451	0.0308358	0.139872	54.9985	0.689602	CBD	6D	47935.5	Dystrobrevin alpha OS=Homo sapiens OX=9606 GN=DTNA PE=1 SV=1	39.4828	87.9091	45.7048	1126.62	8098.63	294.807
P61956	4	1	38.4242	0.0308739	0.139872	1.52605	0.689274	6D	CBD	10928.3	Small ubiquitin-related modifier 2 OS=Homo sapiens OX=9606 GN=SUMO2 PE=1 SV=3	7128.66	7827.99	7255.11	4916.4	3749.66	5889.02
B5MCA4	2	1	12.003	0.0308882	0.139872	1.45606	0.68915	CBD	6D	38634.8	Epithelial cell adhesion molecule OS=Homo sapiens OX=9606 GN=EPCAM PE=1 SV=1	7818.3	7424.55	8914.4	10364	10675.6	14134.9
Q5GLZ8	11	3	60.8756	0.0309608	0.139872	3.70034	0.688526	CBD	6D	119989	Probable E3 ubiquitin-protein ligase HERC4 OS=Homo sapiens OX=9606 GN=HERC4 PE=1 SV=1	368.356	161.253	204.376	611.591	600.847	1503.55
Q8NAT2	9	1	46.7591	0.0309926	0.139872	2.70197	0.688254	6D	CBD	111106	Tudor domain-containing protein 5 OS=Homo sapiens OX=9606 GN=TDRD5 PE=1 SV=3	3949.58	4831.07	5454.28	2673.19	1700.45	894.7
Q02386	4	1	21.4566	0.0310155	0.139872	25.6117	0.688057	CBD	6D	80523	Zinc finger protein 45 OS=Homo sapiens OX=9606 GN=ZNF45 PE=1 SV=2	6.94666e-07	15.1312	20.3214	463.108	199.115	245.777
P11215	5	2	23.9235	0.0311038	0.139886	2.3723	0.6873	6D	CBD	128490	Integrin alpha-M OS=Homo sapiens OX=9606 GN=ITGAM PE=1 SV=2	144.535	263.384	267.343	91.6749	123.465	69.5045
Q9NVV4	4	1	22.0327	0.0311956	0.139886	2.41237	0.686515	6D	CBD	67027.2	Poly(A) RNA polymerase_ mitochondrial OS=Homo sapiens OX=9606 GN=MTPAP PE=1 SV=1	1703.53	1016.76	1569.68	544.115	385.355	848.853
B4DJ81	15	3	81.7333	0.0312525	0.139886	4.46563	0.686029	CBD	6D	67606	NADH-ubiquinone oxidoreductase 75 kDa subunit_ mitochondrial OS=Homo sapiens OX=9606 GN=NDUFS1 PE=1 SV=1	85.6465	155.317	112.765	214.387	782.332	582.903
Q9NSE4	17	3	90.3448	0.0314529	0.140433	2.84347	0.684325	CBD	6D	114761	Isoleucine--tRNA ligase_ mitochondrial OS=Homo sapiens OX=9606 GN=IARS2 PE=1 SV=2	1400.9	1571.99	906.789	4525.11	4459.43	2047.21
Q00325	15	7	101.405	0.031813	0.141345	1.23963	0.681282	CBD	6D	40551.2	Solute carrier family 25 member 3 OS=Homo sapiens OX=9606 GN=SLC25A3 PE=1 SV=2	67688.6	61755	57446.1	73397.6	73722.5	84554.4
K7EJE8	21	8	150.299	0.0318147	0.141345	1.64074	0.681269	CBD	6D	93696	Lon protease homolog_ mitochondrial OS=Homo sapiens OX=9606 GN=LONP1 PE=1 SV=1	32390.9	30261	32701.3	52100.9	64963.3	39385.3
REVERSE11717	1	1	4.6973	0.0322438	0.142631	4.26582	0.67768	CBD	6D	89507.9	Reversed Sequence 11717	334.961	576.396	378.634	2215.98	749.321	2537.56
Q15029	20	8	174.392	0.0323299	0.142631	1.16928	0.676964	6D	CBD	110405	116 kDa U5 small nuclear ribonucleoprotein component OS=Homo sapiens OX=9606 GN=EFTUD2 PE=1 SV=1	12542	12985	13314.4	10158.4	11157.4	11902.5
Q9Y5X1	5	2	19.9519	0.0323425	0.142631	2.05504	0.676859	CBD	6D	66991	Sorting nexin-9 OS=Homo sapiens OX=9606 GN=SNX9 PE=1 SV=1	250.854	143.355	171.248	393.216	483.502	285.317
P50213	10	4	73.6818	0.0328204	0.143874	1.16991	0.672917	6D	CBD	40048	Isocitrate dehydrogenase [NAD] subunit alpha_ mitochondrial OS=Homo sapiens OX=9606 GN=IDH3A PE=1 SV=1	25072	27972.8	28173	24549.2	22742.3	22130.9
P49448	16	1	122.915	0.0328628	0.143874	1.1799	0.672569	CBD	6D	61776.3	Glutamate dehydrogenase 2_ mitochondrial OS=Homo sapiens OX=9606 GN=GLUD2 PE=1 SV=2	2865.89	3152.83	2814.14	3328.43	3353.12	3740.33
Q4ZHG4	8	3	32.4228	0.0329868	0.143874	1.34398	0.671555	CBD	6D	206014	Fibronectin type III domain-containing protein 1 OS=Homo sapiens OX=9606 GN=FNDC1 PE=2 SV=4	12478	9411.13	11991.3	15826.1	15531.4	14177.2
Q07960	15	1	89.7904	0.0330268	0.143874	3.35334	0.671228	6D	CBD	50492.8	Rho GTPase-activating protein 1 OS=Homo sapiens OX=9606 GN=ARHGAP1 PE=1 SV=1	1085.68	2880.27	2833.38	486.951	783.253	757.424
A0A804HLD3	67	4	361.098	0.0330447	0.143874	1.25463	0.671082	6D	CBD	535244	Dynein axonemal heavy chain 14 OS=Homo sapiens OX=9606 GN=DNAH14 PE=1 SV=1	10976.9	10120.8	9282.57	8328.44	8618.47	7267.63
P26373	17	7	98.6476	0.0331052	0.143874	1.24656	0.670589	6D	CBD	24318.5	Large ribosomal subunit protein eL13 OS=Homo sapiens OX=9606 GN=RPL13 PE=1 SV=4	76543.6	70800.5	72003.3	51416.9	64159.5	60385.4
Q8WUY3	14	2	72.4557	0.033256	0.14418	1.39101	0.669363	6D	CBD	342746	Protein prune homolog 2 OS=Homo sapiens OX=9606 GN=PRUNE2 PE=1 SV=3	2910.62	3336.68	3410.12	2179.66	2748.13	2014.93
P00966	32	17	197.435	0.0333547	0.144226	1.38358	0.668564	6D	CBD	46815.6	Argininosuccinate synthase OS=Homo sapiens OX=9606 GN=ASS1 PE=1 SV=2	81801.5	78937.2	82662.2	47447.3	61202.7	67270.6
Q58FG0	8	1	103.793	0.0334274	0.144226	5.7576	0.667975	6D	CBD	38966.2	Putative heat shock protein HSP 90-alpha A5 OS=Homo sapiens OX=9606 GN=HSP90AA5P PE=2 SV=1	637.874	980.21	877.405	206.673	195.764	30.9882
P50748	25	5	131.419	0.0338745	0.145687	1.41981	0.664383	CBD	6D	253372	Kinetochore-associated protein 1 OS=Homo sapiens OX=9606 GN=KNTC1 PE=1 SV=1	19045	15852.8	15580.8	22794.9	20807.7	28067.5
O43166	12	3	55.5509	0.0339855	0.145687	1.3585	0.663497	6D	CBD	201226	Signal-induced proliferation-associated 1-like protein 1 OS=Homo sapiens OX=9606 GN=SIPA1L1 PE=1 SV=4	6142.92	7279.77	8185.45	5340.38	5702.27	4863.22
P53602	2	1	9.0963	0.0340095	0.145687	1.79505	0.663306	6D	CBD	43917.9	Diphosphomevalonate decarboxylase OS=Homo sapiens OX=9606 GN=MVD PE=1 SV=1	20946.5	31996.5	30850.4	19658.5	13433.5	13588.2
O75340	9	3	60.6434	0.0340971	0.145714	1.24964	0.662609	6D	CBD	21925.5	Programmed cell death protein 6 OS=Homo sapiens OX=9606 GN=PDCD6 PE=1 SV=1	22040.1	24568.6	24760	19256.8	16968.2	20886.6
O94832	13	4	64.5883	0.0342514	0.146026	3.50609	0.661385	CBD	6D	117001	Unconventional myosin-Id OS=Homo sapiens OX=9606 GN=MYO1D PE=1 SV=2	1667.81	1331.7	1292.92	2735.19	3601.53	8712.96
A0A5F9ZHI5	10	2	82.9403	0.034365	0.146163	1.2584	0.660487	CBD	6D	45918.2	Aldehyde dehydrogenase OS=Homo sapiens OX=9606 GN=ALDH3A2 PE=1 SV=1	9490.13	7842.68	9490.61	11624.8	11699.4	10430.3
REVERSE8841	2	1	9.1269	0.0348106	0.147221	9.00197	0.656987	6D	CBD	44102	Reversed Sequence 8841	272.995	1558.43	712.218	58.0423	35.6922	188.83
P46939	47	6	262.775	0.0348283	0.147221	1.70483	0.656849	CBD	6D	396691	Utrophin OS=Homo sapiens OX=9606 GN=UTRN PE=1 SV=2	7065.38	6890.17	6702.34	11431.3	15126.9	8660
Q00059	8	2	55.1314	0.0348596	0.147221	4.25362	0.656605	6D	CBD	29324.8	Transcription factor A_ mitochondrial OS=Homo sapiens OX=9606 GN=TFAM PE=1 SV=1	151.465	533.629	312.133	73.7336	48.0003	112.708
Q8NCM8	76	21	435.943	0.0354293	0.148833	1.21383	0.652191	CBD	6D	496101	Cytoplasmic dynein 2 heavy chain 1 OS=Homo sapiens OX=9606 GN=DYNC2H1 PE=1 SV=4	18092.3	15279.1	17102	18920.6	21013.8	21331.9
A0A087WWN0	1	1	4.9771	0.035471	0.148833	1.98056	0.651869	6D	CBD	6347.48	ASXL transcriptional regulator 1 OS=Homo sapiens OX=9606 GN=ASXL1 PE=1 SV=1	4921.35	6593.5	5591.58	2336.62	4205.66	2094.88
Q16630	8	3	50.0048	0.0354902	0.148833	8.5721	0.651722	CBD	6D	59381	Cleavage and polyadenylation specificity factor subunit 6 OS=Homo sapiens OX=9606 GN=CPSF6 PE=1 SV=2	2251.65	1633.91	957.005	27730.7	9772.65	4007.65
A0A7I2V403	21	4	94.2749	0.0358819	0.150125	3.12497	0.648727	CBD	6D	291088	Zinc finger FYVE domain-containing protein 26 OS=Homo sapiens OX=9606 GN=ZFYVE26 PE=1 SV=1	1190.11	1006.65	1369.45	1889.07	5805.69	3449.55
Q01538	3	1	15.074	0.036969	0.154313	1.25169	0.640559	CBD	6D	123983	Myelin transcription factor 1 OS=Homo sapiens OX=9606 GN=MYT1 PE=1 SV=2	49843.3	53589.2	46776.5	59996.5	57687.5	70330.6
Q8N2C7	18	1	72.9989	0.0373601	0.154671	2.47793	0.637672	CBD	6D	367383	Protein unc-80 homolog OS=Homo sapiens OX=9606 GN=UNC80 PE=1 SV=2	353.687	182.727	245.438	516.593	949.329	471.45
Q8TEX9	18	2	113.785	0.0373823	0.154671	1.42059	0.637509	CBD	6D	120255	Importin-4 OS=Homo sapiens OX=9606 GN=IPO4 PE=1 SV=2	9159.1	7027.86	6108.33	10731.9	10525.1	10415.4
Q96HY6	5	3	41.215	0.0373973	0.154671	1.53287	0.637398	CBD	6D	35610.9	DDRGK domain-containing protein 1 OS=Homo sapiens OX=9606 GN=DDRGK1 PE=1 SV=2	2672.97	2703.65	2980.12	4882.55	4683.25	3244.01
P14618	86	28	586.319	0.0375136	0.154671	1.16711	0.636546	CBD	6D	58507.3	Pyruvate kinase PKM OS=Homo sapiens OX=9606 GN=PKM PE=1 SV=4	76953.3	80059.3	82549.9	84947.9	96515.8	98131.8
Q5MIZ7	8	1	48.1214	0.0375138	0.154671	1.18271	0.636544	6D	CBD	98256.8	Serine/threonine-protein phosphatase 4 regulatory subunit 3B OS=Homo sapiens OX=9606 GN=PPP4R3B PE=1 SV=2	3283.38	3033.61	3326.25	2735.06	2489.44	2928.98
REVERSE12547	1	1	5.8385	0.0376546	0.154671	1.84631	0.635515	CBD	6D	55191.2	Reversed Sequence 12547	6342.32	4889.56	4392.15	12491.3	9237.5	7117.93
P53992	22	5	140.214	0.0376579	0.154671	1.21081	0.635491	6D	CBD	119865	Protein transport protein Sec24C OS=Homo sapiens OX=9606 GN=SEC24C PE=1 SV=3	4677.11	4894.58	5293.74	3854.46	3899.2	4523.56
P20073	7	1	37.1025	0.0377668	0.154764	1.79599	0.634697	6D	CBD	53024.5	Annexin A7 OS=Homo sapiens OX=9606 GN=ANXA7 PE=1 SV=3	1659.49	2821.64	2754.34	1473.61	1360.89	1194.17
P41594	4	1	28.4025	0.0380037	0.155199	21.9101	0.632978	6D	CBD	134636	Metabotropic glutamate receptor 5 OS=Homo sapiens OX=9606 GN=GRM5 PE=1 SV=2	462.471	201.499	769.824	0	0	65.4399
P05198	12	9	79.2242	0.0380459	0.155199	1.16086	0.632673	CBD	6D	36397.4	Eukaryotic translation initiation factor 2 subunit 1 OS=Homo sapiens OX=9606 GN=EIF2S1 PE=1 SV=3	31492.5	31435.9	30266.3	34256.5	34443.3	39486.4
K7EQN6	14	2	75.3792	0.0383108	0.155865	1.28626	0.630763	CBD	6D	152246	Zinc finger protein 536 OS=Homo sapiens OX=9606 GN=ZNF536 PE=1 SV=3	5699.69	5414.8	5937.36	7472.28	6292.5	8168.36
O95747	12	5	69.3676	0.0383827	0.155865	1.15498	0.630247	CBD	6D	58307.4	Serine/threonine-protein kinase OSR1 OS=Homo sapiens OX=9606 GN=OXSR1 PE=1 SV=1	9559.67	10312.1	10170.4	12109.4	10645.3	11943.3
O43747	18	7	137.234	0.038725	0.156242	1.26762	0.627801	CBD	6D	92207.1	AP-1 complex subunit gamma-1 OS=Homo sapiens OX=9606 GN=AP1G1 PE=1 SV=5	13649	13132.9	14165.6	15689.3	19891.5	16325
Q8NCM2	8	1	55.9087	0.0388532	0.156242	7.39849	0.62689	CBD	6D	113017	Potassium voltage-gated channel subfamily H member 5 OS=Homo sapiens OX=9606 GN=KCNH5 PE=1 SV=3	410.317	478.961	209.633	1016.91	1432.37	5680.99
O60522	15	5	102.883	0.0389143	0.156242	1.44557	0.626457	CBD	6D	239996	Tudor domain-containing protein 6 OS=Homo sapiens OX=9606 GN=TDRD6 PE=2 SV=2	3981.71	3060.57	3409.86	5978.61	4369.61	4761.06
Q13162	8	2	78.5769	0.038927	0.156242	1.24874	0.626367	CBD	6D	30768	Peroxiredoxin-4 OS=Homo sapiens OX=9606 GN=PRDX4 PE=1 SV=1	18529	16575.4	17672.8	21167.8	19952	24785.2
Q9ULE0	4	1	21.4307	0.0389941	0.156242	2.24995	0.625892	CBD	6D	137846	Protein WWC3 OS=Homo sapiens OX=9606 GN=WWC3 PE=1 SV=4	628.575	849.003	741.703	1494.08	1074.23	2424.96
Q9BRX8	5	1	30.744	0.039074	0.156242	1.40338	0.625328	CBD	6D	25878.3	Peroxiredoxin-like 2A OS=Homo sapiens OX=9606 GN=PRXL2A PE=1 SV=3	18010.7	14241.6	14372.3	21049.3	19131.7	25251.3
P54136	15	7	109.24	0.0391684	0.156242	1.16723	0.624662	CBD	6D	76177.5	Arginine--tRNA ligase_ cytoplasmic OS=Homo sapiens OX=9606 GN=RARS1 PE=1 SV=2	18075	18551.3	19727.7	20057.5	22971.7	22749
P18124	21	14	144.716	0.0391719	0.156242	1.0878	0.624637	CBD	6D	29282.9	Large ribosomal subunit protein uL30 OS=Homo sapiens OX=9606 GN=RPL7 PE=1 SV=1	151507	148873	154378	157378	165354	171952
A0A994J4Q2	3	1	16.1498	0.039291	0.156369	1.58736	0.6238	6D	CBD	33703.6	Neurexophilin and PC-esterase domain family member 3 OS=Homo sapiens OX=9606 GN=NXPE3 PE=1 SV=1	853.567	1133.22	864.435	755.365	506.783	534.049
Q9P2D1	28	4	144.29	0.0393855	0.156399	1.42347	0.623136	CBD	6D	337753	Chromodomain-helicase-DNA-binding protein 7 OS=Homo sapiens OX=9606 GN=CHD7 PE=1 SV=3	4159.36	4301	3609.25	6074.04	6462.75	4643.92
Q8IWY8	3	1	15.0002	0.039726	0.157402	1.69395	0.62076	CBD	6D	98201.8	Zinc finger and SCAN domain-containing protein 29 OS=Homo sapiens OX=9606 GN=ZSCAN29 PE=1 SV=2	12448.9	9712.68	10554.8	15209.3	15765.6	24445.1
P12270	63	17	356.321	0.0398833	0.157678	1.25376	0.619668	6D	CBD	267692	Nucleoprotein TPR OS=Homo sapiens OX=9606 GN=TPR PE=1 SV=3	13858.7	12322.7	12467.3	9090.87	10289	11446.4
P45974	20	6	130.799	0.0400411	0.157845	1.16971	0.618576	6D	CBD	96698.9	Ubiquitin carboxyl-terminal hydrolase 5 OS=Homo sapiens OX=9606 GN=USP5 PE=1 SV=2	20703	18254.3	19279.2	16710.4	17605.6	15471.1
Q9Y265	19	8	158.703	0.0401015	0.157845	1.11564	0.618159	6D	CBD	50570.3	RuvB-like 1 OS=Homo sapiens OX=9606 GN=RUVBL1 PE=1 SV=1	31744	29339.8	29381.7	26304	28431.7	26352.9
Q9UJW0	7	1	38.105	0.040381	0.158597	1.44801	0.616239	CBD	6D	53249.6	Dynactin subunit 4 OS=Homo sapiens OX=9606 GN=DCTN4 PE=1 SV=1	3002.87	2077.91	2851.96	3490.53	4206.47	3789.65
REVERSE19269	3	2	15.7865	0.0405082	0.158626	1.2175	0.615369	CBD	6D	38377.7	Reversed Sequence 19269	42479.1	38109.9	40934.6	47871.5	45265.6	54817.8
Q16666	14	1	73.6252	0.040595	0.158626	4.9684	0.614777	6D	CBD	88712	Gamma-interferon-inducible protein 16 OS=Homo sapiens OX=9606 GN=IFI16 PE=1 SV=3	360.196	707.998	801.69	40.8344	56.6489	278.872
Q4ZG55	3	1	15.6434	0.0406534	0.158626	2.00571	0.614379	CBD	6D	219319	Protein GREB1 OS=Homo sapiens OX=9606 GN=GREB1 PE=2 SV=1	5851.37	6599.7	4530.5	8759.42	9216.03	16084.7
Q96PN6	9	1	39.8495	0.0407429	0.15863	2.15271	0.61377	6D	CBD	189716	Adenylate cyclase type 10 OS=Homo sapiens OX=9606 GN=ADCY10 PE=1 SV=3	3788.29	4143.37	6941.56	3136.17	1803.71	1969.18
Q9P2E9	38	15	221.299	0.0408457	0.158686	1.33766	0.613073	CBD	6D	152856	Ribosome-binding protein 1 OS=Homo sapiens OX=9606 GN=RRBP1 PE=1 SV=5	9274.35	7973.72	8200.89	11139.3	9798.6	13104.2
E7EMZ9	6	1	28.7647	0.0410443	0.15889	1.73472	0.61173	CBD	6D	299024	Transforming acidic coiled-coil containing protein 2 OS=Homo sapiens OX=9606 GN=TACC2 PE=1 SV=1	3523.78	3876.11	3574.57	5725.69	8550.11	4761.79
Q8NBJ5	4	1	21.7247	0.0410753	0.15889	2.19058	0.611521	CBD	6D	71978.4	Procollagen galactosyltransferase 1 OS=Homo sapiens OX=9606 GN=COLGALT1 PE=1 SV=1	2525.11	1441.54	2042.16	3767.66	3186.01	6209.11
E9PNM1	7	2	45.4415	0.0412514	0.159228	9.90738	0.610335	6D	CBD	47798.6	Squalene synthase OS=Homo sapiens OX=9606 GN=FDFT1 PE=1 SV=1	2959.77	24860.5	14259.8	1070.53	2210.66	966.16
P23468	8	1	37.5762	0.0415365	0.159985	1.47153	0.608427	CBD	6D	215787	Receptor-type tyrosine-protein phosphatase delta OS=Homo sapiens OX=9606 GN=PTPRD PE=1 SV=2	589.931	403.585	561.469	817.838	673.297	797.07
A0A7I2V2V1	4	1	43.7536	0.0419189	0.161112	1.69473	0.605887	CBD	6D	17020.4	G3BP stress granule assembly factor 1 (Fragment) OS=Homo sapiens OX=9606 GN=G3BP1 PE=1 SV=1	1270.41	978.413	1149.68	1415.7	2417.25	1926.6
P56597	2	1	10.2861	0.0423172	0.161437	2.1516	0.603263	CBD	6D	24407.4	Nucleoside diphosphate kinase homolog 5 OS=Homo sapiens OX=9606 GN=NME5 PE=1 SV=1	1099.5	1357.95	559.768	2295.02	2380.5	1816.35
A0A087WYZ9	4	1	18.1706	0.0423211	0.161437	2.34452	0.603238	CBD	6D	83617.3	Histone-lysine N-methyltransferase SETDB2 OS=Homo sapiens OX=9606 GN=SETDB2 PE=1 SV=1	1243	827.117	1461.42	2757.28	1738.45	3784.06
H7BZ16	1	1	5.6839	0.0423592	0.161437	2.40662	0.602988	6D	CBD	28050.8	All-trans-retinol 13_14-reductase (Fragment) OS=Homo sapiens OX=9606 GN=RETSAT PE=1 SV=1	290.453	563.33	316.175	202.839	181.175	102.127
A0A087WXU0	5	3	29.0875	0.0423848	0.161437	1.27493	0.60282	CBD	6D	32488.5	Required for meiotic nuclear division 1 homolog OS=Homo sapiens OX=9606 GN=RMND1 PE=1 SV=1	6781.74	5883.06	5523.44	7586.77	7049.62	8552.29
F8W9S7	15	3	75.7572	0.0424532	0.161437	1.16261	0.602373	CBD	6D	158889	GTPase activating protein and VPS9 domains 1 OS=Homo sapiens OX=9606 GN=GAPVD1 PE=1 SV=1	3528.25	3440.95	3783.11	4366.8	3823.21	4310.71
Q96PE1	3	2	12.6761	0.0428507	0.162564	1.40914	0.599786	6D	CBD	144986	Adhesion G protein-coupled receptor A2 OS=Homo sapiens OX=9606 GN=ADGRA2 PE=1 SV=2	1235.11	1686.02	1452.59	1192.24	960.506	951.086
Q04759	10	2	56.3421	0.0429718	0.162564	1.28515	0.599003	CBD	6D	83461.7	Protein kinase C theta type OS=Homo sapiens OX=9606 GN=PRKCQ PE=1 SV=3	7946.65	6087.6	6301.23	8515.31	8433.3	9185.51
A0A804HK37	14	1	93.7858	0.043149	0.162564	1.2141	0.59786	CBD	6D	54421	Methylcrotonyl-CoA carboxylase subunit 2 OS=Homo sapiens OX=9606 GN=MCCC2 PE=1 SV=1	17094.7	15811.4	18076.7	19444.2	19569.5	22884.6
A0A804HJ24	15	1	92.7029	0.043149	0.162564	1.2141	0.59786	CBD	6D	56619.6	methylcrotonoyl-CoA carboxylase OS=Homo sapiens OX=9606 GN=MCCC2 PE=1 SV=1	2624.36	2427.34	2775.1	2985.05	3004.27	3513.21
Q14765	3	2	14.9495	0.0432267	0.162564	2.61265	0.597361	CBD	6D	86454.1	Signal transducer and activator of transcription 4 OS=Homo sapiens OX=9606 GN=STAT4 PE=1 SV=1	6187.82	2974.82	2144.1	13288.3	7924.85	8327.44
P32019	10	4	73.9779	0.043293	0.162564	1.44424	0.596934	6D	CBD	114107	Type II inositol 1_4_5-trisphosphate 5-phosphatase OS=Homo sapiens OX=9606 GN=INPP5B PE=1 SV=4	3729.38	4998.6	4462.12	2525.55	3461.08	3146.25
Q96E52	6	1	32.9435	0.0433995	0.162624	2.78599	0.596253	CBD	6D	60804.7	Metalloendopeptidase OMA1_ mitochondrial OS=Homo sapiens OX=9606 GN=OMA1 PE=1 SV=1	244.886	117.085	185.209	764.692	454.852	304.894
P21283	14	4	74.2137	0.043591	0.163001	1.10824	0.595029	6D	CBD	44112.8	V-type proton ATPase subunit C 1 OS=Homo sapiens OX=9606 GN=ATP6V1C1 PE=1 SV=4	34491.9	34432.4	33916.9	33086.3	29418.5	30291.9
REVERSE4262	4	1	19.9493	0.0438717	0.16371	3.84403	0.593246	6D	CBD	69232	Reversed Sequence 4262	834.434	633.946	697.112	51.9323	228.258	283.149
E9PJ90	1	1	5.6458	0.0440038	0.163862	1.62415	0.59241	6D	CBD	13559.9	HBS1 like translational GTPase OS=Homo sapiens OX=9606 GN=HBS1L PE=1 SV=1	1130.45	1232.68	1612.83	713.947	692.841	1041.23
Q9P212	13	4	67.176	0.0442996	0.164595	1.27669	0.590548	CBD	6D	261909	1-phosphatidylinositol 4_5-bisphosphate phosphodiesterase epsilon-1 OS=Homo sapiens OX=9606 GN=PLCE1 PE=1 SV=3	2765.92	3281.72	3125.31	3432.17	3970.19	4308.63
E9PKG1	13	4	88.4726	0.0443939	0.164595	2.34116	0.589957	CBD	6D	38222.7	type I protein arginine methyltransferase OS=Homo sapiens OX=9606 GN=PRMT1 PE=1 SV=1	4141.58	4932.63	5612.47	15304.6	6472.95	12606.3
Q8WZ60	2	1	4.708	0.0444758	0.164595	25.8374	0.589444	6D	CBD	71385.5	Kelch-like protein 6 OS=Homo sapiens OX=9606 GN=KLHL6 PE=1 SV=3	1399.5	1104.67	207.232	0	104.941	0
P28838	10	4	66.0076	0.0446267	0.164814	1.3292	0.588503	CBD	6D	56565.6	Cytosol aminopeptidase OS=Homo sapiens OX=9606 GN=LAP3 PE=1 SV=3	12879	12409.3	9529.7	16375.8	15404.1	14500.3
P35237	15	1	91.7776	0.0448312	0.165229	1.45321	0.587232	CBD	6D	42964.2	Serpin B6 OS=Homo sapiens OX=9606 GN=SERPINB6 PE=1 SV=3	1099.55	1060.94	989.016	1476.33	1231.18	1869.37
Q5T282	2	1	10.6282	0.0451273	0.165365	4.00411	0.585401	CBD	6D	27465.4	snRNA-activating protein complex subunit 3 (Fragment) OS=Homo sapiens OX=9606 GN=SNAPC3 PE=1 SV=1	37.1271	171.18	129.601	330.796	680.524	341.699
P11172	7	3	39.9179	0.0451887	0.165365	1.49621	0.585023	6D	CBD	52677.9	Uridine 5'-monophosphate synthase OS=Homo sapiens OX=9606 GN=UMPS PE=1 SV=1	1670.9	2134.58	2465.64	1577.76	1205.3	1408.27
Q9UMS4	7	2	52.3163	0.045199	0.165365	1.65271	0.584959	6D	CBD	55637.1	Pre-mRNA-processing factor 19 OS=Homo sapiens OX=9606 GN=PRPF19 PE=1 SV=1	1100.07	1068.35	1286.82	607.792	950.472	532.384
P23284	28	13	212.552	0.0452942	0.165365	1.10528	0.584374	CBD	6D	23799.6	Peptidyl-prolyl cis-trans isomerase B OS=Homo sapiens OX=9606 GN=PPIB PE=1 SV=2	94698.4	87074.5	88284.4	100693	102736	95060.4
A4UGR9	64	1	370.478	0.0453743	0.165365	1.59259	0.583882	CBD	6D	384125	Xin actin-binding repeat-containing protein 2 OS=Homo sapiens OX=9606 GN=XIRP2 PE=1 SV=2	11288.5	11395.8	10591.1	19394.6	20834.8	12764.6
P22033	3	1	19.0691	0.0454209	0.165365	1.58085	0.583597	CBD	6D	83590.9	Methylmalonyl-CoA mutase_ mitochondrial OS=Homo sapiens OX=9606 GN=MMUT PE=1 SV=4	6691.63	4229.71	7140.75	9495.27	8987.28	10070.9
A0A7P0T938	50	10	266.544	0.0456324	0.165799	1.38097	0.582304	6D	CBD	569393	Bridge-like lipid transfer protein family member 1 OS=Homo sapiens OX=9606 GN=BLTP1 PE=1 SV=1	16943.3	21146.2	19403.5	11498.5	15823.4	14310.4
Q96T76	8	2	41.5277	0.046116	0.167217	1.74038	0.579372	6D	CBD	115001	MMS19 nucleotide excision repair protein homolog OS=Homo sapiens OX=9606 GN=MMS19 PE=1 SV=2	756.895	730.811	874.645	294.225	552.88	510.274
REVERSE11077	4	1	24.0217	0.0464625	0.168134	1.21578	0.577289	CBD	6D	112030	Reversed Sequence 11077	30476.2	26268.3	27578.5	30710.2	36316.3	35491.5
A0A494C1N0	3	1	18.0255	0.046823	0.168916	1.61316	0.575139	6D	CBD	18733.7	peptidylprolyl isomerase OS=Homo sapiens OX=9606 GN=FKBP2 PE=1 SV=1	15520.2	13536	12367.8	11550.1	7045.4	7083.33
Q8WX94	11	2	64.7999	0.0468667	0.168916	1.86435	0.574879	6D	CBD	113975	NACHT_ LRR and PYD domains-containing protein 7 OS=Homo sapiens OX=9606 GN=NLRP7 PE=1 SV=1	3550.24	2180.03	3990.08	1895.02	1916.72	1402.07
Q9H0D6	10	2	64.8685	0.0469919	0.169028	1.72028	0.574137	6D	CBD	109495	5'-3' exoribonuclease 2 OS=Homo sapiens OX=9606 GN=XRN2 PE=1 SV=1	5983.27	5851.53	7342.13	3736.53	4865.27	2545.73
Q14839	41	11	235.877	0.0472005	0.169438	1.59116	0.572904	6D	CBD	219545	Chromodomain-helicase-DNA-binding protein 4 OS=Homo sapiens OX=9606 GN=CHD4 PE=1 SV=2	5600.86	6461.1	5209.07	2574.67	4045.63	4234.03
P62258	27	13	286.124	0.0474489	0.16999	1.24029	0.571444	6D	CBD	29345	14-3-3 protein epsilon OS=Homo sapiens OX=9606 GN=YWHAE PE=1 SV=1	76437.7	88939.8	85329.8	73654.3	59665.4	68816.7
D3YTB1	6	2	40.2067	0.0476823	0.170457	1.25533	0.570078	6D	CBD	15730.7	Ribosomal protein L32 (Fragment) OS=Homo sapiens OX=9606 GN=RPL32 PE=1 SV=1	8011.57	6899.04	7331.24	5674.21	6715.66	5328.08
P42694	21	4	126.072	0.0477693	0.170457	1.30288	0.569571	CBD	6D	220738	Probable helicase with zinc finger domain OS=Homo sapiens OX=9606 GN=HELZ PE=1 SV=2	8015.19	7279.63	6228.59	8661.29	8906.15	10475
Q9Y678	24	4	167.686	0.0479568	0.170787	1.46652	0.568481	CBD	6D	99030.1	Coatomer subunit gamma-1 OS=Homo sapiens OX=9606 GN=COPG1 PE=1 SV=1	3462.55	3669.89	3954.43	5597.45	4212.32	6449.34
P36405	11	5	70.726	0.0482446	0.171472	1.40829	0.566816	6D	CBD	20626.6	ADP-ribosylation factor-like protein 3 OS=Homo sapiens OX=9606 GN=ARL3 PE=1 SV=2	17621.2	18895.2	16450.7	13944.5	9736.49	13930
Q9UNZ2	6	3	29.3854	0.0484484	0.17152	1.51952	0.565644	CBD	6D	40572.9	NSFL1 cofactor p47 OS=Homo sapiens OX=9606 GN=NSFL1C PE=1 SV=2	1451.53	2078.78	1973.47	2425.81	3354.89	2582.41
Q9Y316	4	1	23.4492	0.0485699	0.17152	1.16972	0.564947	CBD	6D	34132.4	Protein MEMO1 OS=Homo sapiens OX=9606 GN=MEMO1 PE=1 SV=1	12544.5	13357.4	11494.6	15626.3	14133.7	13983.4
O43592	23	7	142.091	0.0487356	0.17152	1.2326	0.563999	CBD	6D	111219	Exportin-T OS=Homo sapiens OX=9606 GN=XPOT PE=1 SV=2	29833.3	28462.5	29746.9	31279.4	37768.2	39473.9
A0A8Q3SIS9	3	1	15.9758	0.0487699	0.17152	11.335	0.563804	6D	CBD	57754.1	Dyskerin pseudouridine synthase 1 OS=Homo sapiens OX=9606 GN=DKC1 PE=1 SV=1	124.675	263.602	121.911	0	0	45.0099
A0A590UJK3	16	3	84.865	0.0489148	0.17152	2.31059	0.562978	CBD	6D	97813.7	Sarcolemma associated protein OS=Homo sapiens OX=9606 GN=SLMAP PE=1 SV=1	2635.31	2187.2	1506.6	5421.15	6310.33	2892.53
REVERSE16613	2	1	14.0846	0.0489169	0.17152	1.38836	0.562967	CBD	6D	75837.5	Reversed Sequence 16613	2468.9	2759.76	3157.88	3296.87	3818.26	4528.4
Q9BY44	10	2	58.5573	0.0489867	0.17152	1.30349	0.562569	CBD	6D	65560.5	Eukaryotic translation initiation factor 2A OS=Homo sapiens OX=9606 GN=EIF2A PE=1 SV=3	983.486	1272.56	1103.77	1434.4	1321.86	1623.25
E9PAV3	23	7	181.349	0.0490542	0.17152	1.19886	0.562187	6D	CBD	206106	Nascent polypeptide-associated complex subunit alpha_ muscle-specific form OS=Homo sapiens OX=9606 GN=NACA PE=1 SV=1	58854.2	53676.8	58140.4	44279.9	44865.7	53215.4
REVERSE1604	10	1	63.1503	0.0491183	0.17152	1.26483	0.561823	6D	CBD	220943	Reversed Sequence 1604	4828.96	5153.5	4812.41	4443.57	3330.78	3922.76
O60518	15	3	79.0167	0.0500067	0.174284	1.36427	0.556838	CBD	6D	126254	Ran-binding protein 6 OS=Homo sapiens OX=9606 GN=RANBP6 PE=1 SV=2	8462.63	11075.1	10875.4	11995.2	14206.7	15289.9
A0A1W2PS94	26	8	138.149	0.0501673	0.174504	1.17583	0.555947	CBD	6D	363970	Testis expressed 15_ meiosis and synapsis associated OS=Homo sapiens OX=9606 GN=TEX15 PE=1 SV=1	35084	31936.3	31856.6	35733.8	38299.5	42229.1
P48444	20	11	131.04	0.0502686	0.174518	1.11624	0.555386	6D	CBD	57666.7	Coatomer subunit delta OS=Homo sapiens OX=9606 GN=ARCN1 PE=1 SV=1	36699.5	36941.5	37169.1	31022.4	32655.8	35592.5
Q86US8	3	1	14.6094	0.0505078	0.174832	1.2034	0.554066	6D	CBD	161603	Telomerase-binding protein EST1A OS=Homo sapiens OX=9606 GN=SMG6 PE=1 SV=2	73019.7	73654.1	77380.1	70095.9	56101.2	59986.5
B7WPG3	7	3	37.8335	0.0505629	0.174832	2.26215	0.553763	6D	CBD	57135.3	Heterogeneous nuclear ribonucleoprotein L like OS=Homo sapiens OX=9606 GN=HNRNPLL PE=1 SV=1	5699.65	3751.92	5900.94	2084.56	3410.65	1291.48
A8K8P3	7	2	33.1879	0.050651	0.174832	1.07951	0.553279	6D	CBD	149032	Protein SFI1 homolog OS=Homo sapiens OX=9606 GN=SFI1 PE=1 SV=2	39005.1	36455.7	36368.9	35583.6	33870.2	34139.4
Q15257	14	5	127.698	0.0509326	0.175466	1.15497	0.551738	6D	CBD	41123.8	Serine/threonine-protein phosphatase 2A activator OS=Homo sapiens OX=9606 GN=PTPA PE=1 SV=3	22011.9	25042.7	25223.5	21990.1	20405	20185
Q9ULM3	12	3	71.8016	0.0510885	0.175666	1.48652	0.550889	CBD	6D	151694	YEATS domain-containing protein 2 OS=Homo sapiens OX=9606 GN=YEATS2 PE=1 SV=2	346.075	277.731	277.11	438.893	358.054	542.283
P62495	10	1	63.3469	0.0512396	0.175849	1.34889	0.550068	6D	CBD	49259.1	Eukaryotic peptide chain release factor subunit 1 OS=Homo sapiens OX=9606 GN=ETF1 PE=1 SV=3	8272.66	8592.89	7100.31	5307.4	7084.93	5374.77
O75694	7	1	37.3305	0.0516892	0.176465	1.63051	0.547642	6D	CBD	156796	Nuclear pore complex protein Nup155 OS=Homo sapiens OX=9606 GN=NUP155 PE=1 SV=1	2439.05	2103.93	3146.17	1584.02	1205.47	1926.31
P62820	18	2	201.798	0.0517136	0.176465	1.28999	0.547511	CBD	6D	22905.9	Ras-related protein Rab-1A OS=Homo sapiens OX=9606 GN=RAB1A PE=1 SV=3	22832.7	19742.6	21085.6	25891.9	31839.3	24390.5
Q9P2D7	60	12	328.043	0.0518719	0.176465	1.15523	0.546662	CBD	6D	491490	Dynein axonemal heavy chain 1 OS=Homo sapiens OX=9606 GN=DNAH1 PE=1 SV=6	45099.5	48134.3	40732	52949.9	52450.5	49361.1
A0A8V8TL21	17	2	97.2309	0.0518845	0.176465	1.31553	0.546594	CBD	6D	172023	Coiled-coil domain containing 144A OS=Homo sapiens OX=9606 GN=CCDC144A PE=1 SV=1	11854.2	12322.1	11585.8	17848.2	12948.3	16249.5
Q58FG1	10	1	104.644	0.0519108	0.176465	2.66637	0.546454	6D	CBD	47826	Putative heat shock protein HSP 90-alpha A4 OS=Homo sapiens OX=9606 GN=HSP90AA4P PE=5 SV=1	504.972	241.553	630.261	117.222	211.269	187.861
Q8NDI1	28	5	151.401	0.0521196	0.17684	1.39424	0.545339	CBD	6D	140645	EH domain-binding protein 1 OS=Homo sapiens OX=9606 GN=EHBP1 PE=1 SV=3	958.752	1425.36	1165.11	1672.62	1780.25	1495.61
D3DPS3	2	1	14.2171	0.0524092	0.17729	6.00764	0.543801	6D	CBD	93034	Arginine/proline rich coiled-coil 1_ isoform CRA_b OS=Homo sapiens OX=9606 GN=MAP7D1 PE=1 SV=1	196.137	448.576	138.402	9.01562	18.6531	102.685
Q6S545	3	1	15.0895	0.0524499	0.17729	2.74193	0.543585	6D	CBD	62276.6	POTE ankyrin domain family member H OS=Homo sapiens OX=9606 GN=POTEH PE=2 SV=3	4406.44	4742.79	4519.2	2971.48	656.61	1356.87
P31949	6	5	51.6904	0.0526382	0.177593	1.3077	0.542591	6D	CBD	11854.5	Protein S100-A11 OS=Homo sapiens OX=9606 GN=S100A11 PE=1 SV=2	80725.8	103022	101841	66529.4	71243.7	80617.5
P31939	34	14	279.689	0.05274	0.177602	1.12318	0.542055	6D	CBD	65129.2	Bifunctional purine biosynthesis protein ATIC OS=Homo sapiens OX=9606 GN=ATIC PE=1 SV=3	55833.6	60478.5	58714.1	49177.5	51094.4	55558.5
P55265	17	2	88.2767	0.0533032	0.177868	1.42688	0.539108	CBD	6D	137264	Double-stranded RNA-specific adenosine deaminase OS=Homo sapiens OX=9606 GN=ADAR PE=1 SV=4	1497.92	1539.4	2114.37	2420.95	2147.48	2782.42
P04004	2	1	10.7262	0.0534604	0.177868	1.46246	0.538292	6D	CBD	55104	Vitronectin OS=Homo sapiens OX=9606 GN=VTN PE=1 SV=1	18694.6	18238.4	23730.6	14393.1	10954	16133.3
P53618	26	13	183.658	0.0535033	0.177868	1.163	0.538069	CBD	6D	108283	Coatomer subunit beta OS=Homo sapiens OX=9606 GN=COPB1 PE=1 SV=3	32883.3	34566.6	32775.1	39064.4	35275.2	42221.7
Q3MJ13	11	2	55.7448	0.0535437	0.177868	1.31137	0.53786	CBD	6D	125763	WD repeat-containing protein 72 OS=Homo sapiens OX=9606 GN=WDR72 PE=2 SV=2	6681.16	7193.18	7215.47	7723.29	10678.2	9255.02
B7Z493	3	1	14.7891	0.0535475	0.177868	2.12004	0.53784	6D	CBD	96649.1	FYVE_ RhoGEF and PH domain containing 4 OS=Homo sapiens OX=9606 GN=FGD4 PE=1 SV=1	2341.65	2240.51	2280.46	561.564	1030.74	1644.72
F5H6I7	9	2	53.8118	0.0535626	0.177868	1.24778	0.537762	CBD	6D	59229.3	Atlastin GTPase 3 OS=Homo sapiens OX=9606 GN=ATL3 PE=1 SV=1	7588.23	6434.8	7245.48	8713.5	7924.96	9899.97
REVERSE7489	3	1	14.7139	0.0535821	0.177868	1.26508	0.537661	CBD	6D	95903.1	Reversed Sequence 7489	18319.8	15935.4	15680.1	24023.7	19035.6	20112.8
P23526	18	9	140.333	0.0536118	0.177868	1.1331	0.537507	CBD	6D	48286.5	Adenosylhomocysteinase OS=Homo sapiens OX=9606 GN=AHCY PE=1 SV=4	63801.8	56669.9	57849	64643	66313.1	71099.2
A0A0B4J1T8	8	1	42.5507	0.0540961	0.178847	16.0694	0.535015	6D	CBD	128330	receptor protein-tyrosine kinase OS=Homo sapiens OX=9606 GN=EPHA6 PE=1 SV=1	108.228	281.887	332.266	17.5949	27.3588	0
F6TR53	5	2	27.3655	0.054267	0.178847	1.39399	0.534141	6D	CBD	23771.6	HCLS1 binding protein 3 OS=Homo sapiens OX=9606 GN=HS1BP3 PE=1 SV=1	4302.66	4063.25	4235.21	3824.01	2552.93	2662.69
P35637	11	4	84.1368	0.0542839	0.178847	1.26731	0.534054	6D	CBD	53654	RNA-binding protein FUS OS=Homo sapiens OX=9606 GN=FUS PE=1 SV=1	13566.7	14806.8	16727.8	10825.7	13372.8	11389.6
Q8IYW2	11	1	44.6996	0.0543092	0.178847	10.5841	0.533925	CBD	6D	306980	Cilia- and flagella-associated protein 46 OS=Homo sapiens OX=9606 GN=CFAP46 PE=2 SV=3	0	41.3171	0	62.5957	178.241	196.468
REVERSE10102	5	1	23.5852	0.0545029	0.178847	1.28589	0.53294	6D	CBD	151937	Reversed Sequence 10102	2843.92	2959.91	2931.54	2632.47	1889.24	2271.55
J3KN16	30	7	182.163	0.0545047	0.178847	1.34642	0.53293	CBD	6D	225633	Ecm29 proteasome adaptor and scaffold OS=Homo sapiens OX=9606 GN=ECPAS PE=1 SV=1	1912.61	2011.06	2005.02	2184.2	2654.36	3143.94
Q9Y4R8	4	1	21.831	0.0555193	0.181747	2.6534	0.527825	CBD	6D	92488.5	Telomere length regulation protein TEL2 homolog OS=Homo sapiens OX=9606 GN=TELO2 PE=1 SV=2	1748.42	974.418	553.431	2859.77	1928.16	3905.32
Q9HAQ2	4	1	20.2999	0.0555909	0.181747	2.04202	0.527469	6D	CBD	90328.8	Kinesin-like protein KIF9 OS=Homo sapiens OX=9606 GN=KIF9 PE=1 SV=4	7418.08	9336.4	8589.41	4864.79	5362.64	2183.74
A0A8I5KX04	3	2	16.958	0.0559386	0.182551	1.53389	0.525745	6D	CBD	188818	PCF11 cleavage and polyadenylation factor subunit OS=Homo sapiens OX=9606 GN=PCF11 PE=1 SV=1	77925.6	72961.5	85679.7	66426.5	50017.7	37782.6
Q9H1E3	6	5	38.6538	0.0561168	0.1828	1.70628	0.524866	CBD	6D	27296.4	Nuclear ubiquitous casein and cyclin-dependent kinase substrate 1 OS=Homo sapiens OX=9606 GN=NUCKS1 PE=1 SV=1	4662.31	5665.69	5971.7	10578.9	10900.8	6332.1
P01111	7	4	53.9326	0.0563124	0.183105	1.22918	0.523904	CBD	6D	21514.4	GTPase NRas OS=Homo sapiens OX=9606 GN=NRAS PE=1 SV=1	8052.46	9195.62	8934.16	9690.32	10407.7	12084.7
P12111	52	10	258.708	0.0566596	0.183698	1.21467	0.522206	CBD	6D	345381	Collagen alpha-3(VI) chain OS=Homo sapiens OX=9606 GN=COL6A3 PE=1 SV=5	27767.9	22837.4	27546.6	29744	31315.1	33869.4
O95671	15	4	95.0613	0.0566996	0.183698	1.69501	0.522011	6D	CBD	69598.2	Probable bifunctional dTTP/UTP pyrophosphatase/methyltransferase protein OS=Homo sapiens OX=9606 GN=ASMTL PE=1 SV=3	12034.8	11579.6	12038.4	4462.18	7327.29	9244.55
P61163	9	3	75.2265	0.0568484	0.183849	1.12285	0.521287	CBD	6D	42727.9	Alpha-centractin OS=Homo sapiens OX=9606 GN=ACTR1A PE=1 SV=1	21864.9	24193.3	22972.4	24539.5	25555.2	27416.1
Q9NR45	10	5	75.4854	0.0572956	0.184534	1.41867	0.519124	CBD	6D	40763.8	Sialic acid synthase OS=Homo sapiens OX=9606 GN=NANS PE=1 SV=2	25037.5	24612	24678.2	35006.6	42788.2	27651.2
A6NKM8	3	1	15.253	0.0573592	0.184534	5.30021	0.518818	CBD	6D	23779.5	Solute carrier family 35 member A2 OS=Homo sapiens OX=9606 GN=SLC35A2 PE=1 SV=1	1145.01	2717.44	861.425	8585.18	13806.9	2645.47
REVERSE16319	4	2	26.159	0.0573688	0.184534	2.92376	0.518773	CBD	6D	99305.9	Reversed Sequence 16319	347.033	583.51	137.591	777.426	955.082	1390.46
Q9NQ94	5	3	25.3352	0.0579151	0.185958	1.86298	0.516159	6D	CBD	65487.7	APOBEC1 complementation factor OS=Homo sapiens OX=9606 GN=A1CF PE=1 SV=1	6380.84	8974.01	5197.75	5059.65	2847.23	3125.26
REVERSE9915	3	1	14.5515	0.0584201	0.187244	1.81299	0.513767	CBD	6D	65300.3	Reversed Sequence 9915	2312.38	1161.67	2380.18	3908.25	3600.97	3104.43
REVERSE11062	6	2	34.1167	0.0590815	0.188738	1.43766	0.510668	CBD	6D	99515.8	Reversed Sequence 11062	37837.4	34578.9	39387.4	44868.6	48124.6	67742.9
Q07002	6	1	36.8334	0.0592778	0.188738	1.31444	0.509755	6D	CBD	54766.7	Cyclin-dependent kinase 18 OS=Homo sapiens OX=9606 GN=CDK18 PE=1 SV=4	2846.31	2972.98	2881.63	1862.34	2073.4	2683.71
Q8N752	5	1	29.7675	0.0592816	0.188738	1.24872	0.509737	CBD	6D	39314.1	Casein kinase I isoform alpha-like OS=Homo sapiens OX=9606 GN=CSNK1A1L PE=2 SV=2	649.879	692.287	748.717	854.143	768.504	988.287
P31948	23	9	160.031	0.0593629	0.188738	1.20421	0.50936	CBD	6D	63266.7	Stress-induced-phosphoprotein 1 OS=Homo sapiens OX=9606 GN=STIP1 PE=1 SV=1	31058	32678.8	34412.5	35668	38284.5	44240
P0CG47	19	3	124.272	0.0594119	0.188738	1.12792	0.509133	6D	CBD	25818.7	Polyubiquitin-B OS=Homo sapiens OX=9606 GN=UBB PE=1 SV=1	18000.1	17875.7	16529.2	15767.4	14386.4	16307.7
B4DTN4	4	2	18.4299	0.0596457	0.189146	1.5843	0.508054	6D	CBD	27716.1	Methyltransferase 3_ N6-adenosine-methyltransferase complex catalytic subunit OS=Homo sapiens OX=9606 GN=METTL3 PE=1 SV=1	2367.05	1999.71	2156.85	930.818	1516.27	1670.57
O43237	9	3	59.8201	0.0601788	0.190153	2.13893	0.505609	6D	CBD	54384.5	Cytoplasmic dynein 1 light intermediate chain 2 OS=Homo sapiens OX=9606 GN=DYNC1LI2 PE=1 SV=1	1073.8	2204.58	2266.69	1109.22	747.212	736.017
Q96GJ1	4	1	20.959	0.0601882	0.190153	2.03344	0.505566	6D	CBD	57217.8	tRNA (uracil-5-)-methyltransferase homolog B OS=Homo sapiens OX=9606 GN=TRMT2B PE=1 SV=1	12065.6	5858.64	10289.3	4214.06	3648.29	6012.47
P47914	7	2	38.4621	0.060281	0.190153	3.18671	0.505143	6D	CBD	17809.1	Large ribosomal subunit protein eL29 OS=Homo sapiens OX=9606 GN=RPL29 PE=1 SV=2	14376.1	16657.1	14477.7	5374.63	7575.57	1331.26
REVERSE13099	1	1	11.1554	0.060888	0.191351	1.67633	0.502394	6D	CBD	105828	Reversed Sequence 13099	5269.08	8259.02	8666.03	4008.33	3766.7	5464.66
REVERSE12930	5	1	23.8454	0.0610317	0.191351	1.23757	0.501747	CBD	6D	100808	Reversed Sequence 12930	4832.52	5181.43	4180.11	5433.53	6482.86	5649.83
E7EMV2	5	1	24.976	0.0611411	0.191351	19.0329	0.501256	6D	CBD	78938.6	Neurofilament medium polypeptide OS=Homo sapiens OX=9606 GN=NEFM PE=1 SV=1	279.197	2550.6	1856.01	0	246.195	0
Q9UK58	3	1	10.1447	0.0612393	0.191351	1.6356	0.500817	6D	CBD	60032.9	Cyclin-L1 OS=Homo sapiens OX=9606 GN=CCNL1 PE=1 SV=1	306.848	532.216	332.622	256.84	214.906	244.617
J3QRV5	5	1	25.1067	0.0613413	0.191351	1.2349	0.50036	CBD	6D	114346	LLGL scribble cell polarity complex component 2 OS=Homo sapiens OX=9606 GN=LLGL2 PE=1 SV=1	9270.01	10457.2	8398.5	12797.4	11156.1	10778.9
Q15021	6	2	33.4465	0.0613772	0.191351	1.46429	0.5002	CBD	6D	158608	Condensin complex subunit 1 OS=Homo sapiens OX=9606 GN=NCAPD2 PE=1 SV=3	5940.17	6429.79	6613.04	7180.78	9063.58	11552.3
O94887	13	1	71.428	0.0614071	0.191351	2.18917	0.500067	CBD	6D	120801	FERM_ ARHGEF and pleckstrin domain-containing protein 2 OS=Homo sapiens OX=9606 GN=FARP2 PE=1 SV=3	87.8645	193.789	62.2615	212.438	257.379	283.072
Q07617	3	1	13.1812	0.0619026	0.192561	3.29103	0.497866	CBD	6D	104779	Sperm-associated antigen 1 OS=Homo sapiens OX=9606 GN=SPAG1 PE=1 SV=3	376.086	245.143	318.727	410.492	1481.61	1201.32
O75223	8	3	56.1373	0.0622994	0.19346	1.20955	0.496117	6D	CBD	21235.9	Gamma-glutamylcyclotransferase OS=Homo sapiens OX=9606 GN=GGCT PE=1 SV=1	18728	19788.4	19145	13640.8	16684.1	17346.9
Q9UNY5	1	1	4.7162	0.0628551	0.194848	1.42095	0.49369	6D	CBD	51495.5	Zinc finger protein 232 OS=Homo sapiens OX=9606 GN=ZNF232 PE=1 SV=2	827.998	769.056	987.32	599.384	734.346	485.038
Q03113	6	1	41.9728	0.0635391	0.196629	2.01878	0.490735	CBD	6D	44450.4	Guanine nucleotide-binding protein subunit alpha-12 OS=Homo sapiens OX=9606 GN=GNA12 PE=1 SV=4	738.37	463.432	528.939	1020.96	1686.84	786.187
Q9UHB7	4	1	22.9226	0.0637762	0.197006	1.28396	0.489719	CBD	6D	127859	AF4/FMR2 family member 4 OS=Homo sapiens OX=9606 GN=AFF4 PE=1 SV=1	5915.69	4782.37	4674.58	7452.81	6128.96	6156.09
O00299	12	6	88.549	0.0638804	0.197006	1.20925	0.489273	6D	CBD	27264.9	Chloride intracellular channel protein 1 OS=Homo sapiens OX=9606 GN=CLIC1 PE=1 SV=4	39615.2	41119.8	41635.5	32325.7	30091.5	38777.8
Q9H1H9	4	2	13.6065	0.06416	0.197516	1.13737	0.488083	6D	CBD	203963	Kinesin-like protein KIF13A OS=Homo sapiens OX=9606 GN=KIF13A PE=1 SV=2	9938.14	8846.14	8411.14	7896.04	7952.24	8062.42
Q5T5S1	2	1	8.9192	0.0643508	0.197516	3.3872	0.487274	6D	CBD	63088.6	Coiled-coil domain-containing protein 183 OS=Homo sapiens OX=9606 GN=CCDC183 PE=2 SV=3	791.612	1706.9	2068.3	293.578	860.146	194.53
P43034	12	5	67.4269	0.0643759	0.197516	8.17276	0.487168	CBD	6D	47208.3	Platelet-activating factor acetylhydrolase IB subunit beta OS=Homo sapiens OX=9606 GN=PAFAH1B1 PE=1 SV=2	854.705	1237.2	1018.6	9290.46	14583.5	1547.54
A0A087WUE9	12	2	60.7674	0.0647963	0.198467	1.51946	0.485396	6D	CBD	118180	Symplekin scaffold protein OS=Homo sapiens OX=9606 GN=SYMPK PE=1 SV=1	3529.27	3899.11	3553.7	2391.09	1712.6	3123.91
P05141	28	10	167.392	0.0649764	0.198679	1.16153	0.48464	CBD	6D	33080.4	ADP/ATP translocase 2 OS=Homo sapiens OX=9606 GN=SLC25A5 PE=1 SV=7	44437.9	38222.8	38967.9	44197.1	50123.2	46954.9
Q5T011	10	6	45.8434	0.0659905	0.201437	1.42176	0.480432	CBD	6D	382021	KICSTOR complex protein SZT2 OS=Homo sapiens OX=9606 GN=SZT2 PE=1 SV=3	3811.87	4663.75	5015.56	5299.75	6130.78	7750.69
Q9NUL3	3	1	16.5266	0.0661262	0.201509	2.15287	0.479874	6D	CBD	62836.7	Double-stranded RNA-binding protein Staufen homolog 2 OS=Homo sapiens OX=9606 GN=STAU2 PE=1 SV=2	928.198	1368.75	1530.52	317.219	600.872	859.756
B4DY08	10	1	89.5562	0.0666529	0.202564	1.05395	0.477723	6D	CBD	32085.8	Heterogeneous nuclear ribonucleoprotein C OS=Homo sapiens OX=9606 GN=HNRNPC PE=1 SV=1	63120.8	60349.1	63468.1	59210.4	60469.2	57689.2
Q96MH7	2	1	7.9958	0.0667214	0.202564	4.39002	0.477444	CBD	6D	73910.7	Uncharacterized protein C5orf34 OS=Homo sapiens OX=9606 GN=C5orf34 PE=2 SV=3	1066.46	1063.07	831.911	2619.41	8683.04	1698.36
Q13330	10	3	54.4565	0.0668435	0.202564	1.5159	0.476949	CBD	6D	81470.6	Metastasis-associated protein MTA1 OS=Homo sapiens OX=9606 GN=MTA1 PE=1 SV=2	2021.23	1900.83	2120.7	2299.78	3920.43	2939.98
P52597	12	4	105.785	0.0669951	0.202564	1.09362	0.476335	6D	CBD	46014.1	Heterogeneous nuclear ribonucleoprotein F OS=Homo sapiens OX=9606 GN=HNRNPF PE=1 SV=3	60415.6	62930.2	56840.4	57091.8	54169.9	53499.3
Q86TI0	12	1	61.3179	0.0671115	0.202564	1.11693	0.475865	6D	CBD	134396	TBC1 domain family member 1 OS=Homo sapiens OX=9606 GN=TBC1D1 PE=1 SV=2	20691.2	21192.6	20093.8	18621.2	17095.3	19772.7
Q5T5J6	8	2	43.8739	0.0671498	0.202564	3.45869	0.475711	6D	CBD	104191	Transcriptional protein SWT1 OS=Homo sapiens OX=9606 GN=SWT1 PE=2 SV=1	41694.2	45436.4	46849.5	4415.75	31055.7	3265.84
Q4G0U5	10	1	48.9655	0.0674538	0.20314	1.26777	0.474488	CBD	6D	97518.3	Cilia- and flagella-associated protein 221 OS=Homo sapiens OX=9606 GN=CFAP221 PE=1 SV=2	21352.2	20110.3	18660.3	29658.4	24241.6	22322.1
Q6UW68	3	1	21.7976	0.0679159	0.20379	1.17608	0.472642	CBD	6D	21483	Transmembrane protein 205 OS=Homo sapiens OX=9606 GN=TMEM205 PE=1 SV=1	55453.4	60463.7	59416.7	61470.3	69590.9	75145.9
Q8IZU2	14	2	60.8373	0.067948	0.20379	1.92481	0.472514	CBD	6D	150213	WD repeat-containing protein 17 OS=Homo sapiens OX=9606 GN=WDR17 PE=2 SV=2	2270.46	2361.75	1972.35	5013.82	5196.65	2502.04
F8VNT9	4	1	25.7828	0.0680103	0.20379	4.0492	0.472267	CBD	6D	14664.4	CD63 molecule (Fragment) OS=Homo sapiens OX=9606 GN=CD63 PE=1 SV=1	1556.15	2362.37	1740.36	6676.91	13572.3	2664.7
Q9NRD8	15	2	88.0776	0.0683444	0.20445	2.0289	0.470943	6D	CBD	176790	Dual oxidase 2 OS=Homo sapiens OX=9606 GN=DUOX2 PE=1 SV=2	176.537	386.318	270.472	165.808	146.027	98.8921
A0A8V8TLS3	10	3	46.6825	0.0685816	0.204818	1.4934	0.470008	CBD	6D	177206	SKI3 subunit of superkiller complex OS=Homo sapiens OX=9606 GN=SKIC3 PE=1 SV=1	8890.02	9371.28	8662.53	17085.4	13004.5	10118.2
REVERSE1959	3	1	14.1487	0.0689368	0.205537	12.8059	0.468615	CBD	6D	137699	Reversed Sequence 1959	0	28.3656	10.9351	310.642	131.713	60.9243
H0Y704	6	1	28.3484	0.0692761	0.205657	2.62458	0.467291	6D	CBD	48256.6	Zinc finger protein 185 with LIM domain (Fragment) OS=Homo sapiens OX=9606 GN=ZNF185 PE=1 SV=2	8420.34	5852.41	6180.01	4933.84	1831.23	1027.69
A0A7P0TAG1	9	2	54.8866	0.0692941	0.205657	1.26626	0.467221	CBD	6D	65299	Dihydrolipoamide acetyltransferase component of pyruvate dehydrogenase complex OS=Homo sapiens OX=9606 GN=DLAT PE=1 SV=1	10384.2	9304.15	9908.34	13604.3	10409.2	13463.5
REVERSE12560	3	1	19.9934	0.0693449	0.205657	2.874	0.467024	6D	CBD	50394.1	Reversed Sequence 12560	5809.32	7576.45	6555.47	1462.52	749.481	4726.5
O60879	6	1	28.8172	0.0694356	0.205657	1.59354	0.466672	CBD	6D	126311	Protein diaphanous homolog 2 OS=Homo sapiens OX=9606 GN=DIAPH2 PE=1 SV=1	498.44	456.995	458.446	631.604	592.558	1028.91
Q96ED9	3	1	12.3982	0.0696134	0.205677	1.12799	0.465983	6D	CBD	83777	Protein Hook homolog 2 OS=Homo sapiens OX=9606 GN=HOOK2 PE=1 SV=3	26053.5	24117.2	24170.5	20511.5	23722.1	21672.1
Q9BV35	2	1	9.9694	0.0696714	0.205677	1.66199	0.465759	CBD	6D	52606.2	Mitochondrial adenyl nucleotide antiporter SLC25A23 OS=Homo sapiens OX=9606 GN=SLC25A23 PE=1 SV=2	559.385	389.908	386.261	631.629	596.375	991.673
A0A087X0B9	19	5	99.8782	0.0698369	0.205827	1.27693	0.46512	6D	CBD	262265	protein-tyrosine-phosphatase OS=Homo sapiens OX=9606 GN=PTPRQ PE=1 SV=1	3838.63	3662.99	4132.3	3541.23	2535.44	3034.16
Q7L1W4	4	1	20.873	0.0700415	0.206092	1.49128	0.464334	CBD	6D	99342.1	Volume-regulated anion channel subunit LRRC8D OS=Homo sapiens OX=9606 GN=LRRC8D PE=1 SV=1	3171.94	5085.09	3018.43	5666.97	6049.61	5098.33
Q9NRB3	4	1	24.4506	0.0704419	0.206931	1.24094	0.462801	CBD	6D	48699.7	Carbohydrate sulfotransferase 12 OS=Homo sapiens OX=9606 GN=CHST12 PE=2 SV=2	3241.58	2588.03	2844.92	3398.4	4026.01	3340.11
A0A7P0T8G6	5	1	33.2973	0.0706453	0.207186	1.9881	0.462027	CBD	6D	36888.1	medium-chain acyl-CoA dehydrogenase OS=Homo sapiens OX=9606 GN=ACADM PE=1 SV=1	1118.92	1937.16	1372.79	4069.58	1900.55	2834.89
Q9Y4E6	10	2	44.0743	0.0708332	0.207186	1.37748	0.461314	6D	CBD	166263	WD repeat-containing protein 7 OS=Homo sapiens OX=9606 GN=WDR7 PE=1 SV=2	24781	25505.2	24335.1	21091.2	19568.6	13512.5
O75534	25	14	178.826	0.0708752	0.207186	1.24777	0.461155	6D	CBD	89740.2	Cold shock domain-containing protein E1 OS=Homo sapiens OX=9606 GN=CSDE1 PE=1 SV=2	23601.1	19986.3	21764.5	15798.9	16289.6	20286.4
Q8NC51	17	1	108.929	0.0716931	0.208683	1.27084	0.458078	6D	CBD	45022.5	SERPINE1 mRNA-binding protein 1 OS=Homo sapiens OX=9606 GN=SERBP1 PE=1 SV=2	7090.05	6906.37	6978.8	4531.24	5516.87	6456.92
Q5UIP0	21	4	120.506	0.0719736	0.208683	1.44156	0.457033	6D	CBD	276633	Telomere-associated protein RIF1 OS=Homo sapiens OX=9606 GN=RIF1 PE=1 SV=2	14730.1	18049.8	14345.4	9981.55	13949	8759.94
H3BN02	3	1	18.4917	0.0720304	0.208683	6.67486	0.456822	CBD	6D	129735	Integrin subunit alpha X OS=Homo sapiens OX=9606 GN=ITGAX PE=1 SV=1	251.427	415.893	245.883	441.463	1821.19	3832.86
Q13247	7	2	43.8205	0.0720689	0.208683	1.222	0.456679	CBD	6D	39700.9	Serine/arginine-rich splicing factor 6 OS=Homo sapiens OX=9606 GN=SRSF6 PE=1 SV=2	5735.7	6301.99	6347.31	7829.69	8195.86	6440.9
Q9H3N1	8	3	55.8141	0.0721826	0.208683	1.08338	0.456257	CBD	6D	32190.5	Thioredoxin-related transmembrane protein 1 OS=Homo sapiens OX=9606 GN=TMX1 PE=1 SV=1	12565.6	11752.5	11865.2	12949.8	13695.1	12555.5
Q8IUI8	4	1	18.9042	0.0722196	0.208683	1.91824	0.45612	CBD	6D	50336.2	Cytokine receptor-like factor 3 OS=Homo sapiens OX=9606 GN=CRLF3 PE=1 SV=2	1605.06	1704.68	1289.97	4020.73	3002.42	1800.17
A2A288	6	2	30.4814	0.0722629	0.208683	2.11138	0.455959	6D	CBD	58534.1	Probable ribonuclease ZC3H12D OS=Homo sapiens OX=9606 GN=ZC3H12D PE=1 SV=3	3036.33	5861.67	5214.68	3153.97	2164.98	1365.16
O14957	1	1	6.7484	0.0723172	0.208683	1.51222	0.455759	6D	CBD	6569.69	Cytochrome b-c1 complex subunit 10 OS=Homo sapiens OX=9606 GN=UQCR11 PE=1 SV=1	4841.53	7549.51	7714.94	4957.36	4074.01	4264.26
P15880	15	5	137.546	0.0725048	0.208888	1.16179	0.455066	6D	CBD	31609.6	Small ribosomal subunit protein uS5 OS=Homo sapiens OX=9606 GN=RPS2 PE=1 SV=2	71795	77794.4	81880.2	67338.5	71470.7	60425.5
O15230	9	1	44.6849	0.0730805	0.209883	1.32241	0.452953	6D	CBD	412284	Laminin subunit alpha-5 OS=Homo sapiens OX=9606 GN=LAMA5 PE=1 SV=8	14976.3	12357.2	13766.2	12208.4	10382.5	8488.57
C9JBG5	1	1	8.836	0.0731972	0.209883	3.65431	0.452527	6D	CBD	98098	SID1 transmembrane family member 2 OS=Homo sapiens OX=9606 GN=SIDT2 PE=1 SV=2	329.222	620.168	477.035	28.6235	171.715	190.002
REVERSE19445	4	1	19.8875	0.0732008	0.209883	1.6189	0.452514	6D	CBD	72441.3	Reversed Sequence 19445	2721.03	2878.21	1991.27	1638.33	1096.17	1954.17
H3BTW3	24	5	130.102	0.0738204	0.211221	1.13056	0.450267	CBD	6D	275137	DNA helicase OS=Homo sapiens OX=9606 GN=CHD9 PE=1 SV=9	1966.44	1880.79	2030.68	2412.65	2157.44	2075.21
Q5TZA2	58	12	334.06	0.0739028	0.211221	1.12652	0.44997	6D	CBD	228824	Rootletin OS=Homo sapiens OX=9606 GN=CROCC PE=1 SV=2	39583.8	45035.8	45191.1	36800.9	39683.5	38747.4
P00367	25	8	174.583	0.0741319	0.211539	1.10499	0.449146	CBD	6D	61740.1	Glutamate dehydrogenase 1_ mitochondrial OS=Homo sapiens OX=9606 GN=GLUD1 PE=1 SV=2	44505.3	47440.7	43853.4	47381.6	53164.1	49511.6
P61019	13	4	113.304	0.0751034	0.213461	1.16449	0.445684	CBD	6D	23716.7	Ras-related protein Rab-2A OS=Homo sapiens OX=9606 GN=RAB2A PE=1 SV=1	28998.4	28554.1	29033.6	29822.8	34154.9	36851
O15013	5	1	27.2843	0.0752397	0.213461	1.21702	0.445202	6D	CBD	152809	Rho guanine nucleotide exchange factor 10 OS=Homo sapiens OX=9606 GN=ARHGEF10 PE=1 SV=4	7781.52	6149.43	6629.79	5867.4	5174.03	5852.88
H0YCY6	14	3	109.162	0.0753807	0.213461	1.35151	0.444706	6D	CBD	55060.7	Triokinase/FMN cyclase (Fragment) OS=Homo sapiens OX=9606 GN=TKFC PE=1 SV=1	3879.03	4209.75	4482.37	2466.5	3030.09	3804.95
A0A590UJ43	7	1	48.059	0.0755939	0.213461	1.13444	0.443956	CBD	6D	48976.5	non-specific serine/threonine protein kinase OS=Homo sapiens OX=9606 GN=CSNK1A1 PE=1 SV=1	4234.07	4570.85	4846.82	4864.52	5502.4	5120.13
B2RTY4	27	4	134.321	0.075688	0.213461	1.25407	0.443627	CBD	6D	295101	Unconventional myosin-IXa OS=Homo sapiens OX=9606 GN=MYO9A PE=1 SV=2	8003.07	9182.1	7730.39	8938.93	10674.7	11632.1
Q93034	9	1	43.1882	0.0758487	0.213461	4.34317	0.443064	6D	CBD	91525.8	Cullin-5 OS=Homo sapiens OX=9606 GN=CUL5 PE=1 SV=4	816.377	650.033	1362.13	227.617	34.7709	388.875
P68363	34	4	352.721	0.076021	0.213461	1.16298	0.442463	6D	CBD	50836	Tubulin alpha-1B chain OS=Homo sapiens OX=9606 GN=TUBA1B PE=1 SV=1	2063.86	2413.3	2266.08	1848.33	2107.33	1842.58
O75569	3	1	17.1689	0.0760629	0.213461	1.30678	0.442317	6D	CBD	34860.5	Interferon-inducible double-stranded RNA-dependent protein kinase activator A OS=Homo sapiens OX=9606 GN=PRKRA PE=1 SV=1	1648.69	1331.26	1415.22	976.47	1048.68	1338.21
H3BND4	5	1	26.765	0.0761599	0.213461	1.17291	0.441979	6D	CBD	89788.9	Pyridoxal dependent decarboxylase domain containing 1 OS=Homo sapiens OX=9606 GN=PDXDC1 PE=1 SV=1	1154.02	1365.7	1269.49	1081.44	1159.6	989.554
A0MZ66	20	3	136.964	0.0762039	0.213461	2.37229	0.441827	CBD	6D	72153.2	Shootin-1 OS=Homo sapiens OX=9606 GN=SHTN1 PE=1 SV=4	5528.77	5418.87	5025.98	13515.3	18208.5	6170.3
REVERSE12927	6	1	40.7283	0.0762498	0.213461	1.25458	0.441667	CBD	6D	105892	Reversed Sequence 12927	2004.79	1984.33	2440.55	2732.89	2359.34	2974.31
A2A2F0	2	1	13.7879	0.0763101	0.213461	1.39404	0.441458	CBD	6D	148987	Ral GTPase activating protein non-catalytic subunit beta (Fragment) OS=Homo sapiens OX=9606 GN=RALGAPB PE=1 SV=1	4258.19	5818.07	5134.12	5697.17	7446.19	8060.57
Q9UHN6	9	1	48.1348	0.0764553	0.213461	1.23715	0.440955	CBD	6D	155800	Inactive cell surface hyaluronidase CEMIP2 OS=Homo sapiens OX=9606 GN=CEMIP2 PE=1 SV=1	40418.2	33965.1	32252.1	49190.1	42166.9	40566.7
P20700	30	15	252.673	0.0765167	0.213461	1.15217	0.440743	6D	CBD	66693.6	Lamin-B1 OS=Homo sapiens OX=9606 GN=LMNB1 PE=1 SV=2	38868	40949.2	39110	38150.4	33919.3	31150.9
Q8WWQ8	6	1	32.7671	0.0765895	0.213461	3.75571	0.440491	CBD	6D	288508	Stabilin-2 OS=Homo sapiens OX=9606 GN=STAB2 PE=1 SV=3	2982.61	2299.7	1753.49	3086.3	15056.4	8281.68
P02549	26	1	137.497	0.0767796	0.213659	8.32972	0.439835	CBD	6D	281212	Spectrin alpha chain_ erythrocytic 1 OS=Homo sapiens OX=9606 GN=SPTA1 PE=1 SV=5	0	85.6446	0	447.083	182.958	83.3542
P20020	11	1	57.0169	0.0770049	0.213684	1.18744	0.439061	6D	CBD	135654	Plasma membrane calcium-transporting ATPase 1 OS=Homo sapiens OX=9606 GN=ATP2B1 PE=1 SV=4	3437.97	3628.21	3336.33	2959.13	2552.63	3248.7
Q9Y6X8	3	2	14.8833	0.0770265	0.213684	2.71696	0.438987	CBD	6D	92991.5	Zinc fingers and homeoboxes protein 2 OS=Homo sapiens OX=9606 GN=ZHX2 PE=1 SV=1	365.803	616.575	281.694	811.94	1942.66	679.829
Q9H4B7	5	1	53.645	0.0773429	0.21402	11.4095	0.437904	CBD	6D	50897.3	Tubulin beta-1 chain OS=Homo sapiens OX=9606 GN=TUBB1 PE=1 SV=1	123.677	23.4078	36.4653	131.024	289.442	1673.76
A0A7P0TAN7	20	11	180.515	0.0775121	0.21402	1.25554	0.437327	CBD	6D	67528.6	Solute carrier family 3 member 2 OS=Homo sapiens OX=9606 GN=SLC3A2 PE=1 SV=1	60002.7	56999.2	58737.6	87411.9	65092.2	68143.4
Q9P0L0	9	2	71.4252	0.0775176	0.21402	1.48983	0.437309	CBD	6D	28121.4	Vesicle-associated membrane protein-associated protein A OS=Homo sapiens OX=9606 GN=VAPA PE=1 SV=3	8912.64	10208.2	9252.75	14767.2	17259.5	10245.2
P16401	10	2	66.8667	0.0777238	0.21402	1.12209	0.436608	6D	CBD	22580.2	Histone H1.5 OS=Homo sapiens OX=9606 GN=H1-5 PE=1 SV=3	66463	66113.1	70772.3	63567.6	62448.4	55207.3
A0A8Q3SIQ8	6	2	35.1996	0.0777869	0.21402	1.13759	0.436394	CBD	6D	155646	Kinesin family member 7 OS=Homo sapiens OX=9606 GN=KIF7 PE=1 SV=1	18468.5	21009.1	19222.1	23959.5	21814.3	21002.4
Q9BQG0	34	6	197.558	0.0778633	0.21402	1.15768	0.436135	6D	CBD	149824	Myb-binding protein 1A OS=Homo sapiens OX=9606 GN=MYBBP1A PE=1 SV=2	11285.9	9606.45	10179	8822.48	8392.01	9624.82
Q9NXR1	5	1	28.0102	0.0781086	0.214366	21.6262	0.435306	CBD	6D	37891.7	Nuclear distribution protein nudE homolog 1 OS=Homo sapiens OX=9606 GN=NDE1 PE=1 SV=3	30.4602	113.712	23.137	1816.3	1721.22	80.7436
P48637	11	3	66.395	0.0784464	0.214965	1.18278	0.43417	CBD	6D	52556	Glutathione synthetase OS=Homo sapiens OX=9606 GN=GSS PE=1 SV=1	7852.77	6522.31	7760.06	8979.38	9155.56	8046.04
Q8N139	7	1	41.5887	0.0787278	0.215407	1.79094	0.433228	6D	CBD	185826	ATP-binding cassette sub-family A member 6 OS=Homo sapiens OX=9606 GN=ABCA6 PE=1 SV=2	1147.03	1091.93	1243.87	384.52	1001.48	558.695
Q8N2N9	16	2	83.5681	0.0794932	0.217113	1.5392	0.430686	CBD	6D	155122	Ankyrin repeat domain-containing protein 36B OS=Homo sapiens OX=9606 GN=ANKRD36B PE=1 SV=4	4388.78	7821.79	5475.45	9339.95	10360.8	7521.59
REVERSE302	7	1	33.3962	0.0798098	0.217113	2.47836	0.429643	CBD	6D	117305	Reversed Sequence 302	105.088	193.426	526.767	561.801	705.273	778.266
P22105	17	3	66.8799	0.0800566	0.217113	2.02757	0.428834	CBD	6D	465403	Tenascin-X OS=Homo sapiens OX=9606 GN=TNXB PE=1 SV=5	3497.39	3152.86	1271.47	5913.41	5838.41	4310.02
P51149	18	12	129.605	0.0801206	0.217113	1.1416	0.428624	CBD	6D	23774.9	Ras-related protein Rab-7a OS=Homo sapiens OX=9606 GN=RAB7A PE=1 SV=1	63400.4	58319.3	64428.8	74705.8	73433.1	64368.5
Q8WYP3	10	2	48.1984	0.0801407	0.217113	2.95465	0.428558	6D	CBD	101190	Ras and Rab interactor 2 OS=Homo sapiens OX=9606 GN=RIN2 PE=1 SV=1	7646.42	6125.78	7924.08	3702.49	3016.94	623.651
Q8NEV8	5	1	16.8008	0.0801633	0.217113	1.47416	0.428485	6D	CBD	223889	Exophilin-5 OS=Homo sapiens OX=9606 GN=EXPH5 PE=1 SV=4	9463.56	8355.52	9372.96	4472.19	5805.5	8168.12
A0A8V8TQR3	2	1	13.8041	0.0801982	0.217113	1.07898	0.42837	CBD	6D	123918	Ankyrin repeat domain 18A OS=Homo sapiens OX=9606 GN=ANKRD18A PE=1 SV=1	18670.5	17157.9	17985	19178.8	18727.4	20157.4
A0A7P0TA78	15	3	88.957	0.0805792	0.217816	1.08097	0.42713	CBD	6D	342083	Huntingtin OS=Homo sapiens OX=9606 GN=HTT PE=1 SV=1	11967.4	10878.3	11021.2	11990.8	12588.9	12029.6
M0QXM4	7	4	51.9537	0.0807784	0.217839	1.48251	0.426484	CBD	6D	39899.6	Amino acid transporter OS=Homo sapiens OX=9606 GN=SLC1A5 PE=1 SV=1	6483.02	6950.06	7007.72	10943.6	12121.6	7238.58
P22307	14	3	89.2297	0.0809214	0.217839	1.22711	0.426021	CBD	6D	59678.1	Sterol carrier protein 2 OS=Homo sapiens OX=9606 GN=SCP2 PE=1 SV=2	6031.23	6060.71	7186.13	8639.16	6914.92	8102.24
REVERSE2744	2	1	10.2003	0.0814063	0.217839	1.70111	0.42446	CBD	6D	45395.7	Reversed Sequence 2744	2697.53	2894.4	2196.26	2855.07	5127.27	5266.2
A0A0A6YYH9	3	1	15.4325	0.0814217	0.217839	1.76881	0.424411	CBD	6D	42238.9	COBW domain-containing protein 5 OS=Homo sapiens OX=9606 GN=CBWD5 PE=3 SV=1	946.41	1763.86	1455.07	1718.04	2946.76	2702.89
P62318	7	1	34.5959	0.081643	0.217839	2.51329	0.423702	6D	CBD	14030.4	Small nuclear ribonucleoprotein Sm D3 OS=Homo sapiens OX=9606 GN=SNRPD3 PE=1 SV=1	709.733	523.969	598.3	81.051	334.713	313.162
O95453	9	1	45.0931	0.0817729	0.217839	1.44853	0.423288	CBD	6D	73964.3	Poly(A)-specific ribonuclease PARN OS=Homo sapiens OX=9606 GN=PARN PE=1 SV=1	5882.89	5726.88	5764.85	6962.32	7150.14	11055.2
P80723	5	3	33.4358	0.0817958	0.217839	15.8886	0.423215	CBD	6D	22693.4	Brain acid soluble protein 1 OS=Homo sapiens OX=9606 GN=BASP1 PE=1 SV=2	9.51227	145.153	66.1814	781.634	2582.38	144.926
P08134	5	1	34.0578	0.0818607	0.217839	12.7607	0.423008	6D	CBD	22348.6	Rho-related GTP-binding protein RhoC OS=Homo sapiens OX=9606 GN=RHOC PE=1 SV=1	60.5501	348.028	220.852	30.9796	18.3462	0
Q9UBM7	7	5	47.1466	0.0818892	0.217839	2.34363	0.422917	CBD	6D	55230.9	7-dehydrocholesterol reductase OS=Homo sapiens OX=9606 GN=DHCR7 PE=1 SV=1	4319.7	4606.05	4264.68	10535	15321.7	5056.75
P68402	3	3	18.9327	0.0821652	0.217839	1.21795	0.42204	6D	CBD	25740.4	Platelet-activating factor acetylhydrolase IB subunit alpha2 OS=Homo sapiens OX=9606 GN=PAFAH1B2 PE=1 SV=1	12745.1	12491.2	12618.9	11442.9	11012.1	8626.02
A0A2R8Y651	3	1	16.7637	0.0823588	0.217839	1.85631	0.421427	CBD	6D	144451	GIPC PDZ domain containing family member 3 OS=Homo sapiens OX=9606 GN=GIPC3 PE=1 SV=1	686.652	688.168	641.918	1724.7	1268.67	750.335
H0Y614	2	1	13.6672	0.0824396	0.217839	1.57318	0.421172	CBD	6D	8550.85	Ubiquitin-fold modifier 1 (Fragment) OS=Homo sapiens OX=9606 GN=UFM1 PE=1 SV=1	11130.1	8929.51	9217.26	11872.7	13318.5	20866.6
REVERSE966	1	1	4.5156	0.0824481	0.217839	1.473	0.421145	6D	CBD	22452.4	Reversed Sequence 966	3783.69	3516.7	3006.49	2713.73	1641.02	2642.42
P49756	13	4	80.3278	0.0824712	0.217839	1.36919	0.421072	CBD	6D	100528	RNA-binding protein 25 OS=Homo sapiens OX=9606 GN=RBM25 PE=1 SV=3	1232.25	973.43	1308.71	1811.98	1302.38	1697.49
O75844	5	2	35.1206	0.0825546	0.217839	3.10885	0.420809	CBD	6D	55098.1	CAAX prenyl protease 1 homolog OS=Homo sapiens OX=9606 GN=ZMPSTE24 PE=1 SV=2	552.742	658.2	668.245	1762.7	3301.72	777.687
A0A7I2V572	1	1	5.7553	0.0825991	0.217839	1.8007	0.420669	6D	CBD	7156.24	G3BP stress granule assembly factor 2 (Fragment) OS=Homo sapiens OX=9606 GN=G3BP2 PE=1 SV=1	4679.72	4778.84	3741.75	1536.22	1936.04	3858.4
Q7Z333	38	4	208.286	0.082651	0.217839	1.73767	0.420505	6D	CBD	307214	Probable helicase senataxin OS=Homo sapiens OX=9606 GN=SETX PE=1 SV=4	3117.84	2416.29	2867.59	1606.78	952.12	2276.15
P99999	7	4	55.3823	0.0829083	0.218197	1.25325	0.419697	CBD	6D	11862.8	Cytochrome c OS=Homo sapiens OX=9606 GN=CYCS PE=1 SV=2	19922.7	21075	23241.3	24884.4	24103.8	31519.4
P11137	25	1	151.171	0.0835449	0.219089	1.92485	0.417709	6D	CBD	199983	Microtubule-associated protein 2 OS=Homo sapiens OX=9606 GN=MAP2 PE=1 SV=4	2671.61	4633.21	2310.19	1134.86	1796.64	2063.71
REVERSE1398	4	2	29.1756	0.0837418	0.219089	1.74895	0.417099	6D	CBD	43984.4	Reversed Sequence 1398	1642.13	1254.88	1437.03	594.875	586.684	1296.53
REVERSE3600	11	4	53.1805	0.0838097	0.219089	1.11793	0.416888	CBD	6D	346551	Reversed Sequence 3600	9222.09	9629.61	9660.65	10391.4	9918.63	11564.6
G8JLD3	7	2	36.2306	0.0839004	0.219089	2.08735	0.416608	CBD	6D	124991	ELKS/RAB6-interacting/CAST family member 1 OS=Homo sapiens OX=9606 GN=ERC1 PE=1 SV=1	820.239	376.047	671.051	1882.46	1124.05	891.274
Q8IWZ3	21	5	108.232	0.0841629	0.219089	1.77973	0.415798	CBD	6D	271454	Ankyrin repeat and KH domain-containing protein 1 OS=Homo sapiens OX=9606 GN=ANKHD1 PE=1 SV=1	837.824	1542.1	640.321	2083.47	1812.63	1479.11
P17980	23	10	196.881	0.0841979	0.219089	1.18356	0.41569	6D	CBD	49488.8	26S proteasome regulatory subunit 6A OS=Homo sapiens OX=9606 GN=PSMC3 PE=1 SV=3	41166.6	44191.5	43103	33849.9	33073.5	41614.3
Q14165	7	3	45.767	0.0842622	0.219089	1.43451	0.415493	CBD	6D	32405	Malectin OS=Homo sapiens OX=9606 GN=MLEC PE=1 SV=1	13568.4	16119.5	14679	26259.5	21291.2	16094.1
Q9H0B6	9	3	49.1411	0.0843003	0.219089	1.6185	0.415375	6D	CBD	69333.9	Kinesin light chain 2 OS=Homo sapiens OX=9606 GN=KLC2 PE=1 SV=1	1848.37	2058.06	2129.34	758.792	1590.4	1380.04
Q9BQA1	3	1	15.2664	0.084346	0.219089	1.39073	0.415235	CBD	6D	37465.8	Methylosome protein WDR77 OS=Homo sapiens OX=9606 GN=WDR77 PE=1 SV=1	2334.66	2628.28	1679.31	3375.92	3169.01	2692.64
Q9BV73	44	13	223.926	0.0844917	0.219151	3.62987	0.414788	CBD	6D	282050	Centrosome-associated protein CEP250 OS=Homo sapiens OX=9606 GN=CEP250 PE=1 SV=2	7387.2	7790.95	6746.84	31443.5	39668.2	8473.29
G1UD79	2	1	11.507	0.0847867	0.219239	1.60457	0.413886	CBD	6D	29415	PABIR family member 2 OS=Homo sapiens OX=9606 GN=PABIR2 PE=1 SV=1	3216.09	2716.77	3715.45	3565.47	5487.15	6428.76
P18031	7	1	25.4059	0.08482	0.219239	1.23597	0.413785	6D	CBD	50537.2	Tyrosine-protein phosphatase non-receptor type 1 OS=Homo sapiens OX=9606 GN=PTPN1 PE=1 SV=1	29558	30476.3	31881.6	27608.3	20407.6	26351.4
REVERSE10649	8	2	46.9882	0.0848921	0.219239	1.12501	0.413565	CBD	6D	77574.7	Reversed Sequence 10649	1483.59	1298.27	1332.46	1637.97	1468.47	1522.21
P11021	57	28	541.239	0.0850512	0.219334	1.23895	0.413081	CBD	6D	72447.1	Endoplasmic reticulum chaperone BiP OS=Homo sapiens OX=9606 GN=HSPA5 PE=1 SV=2	141174	140799	148646	161162	161620	210734
A0AA34QVH5	7	1	45.562	0.0851824	0.219357	1.14403	0.412683	6D	CBD	67747.6	Coactivator associated arginine methyltransferase 1 OS=Homo sapiens OX=9606 GN=CARM1 PE=4 SV=1	14834	14152.4	14717.8	13056.3	11335.4	13810.5
A0A9L9PXL4	5	1	26.4584	0.0854599	0.219412	1.11186	0.411843	6D	CBD	195970	Polybromo 1 OS=Homo sapiens OX=9606 GN=PBRM1 PE=1 SV=1	104965	96933.1	94406.8	83320.5	89468.6	93705.5
Q9Y3L5	13	1	97.6953	0.0855475	0.219412	2.3657	0.411578	6D	CBD	20972.9	Ras-related protein Rap-2c OS=Homo sapiens OX=9606 GN=RAP2C PE=1 SV=1	1772.12	1794.59	3214.4	616.349	1741.69	508.387
REVERSE2329	2	1	10.322	0.0856049	0.219412	2.24907	0.411405	CBD	6D	56560	Reversed Sequence 2329	10151.7	5451.42	7616.39	13314.9	27833.7	11074
A0A0G2JP87	12	4	67.4283	0.0856926	0.219412	1.19527	0.411141	CBD	6D	99331.9	Coiled-coil alpha-helical rod protein 1 OS=Homo sapiens OX=9606 GN=CCHCR1 PE=1 SV=1	11662	12914	11565.2	15111.9	12513.2	15573.4
P55786	33	22	274.017	0.0859038	0.219639	1.11912	0.410506	CBD	6D	103961	Puromycin-sensitive aminopeptidase OS=Homo sapiens OX=9606 GN=NPEPPS PE=1 SV=2	68250.8	61368.9	63511.6	66758.4	73659.4	75719.1
J3QQW0	14	2	64.0049	0.0865779	0.220369	2.22108	0.408493	CBD	6D	221024	GREB1 like retinoic acid receptor coactivator OS=Homo sapiens OX=9606 GN=GREB1L PE=1 SV=2	1620.22	1694.97	1363.2	5695.77	2609.84	2085.47
Q15772	19	5	105.073	0.0866622	0.220369	2.79023	0.408242	CBD	6D	357083	Striated muscle preferentially expressed protein kinase OS=Homo sapiens OX=9606 GN=SPEG PE=1 SV=4	1003.42	492.641	813.875	1060.62	1745.81	3638.84
P08572	9	2	38.5374	0.0868265	0.220369	1.32812	0.407755	6D	CBD	168751	Collagen alpha-2(IV) chain OS=Homo sapiens OX=9606 GN=COL4A2 PE=1 SV=4	5163.47	4390.77	4842.47	2789.64	4032.07	4018.17
REVERSE9338	5	1	24.5414	0.086873	0.220369	1.38876	0.407618	CBD	6D	94001.7	Reversed Sequence 9338	20832.8	25396.3	17387.1	24911.9	34850.1	28585.5
A0A494C0Z5	7	1	79.6563	0.086881	0.220369	2.13685	0.407594	6D	CBD	31088.4	RAB33B_ member RAS oncogene family OS=Homo sapiens OX=9606 GN=RAB33B PE=1 SV=1	1450.09	1545.39	1595.29	298.179	656.174	1194.03
A0A8I5KRZ6	2	1	10.0643	0.0869258	0.220369	2.74899	0.407461	6D	CBD	42807.8	Melanocyte inducing transcription factor OS=Homo sapiens OX=9606 GN=MITF PE=1 SV=1	444.716	157.774	380.661	172.612	124.173	60.856
A0A6Q8PEZ8	25	6	170.09	0.0871205	0.220551	1.26591	0.406886	CBD	6D	114089	Kinesin-like protein OS=Homo sapiens OX=9606 GN=KIF5A PE=1 SV=1	13422.9	10326.5	12894.6	17527	14821.7	14039.3
Q9NYH9	4	1	24.8125	0.0872745	0.22063	9.88623	0.406433	CBD	6D	70821.3	U3 small nucleolar RNA-associated protein 6 homolog OS=Homo sapiens OX=9606 GN=UTP6 PE=1 SV=2	7.76634	63.9716	8.20371	524.167	227.922	38.233
Q15365	21	5	185.663	0.0874576	0.220782	1.0911	0.405895	6D	CBD	38011.1	Poly(rC)-binding protein 1 OS=Homo sapiens OX=9606 GN=PCBP1 PE=1 SV=2	67965.4	64506	67753.2	59150.9	58800.2	65556.3
A0A087X1Y8	2	1	10.0051	0.0875941	0.220816	1.38122	0.405494	CBD	6D	50110.4	Poly(ADP-ribose) polymerase family member 6 OS=Homo sapiens OX=9606 GN=PARP6 PE=1 SV=1	2027.98	2023.89	1579.72	2205.41	3197.8	2375.28
B0QY95	1	1	5.1447	0.0878229	0.221045	1.67544	0.404825	6D	CBD	53788.1	Mitochondrial elongation factor 1 OS=Homo sapiens OX=9606 GN=MIEF1 PE=1 SV=1	1970.48	2279.85	3596.35	1659.37	1199.19	1824.78
F8W0U9	16	4	92.8313	0.0879314	0.221045	1.97636	0.404509	CBD	6D	172765	NACHT and WD repeat domain containing 1 OS=Homo sapiens OX=9606 GN=NWD1 PE=1 SV=1	868.78	1676.09	1101.55	2785.16	2969.7	1451.78
Q15185	5	2	39.1858	0.0883434	0.221725	1.23342	0.403311	6D	CBD	18982.6	Prostaglandin E synthase 3 OS=Homo sapiens OX=9606 GN=PTGES3 PE=1 SV=1	60496	52984.4	64852.4	51315.3	41404.5	51863.9
Q12789	20	3	103.677	0.0884491	0.221725	1.62377	0.403005	6D	CBD	241213	General transcription factor 3C polypeptide 1 OS=Homo sapiens OX=9606 GN=GTF3C1 PE=1 SV=4	1795.91	2307.2	2164.69	1025.29	927.457	1907.29
P26640	10	2	48.7313	0.0889905	0.222756	1.73843	0.401444	6D	CBD	141731	Valine--tRNA ligase OS=Homo sapiens OX=9606 GN=VARS1 PE=1 SV=4	1838.08	2637.88	2605.2	1293.93	1933.12	846.258
O15400	2	1	11.0448	0.0891474	0.222756	2.65445	0.400994	CBD	6D	29929.6	Syntaxin-7 OS=Homo sapiens OX=9606 GN=STX7 PE=1 SV=4	194.839	585.759	257.74	1184.44	1113.65	458.132
P33993	14	2	97.4299	0.0892326	0.222756	1.13876	0.40075	6D	CBD	81935.4	DNA replication licensing factor MCM7 OS=Homo sapiens OX=9606 GN=MCM7 PE=1 SV=4	4845.19	5298.32	4745.88	4137.36	4151.45	4786.23
A0A494C1J1	1	1	6.0954	0.0894218	0.222918	1.17089	0.400209	CBD	6D	126829	Cytospin-A OS=Homo sapiens OX=9606 GN=SPECC1L PE=1 SV=1	15139.1	18294.6	18045.2	21083.2	18631.3	20561.8
O15371	9	4	59.1341	0.0898105	0.223577	1.1465	0.399103	6D	CBD	64600.2	Eukaryotic translation initiation factor 3 subunit D OS=Homo sapiens OX=9606 GN=EIF3D PE=1 SV=1	12416.5	12534.4	13856.2	10592.9	12456.1	10799.4
P98179	1	1	13.0016	0.0900422	0.223843	2.68024	0.398446	6D	CBD	17170.4	RNA-binding protein 3 OS=Homo sapiens OX=9606 GN=RBM3 PE=1 SV=1	354.116	644.36	1130.39	154.094	371.387	268.801
F8WDG3	2	1	10.4365	0.0902057	0.223886	2.04319	0.397984	6D	CBD	12989.9	Megakaryocyte and platelet inhibitory receptor G6b OS=Homo sapiens OX=9606 GN=MPIG6B PE=1 SV=1	12044.9	7103.01	11966.9	2605.68	6493.66	6129.22
Q5VU78	2	1	11.2886	0.0903088	0.223886	1.94799	0.397693	CBD	6D	30821.1	Ubiquitin associated protein 2 like (Fragment) OS=Homo sapiens OX=9606 GN=UBAP2L PE=1 SV=1	124.29	213.585	355.934	472.243	537.778	341.509
Q8WXE9	15	2	85.1494	0.0908842	0.22447	1.20882	0.396077	CBD	6D	101907	Stonin-2 OS=Homo sapiens OX=9606 GN=STON2 PE=1 SV=1	48455.5	41622.1	46058.4	53390.7	48840.9	62332.5
P33176	32	8	223.162	0.090919	0.22447	1.19304	0.39598	CBD	6D	110426	Kinesin-1 heavy chain OS=Homo sapiens OX=9606 GN=KIF5B PE=1 SV=1	25372	23133.8	24580.1	26152.8	27748.3	33293.2
Q5SZK8	22	2	110.451	0.0909196	0.22447	1.90357	0.395978	CBD	6D	352821	FRAS1-related extracellular matrix protein 2 OS=Homo sapiens OX=9606 GN=FREM2 PE=1 SV=3	503.02	466.845	637.821	886.695	650.244	1523.4
E7EQ72	6	2	41.8741	0.0912222	0.224908	1.56528	0.395134	6D	CBD	18602.1	Transmembrane p24 trafficking protein 2 (Fragment) OS=Homo sapiens OX=9606 GN=TMED2 PE=1 SV=2	2196.91	3112.74	3427.08	1372.13	2334.54	1874.92
Q9BYP7	9	1	50.4596	0.0921068	0.226559	1.22667	0.392687	CBD	6D	200298	Serine/threonine-protein kinase WNK3 OS=Homo sapiens OX=9606 GN=WNK3 PE=1 SV=3	25020.4	24709.8	24301.6	25366.1	34259.7	31186.7
Q5XKE5	10	1	103.124	0.0921759	0.226559	2.35655	0.392497	CBD	6D	58120.8	Keratin_ type II cytoskeletal 79 OS=Homo sapiens OX=9606 GN=KRT79 PE=1 SV=2	948.937	642.019	928.183	1273.88	3367.74	1294.85
P02786	42	21	342.32	0.0922707	0.226559	1.20252	0.392236	CBD	6D	85327.7	Transferrin receptor protein 1 OS=Homo sapiens OX=9606 GN=TFRC PE=1 SV=2	34020.9	30382.9	31556.9	34468.5	36731	44194.8
Q9NYL9	8	1	61.5583	0.092963	0.227926	1.36796	0.390346	6D	CBD	39765.9	Tropomodulin-3 OS=Homo sapiens OX=9606 GN=TMOD3 PE=1 SV=1	7745.26	9001.39	8903.98	4801.06	6075.96	7874.03
A0A3B3IU48	7	2	41.8418	0.0931001	0.227926	1.43331	0.389974	CBD	6D	109164	MAM domain containing glycosylphosphatidylinositol anchor 1 OS=Homo sapiens OX=9606 GN=MDGA1 PE=1 SV=1	12624.6	10239.9	12339.3	21162.2	12941.5	16354.4
Q6JQN1	10	3	59.9675	0.0932085	0.227926	1.23348	0.38968	6D	CBD	119975	Acyl-CoA dehydrogenase family member 10 OS=Homo sapiens OX=9606 GN=ACAD10 PE=1 SV=1	1766.98	1369.63	1632.02	1198.35	1439.09	1228.58
P25054	51	11	258.135	0.0937945	0.228783	1.30648	0.388099	CBD	6D	313813	Adenomatous polyposis coli protein OS=Homo sapiens OX=9606 GN=APC PE=1 SV=2	7359.79	7652.07	7016.68	10315.3	10904.6	7560.03
Q9BUF5	23	3	229.951	0.0939641	0.228783	1.27686	0.387644	6D	CBD	50313.5	Tubulin beta-6 chain OS=Homo sapiens OX=9606 GN=TUBB6 PE=1 SV=1	15008.9	12814.1	12365.1	8596.99	10990.7	11886.4
Q9UM54-6	30	8	165.687	0.094035	0.228783	1.17127	0.387454	CBD	6D	150028	Isoform 6 of Unconventional myosin-VI OS=Homo sapiens OX=9606 GN=MYO6	5547.93	6665.28	6800.12	7724.96	7629.44	6915.41
Q09161	6	2	32.5551	0.0940687	0.228783	1.25044	0.387363	6D	CBD	92923.1	Nuclear cap-binding protein subunit 1 OS=Homo sapiens OX=9606 GN=NCBP1 PE=1 SV=1	5245.31	5967.72	5497.22	5284.6	4324.34	3754.53
Q6ZR08	40	2	207.717	0.0943423	0.228841	1.24241	0.386632	6D	CBD	360022	Dynein axonemal heavy chain 12 OS=Homo sapiens OX=9606 GN=DNAH12 PE=2 SV=2	942.688	1072.95	795.07	754.17	809.968	698.16
Q13423	14	2	90.1604	0.0943476	0.228841	1.7247	0.386618	CBD	6D	114637	NAD(P) transhydrogenase_ mitochondrial OS=Homo sapiens OX=9606 GN=NNT PE=1 SV=3	6331.07	5392.77	7134.13	14125.5	6814.34	11584.5
A0A1B0GV75	8	1	49.7024	0.0948488	0.229746	1.20766	0.385286	CBD	6D	67742.1	Carnitine O-palmitoyltransferase 2_ mitochondrial OS=Homo sapiens OX=9606 GN=CPT2 PE=1 SV=1	1942.15	2478.73	2529.06	2854.01	2895.47	2643.69
O75533	24	9	162.102	0.0951471	0.230158	1.14317	0.384497	6D	CBD	146572	Splicing factor 3B subunit 1 OS=Homo sapiens OX=9606 GN=SF3B1 PE=1 SV=3	9357.7	10425.9	11397.4	8813.73	9046.2	9416.13
A6ND91	1	1	5.2591	0.0953894	0.230434	1.34779	0.383859	6D	CBD	30231.4	Aspartate dehydrogenase domain-containing protein OS=Homo sapiens OX=9606 GN=ASPDH PE=1 SV=2	2040.58	2767	2421.74	1742.65	1477.67	2143.51
A5PKW4	4	1	23.7465	0.095983	0.230741	2.1708	0.382304	CBD	6D	110170	PH and SEC7 domain-containing protein 1 OS=Homo sapiens OX=9606 GN=PSD PE=1 SV=2	4043.48	4273.05	3900.19	11920.7	10271.9	4327.41
C9JJK5	2	1	10.6927	0.0961134	0.230741	3.11223	0.381964	6D	CBD	19812.1	Zyxin (Fragment) OS=Homo sapiens OX=9606 GN=ZYX PE=1 SV=1	874.221	1265.78	1084.63	58.9016	796.8	180.415
Q05086	11	3	63.9475	0.0962441	0.230741	1.34975	0.381624	6D	CBD	101657	Ubiquitin-protein ligase E3A OS=Homo sapiens OX=9606 GN=UBE3A PE=1 SV=4	9985.81	8305.56	7810.57	5667.85	5562.58	8107.99
P52824	5	2	27.2545	0.0963699	0.230741	1.28166	0.381297	CBD	6D	103094	Diacylglycerol kinase theta OS=Homo sapiens OX=9606 GN=DGKQ PE=1 SV=2	3209.78	2956.56	2212.21	3730.63	3705.1	3302.68
Q14011	4	3	28.2462	0.0964864	0.230741	1.05459	0.380995	CBD	6D	18648	Cold-inducible RNA-binding protein OS=Homo sapiens OX=9606 GN=CIRBP PE=1 SV=1	10764.1	11218.7	10963.8	11887.8	11758.3	11099.1
P10768	7	4	62.0255	0.0965019	0.230741	1.16722	0.380955	CBD	6D	31976.1	S-formylglutathione hydrolase OS=Homo sapiens OX=9606 GN=ESD PE=1 SV=2	34515.7	32214.8	32298.2	34370.9	38047.2	43170.6
Q13404	8	2	54.6841	0.0965421	0.230741	1.29836	0.380851	CBD	6D	16609.1	Ubiquitin-conjugating enzyme E2 variant 1 OS=Homo sapiens OX=9606 GN=UBE2V1 PE=1 SV=2	24467.1	20729.7	21816.2	29086.7	23718.4	34202.2
P21333	127	60	1145.3	0.096545	0.230741	1.07475	0.380844	6D	CBD	283477	Filamin-A OS=Homo sapiens OX=9606 GN=FLNA PE=1 SV=4	135714	129899	133206	118752	120906	131421
J3KP02	5	2	25.4863	0.0971365	0.231846	1.22784	0.379318	CBD	6D	81742.3	Leucine_ glutamate and lysine rich 1 OS=Homo sapiens OX=9606 GN=LEKR1 PE=1 SV=1	24094.1	23848.6	29065.9	29108.2	29401.5	36044.6
D6RA66	1	1	5.9738	0.0974746	0.232344	8.1843	0.378451	CBD	6D	10584.2	15-hydroxyprostaglandin dehydrogenase [NAD(+)] (Fragment) OS=Homo sapiens OX=9606 GN=HPGD PE=1 SV=1	1297.13	1307.89	726.747	6032.32	19736.1	1499.74
Q01814	6	1	28.554	0.0980638	0.233438	1.25002	0.37695	6D	CBD	138074	Plasma membrane calcium-transporting ATPase 2 OS=Homo sapiens OX=9606 GN=ATP2B2 PE=1 SV=2	3901.42	4282.55	4911.94	4071.2	3144.37	3261.01
F8VXC8	9	4	46.4231	0.0983905	0.233906	1.41235	0.376122	CBD	6D	136584	SWI/SNF related_ matrix associated_ actin dependent regulator of chromatin subfamily c member 2 OS=Homo sapiens OX=9606 GN=SMARCC2 PE=1 SV=1	19181.5	18724.2	23678.1	23622.5	26317.4	37038
Q6TFL3	36	4	186.666	0.098652	0.234217	2.72273	0.375462	CBD	6D	154179	Coiled-coil domain-containing protein 171 OS=Homo sapiens OX=9606 GN=CCDC171 PE=2 SV=1	1984.07	2492.32	2227.69	3216.15	11176.6	3860.67
O43155	2	2	4.5643	0.0988344	0.234341	2.57789	0.375003	6D	CBD	74904.3	Leucine-rich repeat transmembrane protein FLRT2 OS=Homo sapiens OX=9606 GN=FLRT2 PE=1 SV=1	198.583	145.997	200.481	19.4884	77.7322	114.216
O00505	5	2	30.2049	0.0997481	0.236195	1.27746	0.372721	6D	CBD	58324.2	Importin subunit alpha-4 OS=Homo sapiens OX=9606 GN=KPNA3 PE=1 SV=2	3565.13	3829.19	3742.79	2360.37	2795.64	3562.2
Q9NR48	20	2	100.693	0.100451	0.237431	1.82812	0.370985	6D	CBD	336383	Histone-lysine N-methyltransferase ASH1L OS=Homo sapiens OX=9606 GN=ASH1L PE=1 SV=2	12318.8	13831	11563.8	6104.84	10989.6	3535.25
REVERSE11529	5	1	30.9543	0.100759	0.237431	1.11796	0.370228	CBD	6D	154415	Reversed Sequence 11529	20714	17543.2	18716.9	20432.1	22087.9	21174.6
O95219	2	1	9.3601	0.100792	0.237431	2.07574	0.370147	6D	CBD	52194.1	Sorting nexin-4 OS=Homo sapiens OX=9606 GN=SNX4 PE=1 SV=1	130898	120055	179794	57850.6	118513	31151.1
C9JE82	6	2	29.8823	0.100929	0.237431	1.24216	0.369812	CBD	6D	130411	Calcium voltage-gated channel auxiliary subunit alpha2delta 2 OS=Homo sapiens OX=9606 GN=CACNA2D2 PE=1 SV=1	14772	17701	16303.5	22451.7	21171	16965.5
B4DUC8	2	1	10.1781	0.100931	0.237431	1.2075	0.369806	CBD	6D	33699.5	S-methyl-5'-thioadenosine phosphorylase OS=Homo sapiens OX=9606 GN=MTAP PE=1 SV=1	13075	12586.9	9768.47	14310.3	13900.9	14571
H0YDH4	1	1	4.8808	0.101257	0.237886	4.68776	0.36901	6D	CBD	18170.4	AlkB homolog 3_ alpha-ketoglutarate dependent dioxygenase (Fragment) OS=Homo sapiens OX=9606 GN=ALKBH3 PE=1 SV=1	38.3197	117.104	257.843	19.8688	14.8891	53.4007
Q9ULJ7	2	1	14.0788	0.101544	0.238143	4.35999	0.368313	6D	CBD	157798	Ankyrin repeat domain-containing protein 50 OS=Homo sapiens OX=9606 GN=ANKRD50 PE=1 SV=4	356.163	230.324	1148.34	51.2981	51.7044	294.894
J3KPH8	4	1	19.1621	0.101691	0.238143	1.09411	0.367957	6D	CBD	109994	Histone deacetylase OS=Homo sapiens OX=9606 GN=HDAC7 PE=1 SV=1	20727.2	20926.8	20132.8	17601.6	18567	20303.3
REVERSE10766	2	1	9.8056	0.101765	0.238143	285.328	0.367778	CBD	6D	26449.5	Reversed Sequence 10766	0	27.4934	32.5514	8054.83	9053.84	23.7845
P62263	9	3	55.8622	0.102169	0.238777	1.15095	0.366804	6D	CBD	16443.8	Small ribosomal subunit protein uS11 OS=Homo sapiens OX=9606 GN=RPS14 PE=1 SV=3	50458.2	50548.7	56854.4	40893.4	48155.7	48108.8
O94851	16	4	88.9361	0.102605	0.239485	2.73003	0.365756	6D	CBD	220943	[F-actin]-monooxygenase MICAL2 OS=Homo sapiens OX=9606 GN=MICAL2 PE=1 SV=2	11402.5	17772.7	23539.7	6656.27	10790.8	1862.22
Q9BT78	13	2	85.4595	0.102766	0.239516	1.72074	0.365373	6D	CBD	46554	COP9 signalosome complex subunit 4 OS=Homo sapiens OX=9606 GN=COPS4 PE=1 SV=1	2090.93	2723.92	2363.56	888.338	1041.57	2241.78
P54707	8	1	41.4694	0.102971	0.239516	1.32787	0.364883	CBD	6D	116366	Potassium-transporting ATPase alpha chain 2 OS=Homo sapiens OX=9606 GN=ATP12A PE=1 SV=3	3144.6	3435.08	3175.78	3380.56	5190.39	4383.01
D6RE79	3	2	17.2903	0.103019	0.239516	1.28121	0.364769	6D	CBD	51058.7	Major facilitator superfamily domain containing 10 OS=Homo sapiens OX=9606 GN=MFSD10 PE=1 SV=1	3279.51	2966.28	3781.09	2700.48	2977.59	2148.02
Q5VXU9	15	5	70.4838	0.103668	0.240207	1.56629	0.36323	CBD	6D	167312	Protein shortage in chiasmata 1 ortholog OS=Homo sapiens OX=9606 GN=SHOC1 PE=1 SV=1	5699.58	4585.21	5161.65	11269.9	6765.01	6158.71
REVERSE14891	3	1	15.9689	0.10375	0.240207	1.14471	0.363037	CBD	6D	62726.3	Reversed Sequence 14891	25601.5	28315.6	27634.1	28823.9	34591.5	29936.7
O43570	4	2	38.1238	0.103844	0.240207	1.72496	0.362815	6D	CBD	39736.1	Carbonic anhydrase 12 OS=Homo sapiens OX=9606 GN=CA12 PE=1 SV=1	4432.11	4517.73	5211.83	2969.21	1441.19	3799.46
A0A0R4J2E8	22	9	164.429	0.103851	0.240207	1.18192	0.362797	6D	CBD	95136.6	Matrin-3 OS=Homo sapiens OX=9606 GN=MATR3 PE=1 SV=1	29124.8	35092.5	36869.7	28335.8	30056.5	27135.5
P12429	9	2	67.3987	0.104019	0.240285	1.23285	0.362403	CBD	6D	36546.4	Annexin A3 OS=Homo sapiens OX=9606 GN=ANXA3 PE=1 SV=3	7002.84	6630.49	5105.38	8226.8	7564.22	7310.98
Q969P6	13	2	84.9464	0.104209	0.240321	1.25927	0.361957	6D	CBD	70442.3	DNA topoisomerase I_ mitochondrial OS=Homo sapiens OX=9606 GN=TOP1MT PE=1 SV=1	56273	55918.6	59281.6	36415.3	45674.5	54078.7
Q14956	7	1	49.6579	0.104345	0.240321	18.8283	0.361637	CBD	6D	64664	Transmembrane glycoprotein NMB OS=Homo sapiens OX=9606 GN=GPNMB PE=1 SV=2	44.5875	2.37829	0.0131034	792.496	57.4179	34.6178
A0A2R8Y4Z0	8	1	45.1928	0.104436	0.240321	1.38095	0.361424	6D	CBD	144586	Cyclin dependent kinase 13 (Fragment) OS=Homo sapiens OX=9606 GN=CDK13 PE=1 SV=1	1802.31	1523.9	1496.31	1508.42	1090.6	893.143
A0FGR9	8	1	58.06	0.104601	0.240392	115.2	0.36104	CBD	6D	101233	Extended synaptotagmin-3 OS=Homo sapiens OX=9606 GN=ESYT3 PE=1 SV=1	4.34133	37.9592	4.56297	118.541	5241.68	38.4348
F5GWN5	5	1	26.2803	0.105119	0.241068	1.67619	0.359835	CBD	6D	183796	Phosphatidylinositol-4-phosphate 3-kinase catalytic subunit type 2 beta OS=Homo sapiens OX=9606 GN=PIK3C2B PE=1 SV=1	437.568	463.267	697.959	632.71	827.583	1219.59
P14927	4	1	26.5879	0.105289	0.241068	1.3191	0.35944	CBD	6D	13530.5	Cytochrome b-c1 complex subunit 7 OS=Homo sapiens OX=9606 GN=UQCRB PE=1 SV=2	2960.17	3772.18	3801.61	5218.18	4929.06	3748.1
J3KT73	5	1	43.9329	0.105396	0.241068	1.71196	0.359194	CBD	6D	7622.05	Large ribosomal subunit protein eL38 OS=Homo sapiens OX=9606 GN=RPL38 PE=1 SV=1	1462.07	1599.64	1503.82	2189.6	3846.44	1779.96
A3KMH1	31	3	144.714	0.105433	0.241068	1.25592	0.359109	CBD	6D	215851	von Willebrand factor A domain-containing protein 8 OS=Homo sapiens OX=9606 GN=VWA8 PE=1 SV=2	5678.15	6287.57	6285.14	8608.61	6220.55	8092.42
Q92621	34	6	185.02	0.105678	0.241322	2.05787	0.358542	CBD	6D	230317	Nuclear pore complex protein Nup205 OS=Homo sapiens OX=9606 GN=NUP205 PE=1 SV=3	1105.99	2113.79	864.903	2358.24	4153.99	1893.51
P55957	8	2	46.622	0.105816	0.241331	2.03335	0.358224	6D	CBD	22165.8	BH3-interacting domain death agonist OS=Homo sapiens OX=9606 GN=BID PE=1 SV=1	1854.39	3222.23	3027.35	2286.89	978.242	720.385
Q8NHP1	1	1	10.3688	0.106541	0.242676	7.51408	0.356565	6D	CBD	37369.2	Aflatoxin B1 aldehyde reductase member 4 OS=Homo sapiens OX=9606 GN=AKR7L PE=2 SV=7	318.092	369.601	492.365	0	128.183	28.8634
REVERSE17932	1	1	11.0852	0.106964	0.243198	3.20732	0.355604	CBD	6D	12346.2	Reversed Sequence 17932	18102.8	13318.3	15266.4	97846.4	22432	29463.5
Q96BQ3	3	1	20.9731	0.107042	0.243198	1.21834	0.355429	CBD	6D	53234.8	Tripartite motif-containing protein 43 OS=Homo sapiens OX=9606 GN=TRIM43 PE=1 SV=1	866.198	954.007	918.779	1012.28	1314.71	1010.01
P37108	6	3	41.7232	0.107241	0.2433	1.32806	0.354977	CBD	6D	14684	Signal recognition particle 14 kDa protein OS=Homo sapiens OX=9606 GN=SRP14 PE=1 SV=2	14543.2	11990.1	12415.5	14253.9	21260.9	16211.4
P46940	66	24	545.937	0.107372	0.2433	1.04502	0.354681	6D	CBD	189880	Ras GTPase-activating-like protein IQGAP1 OS=Homo sapiens OX=9606 GN=IQGAP1 PE=1 SV=1	63867.4	66773.4	65703.3	61521.8	61598	64765.5
Q05639	32	8	319.578	0.107611	0.2433	1.4234	0.354143	6D	CBD	50812.4	Elongation factor 1-alpha 2 OS=Homo sapiens OX=9606 GN=EEF1A2 PE=1 SV=1	103781	112514	114084	52034.3	87886.6	92185.2
P11277	12	2	64.7295	0.107629	0.2433	1.35254	0.354104	6D	CBD	247324	Spectrin beta chain_ erythrocytic OS=Homo sapiens OX=9606 GN=SPTB PE=1 SV=5	12212.4	10600.8	11483	7812.28	10981.1	6563.53
Q9BXP5	10	6	57.8967	0.108253	0.244404	1.32861	0.352706	6D	CBD	101123	Serrate RNA effector molecule homolog OS=Homo sapiens OX=9606 GN=SRRT PE=1 SV=1	3683.41	3073.53	3293.63	2240.39	2088.03	3236.29
O00291	8	2	47.4299	0.109442	0.246211	1.15816	0.350073	6D	CBD	117305	Huntingtin-interacting protein 1 OS=Homo sapiens OX=9606 GN=HIP1 PE=1 SV=5	26904.5	21693.2	24865.5	22407.5	20850.5	20172.9
P49257	10	4	71.5664	0.109542	0.246211	1.36336	0.349852	CBD	6D	57834.2	Protein ERGIC-53 OS=Homo sapiens OX=9606 GN=LMAN1 PE=1 SV=2	14781.8	16154.4	14887.3	22437.6	24501.6	15534.7
O14920	5	2	20.9015	0.109583	0.246211	1.71098	0.349762	CBD	6D	87590.6	Inhibitor of nuclear factor kappa-B kinase subunit beta OS=Homo sapiens OX=9606 GN=IKBKB PE=1 SV=1	2432.86	3264.02	2923.55	4813.05	6812.39	3123.91
P53004	6	1	43.1882	0.109736	0.246211	1.32068	0.349428	CBD	6D	33713.7	Biliverdin reductase A OS=Homo sapiens OX=9606 GN=BLVRA PE=1 SV=2	13929.7	16881.8	12529.2	17584.4	16572.1	23082.6
A0A6I8PTZ8	8	1	51.3768	0.109739	0.246211	1.29001	0.349421	CBD	6D	102265	Argonaute RISC component 1 OS=Homo sapiens OX=9606 GN=AGO1 PE=1 SV=1	585.386	768.975	519.055	861.389	837.784	717.551
H0YM05	1	1	5.73	0.110027	0.246406	2.37341	0.348791	6D	CBD	12763.7	Cilia and flagella associated protein 161 (Fragment) OS=Homo sapiens OX=9606 GN=CFAP161 PE=1 SV=1	839.147	1127.93	1147.9	129.367	370.578	812.501
Q13017	7	2	39.7115	0.110101	0.246406	7.87551	0.348629	6D	CBD	173943	Rho GTPase-activating protein 5 OS=Homo sapiens OX=9606 GN=ARHGAP5 PE=1 SV=2	111.835	211.569	381.332	23.0202	0	66.4643
Q13228	22	16	150.612	0.110917	0.247634	1.06609	0.346857	CBD	6D	52961.3	Methanethiol oxidase OS=Homo sapiens OX=9606 GN=SELENBP1 PE=1 SV=2	38426	37444.3	37494.9	38414.2	39899	42544.3
P63241	26	13	133.408	0.110925	0.247634	1.23791	0.34684	6D	CBD	17060.4	Eukaryotic translation initiation factor 5A-1 OS=Homo sapiens OX=9606 GN=EIF5A PE=1 SV=2	106942	99887.6	107307	85514.4	99516.4	68731.5
Q13315	20	3	105.236	0.111368	0.248313	1.41218	0.345886	6D	CBD	355764	Serine-protein kinase ATM OS=Homo sapiens OX=9606 GN=ATM PE=1 SV=4	11739.1	11845.7	12474.1	7880.81	6102.42	11550.9
A0A5F9ZHN7	1	1	5.5155	0.111781	0.248925	1.73295	0.345001	CBD	6D	69987.1	Phosphatidylinositol-3-phosphatase SAC1 OS=Homo sapiens OX=9606 GN=SACM1L PE=1 SV=1	1862.77	780.043	1380.49	2662.49	2586.6	1723.11
F5H6Z0	6	1	34.8651	0.112256	0.249672	3.56179	0.343989	6D	CBD	53875.7	Cyclin dependent kinase 17 OS=Homo sapiens OX=9606 GN=CDK17 PE=1 SV=1	328.766	63.8896	250.345	66.571	73.0779	40.8786
A0A087WXM6	6	5	68.8033	0.112557	0.249847	1.30478	0.34335	6D	CBD	19813.9	Large ribosomal subunit protein uL22 (Fragment) OS=Homo sapiens OX=9606 GN=RPL17 PE=1 SV=1	69532	68912.7	67950.2	39406.3	55869	62908.8
Q7Z3T8	4	1	22.7458	0.11272	0.249847	2.13096	0.343005	6D	CBD	171299	Zinc finger FYVE domain-containing protein 16 OS=Homo sapiens OX=9606 GN=ZFYVE16 PE=1 SV=3	240.319	469.929	393.613	79.1769	157.485	281.349
Q96JH8	4	1	29.1963	0.112763	0.249847	7.14939	0.342914	6D	CBD	118767	Ras-associating and dilute domain-containing protein OS=Homo sapiens OX=9606 GN=RADIL PE=1 SV=5	199.391	109.989	242.569	0	31.1451	46.0571
Q7RTP6	11	4	61.3191	0.112891	0.249847	1.27722	0.342644	CBD	6D	225436	[F-actin]-monooxygenase MICAL3 OS=Homo sapiens OX=9606 GN=MICAL3 PE=1 SV=2	6856.61	6351.13	5938.55	7159.04	7301.62	9993.39
Q6ZUX3	9	1	55.5028	0.113391	0.25042	2.27209	0.341592	CBD	6D	112066	TOG array regulator of axonemal microtubules protein 2 OS=Homo sapiens OX=9606 GN=TOGARAM2 PE=2 SV=2	2991.44	8867.77	10374.7	15779.7	11126.5	23611.3
E7EWW0	3	1	14.8306	0.113429	0.25042	2.97497	0.341512	6D	CBD	120268	VPS35 endosomal protein-sorting factor-like OS=Homo sapiens OX=9606 GN=VPS35L PE=1 SV=2	1662.96	1100.75	1684.89	719.922	685.599	89.8239
Q9Y5H0	2	1	10.6647	0.114259	0.250784	1.17146	0.33978	CBD	6D	101370	Protocadherin gamma-A3 OS=Homo sapiens OX=9606 GN=PCDHGA3 PE=2 SV=2	21031.3	19339.1	17344.9	20396.8	24707.6	22506.8
P08727	80	35	705.613	0.114305	0.250784	1.12326	0.339686	CBD	6D	44106.1	Keratin_ type I cytoskeletal 19 OS=Homo sapiens OX=9606 GN=KRT19 PE=1 SV=4	490253	430353	437124	540185	514617	470289
O15145	7	3	39.7462	0.114515	0.250784	1.64015	0.33925	CBD	6D	20774.8	Actin-related protein 2/3 complex subunit 3 OS=Homo sapiens OX=9606 GN=ARPC3 PE=1 SV=3	1340.55	1203.04	1050.68	2817.3	1710.42	1367.42
Q52LR7	4	1	17.9202	0.114613	0.250784	2.34129	0.339046	6D	CBD	91950.4	Enhancer of polycomb homolog 2 OS=Homo sapiens OX=9606 GN=EPC2 PE=1 SV=2	9991.87	9254.76	12218.8	8273.2	1275.5	3890.68
Q8TAQ5	5	1	33.7669	0.115544	0.250784	1.99107	0.337132	CBD	6D	82756.2	Zinc finger protein 420 OS=Homo sapiens OX=9606 GN=ZNF420 PE=1 SV=1	925.202	296.783	851.687	1044.69	1685.11	1399.02
E7ESI2	7	3	44.0179	0.115621	0.250784	1.27841	0.336974	6D	CBD	27221.7	Cyclin-dependent kinase 2 OS=Homo sapiens OX=9606 GN=CDK2 PE=1 SV=1	2155.94	1997.72	2168.66	1263.87	1916.25	1765.33
P0CG00	3	1	15.3591	0.115722	0.250784	1.32027	0.336768	6D	CBD	57384.5	Putative zinc finger and SCAN domain-containing protein 5D OS=Homo sapiens OX=9606 GN=ZSCAN5DP PE=5 SV=1	8540.45	7316.09	10214.8	5362.77	7461.88	6922.4
A0A7P0Z4G9	2	1	10.5552	0.11596	0.250784	1.12701	0.336284	CBD	6D	14615.7	Cullin 4B (Fragment) OS=Homo sapiens OX=9606 GN=CUL4B PE=1 SV=1	187084	155699	170362	193340	182651	202329
A0A087WYR0	2	1	11.4581	0.116131	0.250784	Infinity	0.335937	CBD	6D	13825	Signal recognition particle 19 kDa protein OS=Homo sapiens OX=9606 GN=SRP19 PE=1 SV=1	0	0	0	3295.7	3660.41	0
K7EM38	13	1	160.591	0.116222	0.250784	Infinity	0.33575	6D	CBD	14579.5	Actin_ cytoplasmic 2 (Fragment) OS=Homo sapiens OX=9606 GN=ACTG1 PE=1 SV=1	206.069	0	251.583	0	0	0
REVERSE1738	9	1	45.0209	0.116277	0.250784	Infinity	0.335639	CBD	6D	136170	Reversed Sequence 1738	0	0	0	2127.88	1531.26	0
A0A804HKY0	5	1	31.4243	0.116319	0.250784	30.1495	0.335553	CBD	6D	147832	Contactin associated protein family member 5 OS=Homo sapiens OX=9606 GN=CNTNAP5 PE=1 SV=1	310.81	369.057	129.462	2117.85	21867.9	415.119
E9PG71	5	3	22.085	0.116437	0.250784	1.33829	0.335316	CBD	6D	107370	receptor protein-tyrosine kinase OS=Homo sapiens OX=9606 GN=EPHA4 PE=1 SV=1	10285.1	11433.2	10094.4	18145.2	12125	12304.5
E5RHC5	3	1	24.387	0.116502	0.250784	Infinity	0.335184	CBD	6D	29413.7	ADP ribosylation factor GTPase activating protein 1 (Fragment) OS=Homo sapiens OX=9606 GN=ARFGAP1 PE=1 SV=2	0	0	0	798.543	511.537	0
Q02952-3	6	2	44.312	0.116602	0.250784	2.26061	0.334982	CBD	6D	181560	Isoform 3 of A-kinase anchor protein 12 OS=Homo sapiens OX=9606 GN=AKAP12	457.592	597.873	595.04	1924.98	1218.6	587.567
C9J5C3	7	1	44.9283	0.116655	0.250784	2.71471	0.334874	6D	CBD	23586.3	Programmed cell death 10 (Fragment) OS=Homo sapiens OX=9606 GN=PDCD10 PE=1 SV=1	139.49	125.572	357.767	65.5942	130.535	33.2988
REVERSE13675	4	1	19.2473	0.116678	0.250784	1.36965	0.334827	6D	CBD	108465	Reversed Sequence 13675	22904.7	17240.1	27736.9	14656.9	17498	17406.6
P04040	16	8	82.4024	0.116974	0.250784	1.61697	0.334231	CBD	6D	59984.4	Catalase OS=Homo sapiens OX=9606 GN=CAT PE=1 SV=3	6751.46	8889.41	7576.11	16710.9	12665.5	8164.82
Q9NWL6	4	1	20.6636	0.117081	0.250784	6.56242	0.334016	CBD	6D	72878.3	Asparagine synthetase domain-containing protein 1 OS=Homo sapiens OX=9606 GN=ASNSD1 PE=2 SV=2	445.352	471.918	148.477	418.27	1886.82	4688.79
P16591	3	1	19.8157	0.117101	0.250784	Infinity	0.333977	CBD	6D	95265.4	Tyrosine-protein kinase Fer OS=Homo sapiens OX=9606 GN=FER PE=1 SV=2	0	0	0	564.732	1179.22	0
Q15459	18	4	114.011	0.117114	0.250784	1.87974	0.333949	CBD	6D	88943.4	Splicing factor 3A subunit 1 OS=Homo sapiens OX=9606 GN=SF3A1 PE=1 SV=1	7041.57	4497.63	4885.14	7837.83	7053.38	15982.3
P13693	12	7	99.5645	0.117115	0.250784	1.28209	0.333948	6D	CBD	19709.5	Translationally-controlled tumor protein OS=Homo sapiens OX=9606 GN=TPT1 PE=1 SV=1	96931.2	88177	95823.1	55568.1	81474.6	82076.6
P08238	75	24	716.993	0.117176	0.250784	1.19765	0.333825	6D	CBD	83606.5	Heat shock protein HSP 90-beta OS=Homo sapiens OX=9606 GN=HSP90AB1 PE=1 SV=4	265798	259086	276816	184433	235594	249369
Q96JB5	3	1	23.8828	0.117193	0.250784	4.56305	0.333791	CBD	6D	57262.9	CDK5 regulatory subunit-associated protein 3 OS=Homo sapiens OX=9606 GN=CDK5RAP3 PE=1 SV=2	4420.28	3957	3743.6	11082	39048.6	5177.47
H7C1N7	4	1	27.4522	0.117207	0.250784	Infinity	0.333762	CBD	6D	13793.6	Selenocysteine lyase (Fragment) OS=Homo sapiens OX=9606 GN=SCLY PE=1 SV=1	0	0	0	1413.77	640.747	0
Q96RY7	10	1	47.0727	0.117227	0.250784	4.05812	0.333724	CBD	6D	166961	Intraflagellar transport protein 140 homolog OS=Homo sapiens OX=9606 GN=IFT140 PE=1 SV=1	428.893	146.325	465.697	596.607	2919.52	708.033
Q08AM6	6	2	38.3712	0.117565	0.251095	1.46599	0.333047	CBD	6D	88999.3	Protein VAC14 homolog OS=Homo sapiens OX=9606 GN=VAC14 PE=1 SV=1	1123.4	1909.45	1504.88	2700.67	1765.58	2186.02
Q9Y6X9	8	4	60.4516	0.117827	0.251095	1.23503	0.332524	CBD	6D	118622	ATPase MORC2 OS=Homo sapiens OX=9606 GN=MORC2 PE=1 SV=2	20070.1	15354.7	15535.7	19711.1	19501.8	23724.7
REVERSE10283	2	1	10.492	0.117865	0.251095	Infinity	0.332449	CBD	6D	88050.1	Reversed Sequence 10283	0	0	0	922.522	2686.44	0
A9Z1Z3	10	2	49.8438	0.117932	0.251095	1.49765	0.332315	CBD	6D	202292	Fer-1-like protein 4 OS=Homo sapiens OX=9606 GN=FER1L4 PE=2 SV=1	5298.67	6189.35	5794.55	5872.26	9176.01	10834.9
Q14974	18	6	103.48	0.118335	0.251396	1.19508	0.331514	6D	CBD	98482	Importin subunit beta-1 OS=Homo sapiens OX=9606 GN=KPNB1 PE=1 SV=2	19474.3	23414.7	25862	19639.8	18236.5	19652.2
Q7L2H7	13	2	81.6747	0.118353	0.251396	1.2762	0.331478	6D	CBD	42959.2	Eukaryotic translation initiation factor 3 subunit M OS=Homo sapiens OX=9606 GN=EIF3M PE=1 SV=1	1645.94	2222.73	1906.36	1459.02	1305.45	1760.71
A8MWY0	3	1	16.3034	0.11879	0.252025	1.71599	0.330616	6D	CBD	117207	Endosome/lysosome-associated apoptosis and autophagy regulator family member 2 OS=Homo sapiens OX=9606 GN=ELAPOR2 PE=1 SV=2	4404.11	7866.33	7733.47	3744.8	5267.33	2645.24
REVERSE22367	6	2	24.6569	0.119254	0.252712	1.48381	0.329703	6D	CBD	102639	Reversed Sequence 22367	8320.95	8416.49	8547.71	5551.52	3622.13	7867.07
P52701	24	12	141.653	0.119398	0.252717	1.3291	0.329422	6D	CBD	154611	DNA mismatch repair protein Msh6 OS=Homo sapiens OX=9606 GN=MSH6 PE=1 SV=2	18226.8	25591.1	23117.7	16959.5	19651.4	13750.9
C9JCC6	3	1	16.9913	0.120066	0.253605	2.8076	0.328119	6D	CBD	23318.9	DR1 associated protein 1 OS=Homo sapiens OX=9606 GN=DRAP1 PE=1 SV=1	979.154	379.481	700.402	405.076	66.7461	261.558
Q9Y5X3	7	1	47.0167	0.1201	0.253605	1.99427	0.328054	CBD	6D	47101.7	Sorting nexin-5 OS=Homo sapiens OX=9606 GN=SNX5 PE=1 SV=1	845.925	333.397	868.096	912.741	1332.89	1837.48
O95259	5	1	29.8386	0.120809	0.254803	4.33538	0.326682	6D	CBD	112506	Potassium voltage-gated channel subfamily H member 1 OS=Homo sapiens OX=9606 GN=KCNH1 PE=1 SV=1	6516.17	1034.08	3875.62	386.647	278.045	1970.8
O14979	15	5	113.275	0.121129	0.25494	1.11752	0.326066	6D	CBD	46608.7	Heterogeneous nuclear ribonucleoprotein D-like OS=Homo sapiens OX=9606 GN=HNRNPDL PE=1 SV=3	28066.5	30794.5	30900.6	24783.6	26340.8	29197.5
A0A0A0MQS9	7	4	29.9868	0.121297	0.25494	2.60027	0.325745	CBD	6D	205192	Laminin subunit alpha 4 OS=Homo sapiens OX=9606 GN=LAMA4 PE=1 SV=1	13051.8	14083.1	14777	40583.3	54377.9	14021.1
O60664	12	4	73.8367	0.1213	0.25494	1.28801	0.325739	6D	CBD	47246.1	Perilipin-3 OS=Homo sapiens OX=9606 GN=PLIN3 PE=1 SV=3	7337.37	7666.11	7654.22	4965.96	5046.51	7578.74
O15260	5	1	48.3901	0.121521	0.25497	1.24607	0.325317	CBD	6D	30622.2	Surfeit locus protein 4 OS=Homo sapiens OX=9606 GN=SURF4 PE=1 SV=3	37283.7	33906.3	34814.8	35677	45962	50450.8
REVERSE13555	5	2	23.6636	0.121739	0.25497	1.4382	0.3249	CBD	6D	107805	Reversed Sequence 13555	12388.2	7671.83	6844.72	15103.1	11789.8	11801.5
P40227	22	7	162.468	0.121764	0.25497	1.14782	0.324852	6D	CBD	58480.5	T-complex protein 1 subunit zeta OS=Homo sapiens OX=9606 GN=CCT6A PE=1 SV=3	32179.7	34311.4	38817.3	28897.6	29628.1	33220.6
Q14684	5	1	45.7506	0.121882	0.25497	1.36301	0.324627	6D	CBD	84826.8	Ribosomal RNA processing protein 1 homolog B OS=Homo sapiens OX=9606 GN=RRP1B PE=1 SV=3	842.291	579.594	867.752	534.431	650.892	494.512
REVERSE47075	4	2	18.8623	0.12215	0.255114	1.35096	0.324119	6D	CBD	89241.4	Reversed Sequence 47075	2629.87	3739.26	2948.86	1829	2359.34	2708.98
Q9P2H0	4	1	29.2331	0.122499	0.255114	2.65247	0.323457	6D	CBD	127114	Centrosomal protein of 126 kDa OS=Homo sapiens OX=9606 GN=CEP126 PE=1 SV=4	1437.13	1543.83	1742.39	0	1780.74	0
E7EX17	13	4	89.8089	0.122567	0.255114	1.23463	0.323329	CBD	6D	69754.8	Eukaryotic translation initiation factor 4B OS=Homo sapiens OX=9606 GN=EIF4B PE=1 SV=1	11102.1	13101.7	13606	18240.8	14727.1	13713.3
M0R361	1	1	5.8568	0.12264	0.255114	1.88099	0.323192	6D	CBD	16835	Zinc finger protein 181 (Fragment) OS=Homo sapiens OX=9606 GN=ZNF181 PE=1 SV=1	7286.12	8817.62	6018.57	1804.23	3511.86	6444.88
A2RTX5	13	3	70.7768	0.122662	0.255114	1.71176	0.32315	6D	CBD	93672.2	Threonine--tRNA ligase 2_ cytoplasmic OS=Homo sapiens OX=9606 GN=TARS3 PE=1 SV=1	7904.82	8115.43	7037.39	5371.52	5911.05	2187.56
Q13474	2	1	15.9187	0.122934	0.255125	1.74596	0.322637	6D	CBD	109160	Dystrophin-related protein 2 OS=Homo sapiens OX=9606 GN=DRP2 PE=2 SV=2	1512.34	2183.34	2418.59	767.286	1895.5	839.161
REVERSE23804	2	1	10.9502	0.123493	0.255125	11.3499	0.32159	CBD	6D	53692.2	Reversed Sequence 23804	44.5386	65.5071	53.6777	311.637	1480.29	66.3147
P27348	30	14	189.556	0.123748	0.255125	1.43212	0.321113	6D	CBD	28049.4	14-3-3 protein theta OS=Homo sapiens OX=9606 GN=YWHAQ PE=1 SV=1	25510.1	33963.4	35721.3	22999.1	15933.9	27538.4
A0A3B3ISZ0	7	2	48.1142	0.123772	0.255125	1.16375	0.321068	CBD	6D	39318	Acylglycerol kinase_ mitochondrial OS=Homo sapiens OX=9606 GN=AGK PE=1 SV=1	9763.59	11120.5	10566.3	10741.5	12364.6	13494.3
O75113	5	1	24.6935	0.12387	0.255125	1.18096	0.320885	CBD	6D	101291	NEDD4-binding protein 1 OS=Homo sapiens OX=9606 GN=N4BP1 PE=1 SV=4	9327.73	7647.12	6923.2	9545.48	9600.31	9076.91
Q9Y240	1	1	4.9863	0.12389	0.255125	1.85723	0.320849	CBD	6D	36036.8	C-type lectin domain family 11 member A OS=Homo sapiens OX=9606 GN=CLEC11A PE=1 SV=1	3954	1942.33	3141.07	4637.68	8290.01	3856.85
Q13148	6	1	45.8268	0.123924	0.255125	3.34703	0.320785	6D	CBD	45082.1	TAR DNA-binding protein 43 OS=Homo sapiens OX=9606 GN=TARDBP PE=1 SV=1	807.124	2148.53	1017.99	64.5956	21.3471	1101.27
Q07021	10	5	72.3649	0.12405	0.255125	1.10531	0.320552	CBD	6D	31761.5	Complement component 1 Q subcomponent-binding protein_ mitochondrial OS=Homo sapiens OX=9606 GN=C1QBP PE=1 SV=1	66092.1	70551.5	73077.6	72825.5	75323	83658.2
P07602	11	4	69.4921	0.124062	0.255125	1.39231	0.320529	CBD	6D	59937.6	Prosaposin OS=Homo sapiens OX=9606 GN=PSAP PE=1 SV=2	5772.96	8015.62	5214.87	7161.3	8671.34	10626
H3BNQ7	12	4	79.5044	0.124089	0.255125	1.39037	0.32048	6D	CBD	58779.1	4-aminobutyrate aminotransferase_ mitochondrial OS=Homo sapiens OX=9606 GN=ABAT PE=1 SV=1	3545.81	3121.98	3783.78	3351.15	2331.95	1834.04
O14818	14	6	93.8907	0.124475	0.255372	1.16589	0.319764	CBD	6D	28058	Proteasome subunit alpha type-7 OS=Homo sapiens OX=9606 GN=PSMA7 PE=1 SV=1	47620.4	45362.6	47578.1	58516.3	46783.9	58579
P09960	17	6	105.181	0.124614	0.255372	1.10237	0.319506	CBD	6D	69912.7	Leukotriene A-4 hydrolase OS=Homo sapiens OX=9606 GN=LTA4H PE=1 SV=2	6681.37	7263.55	7726.32	8366.53	7939.39	7583.74
P21439	8	1	34.5863	0.124636	0.255372	Infinity	0.319467	CBD	6D	142094	Phosphatidylcholine translocator ABCB4 OS=Homo sapiens OX=9606 GN=ABCB4 PE=1 SV=2	0	0	0	248.429	2109.71	0
Q8IWY9	6	1	35.4356	0.125174	0.255756	2.68691	0.318476	6D	CBD	135660	Codanin-1 OS=Homo sapiens OX=9606 GN=CDAN1 PE=1 SV=4	611.695	1321.05	1445.74	602.169	535.685	119.532
Q9BXI6	3	1	15.2378	0.125244	0.255756	1.64692	0.318346	CBD	6D	57630.9	TBC1 domain family member 10A OS=Homo sapiens OX=9606 GN=TBC1D10A PE=1 SV=1	4322.94	4497.54	4335.9	9228.05	4348.04	8091.42
REVERSE22955	2	1	9.7566	0.125315	0.255756	1.4571	0.318217	6D	CBD	59002.2	Reversed Sequence 22955	80179.1	129696	125861	67517.6	94063.5	68831.7
Q9Y2D8	3	1	13.5525	0.125393	0.255756	2.28842	0.318074	CBD	6D	72034.7	Afadin- and alpha-actinin-binding protein OS=Homo sapiens OX=9606 GN=SSX2IP PE=1 SV=3	1715.81	1783.01	1393.33	5526.99	4022.91	1645.42
Q4LDE5	4	1	22.0645	0.125829	0.255763	1.88173	0.317279	6D	CBD	404941	Sushi_ von Willebrand factor type A_ EGF and pentraxin domain-containing protein 1 OS=Homo sapiens OX=9606 GN=SVEP1 PE=1 SV=3	6491.53	16899.2	13161.9	6127.62	7024.92	6272.43
Q9Y4G6	11	2	71.0049	0.125915	0.255763	1.09949	0.317122	6D	CBD	273952	Talin-2 OS=Homo sapiens OX=9606 GN=TLN2 PE=1 SV=4	4989.91	5782.73	5516.41	4906.28	4773.39	5135.43
Q9Y6D9	9	1	58.5777	0.125934	0.255763	1.23364	0.317086	6D	CBD	83352.2	Mitotic spindle assembly checkpoint protein MAD1 OS=Homo sapiens OX=9606 GN=MAD1L1 PE=1 SV=2	4354.88	4665.66	4439.14	4188.68	2880.37	3841.54
O75038	5	1	22.614	0.126126	0.255763	4.3772	0.316737	CBD	6D	156037	1-phosphatidylinositol 4_5-bisphosphate phosphodiesterase eta-2 OS=Homo sapiens OX=9606 GN=PLCH2 PE=1 SV=3	79.1703	22.8473	10.998	345.812	88.8272	60.0527
P37802	8	5	67.8003	0.126163	0.255763	1.36688	0.31667	6D	CBD	22562.6	Transgelin-2 OS=Homo sapiens OX=9606 GN=TAGLN2 PE=1 SV=3	21965.8	27319.9	28938	16648.6	15560.9	25018.5
P08631	9	3	50.1477	0.126251	0.255763	3.26542	0.31651	CBD	6D	60113.2	Tyrosine-protein kinase HCK OS=Homo sapiens OX=9606 GN=HCK PE=1 SV=5	2287.62	2066.4	1767.16	12571.8	2294.73	5121.68
Q9ULH7	4	1	25.1711	0.126459	0.255894	5.94931	0.316134	6D	CBD	118355	Myocardin-related transcription factor B OS=Homo sapiens OX=9606 GN=MRTFB PE=1 SV=3	48.0402	425.453	299.445	5.90297	102.919	21.0981
A0A5F9ZHN1	1	1	4.3965	0.126695	0.256084	1.29443	0.315706	6D	CBD	49836.7	Ankyrin repeat and death domain containing 1B (Fragment) OS=Homo sapiens OX=9606 GN=ANKDD1B PE=4 SV=1	24419.2	25833.2	36249.2	21192.3	23281.9	22351.5
P29374	9	1	50.7925	0.127075	0.256364	2.33224	0.315023	6D	CBD	143721	AT-rich interactive domain-containing protein 4A OS=Homo sapiens OX=9606 GN=ARID4A PE=1 SV=3	834.649	637.493	793.046	78.7848	741.968	150.495
P60228	15	6	127.683	0.12712	0.256364	1.35169	0.314943	6D	CBD	52620.1	Eukaryotic translation initiation factor 3 subunit E OS=Homo sapiens OX=9606 GN=EIF3E PE=1 SV=1	18386.4	19174	20513.8	10654.9	13317.5	18991.9
P47813	6	2	35.2864	0.128301	0.257954	1.54364	0.312834	6D	CBD	16574.5	Eukaryotic translation initiation factor 1A_ X-chromosomal OS=Homo sapiens OX=9606 GN=EIF1AX PE=1 SV=2	5168.48	8016.94	6125.84	2981.2	5916.56	3612.42
O76070	7	4	62.0394	0.128458	0.257954	1.17501	0.312556	6D	CBD	13330.8	Gamma-synuclein OS=Homo sapiens OX=9606 GN=SNCG PE=1 SV=2	13458.3	16911.6	16809.4	13930.6	12527.3	13694.4
A8MXL6	4	1	31.0112	0.128699	0.257954	1.4434	0.312128	CBD	6D	32051.6	Protein SEC13 homolog OS=Homo sapiens OX=9606 GN=SEC13 PE=1 SV=1	41004.6	35450.7	40282.7	60675.3	68845.6	38979
P09382	5	1	34.1568	0.128758	0.257954	2.01755	0.312024	6D	CBD	15057.9	Galectin-1 OS=Homo sapiens OX=9606 GN=LGALS1 PE=1 SV=2	6628.46	6601.87	5638.49	1249.85	1658.88	6443.59
Q6UB98	13	3	49.1667	0.129211	0.257954	1.9125	0.311226	6D	CBD	237192	Ankyrin repeat domain-containing protein 12 OS=Homo sapiens OX=9606 GN=ANKRD12 PE=1 SV=3	3308.45	4034.94	3637.71	2092.39	2906.79	742.563
O94776	5	1	29.0482	0.129348	0.257954	1.42321	0.310987	6D	CBD	75764.6	Metastasis-associated protein MTA2 OS=Homo sapiens OX=9606 GN=MTA2 PE=1 SV=1	4724.66	5150.2	4686.94	3586.87	2225.8	4419.01
A0AA34QVX7	14	2	90.27	0.129408	0.257954	1.27548	0.310881	6D	CBD	193038	RPTOR independent companion of MTOR complex 2 OS=Homo sapiens OX=9606 GN=RICTOR PE=4 SV=1	10875.7	12168.4	10903.2	6745.34	10270	9599.85
P61970	5	1	39.3404	0.129529	0.257954	1.59614	0.310669	6D	CBD	14649.6	Nuclear transport factor 2 OS=Homo sapiens OX=9606 GN=NUTF2 PE=1 SV=1	748.824	1137.29	1035.6	520.326	407.075	903.085
REVERSE17593	1	1	5.8777	0.129592	0.257954	Infinity	0.310558	CBD	6D	33215.5	Reversed Sequence 17593	0	0	0	1769.78	137.48	0
Q07864	17	3	94.5256	0.129655	0.257954	1.71854	0.310449	CBD	6D	264199	DNA polymerase epsilon catalytic subunit A OS=Homo sapiens OX=9606 GN=POLE PE=1 SV=5	4335.7	5104.92	3216.89	4369.65	8163.42	9219.36
Q06830	31	11	201.796	0.130048	0.257954	1.12345	0.309763	CBD	6D	22338.5	Peroxiredoxin-1 OS=Homo sapiens OX=9606 GN=PRDX1 PE=1 SV=1	228627	247856	257745	260432	302649	261787
D6R9L0	12	1	106.499	0.130322	0.257954	Infinity	0.309286	CBD	6D	33029.8	Small ribosomal subunit protein RACK1 (Fragment) OS=Homo sapiens OX=9606 GN=RACK1 PE=1 SV=1	0	0	0	228.628	4072.03	0
P06493	9	2	68.1152	0.130462	0.257954	1.4513	0.309043	6D	CBD	34152.5	Cyclin-dependent kinase 1 OS=Homo sapiens OX=9606 GN=CDK1 PE=1 SV=3	815.259	1398.28	836.423	647.864	721.391	732.276
Q12933	7	1	42.4589	0.130471	0.257954	1.15488	0.309027	CBD	6D	57627.3	TNF receptor-associated factor 2 OS=Homo sapiens OX=9606 GN=TRAF2 PE=1 SV=2	2822.29	3564.04	2967.09	3720.46	3370.98	3710.67
F5H669	4	2	23.3048	0.13065	0.257954	1.49609	0.308717	6D	CBD	41379.8	Cleavage and polyadenylation specific factor 7 (Fragment) OS=Homo sapiens OX=9606 GN=CPSF7 PE=1 SV=1	2854.57	4910.55	2872.4	2468.02	2003.72	2638.48
A0A087X165	6	2	31.1034	0.130674	0.257954	1.14113	0.308676	CBD	6D	130748	SRC kinase signaling inhibitor 1 OS=Homo sapiens OX=9606 GN=SRCIN1 PE=1 SV=1	5437.04	6140.15	5201.99	6261.47	5906.52	6979.26
REVERSE5426	5	1	36.7249	0.130698	0.257954	1.38632	0.308635	CBD	6D	102875	Reversed Sequence 5426	31452.3	31601.6	32975.6	51000.3	31525.7	50601.4
A0A590UJT6	9	2	49.7356	0.130732	0.257954	1.54312	0.308576	6D	CBD	116191	Coiled-coil domain containing 57 OS=Homo sapiens OX=9606 GN=CCDC57 PE=1 SV=1	1948.33	1364.89	2203.22	858.076	1637.87	1078.92
Q14152	37	16	224.002	0.130978	0.257954	1.23832	0.30815	6D	CBD	166969	Eukaryotic translation initiation factor 3 subunit A OS=Homo sapiens OX=9606 GN=EIF3A PE=1 SV=1	27172.7	28001.4	30055.6	20515.4	28500.5	19811
Q9Y3R5	29	7	157.173	0.131043	0.257954	1.29798	0.30804	CBD	6D	260512	Protein dopey-2 OS=Homo sapiens OX=9606 GN=DOP1B PE=1 SV=5	12682.5	12429.1	9984.37	16118.8	17353.9	12081.2
P07951	12	1	112.95	0.131382	0.257954	4.02851	0.307456	CBD	6D	32964.8	Tropomyosin beta chain OS=Homo sapiens OX=9606 GN=TPM2 PE=1 SV=1	107.641	975.884	118.862	1782.14	441.729	2619.96
Q9BZL4	4	1	17.567	0.131524	0.257954	1.5614	0.307212	6D	CBD	85337.5	Protein phosphatase 1 regulatory subunit 12C OS=Homo sapiens OX=9606 GN=PPP1R12C PE=1 SV=1	1750.55	2621.45	1633.31	1798.79	939.521	1107.79
Q9NUJ1	5	2	42.032	0.131551	0.257954	1.4391	0.307165	CBD	6D	34274.7	Palmitoyl-protein thioesterase ABHD10_ mitochondrial OS=Homo sapiens OX=9606 GN=ABHD10 PE=1 SV=1	1509.12	3153.52	2307.64	3496.45	3170.8	3363.68
P62316	6	4	35.9789	0.131562	0.257954	1.15685	0.307148	6D	CBD	13641	Small nuclear ribonucleoprotein Sm D2 OS=Homo sapiens OX=9606 GN=SNRPD2 PE=1 SV=1	11253.5	10408.8	11026.3	10867.3	8950.25	8439.14
H0Y612	20	2	123.478	0.131761	0.257954	1.78554	0.306807	6D	CBD	100261	Tripartite motif containing 33 (Fragment) OS=Homo sapiens OX=9606 GN=TRIM33 PE=1 SV=1	24938.7	50587.9	43526.3	21286.6	31047.7	14341.7
Q16512	6	2	27.8123	0.131855	0.257954	19.0794	0.306646	6D	CBD	104731	Serine/threonine-protein kinase N1 OS=Homo sapiens OX=9606 GN=PKN1 PE=1 SV=2	167.251	2431.48	79.3703	14.8294	28.7718	96.7645
Q53GQ0	7	2	41.2228	0.131976	0.257954	1.12663	0.30644	CBD	6D	34438.3	Very-long-chain 3-oxoacyl-CoA reductase OS=Homo sapiens OX=9606 GN=HSD17B12 PE=1 SV=2	8774.84	7120.76	7780.17	8719.85	8648.96	9305.13
A0A0G2JS82	15	2	91.524	0.13202	0.257954	3.65834	0.306364	CBD	6D	102396	AP-2 complex subunit alpha-2 (Fragment) OS=Homo sapiens OX=9606 GN=AP2A2 PE=1 SV=1	415.642	246.477	163.749	1956.99	742.798	321.511
Q9BQS8	26	3	123.998	0.132076	0.257954	1.29788	0.306269	CBD	6D	168694	FYVE and coiled-coil domain-containing protein 1 OS=Homo sapiens OX=9606 GN=FYCO1 PE=1 SV=3	5105.81	4515.83	5219.45	5600.75	5579.39	8081.81
O95294	7	2	41.463	0.132686	0.258865	1.5452	0.305232	6D	CBD	90928.9	RasGAP-activating-like protein 1 OS=Homo sapiens OX=9606 GN=RASAL1 PE=1 SV=3	3837.53	3208.62	2283.06	2166.85	2493.83	1376.87
Q13619	29	4	160.869	0.133106	0.259158	1.17432	0.304522	CBD	6D	88193.7	Cullin-4A OS=Homo sapiens OX=9606 GN=CUL4A PE=1 SV=3	3178.58	3173.59	2727.05	3631.94	3915.64	3114.35
Q9Y2I6	8	2	58.1448	0.13328	0.259158	1.51737	0.304228	CBD	6D	157541	Ninein-like protein OS=Homo sapiens OX=9606 GN=NINL PE=1 SV=2	10745.9	8288.08	8739.81	19745	11364.6	11033.7
Q96CN7	8	3	59.7318	0.133366	0.259158	1.20104	0.304084	6D	CBD	32521.9	Isochorismatase domain-containing protein 1 OS=Homo sapiens OX=9606 GN=ISOC1 PE=1 SV=3	23142.3	29141.3	29523.1	20914.8	25102.9	22095.6
REVERSE8682	16	4	88.2396	0.13352	0.259158	1.30235	0.303826	6D	CBD	138623	Reversed Sequence 8682	3470.24	3285.36	2511.33	2043.28	2845.65	2226.6
A0A087WX99	1	1	6.0007	0.133559	0.259158	1.98747	0.303761	CBD	6D	90480.6	Cadherin-4 OS=Homo sapiens OX=9606 GN=CDH4 PE=1 SV=1	779.127	532.313	232.804	1241.22	665.615	1162.31
Q5TCX8	13	3	67.7707	0.134474	0.259887	1.45563	0.302232	6D	CBD	115097	Mitogen-activated protein kinase kinase kinase 21 OS=Homo sapiens OX=9606 GN=MAP3K21 PE=1 SV=3	2354.02	2600	2852.1	2334.77	1895.94	1131.97
P49750	11	1	61.713	0.134563	0.259887	1.45741	0.302084	CBD	6D	241874	YLP motif-containing protein 1 OS=Homo sapiens OX=9606 GN=YLPM1 PE=1 SV=4	3126.77	1884.85	2388.88	4651.29	3013.49	3120.77
A0A5F9ZHY7	1	1	4.994	0.134585	0.259887	Infinity	0.302047	6D	CBD	31431.7	BRI3 binding protein OS=Homo sapiens OX=9606 GN=BRI3BP PE=1 SV=1	0	2183.64	109.264	0	0	0
A0A994J6K3	3	1	13.5186	0.134664	0.259887	1.12576	0.301916	CBD	6D	159098	Heart development protein with EGF like domains 1 OS=Homo sapiens OX=9606 GN=HEG1 PE=1 SV=1	11880.4	9982.16	10256.3	12631.7	11253.9	12272.3
O14917	1	1	4.2013	0.135287	0.259887	3.64729	0.300885	CBD	6D	127484	Protocadherin-17 OS=Homo sapiens OX=9606 GN=PCDH17 PE=1 SV=2	30.7574	152.643	10.574	261.433	80.7134	365.336
E9PBK7	5	1	41.446	0.135594	0.259887	1.33285	0.300381	6D	CBD	36253.8	Mitogen-activated protein kinase OS=Homo sapiens OX=9606 GN=MAPK3 PE=1 SV=1	3977.21	3493.64	3663.91	3623.53	2670.86	2059.72
O96013	3	1	24.3383	0.13565	0.259887	5.56691	0.300288	CBD	6D	64357.3	Serine/threonine-protein kinase PAK 4 OS=Homo sapiens OX=9606 GN=PAK4 PE=1 SV=1	13.9459	5.41141	11.0481	10.1142	106.776	52.3734
P16989	12	5	73.7888	0.135758	0.259887	1.37406	0.300111	6D	CBD	40090	Y-box-binding protein 3 OS=Homo sapiens OX=9606 GN=YBX3 PE=1 SV=4	3984.7	4455.21	4500.39	2185.19	3117.03	4115.34
Q96BM9	7	1	40.5564	0.135793	0.259887	1.45969	0.300053	6D	CBD	21644.1	ADP-ribosylation factor-like protein 8A OS=Homo sapiens OX=9606 GN=ARL8A PE=1 SV=1	1198.79	1690.54	1680.83	712.543	1290.37	1128
Q02218	15	6	76.7919	0.136241	0.259887	1.56973	0.29932	CBD	6D	117133	2-oxoglutarate dehydrogenase complex component E1 OS=Homo sapiens OX=9606 GN=OGDH PE=1 SV=3	7720.25	4557.7	4091.18	11331.2	7572.73	6791.2
P78527-2	98	1	676.906	0.136356	0.259887	1.14706	0.299132	CBD	6D	470463	Isoform 2 of DNA-dependent protein kinase catalytic subunit OS=Homo sapiens OX=9606 GN=PRKDC	8392.71	9088.06	8632.99	9090	9515.62	11348.4
P78527	105	3	688.107	0.136356	0.259887	1.14706	0.299132	CBD	6D	474051	DNA-dependent protein kinase catalytic subunit OS=Homo sapiens OX=9606 GN=PRKDC PE=1 SV=3	6424.06	6956.3	6607.98	6957.79	7283.58	8686.44
Q92522	10	3	53.1174	0.136527	0.259887	1.14083	0.298854	6D	CBD	22487.1	Histone H1.10 OS=Homo sapiens OX=9606 GN=H1-10 PE=1 SV=1	21045.3	21010.8	20621	20927.9	17712.8	16299
Q8WU90	3	1	17.7744	0.136756	0.259887	1.3901	0.298481	6D	CBD	49001.7	Zinc finger CCCH domain-containing protein 15 OS=Homo sapiens OX=9606 GN=ZC3H15 PE=1 SV=1	11623.2	12244.9	8523.62	5828.7	8044.36	9428.67
Q6Q759	2	1	8.5611	0.136963	0.259887	2.70214	0.298146	6D	CBD	252940	Sperm-associated antigen 17 OS=Homo sapiens OX=9606 GN=SPAG17 PE=1 SV=1	3314.23	4044.49	3456.31	3590.02	80.5024	331.878
Q8IZS8	10	3	58.7527	0.136972	0.259887	4.66618	0.298131	CBD	6D	124152	Voltage-dependent calcium channel subunit alpha-2/delta-3 OS=Homo sapiens OX=9606 GN=CACNA2D3 PE=1 SV=1	1814.47	2028.74	2266.79	9145.23	17402	1963.17
Q5TCS8	18	4	95.797	0.137055	0.259887	1.13765	0.297997	6D	CBD	222839	Adenylate kinase 9 OS=Homo sapiens OX=9606 GN=AK9 PE=1 SV=2	22580.2	24087.5	24992.4	21734.3	22827.8	18427.4
P06733	76	43	591.874	0.137085	0.259887	1.09183	0.297948	CBD	6D	47511.2	Alpha-enolase OS=Homo sapiens OX=9606 GN=ENO1 PE=1 SV=2	546928	555824	542253	557632	587117	651318
O60942	3	2	14.6023	0.137148	0.259887	1.22436	0.297846	CBD	6D	69469.3	mRNA-capping enzyme OS=Homo sapiens OX=9606 GN=RNGTT PE=1 SV=1	12705.8	12478.8	10271.5	13575.3	12902.3	16933.4
Q6P2E9	13	2	91.7401	0.137168	0.259887	1.2838	0.297813	CBD	6D	153087	Enhancer of mRNA-decapping protein 4 OS=Homo sapiens OX=9606 GN=EDC4 PE=1 SV=1	4919.83	4404.65	3905.36	4855.09	5160	6969.39
Q5TBA9	16	2	76.6209	0.137177	0.259887	2.88855	0.2978	CBD	6D	342297	Protein furry homolog OS=Homo sapiens OX=9606 GN=FRY PE=1 SV=1	2853.55	1514.77	1763.67	2029.77	6378.86	9303.95
REVERSE53224	1	1	5.6086	0.137284	0.259887	1.66142	0.297626	CBD	6D	17873.5	Reversed Sequence 53224	1482.43	754.545	596.425	1689.75	1174.19	1843.53
O75063	2	2	13.8062	0.137376	0.259887	1.236	0.297478	CBD	6D	46888.8	Glycosaminoglycan xylosylkinase OS=Homo sapiens OX=9606 GN=FAM20B PE=1 SV=1	8154.6	7683.13	8467.42	10751.1	8040.28	11249.8
Q99832	33	7	271.334	0.137409	0.259887	1.10098	0.297424	6D	CBD	59880	T-complex protein 1 subunit eta OS=Homo sapiens OX=9606 GN=CCT7 PE=1 SV=2	34199.6	37278	36329.9	30807.2	31422.1	35690.6
Q15398	2	1	9.7125	0.138156	0.260947	2.17545	0.296224	CBD	6D	95799.4	Disks large-associated protein 5 OS=Homo sapiens OX=9606 GN=DLGAP5 PE=1 SV=2	6451.3	5593.26	3713.22	17757.2	5540.17	10982.9
Q86XF0	2	1	18.8917	0.138519	0.260947	Infinity	0.295643	CBD	6D	21734.2	Dihydrofolate reductase 2_ mitochondrial OS=Homo sapiens OX=9606 GN=DHFR2 PE=1 SV=1	0	0	0	4165.2	126.332	0
F8WCH4	1	1	4.8758	0.138524	0.260947	2.30814	0.295636	6D	CBD	8617.48	LY6/PLAUR domain containing 6B OS=Homo sapiens OX=9606 GN=LYPD6B PE=4 SV=1	1960.87	1389.09	1400.93	0	2.96101	2055.36
REVERSE12624	2	1	16.0059	0.138622	0.260947	2.23016	0.295479	6D	CBD	70654	Reversed Sequence 12624	4148.18	4050.13	3784.03	400.632	4448.01	524.221
P18206	40	10	241.131	0.138697	0.260947	1.16066	0.29536	CBD	6D	124370	Vinculin OS=Homo sapiens OX=9606 GN=VCL PE=1 SV=4	16149.7	12551.5	13688.6	16792.6	15208.9	17198.6
Q8IX18	4	1	19.9326	0.138929	0.26111	1.24114	0.294991	6D	CBD	89871.9	Probable ATP-dependent RNA helicase DHX40 OS=Homo sapiens OX=9606 GN=DHX40 PE=1 SV=2	1875.05	2194.24	2164.12	1694.97	1347.76	1979.63
REVERSE11278	1	1	4.6286	0.139418	0.26117	2.46964	0.294216	6D	CBD	100167	Reversed Sequence 11278	498.384	252.06	769.502	123.76	399.273	92.4194
A0A140T8Y7	6	1	29.3813	0.139419	0.26117	1.08126	0.294214	6D	CBD	188120	Coiled-coil and C2 domain containing 2A OS=Homo sapiens OX=9606 GN=CC2D2A PE=1 SV=3	21566.4	20277.7	21645.8	21054.9	18713.8	18949.9
Q8WXX0	67	11	356.233	0.139473	0.26117	1.36571	0.294129	6D	CBD	464696	Dynein axonemal heavy chain 7 OS=Homo sapiens OX=9606 GN=DNAH7 PE=1 SV=2	37596.6	34431	38245	21345.2	21781.7	37616.7
P11388	20	2	122.973	0.139563	0.26117	1.41256	0.293986	6D	CBD	175127	DNA topoisomerase 2-alpha OS=Homo sapiens OX=9606 GN=TOP2A PE=1 SV=3	2179.82	2648.61	2558.54	1318.6	2486.2	1424.67
E9PDF1	9	3	45.4348	0.139688	0.26117	1.11792	0.293789	CBD	6D	143494	SH3 domain and tetratricopeptide repeats 2 OS=Homo sapiens OX=9606 GN=SH3TC2 PE=1 SV=1	7002.16	6456.58	6556.02	6887.94	7236.2	8250.7
Q5TAP6	5	1	26.7749	0.140238	0.261672	1.1206	0.292925	6D	CBD	87302	U3 small nucleolar RNA-associated protein 14 homolog C OS=Homo sapiens OX=9606 GN=UTP14C PE=1 SV=1	2910.4	3443.13	3158.1	2720.93	3047.17	2719.87
A0A8I5KS41	2	1	9.6117	0.140248	0.261672	1.22742	0.292909	CBD	6D	34184.1	ER membrane protein complex subunit 3 OS=Homo sapiens OX=9606 GN=EMC3 PE=1 SV=1	3019.99	2609.76	2670.76	3296.1	4019.52	2872.58
Q460N5	18	4	92.756	0.140854	0.262519	1.15185	0.291962	CBD	6D	204853	Protein mono-ADP-ribosyltransferase PARP14 OS=Homo sapiens OX=9606 GN=PARP14 PE=1 SV=3	6004.22	5230.07	4997.3	6796.3	5638.36	6261.7
O95716	13	1	106.399	0.140995	0.262519	2.1849	0.291743	6D	CBD	24495.3	Ras-related protein Rab-3D OS=Homo sapiens OX=9606 GN=RAB3D PE=1 SV=1	255.268	506.813	326.25	56.8837	302.966	138.265
REVERSE2346	1	1	4.7469	0.141161	0.262556	1.68217	0.291485	6D	CBD	21535.9	Reversed Sequence 2346	2147.86	2017.02	2501.4	642.453	1996.19	1324.25
Q9Y4D7	18	4	90.3657	0.141688	0.263264	1.45774	0.290667	6D	CBD	215429	Plexin-D1 OS=Homo sapiens OX=9606 GN=PLXND1 PE=1 SV=3	1021.49	987.648	1277.34	481.871	790.522	982.103
Q9NRF9	1	1	5.5953	0.142056	0.263674	2.54615	0.2901	6D	CBD	16916.6	DNA polymerase epsilon subunit 3 OS=Homo sapiens OX=9606 GN=POLE3 PE=1 SV=1	556.023	1168.97	991.75	77.9474	300.393	688.662
K7EKI8	20	4	113.308	0.142217	0.263701	1.74566	0.289852	CBD	6D	205060	Periplakin OS=Homo sapiens OX=9606 GN=PPL PE=1 SV=1	10366.4	9843.62	10442.5	11853.7	13735.1	27920.1
A0A669KAX3	4	1	23.818	0.142587	0.263891	4.93191	0.289284	CBD	6D	102681	Wolframin ER transmembrane glycoprotein OS=Homo sapiens OX=9606 GN=WFS1 PE=1 SV=1	479.461	304.318	408.262	2340.54	3180.4	358.098
F2Z2V0	6	1	42.9518	0.142755	0.263891	1.19187	0.289027	6D	CBD	59261.7	Copine 1 (Fragment) OS=Homo sapiens OX=9606 GN=CPNE1 PE=1 SV=1	20848.2	24428.7	22470.2	19957.9	15806.2	21076.8
Q2VWA4	1	1	4.5627	0.142901	0.263891	2.95949	0.288803	6D	CBD	106893	SKI family transcriptional corepressor 2 OS=Homo sapiens OX=9606 GN=SKOR2 PE=1 SV=3	359.877	2996.57	2418.06	0	1951.19	0
P57740	9	1	44.3002	0.142908	0.263891	1.36682	0.288793	6D	CBD	107116	Nuclear pore complex protein Nup107 OS=Homo sapiens OX=9606 GN=NUP107 PE=1 SV=1	2302.48	2501.15	2223.72	2112.73	1152.01	1876.65
C9JEJ2	8	1	52.7639	0.143388	0.264505	2.71536	0.288062	6D	CBD	43606.2	choline-phosphate cytidylyltransferase OS=Homo sapiens OX=9606 GN=PCYT1A PE=1 SV=1	1658.29	3801.89	3239.93	1401.38	1580.07	222.588
O75382	3	1	15.6971	0.143792	0.264978	2.27071	0.287449	6D	CBD	81913.1	Tripartite motif-containing protein 3 OS=Homo sapiens OX=9606 GN=TRIM3 PE=1 SV=2	376.998	671.542	398.34	59.8836	202.465	374.846
Q9UKX2	18	1	107.825	0.144571	0.265735	2.49168	0.286274	6D	CBD	224071	Myosin-2 OS=Homo sapiens OX=9606 GN=MYH2 PE=1 SV=1	565.184	1361.14	464.941	139.743	199.094	620.864
Q8TD10	8	1	30.6732	0.144653	0.265735	1.42065	0.286151	6D	CBD	51879.4	Mirror-image polydactyly gene 1 protein OS=Homo sapiens OX=9606 GN=MIPOL1 PE=1 SV=1	2056.41	1389.16	1433.36	865.763	1100.19	1468.33
P08754	7	1	50.2892	0.144749	0.265735	1.43015	0.286007	6D	CBD	41102.5	Guanine nucleotide-binding protein G(i) subunit alpha-3 OS=Homo sapiens OX=9606 GN=GNAI3 PE=1 SV=3	12124.3	11514.5	12842.3	11114.8	9079.93	5313.83
A0A8V8TP20	13	1	80.8223	0.144794	0.265735	1.7416	0.285939	6D	CBD	172313	DNA topoisomerase 2 OS=Homo sapiens OX=9606 GN=TOP2B PE=1 SV=1	1199.67	1227.44	1603.94	356.082	761.617	1196.87
Q14651	10	2	60.0775	0.145155	0.266124	1.29803	0.2854	CBD	6D	70652.8	Plastin-1 OS=Homo sapiens OX=9606 GN=PLS1 PE=1 SV=2	5666.66	5219.86	4599.59	7886.94	5198.51	7016.07
O60762	9	4	60.4078	0.145814	0.26706	1.18017	0.284418	CBD	6D	29691.3	Dolichol-phosphate mannosyltransferase subunit 1 OS=Homo sapiens OX=9606 GN=DPM1 PE=1 SV=1	11699.3	10451.9	10406.6	14510.2	12921.1	10992.4
P11177	6	5	30.8708	0.146134	0.267253	1.19115	0.283944	CBD	6D	39575.7	Pyruvate dehydrogenase E1 component subunit beta_ mitochondrial OS=Homo sapiens OX=9606 GN=PDHB PE=1 SV=3	7653.68	7016.5	5903.8	8604.59	7192.05	8709.96
P30041	23	15	176.036	0.146218	0.267253	1.09573	0.28382	6D	CBD	25149.1	Peroxiredoxin-6 OS=Homo sapiens OX=9606 GN=PRDX6 PE=1 SV=3	83527.1	95129.6	97333.1	84434.4	81733.3	85709.3
Q8TB73	2	1	12.2912	0.146402	0.267318	3.65906	0.283548	CBD	6D	65300.3	Protein NDNF OS=Homo sapiens OX=9606 GN=NDNF PE=1 SV=2	4729.25	5254.61	4812.13	11921.1	36766.4	5451.98
Q9NQG5	2	1	10.7777	0.147112	0.2683	1.19968	0.282503	6D	CBD	37013.8	Regulation of nuclear pre-mRNA domain-containing protein 1B OS=Homo sapiens OX=9606 GN=RPRD1B PE=1 SV=1	4377.57	4253.53	4317.19	3974.82	2871.43	3946.86
Q92698	9	3	45.9447	0.147475	0.2683	1.26085	0.281973	CBD	6D	85549.7	DNA repair and recombination protein RAD54-like OS=Homo sapiens OX=9606 GN=RAD54L PE=1 SV=2	3130.42	4423.73	3705.88	3978.24	5246.39	4972.57
H3BNC9	11	4	111.897	0.147527	0.2683	1.12931	0.281896	CBD	6D	65102.9	Small ribosomal subunit protein eS17 OS=Homo sapiens OX=9606 PE=3 SV=2	50440	50451.5	54408.9	54739.4	65806.2	54837
O43290	14	1	77.5562	0.147537	0.2683	2.53559	0.281881	6D	CBD	90426	U4/U6.U5 tri-snRNP-associated protein 1 OS=Homo sapiens OX=9606 GN=SART1 PE=1 SV=1	364.447	230.279	312.747	191.231	145.559	21.1053
A0A994J537	14	3	75.6774	0.148643	0.269969	1.09955	0.280275	6D	CBD	169410	Tensin 3 OS=Homo sapiens OX=9606 GN=TNS3 PE=1 SV=1	12923.9	13776.2	12377	12867.5	11554.2	11117.6
Q9NR31	7	5	28.7462	0.148824	0.269969	1.25069	0.280015	6D	CBD	22480.9	GTP-binding protein SAR1a OS=Homo sapiens OX=9606 GN=SAR1A PE=1 SV=1	1908.11	2109.15	2155.1	1284.28	2000.13	1650.75
Q15102	5	1	28.6616	0.148907	0.269969	1.30015	0.279895	6D	CBD	25848.3	Platelet-activating factor acetylhydrolase IB subunit alpha1 OS=Homo sapiens OX=9606 GN=PAFAH1B3 PE=1 SV=1	14347.5	11921.6	11938.9	8658.51	7979.57	12749.2
D6RGG3	26	7	157.059	0.14923	0.270282	1.21105	0.27943	CBD	6D	334400	Collagen type XII alpha 1 chain OS=Homo sapiens OX=9606 GN=COL12A1 PE=1 SV=1	26664.1	23082.1	24378.4	29348.5	25318.4	35101.9
C9JFB6	3	1	15.9381	0.149543	0.270576	1.56957	0.278981	6D	CBD	21907.8	Lebercilin-like protein (Fragment) OS=Homo sapiens OX=9606 GN=LCA5L PE=3 SV=1	206.088	215.956	327.366	196.137	97.8786	183.447
Q9Y4D8	43	3	200.957	0.1501	0.271311	1.2766	0.278185	CBD	6D	444990	Probable E3 ubiquitin-protein ligase HECTD4 OS=Homo sapiens OX=9606 GN=HECTD4 PE=1 SV=5	5311.06	4569.39	4394.82	7290.94	6086.64	4846.3
P32298	2	1	8.9344	0.150769	0.272246	1.53408	0.277235	6D	CBD	67780.9	G protein-coupled receptor kinase 4 OS=Homo sapiens OX=9606 GN=GRK4 PE=1 SV=3	5450.14	7260.95	7092.74	6539.11	3676.47	2693.72
Q8IYD8	33	5	188.331	0.150968	0.272331	1.26311	0.276954	6D	CBD	234986	Fanconi anemia group M protein OS=Homo sapiens OX=9606 GN=FANCM PE=1 SV=2	43926.3	49968.7	57467.7	48326.7	38525.2	32981.6
B1AHB1	11	1	65.9673	0.151652	0.273094	1.47501	0.27599	6D	CBD	78391.8	DNA replication licensing factor MCM5 OS=Homo sapiens OX=9606 GN=MCM5 PE=1 SV=1	2243.65	1789.03	1949.67	946.573	1048.23	2061.02
P40616	7	1	54.9796	0.151845	0.273094	2.40335	0.275719	6D	CBD	20531.6	ADP-ribosylation factor-like protein 1 OS=Homo sapiens OX=9606 GN=ARL1 PE=1 SV=1	292.742	407.791	155.367	38.7754	39.8489	277.504
A5D8V7	3	1	16.8792	0.151847	0.273094	1.41154	0.275717	6D	CBD	69310.7	Outer dynein arm-docking complex subunit 3 OS=Homo sapiens OX=9606 GN=ODAD3 PE=1 SV=1	15933.5	11901.7	13700.4	12597.7	10285.6	6542.5
Q9BVI0	3	2	13.2547	0.152032	0.273153	1.22305	0.275458	CBD	6D	116812	PHD finger protein 20 OS=Homo sapiens OX=9606 GN=PHF20 PE=1 SV=2	11517.1	10650.5	10602.9	12095.8	11713.3	16271
REVERSE7391	5	2	23.4368	0.152224	0.273223	1.62411	0.27519	CBD	6D	79459.7	Reversed Sequence 7391	3861.28	5016.02	3039.9	4719.87	9406.54	5228.44
Q9BVN2	3	1	15.4191	0.152471	0.273394	1.88462	0.274845	CBD	6D	97413.8	AP-4 complex accessory subunit RUSC1 OS=Homo sapiens OX=9606 GN=RUSC1 PE=1 SV=3	16425.6	15350.2	4506.57	24974.5	25510.7	17893.1
P51148	10	4	73.8112	0.153137	0.273852	1.0951	0.27392	6D	CBD	23710.7	Ras-related protein Rab-5C OS=Homo sapiens OX=9606 GN=RAB5C PE=1 SV=2	39761.8	39133.1	43386.9	37737.8	39528	34397
Q53TS8	7	2	34.6956	0.153266	0.273852	1.15033	0.273741	CBD	6D	209912	Cation channel sperm-associated targeting subunit tau OS=Homo sapiens OX=9606 GN=C2CD6 PE=1 SV=2	5660.42	4890.47	5630.03	5512.39	6834.13	6266.89
Q9NZM1	78	28	538.785	0.153269	0.273852	1.13298	0.273738	CBD	6D	236249	Myoferlin OS=Homo sapiens OX=9606 GN=MYOF PE=1 SV=1	71990	70819	71190.7	71383.4	80685.4	90389
C9JIF9	9	3	60.8392	0.153337	0.273852	1.33209	0.273644	CBD	6D	82757.7	Acylamino-acid-releasing enzyme OS=Homo sapiens OX=9606 GN=APEH PE=1 SV=1	11956.3	11688.9	10982.4	18785	11336.4	16005.6
O95876	7	1	30.9453	0.153677	0.27392	1.23587	0.273175	CBD	6D	86224.4	WD repeat-containing and planar cell polarity effector protein fritz homolog OS=Homo sapiens OX=9606 GN=WDPCP PE=1 SV=2	2571.16	1938.42	1956.52	2391.74	2505.68	3093.83
Q9HB71	7	2	41.6519	0.15368	0.27392	1.18459	0.27317	6D	CBD	26324	Calcyclin-binding protein OS=Homo sapiens OX=9606 GN=CACYBP PE=1 SV=2	33271.8	33754.3	33932.2	23187.3	29240.2	32799
A0A494C171	9	2	50.7038	0.154379	0.274892	4.8567	0.272211	CBD	6D	171991	KIAA0586 OS=Homo sapiens OX=9606 GN=KIAA0586 PE=1 SV=1	58.8762	101.037	141.994	97.6181	984.132	384.525
P02794	6	1	66.0181	0.154697	0.274953	4.28246	0.271776	CBD	6D	21396.8	Ferritin heavy chain OS=Homo sapiens OX=9606 GN=FTH1 PE=1 SV=2	15.7917	110.562	106.727	137.227	152.828	708.105
P38606	14	6	92.4195	0.154824	0.274953	1.32981	0.271603	CBD	6D	68703.4	V-type proton ATPase catalytic subunit A OS=Homo sapiens OX=9606 GN=ATP6V1A PE=1 SV=2	12108.5	11352.5	11212.2	12817.5	13094.5	20196.6
E9PFN5	5	2	41.0145	0.154921	0.274953	1.67323	0.271471	CBD	6D	21821.4	Glutathione S-transferase kappa OS=Homo sapiens OX=9606 GN=GSTK1 PE=1 SV=1	3251.34	6126.96	5077.6	11764.8	5924.16	6499.09
Q8TER5	9	1	49.2479	0.155026	0.274953	1.4054	0.271328	6D	CBD	166369	Rho guanine nucleotide exchange factor 40 OS=Homo sapiens OX=9606 GN=ARHGEF40 PE=1 SV=3	16124.7	15125.4	16271.1	7941.52	9332.01	16539.9
Q6ZMT1	4	2	18.1258	0.155492	0.27534	1.33606	0.270695	CBD	6D	45693.3	SH3 and cysteine-rich domain-containing protein 2 OS=Homo sapiens OX=9606 GN=STAC2 PE=1 SV=1	15990.1	14029.3	12089.8	14878.1	17638.6	23743.6
A0AA34QW03	27	9	229.401	0.155551	0.27534	1.15217	0.270615	6D	CBD	76259.9	Synaptotagmin binding cytoplasmic RNA interacting protein OS=Homo sapiens OX=9606 GN=SYNCRIP PE=4 SV=1	55465.9	53093.3	54901.4	44057.3	42351.8	55462.5
O60500	6	2	47.0618	0.155781	0.275395	1.30017	0.270304	6D	CBD	135883	Nephrin OS=Homo sapiens OX=9606 GN=NPHS1 PE=1 SV=1	10413.2	6453.55	8165.89	6622.89	6164.03	6466.39
O95817	10	1	57.9537	0.155889	0.275395	1.93465	0.270158	6D	CBD	61765.9	BAG family molecular chaperone regulator 3 OS=Homo sapiens OX=9606 GN=BAG3 PE=1 SV=3	6450.08	6736.45	6783.61	6246.58	3011.14	1064.65
REVERSE1348	4	1	18.2918	0.156463	0.27599	2.46494	0.269385	CBD	6D	280331	Reversed Sequence 1348	1820.03	786.533	386.268	3950.63	2224.07	1202.44
Q9HCK8	21	4	121.009	0.156533	0.27599	1.40909	0.269291	6D	CBD	292344	Chromodomain-helicase-DNA-binding protein 8 OS=Homo sapiens OX=9606 GN=CHD8 PE=1 SV=5	20852.1	25384.7	22670.7	14165.7	11318.4	23417.9
C9JKF1	10	2	59.2803	0.157039	0.276611	1.38118	0.268614	CBD	6D	149962	Sterile alpha motif domain containing 9 (Fragment) OS=Homo sapiens OX=9606 GN=SAMD9 PE=1 SV=1	24042.3	16161.8	15867.8	27623.3	30118.2	19703.5
Q96PC5	13	3	85.3934	0.157392	0.276953	1.77434	0.268144	6D	CBD	160463	Melanoma inhibitory activity protein 2 OS=Homo sapiens OX=9606 GN=MIA2 PE=1 SV=4	15404.9	18595.3	17663.9	3891.94	16659.3	8566.19
P26196	17	6	133.173	0.157542	0.276953	1.11088	0.267943	CBD	6D	54816.1	Probable ATP-dependent RNA helicase DDX6 OS=Homo sapiens OX=9606 GN=DDX6 PE=1 SV=2	117108	98739.4	113302	116366	119621	129659
Q13191	8	1	41.7647	0.157927	0.277358	2.25915	0.267433	CBD	6D	110933	E3 ubiquitin-protein ligase CBL-B OS=Homo sapiens OX=9606 GN=CBLB PE=1 SV=2	55.0666	34.044	24.7929	61.6661	45.8415	149.817
P50502	13	9	101.819	0.158206	0.277538	1.07809	0.267064	6D	CBD	41502.9	Hsc70-interacting protein OS=Homo sapiens OX=9606 GN=ST13 PE=1 SV=2	47511.2	44003.5	48868.3	45591.9	41103.9	43518.5
Q9Y623	24	3	127.188	0.158339	0.277538	1.36342	0.266889	6D	CBD	224041	Myosin-4 OS=Homo sapiens OX=9606 GN=MYH4 PE=2 SV=2	28690.3	19084.9	27689.3	20190.1	14301.2	20858.1
REVERSE8862	8	3	48.6273	0.159206	0.277648	1.14338	0.265748	CBD	6D	127699	Reversed Sequence 8862	70784.2	67495	79898.2	81723.6	75465.6	92271.2
Q9UN81	12	2	76.0379	0.159302	0.277648	1.21564	0.265623	6D	CBD	40283.9	LINE-1 retrotransposable element ORF1 protein OS=Homo sapiens OX=9606 GN=L1RE1 PE=1 SV=1	2022.84	1864.16	2122.96	1303.13	1888.04	1752.7
P15374	3	1	15.8014	0.159359	0.277648	1.41042	0.265549	CBD	6D	26353.7	Ubiquitin carboxyl-terminal hydrolase isozyme L3 OS=Homo sapiens OX=9606 GN=UCHL3 PE=1 SV=1	11839.2	7732.61	14657.3	14308.1	14523.1	19446.1
Q9UQ35	33	5	176.77	0.159543	0.277648	1.29436	0.265308	6D	CBD	300357	Serine/arginine repetitive matrix protein 2 OS=Homo sapiens OX=9606 GN=SRRM2 PE=1 SV=2	7696.45	7894.13	6435.86	7362.21	4507.34	5147.65
M0QZ12	3	2	17.1711	0.15956	0.277648	14.1818	0.265286	CBD	6D	90419.6	GRAM domain containing 1A OS=Homo sapiens OX=9606 GN=GRAMD1A PE=1 SV=1	49.8786	41.557	60.7049	216.149	1882.29	59.1779
A0A0D9SEY1	10	1	50.3826	0.159711	0.277648	1.29378	0.265089	CBD	6D	151882	non-specific serine/threonine protein kinase OS=Homo sapiens OX=9606 GN=MAP4K4 PE=1 SV=1	3313.74	3196.42	3242.91	5103.76	4330.2	3184.35
P12757	14	2	76.5998	0.159737	0.277648	1.56371	0.265055	6D	CBD	78230.7	Ski-like protein OS=Homo sapiens OX=9606 GN=SKIL PE=1 SV=2	5143.56	8680.69	6943.68	6514.79	3825.65	2940.77
Q15437	17	4	95.4671	0.159862	0.277648	1.25563	0.264892	6D	CBD	87448.8	Protein transport protein Sec23B OS=Homo sapiens OX=9606 GN=SEC23B PE=1 SV=2	1807.52	1285.75	1509.17	1081.2	1148.4	1435.84
P21266	18	9	156.334	0.160154	0.277648	1.13661	0.264512	CBD	6D	27015.9	Glutathione S-transferase Mu 3 OS=Homo sapiens OX=9606 GN=GSTM3 PE=1 SV=3	49621.8	58603.9	58677.8	65988.5	57106.9	66608.2
O15294	7	1	29.3449	0.160229	0.277648	2.23425	0.264415	CBD	6D	118179	UDP-N-acetylglucosamine--peptide N-acetylglucosaminyltransferase 110 kDa subunit OS=Homo sapiens OX=9606 GN=OGT PE=1 SV=3	436.265	133.745	191.747	924.854	476.705	300.396
Q9NX74	9	1	53.7813	0.160357	0.277648	1.58777	0.264249	6D	CBD	55848.8	tRNA-dihydrouridine(20) synthase [NAD(P)+]-like OS=Homo sapiens OX=9606 GN=DUS2 PE=1 SV=1	18886.3	15552.9	13496.7	9900.69	5387.27	14902.8
P00338	77	50	465.496	0.160518	0.277648	1.10518	0.264041	6D	CBD	36973.9	L-lactate dehydrogenase A chain OS=Homo sapiens OX=9606 GN=LDHA PE=1 SV=2	348599	332732	343461	282394	300633	344237
O94874	13	3	69.2427	0.160521	0.277648	1.16036	0.264037	CBD	6D	90051.6	E3 UFM1-protein ligase 1 OS=Homo sapiens OX=9606 GN=UFL1 PE=1 SV=2	7351.03	6482.83	7833.35	7872.76	7764.12	9504.9
P38919	11	4	55.7508	0.160567	0.277648	1.188	0.263977	6D	CBD	47156.3	Eukaryotic initiation factor 4A-III OS=Homo sapiens OX=9606 GN=EIF4A3 PE=1 SV=4	14742.6	15890	13582.3	10228.4	13139.1	13850.3
Q9ULZ3	3	1	25.0065	0.160819	0.277815	1.46295	0.263652	6D	CBD	21683.9	Apoptosis-associated speck-like protein containing a CARD OS=Homo sapiens OX=9606 GN=PYCARD PE=1 SV=2	7227.85	12161.9	12130.5	6832.95	5778.93	8933.71
A0A8Q3SIU1	14	2	72.3697	0.161026	0.277906	1.28098	0.263384	6D	CBD	161163	RAS protein activator like 2 OS=Homo sapiens OX=9606 GN=RASAL2 PE=1 SV=1	2722.32	3746.89	2771.35	2154.45	2154.96	2904.25
Q8NBX0	6	1	43.7847	0.1613	0.278112	1.6195	0.263032	6D	CBD	47493.6	Saccharopine dehydrogenase-like oxidoreductase OS=Homo sapiens OX=9606 GN=SCCPDH PE=1 SV=1	3179.04	3482.15	2850.62	1145.15	3454.41	1273.73
B8ZZA1	2	1	13.8022	0.161855	0.278723	Infinity	0.262321	CBD	6D	14366.4	Prothymosin alpha OS=Homo sapiens OX=9606 GN=PTMA PE=1 SV=1	0	0	0	4215.08	39.6598	0
REVERSE561	3	1	15.5588	0.161965	0.278723	1.20762	0.26218	6D	CBD	33466.7	Reversed Sequence 561	3256.93	3255.29	3126.22	2189.32	2522.32	3269.74
P26599	26	8	244.097	0.162451	0.279061	1.06548	0.26156	CBD	6D	59804.2	Polypyrimidine tract-binding protein 1 OS=Homo sapiens OX=9606 GN=PTBP1 PE=1 SV=2	76515	75109.1	71626.5	74838.5	83287.4	79743.9
REVERSE11187	4	1	21.5786	0.162579	0.279061	9.77963	0.261397	CBD	6D	57435.1	Reversed Sequence 11187	116.376	216.22	0	397.986	2447.76	406.922
P39656	16	11	104.338	0.162636	0.279061	1.05288	0.261326	CBD	6D	50972	Dolichyl-diphosphooligosaccharide--protein glycosyltransferase 48 kDa subunit OS=Homo sapiens OX=9606 GN=DDOST PE=1 SV=4	30004.6	30429.5	31175.5	33928.7	31041	31483.8
P45985	6	1	42.8152	0.162784	0.279061	1.35315	0.261138	CBD	6D	44744	Dual specificity mitogen-activated protein kinase kinase 4 OS=Homo sapiens OX=9606 GN=MAP2K4 PE=1 SV=1	47568.4	40623.1	44908.3	52506.7	47894.4	79702.3
Q8TCU6	31	6	174.883	0.163666	0.280306	1.46685	0.260023	CBD	6D	188884	Phosphatidylinositol 3_4_5-trisphosphate-dependent Rac exchanger 1 protein OS=Homo sapiens OX=9606 GN=PREX1 PE=1 SV=3	4108.2	3478	3578.94	3704.66	5336.42	7336.52
P06576	45	23	458.218	0.164636	0.280978	1.16305	0.258808	CBD	6D	56560	ATP synthase subunit beta_ mitochondrial OS=Homo sapiens OX=9606 GN=ATP5F1B PE=1 SV=3	162325	151011	156317	160566	173766	211897
REVERSE392	3	1	17.2284	0.165006	0.280978	391.303	0.258348	CBD	6D	54670.5	Reversed Sequence 392	9.81439	1.95244e-05	25.1948	1023.48	12670.7	5.03552
Q8NE71	8	3	52.1865	0.165089	0.280978	1.41577	0.258244	CBD	6D	96382.1	ATP-binding cassette sub-family F member 1 OS=Homo sapiens OX=9606 GN=ABCF1 PE=1 SV=2	6736.15	6341.72	4798.42	9989.01	9407.99	5911.76
E5RH68	1	1	5.7901	0.165107	0.280978	5.05542	0.258222	CBD	6D	4856.43	Family with sequence similarity 135 member B OS=Homo sapiens OX=9606 GN=FAM135B PE=4 SV=1	3152.3	4818.51	3159.95	38172	14745.9	3352.82
Q9BTF0	8	1	39.728	0.16516	0.280978	1.10883	0.258156	CBD	6D	57003.5	THUMP domain-containing protein 2 OS=Homo sapiens OX=9606 GN=THUMPD2 PE=1 SV=2	56582.5	53039.2	48252.8	55194	56855.3	63007.1
Q9NS98	4	1	31.7328	0.165513	0.280978	1.23892	0.257718	CBD	6D	88012.5	Semaphorin-3G OS=Homo sapiens OX=9606 GN=SEMA3G PE=1 SV=1	3017.71	2930.84	2504.95	2903.27	3373.33	4196.59
A0A3B3ISF6	1	1	3.4326	0.165596	0.280978	Infinity	0.257616	CBD	6D	127403	Kelch domain containing 7B OS=Homo sapiens OX=9606 GN=KLHDC7B PE=1 SV=1	0	0	0	23.0065	1798.08	0
Q6ZN66	3	1	19.7992	0.165784	0.280978	2.321	0.257383	CBD	6D	72940.1	Guanylate-binding protein 6 OS=Homo sapiens OX=9606 GN=GBP6 PE=1 SV=1	201.551	435.767	41.4136	495.881	683.43	396.024
Q8NAP3	8	2	34.0196	0.165798	0.280978	2.87199	0.257366	CBD	6D	136653	Zinc finger and BTB domain-containing protein 38 OS=Homo sapiens OX=9606 GN=ZBTB38 PE=1 SV=2	529.033	189.414	286.619	1816.82	700.126	369.597
A0A0A0MRH0	1	1	5.9617	0.165817	0.280978	1.61121	0.257342	6D	CBD	48911.1	Notchless protein homolog 1 OS=Homo sapiens OX=9606 GN=NLE1 PE=1 SV=1	17236.9	12993	16138.4	8039.11	15734.9	5004.53
Q5TEJ8	4	1	16.8692	0.16606	0.280978	1.27365	0.257043	6D	CBD	72847.1	Protein THEMIS2 OS=Homo sapiens OX=9606 GN=THEMIS2 PE=1 SV=1	2027.83	2297.87	2591.84	2143.61	1378.14	1909.52
A0A8Q3SIC5	4	1	28.9446	0.166152	0.280978	1.54997	0.25693	CBD	6D	23932.3	Myosin light chain 6B OS=Homo sapiens OX=9606 GN=MYL6B PE=1 SV=1	1147.22	2793.77	1065.04	2492.02	2333.24	2933.92
O14908	5	1	29.1924	0.166287	0.280978	1.81116	0.256763	6D	CBD	36163.3	PDZ domain-containing protein GIPC1 OS=Homo sapiens OX=9606 GN=GIPC1 PE=1 SV=2	3593.26	5329.68	4092.22	3782.56	2483.43	920.092
P11055	31	3	165.088	0.166529	0.280978	1.43461	0.256466	CBD	6D	224989	Myosin-3 OS=Homo sapiens OX=9606 GN=MYH3 PE=1 SV=3	7440.82	5911.17	6092.43	6332.74	9772.03	11790.3
A0A9L9PXQ4	8	2	50.8131	0.166917	0.280978	1.42817	0.255991	6D	CBD	50990.6	Lysosomal associated membrane protein 2 OS=Homo sapiens OX=9606 GN=LAMP2 PE=1 SV=1	7730.46	5583.88	9056.19	3769.28	6514.95	5379.54
Q04695	17	1	187.502	0.167539	0.280978	Infinity	0.255233	CBD	6D	48390.9	Keratin_ type I cytoskeletal 17 OS=Homo sapiens OX=9606 GN=KRT17 PE=1 SV=2	0	0	0	13.7618	679.78	0
Q15399	6	1	29.3153	0.167702	0.280978	11.3831	0.255034	CBD	6D	91375.1	Toll-like receptor 1 OS=Homo sapiens OX=9606 GN=TLR1 PE=1 SV=3	59.1512	10.032	37.1236	1056.78	108.353	44.9659
Q9NSI6	9	2	51.1842	0.168381	0.280978	3.43321	0.254211	CBD	6D	265674	Bromodomain and WD repeat-containing protein 1 OS=Homo sapiens OX=9606 GN=BRWD1 PE=1 SV=4	711.728	547.003	629.052	4624.66	1057.02	799.484
Q9H0B3	7	2	35.2635	0.168433	0.280978	1.13561	0.254149	6D	CBD	129461	IQ domain-containing protein N OS=Homo sapiens OX=9606 GN=IQCN PE=1 SV=1	22543.6	20675.7	20678.8	21504.2	16882.8	17880.4
J3KND3	5	1	33.1874	0.168438	0.280978	1.47844	0.254143	6D	CBD	17229.3	Myosin light polypeptide 6 OS=Homo sapiens OX=9606 GN=MYL6 PE=1 SV=1	12783.4	17879.5	18284.9	9971.63	7223.58	15912.5
Q13242	7	3	39.5178	0.168671	0.280978	1.26696	0.253862	6D	CBD	25656.3	Serine/arginine-rich splicing factor 9 OS=Homo sapiens OX=9606 GN=SRSF9 PE=1 SV=1	1311.27	1735.03	1816.73	1091.51	1226.29	1520.53
Q13045	18	5	104.152	0.168717	0.280978	1.15476	0.253807	CBD	6D	146234	Protein flightless-1 homolog OS=Homo sapiens OX=9606 GN=FLII PE=1 SV=2	7305.34	6494.98	6173.85	8769.24	7128.27	7167.84
P61254	8	4	46.7198	0.168761	0.280978	1.12192	0.253754	6D	CBD	17258.2	Large ribosomal subunit protein uL24 OS=Homo sapiens OX=9606 GN=RPL26 PE=1 SV=1	90851.4	90581.1	81473.2	79013.5	85651.4	69669.7
O15254	1	1	5.6992	0.168765	0.280978	2.15199	0.253748	CBD	6D	78370.5	Peroxisomal acyl-coenzyme A oxidase 3 OS=Homo sapiens OX=9606 GN=ACOX3 PE=1 SV=2	259.615	58.0924	243.23	548.199	411.379	247.553
Q86VV8	37	8	191.532	0.168778	0.280978	1.47116	0.253733	CBD	6D	252451	Rotatin OS=Homo sapiens OX=9606 GN=RTTN PE=1 SV=3	8137.91	7752.87	6601.45	15403.1	9855.94	7830.66
Q16671	2	1	8.485	0.168872	0.280978	11.3265	0.25362	CBD	6D	64175.5	Anti-Muellerian hormone type-2 receptor OS=Homo sapiens OX=9606 GN=AMHR2 PE=1 SV=1	1.57211	24.1655	17.6962	324.691	156.136	11.1274
I3L4W9	1	1	4.4638	0.168962	0.280978	2.51961	0.253512	CBD	6D	22421.7	Interleukin 4 receptor (Fragment) OS=Homo sapiens OX=9606 GN=IL4R PE=1 SV=1	165.697	679.535	407.406	1846.54	793.872	515.743
REVERSE955	18	4	96.2161	0.168986	0.280978	1.34685	0.253483	6D	CBD	105310	Reversed Sequence 955	2596.31	1713.98	1687.22	1549.1	1221.73	1682.18
REVERSE11054	1	1	4.1074	0.169075	0.280978	1.38692	0.253376	CBD	6D	39456.1	Reversed Sequence 11054	1786.59	1294.27	1670.09	1572.51	2365.74	2650.95
P78562	8	5	54.5887	0.16909	0.280978	7.57627	0.253359	CBD	6D	87044.4	Phosphate-regulating neutral endopeptidase PHEX OS=Homo sapiens OX=9606 GN=PHEX PE=1 SV=1	2887.73	4500.44	2988.98	54028.7	21771.1	2820.37
Q8TD57	14	1	83.0004	0.169145	0.280978	3.50077	0.253293	CBD	6D	474080	Dynein axonemal heavy chain 3 OS=Homo sapiens OX=9606 GN=DNAH3 PE=1 SV=1	1525.75	2043.38	1611.82	9397.91	7293.9	1445.51
E9PP21	3	1	27.4037	0.169224	0.280978	1.33382	0.253198	CBD	6D	17567.6	Cysteine and glycine-rich protein 1 OS=Homo sapiens OX=9606 GN=CSRP1 PE=1 SV=1	6345.21	6129.4	5478.96	6699.07	10566.3	6681.52
REVERSE16747	2	1	9.0884	0.169512	0.280978	1.46512	0.252852	6D	CBD	39143.3	Reversed Sequence 16747	5279.27	5620.98	5909.48	2171.7	3950.71	5350.88
REVERSE3943	2	1	10.6029	0.169517	0.280978	1.84087	0.252846	CBD	6D	45105.5	Reversed Sequence 3943	36897.8	66096.4	15966.8	94793.5	69979.6	54218.2
Q9C0C2	15	4	77.0022	0.169537	0.280978	1.62189	0.252822	6D	CBD	182822	182 kDa tankyrase-1-binding protein OS=Homo sapiens OX=9606 GN=TNKS1BP1 PE=1 SV=4	2908.07	4225.7	2765	1074.54	2011.17	3017.51
A0A6Q8PGA8	10	5	70.8471	0.169708	0.281002	1.1413	0.252618	CBD	6D	78120.2	Glycine--tRNA ligase OS=Homo sapiens OX=9606 GN=GARS1 PE=1 SV=1	13063	13668.7	12917.7	13762	14114.2	17375.6
O95793	6	2	29.827	0.169972	0.28118	1.80234	0.252303	CBD	6D	63467.5	Double-stranded RNA-binding protein Staufen homolog 1 OS=Homo sapiens OX=9606 GN=STAU1 PE=1 SV=2	903.007	1457.29	1312.11	3470.36	1342.68	1805.89
F8VVL1	1	1	5.9157	0.170839	0.282195	2.04842	0.251275	6D	CBD	18169.6	Density-regulated protein OS=Homo sapiens OX=9606 GN=DENR PE=1 SV=1	190.63	1699.12	1533.41	0	1671.12	0
A0A0D9SFL3	3	2	18.3069	0.170901	0.282195	1.20864	0.251202	CBD	6D	61700	EWS RNA binding protein 1 OS=Homo sapiens OX=9606 GN=EWSR1 PE=1 SV=1	7377.4	8234.29	8803.25	8754.25	8939.7	11814.9
A0A087WVY5	9	1	48.4694	0.17131	0.282611	1.18594	0.250719	CBD	6D	150000	Cilia and flagella associated protein 57 OS=Homo sapiens OX=9606 GN=CFAP57 PE=1 SV=1	4564.06	3661.08	4328.44	4671.09	4477.65	5738.99
Q9H9Y2	4	2	26.178	0.172052	0.283266	1.92819	0.249848	CBD	6D	40225	Ribosome production factor 1 OS=Homo sapiens OX=9606 GN=RPF1 PE=1 SV=2	639.409	677.856	513.254	1747.92	1210.19	571.475
A0A087WSW1	2	1	10.1775	0.172147	0.283266	1.53452	0.249737	6D	CBD	126772	Cilia and flagella associated protein 70 OS=Homo sapiens OX=9606 GN=CFAP70 PE=1 SV=2	676.915	815.596	1177.14	403.806	498.551	837.37
A0A804HJG7	14	2	66.088	0.17218	0.283266	1.66221	0.249698	CBD	6D	165971	Cytoplasmic linker associated protein 2 OS=Homo sapiens OX=9606 GN=CLASP2 PE=1 SV=1	2207.5	2182.42	1985.55	3810	4806.97	1980.44
P61009	3	1	20.4245	0.172457	0.283461	1.13484	0.249375	CBD	6D	20370.5	Signal peptidase complex subunit 3 OS=Homo sapiens OX=9606 GN=SPCS3 PE=1 SV=1	19796.1	17749.5	17206.2	22014.6	18232.4	21887.7
REVERSE11988	3	1	15.5796	0.172662	0.283539	1.29962	0.249136	6D	CBD	177350	Reversed Sequence 11988	17533.8	16756.4	16760.2	9170.25	13404.2	16706.6
P31689	13	5	72.7898	0.173418	0.28452	1.60806	0.248259	CBD	6D	45609.6	DnaJ homolog subfamily A member 1 OS=Homo sapiens OX=9606 GN=DNAJA1 PE=1 SV=2	17657.8	17564.8	17659.9	38982.5	29457.1	16599
P09429	28	10	155.873	0.174004	0.285221	1.57007	0.247583	6D	CBD	25064.9	High mobility group protein B1 OS=Homo sapiens OX=9606 GN=HMGB1 PE=1 SV=3	79544.4	144492	143470	81436.2	99558.2	53076.2
Q9NXE4-5	3	1	15.3627	0.174256	0.285372	2.43356	0.247294	6D	CBD	49251.3	Isoform 5 of Sphingomyelin phosphodiesterase 4 OS=Homo sapiens OX=9606 GN=SMPD4	1328.83	2581.28	3023.35	122.106	501.307	2225.7
Q8NDH3	3	2	16.796	0.174853	0.286088	1.24467	0.24661	CBD	6D	56773.4	Probable aminopeptidase NPEPL1 OS=Homo sapiens OX=9606 GN=NPEPL1 PE=1 SV=3	6138.58	5289.97	4982.37	8200.2	5573.98	6651.95
Q8TBY8	3	1	15.0758	0.175259	0.286493	16.5339	0.246146	CBD	6D	119034	Polyamine-modulated factor 1-binding protein 1 OS=Homo sapiens OX=9606 GN=PMFBP1 PE=1 SV=3	5260.24	2735.09	1735.9	134412	23833.5	2649.41
Q14978-3	13	4	78.5162	0.175624	0.286827	1.19514	0.245732	6D	CBD	73745.4	Isoform 3 of Nucleolar and coiled-body phosphoprotein 1 OS=Homo sapiens OX=9606 GN=NOLC1	13904.3	13957.3	12841.9	11706.2	13283.2	9068.2
Q96EK2	3	1	15.9863	0.176193	0.287004	1.15904	0.245087	6D	CBD	58025	PHD finger protein 21B OS=Homo sapiens OX=9606 GN=PHF21B PE=1 SV=1	5104.25	4733.43	4678.31	4041.35	4895.09	3587.76
Q14D04	2	1	11.4129	0.176228	0.287004	1.23598	0.245047	6D	CBD	95543.9	Ventricular zone-expressed PH domain-containing protein homolog 1 OS=Homo sapiens OX=9606 GN=VEPH1 PE=1 SV=1	119610	171275	165033	120099	133940	114834
Q495T6	4	1	20.1156	0.17631	0.287004	1.62912	0.244955	CBD	6D	90051.3	Membrane metallo-endopeptidase-like 1 OS=Homo sapiens OX=9606 GN=MMEL1 PE=2 SV=2	0	523.092	0	526.306	178.76	147.114
Q9UPX8	11	1	57.122	0.176372	0.287004	1.46897	0.244885	CBD	6D	202345	SH3 and multiple ankyrin repeat domains protein 2 OS=Homo sapiens OX=9606 GN=SHANK2 PE=1 SV=4	13626.7	10944.9	12864.4	11785.9	22587	20619.5
Q9UN86	6	2	34.9656	0.17658	0.287082	1.29004	0.244651	6D	CBD	54178.3	Ras GTPase-activating protein-binding protein 2 OS=Homo sapiens OX=9606 GN=G3BP2 PE=1 SV=2	11255.7	11592.9	13598.3	8148.83	12561.9	7541.7
REVERSE1288	6	1	26.2206	0.177054	0.287452	1.06152	0.244117	CBD	6D	120073	Reversed Sequence 1288	139120	146578	156164	161334	153402	154310
A0A0A0MQR2	5	1	26.859	0.177168	0.287452	1.41887	0.243989	6D	CBD	38273.1	Replication termination factor 2 OS=Homo sapiens OX=9606 GN=RTF2 PE=1 SV=1	1184.77	1517.68	1564.14	699.611	833.585	1473.83
A0A0C4DFP8	5	2	25.5741	0.177306	0.287452	1.85028	0.243835	6D	CBD	112641	Meckelin OS=Homo sapiens OX=9606 GN=TMEM67 PE=1 SV=1	707.921	517.172	1079.48	208.804	270.766	765.953
A0A7P0T7Z2	7	3	39.9883	0.177448	0.287452	1.25024	0.243676	CBD	6D	204419	ADP ribosylation factor guanine nucleotide exchange factor 2 OS=Homo sapiens OX=9606 GN=ARFGEF2 PE=1 SV=1	7018.77	4725.04	6668.54	7561.37	8660.54	6797.96
Q9P273	12	6	58.7556	0.178525	0.287608	1.27165	0.242477	CBD	6D	305285	Teneurin-3 OS=Homo sapiens OX=9606 GN=TENM3 PE=1 SV=3	26664.8	19004.1	22034.3	31854	31410.5	22830.5
O95398	4	2	16.4227	0.178687	0.287608	2.81058	0.242297	CBD	6D	104835	Rap guanine nucleotide exchange factor 3 OS=Homo sapiens OX=9606 GN=RAPGEF3 PE=1 SV=6	2325.71	2072.91	3128.92	2866.68	14088.6	4201.48
Q9UKZ4	4	1	20.7394	0.178802	0.287608	1.3506	0.24217	CBD	6D	309859	Teneurin-1 OS=Homo sapiens OX=9606 GN=TENM1 PE=1 SV=2	9702.29	7642.33	8128.03	8814.98	10554.2	15034.3
Q9UNM6	13	4	90.2409	0.178842	0.287608	1.13512	0.242127	6D	CBD	43230.7	26S proteasome non-ATPase regulatory subunit 13 OS=Homo sapiens OX=9606 GN=PSMD13 PE=1 SV=2	17566.1	18435.2	19333.8	13882	17472.4	17393.8
F5H0I3	6	1	34.3037	0.178862	0.287608	1.72944	0.242104	6D	CBD	80248.5	SRY-box transcription factor 5 OS=Homo sapiens OX=9606 GN=SOX5 PE=1 SV=1	3854.76	3829.98	3031.39	1347.8	844.66	4003.86
C9J1J0	2	1	10.5689	0.178898	0.287608	1.97262	0.242065	6D	CBD	39429.5	adenylate cyclase OS=Homo sapiens OX=9606 GN=ADCY1 PE=1 SV=1	493.365	262.583	606.782	234.156	95.3457	361.32
REVERSE6946	5	1	32.1037	0.17894	0.287608	1.10872	0.242017	6D	CBD	158069	Reversed Sequence 6946	4735.67	4476.14	4480.4	4464.18	3626.74	4258.58
Q13435	5	2	26.0742	0.178966	0.287608	1.39278	0.241989	6D	CBD	100342	Splicing factor 3B subunit 2 OS=Homo sapiens OX=9606 GN=SF3B2 PE=1 SV=2	1436.76	1419.97	1294.03	598.231	1239.47	1142.49
REVERSE950	2	1	10.0805	0.179033	0.287608	3.5449	0.241915	CBD	6D	37611.1	Reversed Sequence 950	1876.44	117.873	229.538	1638.28	779.686	5465.34
Q9UBE0	7	2	45.2211	0.179146	0.287608	2.21063	0.24179	CBD	6D	38906.1	SUMO-activating enzyme subunit 1 OS=Homo sapiens OX=9606 GN=SAE1 PE=1 SV=1	899.291	2397.96	564.637	4024.75	3172.49	1339.95
Q92576	11	4	53.0656	0.179399	0.287757	1.24137	0.241511	CBD	6D	231706	PHD finger protein 3 OS=Homo sapiens OX=9606 GN=PHF3 PE=1 SV=3	7713.48	7224.3	6023.53	10485.4	7315.98	8219.36
E7ETY2	12	3	58.5447	0.179662	0.287772	4.08057	0.241223	CBD	6D	152532	Treacle ribosome biogenesis factor 1 OS=Homo sapiens OX=9606 GN=TCOF1 PE=1 SV=1	2199.57	2427	2221.81	7515.49	18433.2	1996.65
Q16204	3	1	17.2098	0.179729	0.287772	3.33303	0.241149	6D	CBD	53462.1	Coiled-coil domain-containing protein 6 OS=Homo sapiens OX=9606 GN=CCDC6 PE=1 SV=2	296.607	1261.51	844.733	136.87	570.207	13.8443
P62873	7	2	62.4308	0.180955	0.28933	1.34971	0.23981	6D	CBD	38175.4	Guanine nucleotide-binding protein G(I)/G(S)/G(T) subunit beta-1 OS=Homo sapiens OX=9606 GN=GNB1 PE=1 SV=3	3489.26	3082.37	3084.54	1704.21	2038.84	3411.22
Q9Y5S9	4	1	31.4933	0.181615	0.28933	1.11763	0.239095	CBD	6D	19946.1	RNA-binding protein 8A OS=Homo sapiens OX=9606 GN=RBM8A PE=1 SV=1	37926.7	38462.2	38304.1	39499.7	48523.7	40161.4
Q96HP0	9	3	44.2738	0.181696	0.28933	1.18688	0.239008	CBD	6D	231440	Dedicator of cytokinesis protein 6 OS=Homo sapiens OX=9606 GN=DOCK6 PE=1 SV=3	12163.1	13282.6	12566.9	18086.8	13463.1	13566.5
P98187	4	1	18.977	0.181734	0.28933	1.24865	0.238967	6D	CBD	60679.1	Cytochrome P450 4F8 OS=Homo sapiens OX=9606 GN=CYP4F8 PE=1 SV=1	2342.73	3552.27	2654.37	2118.99	2390.04	2337.89
Q86XA9	21	3	113.351	0.18187	0.28933	1.4922	0.23882	6D	CBD	225312	HEAT repeat-containing protein 5A OS=Homo sapiens OX=9606 GN=HEATR5A PE=1 SV=2	294.755	292.155	379.949	157.028	142.337	348.577
O75794	5	3	24.2385	0.182004	0.28933	1.22739	0.238676	6D	CBD	39591.1	Translation initiation factor eIF2 assembly protein OS=Homo sapiens OX=9606 GN=CDC123 PE=1 SV=1	436.573	499.384	441.94	299.223	356.472	466.927
Q9C0I3	9	1	60.5647	0.182175	0.28933	4.74574	0.238491	6D	CBD	100309	Serine-rich coiled-coil domain-containing protein 1 OS=Homo sapiens OX=9606 GN=CCSER1 PE=1 SV=2	300.191	168.468	426.392	74.1322	0	114.469
Q9UJW3	3	1	14.5391	0.182711	0.28933	1.37718	0.237916	6D	CBD	44552.4	DNA (cytosine-5)-methyltransferase 3-like OS=Homo sapiens OX=9606 GN=DNMT3L PE=1 SV=3	3783.27	4017.85	5419.27	3067.67	2284.57	4247.34
Q15056	8	2	61.1412	0.182828	0.28933	1.2024	0.237791	6D	CBD	27442.1	Eukaryotic translation initiation factor 4H OS=Homo sapiens OX=9606 GN=EIF4H PE=1 SV=5	6932.49	8389.34	7420.46	5462.98	5765.32	7685.72
REVERSE13485	6	3	38.7953	0.182902	0.28933	1.64018	0.237712	CBD	6D	73478.8	Reversed Sequence 13485	3508.66	3387.55	2279.63	7616.24	3981.79	3451.96
Q6KCM7	4	1	21.1416	0.182938	0.28933	7.19239	0.237673	CBD	6D	53005.2	Mitochondrial adenyl nucleotide antiporter SLC25A25 OS=Homo sapiens OX=9606 GN=SLC25A25 PE=1 SV=1	1409.65	1590.65	524.473	13628.3	10892.7	830.546
P10809	54	29	597.854	0.182978	0.28933	1.07617	0.237631	CBD	6D	61225.9	60 kDa heat shock protein_ mitochondrial OS=Homo sapiens OX=9606 GN=HSPD1 PE=1 SV=2	312387	317493	317004	330281	369461	319262
A0A8I5KTB8	6	2	28.9825	0.182989	0.28933	1.83757	0.237619	6D	CBD	127773	NIMA related kinase 10 OS=Homo sapiens OX=9606 GN=NEK10 PE=1 SV=1	601.296	512.209	461.058	125.068	84.4669	647.336
A0A7P0T8F3	6	2	38.9331	0.183113	0.28933	1.92337	0.237486	CBD	6D	185268	Alsin Rho guanine nucleotide exchange factor ALS2 OS=Homo sapiens OX=9606 GN=ALS2 PE=1 SV=1	1067.25	845.989	833.011	1014.89	2995.78	1271.39
Q5H9R7	18	6	99.3795	0.183204	0.28933	1.12675	0.23739	6D	CBD	98638.7	Serine/threonine-protein phosphatase 6 regulatory subunit 3 OS=Homo sapiens OX=9606 GN=PPP6R3 PE=1 SV=2	5857.88	6160.28	6518.99	5696.03	4758.43	5997.4
Q9Y696	10	3	72.2686	0.183281	0.28933	1.28478	0.237307	6D	CBD	29000.3	Chloride intracellular channel protein 4 OS=Homo sapiens OX=9606 GN=CLIC4 PE=1 SV=4	4510.75	5016.34	4026.48	2955.64	4691.44	2902.22
Q2KHM9	7	3	40.9911	0.183612	0.289521	1.06592	0.236955	CBD	6D	110319	Protein moonraker OS=Homo sapiens OX=9606 GN=KIAA0753 PE=1 SV=3	10850.8	11153.9	10380.1	12182.9	11481	10855.7
A8MU27	5	1	43.1295	0.183805	0.289521	1.15879	0.236749	6D	CBD	17127.6	Small ubiquitin like modifier 3 OS=Homo sapiens OX=9606 GN=SUMO3 PE=1 SV=1	28555	28419.3	29274.2	25833.3	20382.8	28213.6
P30419	10	2	54.8476	0.184009	0.289521	3.80493	0.236534	CBD	6D	57148.5	Glycylpeptide N-tetradecanoyltransferase 1 OS=Homo sapiens OX=9606 GN=NMT1 PE=1 SV=2	208.242	508.053	411.949	2919.96	1015.32	357.602
Q7Z3U7	4	1	22.0219	0.184048	0.289521	2.54631	0.236492	6D	CBD	192469	Protein MON2 homolog OS=Homo sapiens OX=9606 GN=MON2 PE=1 SV=3	692.616	3121.13	1957.73	26.2225	2240.38	0
P49915	22	7	134.736	0.184689	0.289992	1.10261	0.235815	6D	CBD	77456.9	GMP synthase [glutamine-hydrolyzing] OS=Homo sapiens OX=9606 GN=GMPS PE=1 SV=1	28155.4	28101.5	28806.1	26965.3	27578.4	22603.3
A2RRP1	23	3	138.024	0.184824	0.289992	2.16795	0.235673	CBD	6D	271879	NBAS subunit of NRZ tethering complex OS=Homo sapiens OX=9606 GN=NBAS PE=1 SV=2	1740.58	2074.61	1178.41	3311.44	5922.29	1592.13
Q5VTR2	5	1	28.5259	0.184832	0.289992	1.9665	0.235664	6D	CBD	114290	E3 ubiquitin-protein ligase BRE1A OS=Homo sapiens OX=9606 GN=RNF20 PE=1 SV=2	167.207	272.722	101.738	52.9268	164.607	57.9131
P30085	7	3	52.6477	0.184999	0.29	1.17635	0.235489	CBD	6D	22450.5	UMP-CMP kinase OS=Homo sapiens OX=9606 GN=CMPK1 PE=1 SV=3	9813.76	10833.9	11029	12971	10336.6	13955.3
REVERSE13848	5	2	29.0305	0.185445	0.290014	1.23579	0.23502	CBD	6D	109404	Reversed Sequence 13848	689.705	838.118	887.405	1196.53	950.158	838.037
Q8NEL0	3	1	18.5503	0.185508	0.290014	1.28498	0.234954	6D	CBD	38342	Coiled-coil domain-containing protein 54 OS=Homo sapiens OX=9606 GN=CCDC54 PE=1 SV=2	5249.46	4759.62	4217.72	2818.76	3412.17	4840.67
Q8TE57	3	1	14.3369	0.185532	0.290014	1.32971	0.234929	6D	CBD	140367	A disintegrin and metalloproteinase with thrombospondin motifs 16 OS=Homo sapiens OX=9606 GN=ADAMTS16 PE=2 SV=3	9889.15	9716.61	10008.5	5145.15	6729.62	10396.5
Q13164	2	1	8.7278	0.185654	0.290014	1.73446	0.234801	CBD	6D	88842.8	Mitogen-activated protein kinase 7 OS=Homo sapiens OX=9606 GN=MAPK7 PE=1 SV=2	5343.59	3076.77	3868.55	8578.81	3827.96	8907.81
Q9BVG8	4	1	17.3567	0.186879	0.290984	1.22841	0.233526	6D	CBD	93459.4	Kinesin-like protein KIFC3 OS=Homo sapiens OX=9606 GN=KIFC3 PE=1 SV=4	44753.3	43362	37008.2	26921.5	33660.9	41276
A0A8I5KVU2	11	1	61.7959	0.186911	0.290984	1.33931	0.233493	CBD	6D	191436	La ribonucleoprotein 4B OS=Homo sapiens OX=9606 GN=LARP4B PE=1 SV=1	2376.07	2117.42	2765.62	4155.27	2436.39	3130.54
O00410	18	4	105.45	0.186971	0.290984	1.74693	0.233431	CBD	6D	125113	Importin-5 OS=Homo sapiens OX=9606 GN=IPO5 PE=1 SV=4	32591.1	23090	24913.7	32068.6	32679.1	76046
O94826	16	1	94.2024	0.187032	0.290984	1.92626	0.233368	6D	CBD	68139.3	Mitochondrial import receptor subunit TOM70 OS=Homo sapiens OX=9606 GN=TOMM70 PE=1 SV=1	801.524	880.428	1358.02	160.798	568.704	848.667
O75390	14	7	85.1496	0.187235	0.290984	1.06914	0.233158	CBD	6D	51940.7	Citrate synthase_ mitochondrial OS=Homo sapiens OX=9606 GN=CS PE=1 SV=2	50408.1	50225.4	50225.5	57416.7	54033.8	49838.5
Q5LJA5	1	1	6.1761	0.187344	0.290984	4.81703	0.233046	6D	CBD	40879.4	Ubiquitin carboxyl-terminal hydrolase OS=Homo sapiens OX=9606 GN=UCHL5 PE=1 SV=1	335.354	652.25	421.987	156.9	135.726	0
P54098	22	4	116.937	0.187409	0.290984	1.27216	0.232978	CBD	6D	140703	DNA polymerase subunit gamma-1 OS=Homo sapiens OX=9606 GN=POLG PE=1 SV=1	11003	7474.22	7702.64	12305.4	11882.2	9117.33
Q15811	21	3	105.338	0.188372	0.291919	1.24337	0.231989	CBD	6D	196277	Intersectin-1 OS=Homo sapiens OX=9606 GN=ITSN1 PE=1 SV=3	15165	12660.3	14450.6	13853.8	17886.1	20824.7
P00441	12	9	62.0666	0.188419	0.291919	1.15186	0.231941	CBD	6D	16163.9	Superoxide dismutase [Cu-Zn] OS=Homo sapiens OX=9606 GN=SOD1 PE=1 SV=2	128485	101986	120927	120663	137078	147022
J3KN34	3	1	15.0613	0.1885	0.291919	2.07979	0.231858	6D	CBD	96402.6	Tyrosine-protein phosphatase non-receptor type OS=Homo sapiens OX=9606 GN=PTPN3 PE=1 SV=2	1490.52	1201.4	941.684	338.074	89.5058	1319.53
H7C231	15	2	109.212	0.188849	0.292208	1.52644	0.231501	6D	CBD	191647	BCL6 corepressor OS=Homo sapiens OX=9606 GN=BCOR PE=1 SV=3	4585.24	5501.88	4931.58	1608.76	3580.81	4649.49
P08574	2	1	10.5172	0.189595	0.292871	1.16621	0.230743	CBD	6D	35764.2	Cytochrome c1_ heme protein_ mitochondrial OS=Homo sapiens OX=9606 GN=CYC1 PE=1 SV=3	14015.9	14936.4	16553.2	20093.7	15170.2	17805
Q8N6H7-2	12	2	66.5174	0.189604	0.292871	1.21288	0.230734	CBD	6D	44599.7	Isoform 2 of ADP-ribosylation factor GTPase-activating protein 2 OS=Homo sapiens OX=9606 GN=ARFGAP2	16246.9	12987.3	12195.9	17007.1	19064.5	14177.9
A0A0A0MS57	4	1	29.0587	0.189773	0.29288	1.60027	0.230563	CBD	6D	78489.1	Membrane spanning 4-domains A14 OS=Homo sapiens OX=9606 GN=MS4A14 PE=1 SV=1	26698.9	12959.6	15134.3	38639.3	18915.1	30128.9
Q6NUP7	14	2	83.0875	0.189994	0.292969	2.04019	0.230339	CBD	6D	100536	Serine/threonine-protein phosphatase 4 regulatory subunit 4 OS=Homo sapiens OX=9606 GN=PPP4R4 PE=1 SV=1	158.023	392.227	127.675	260.289	757.866	364.937
A0A1B0GUH0	9	2	51.8332	0.190414	0.293034	1.19622	0.229916	CBD	6D	159885	RP1 axonemal microtubule associated OS=Homo sapiens OX=9606 GN=RP1 PE=1 SV=1	3393.93	3024.68	2562.14	3947.45	3043.09	3752.4
Q8WW12	4	3	36.8937	0.190479	0.293034	1.16381	0.22985	6D	CBD	18924.9	PEST proteolytic signal-containing nuclear protein OS=Homo sapiens OX=9606 GN=PCNP PE=1 SV=2	6594.71	5987.18	5023.56	4572.15	5148.2	5407.07
I3L1D2	1	1	7.8417	0.190526	0.293034	1.25836	0.229803	CBD	6D	6592.96	Mannose-P-dolichol utilization defect 1 OS=Homo sapiens OX=9606 GN=MPDU1 PE=1 SV=1	4799.82	4540.13	5311.33	6526.93	7208.97	4700.73
P61981	18	4	182.991	0.191002	0.293326	1.48671	0.229325	6D	CBD	28473.7	14-3-3 protein gamma OS=Homo sapiens OX=9606 GN=YWHAG PE=1 SV=2	6659.45	9941.43	11020.2	7761.49	3863.12	6954.08
REVERSE4442	4	1	23.6842	0.191042	0.293326	2.93094	0.229284	CBD	6D	56906.9	Reversed Sequence 4442	297.82	360.556	29.0613	330.532	1145.14	539.168
Q86UE4	7	1	40.9216	0.191706	0.293772	1.13382	0.22862	CBD	6D	63894.1	Protein LYRIC OS=Homo sapiens OX=9606 GN=MTDH PE=1 SV=2	9528.22	9119.39	8335.33	8970.74	11317.4	10305.6
Q93009	26	3	147.671	0.191707	0.293772	1.18603	0.228619	CBD	6D	129386	Ubiquitin carboxyl-terminal hydrolase 7 OS=Homo sapiens OX=9606 GN=USP7 PE=1 SV=2	3010.65	3372.25	2985.91	3170.94	3542.76	4398.02
Q8WYP5	17	4	86.7924	0.191824	0.293772	2.38242	0.228503	CBD	6D	254381	Protein ELYS OS=Homo sapiens OX=9606 GN=AHCTF1 PE=1 SV=3	5127.09	5607.22	4655.19	14320.8	18059.1	4284.32
Q14191	13	2	72.9021	0.192439	0.294462	4.22668	0.227892	CBD	6D	164514	Bifunctional 3'-5' exonuclease/ATP-dependent helicase WRN OS=Homo sapiens OX=9606 GN=WRN PE=1 SV=2	1018.72	87.3082	137.147	4005.69	830.11	418.719
Q15424	5	2	26.6412	0.192674	0.294571	1.5112	0.227659	6D	CBD	103098	Scaffold attachment factor B1 OS=Homo sapiens OX=9606 GN=SAFB PE=1 SV=4	3380.2	2369.92	2406.98	1399.58	2889	1109.19
Q8NHM5	3	2	15.0381	0.193224	0.29508	1.38564	0.227116	CBD	6D	155067	Lysine-specific demethylase 2B OS=Homo sapiens OX=9606 GN=KDM2B PE=1 SV=1	10695.9	16843.7	9108.58	14334.7	15193.9	21252.7
Q9NQ29	7	1	40.6239	0.193442	0.29508	1.41007	0.226901	6D	CBD	44127.2	Putative RNA-binding protein Luc7-like 1 OS=Homo sapiens OX=9606 GN=LUC7L PE=1 SV=1	5005.81	7844.78	5595.19	4191.18	3058.32	5831.98
P41091	16	7	108.615	0.1935	0.29508	1.11764	0.226844	6D	CBD	51679.8	Eukaryotic translation initiation factor 2 subunit 3 OS=Homo sapiens OX=9606 GN=EIF2S3 PE=1 SV=3	14030.5	16787.6	15955.8	13018.3	13608.9	15223.5
Q14847	9	7	62.9234	0.193669	0.295087	1.18732	0.226678	CBD	6D	30116.4	LIM and SH3 domain protein 1 OS=Homo sapiens OX=9606 GN=LASP1 PE=1 SV=2	39919.9	43866.6	41862.3	51146.1	57321.3	40717.8
P40429	25	12	149.353	0.193957	0.295275	1.25079	0.226396	6D	CBD	23634.3	Large ribosomal subunit protein uL13 OS=Homo sapiens OX=9606 GN=RPL13A PE=1 SV=2	65194.9	60551	64618.9	52980.7	62452	36762.5
D3YTD1	2	1	10.5311	0.194767	0.296007	12.099	0.225604	CBD	6D	34126.8	Tetraspanin 32 OS=Homo sapiens OX=9606 GN=TSPAN32 PE=1 SV=1	468.079	632.97	254.02	11482.1	4623.81	289.045
O43396	8	3	46.4212	0.194974	0.296007	1.27748	0.225403	6D	CBD	32650.6	Thioredoxin-like protein 1 OS=Homo sapiens OX=9606 GN=TXNL1 PE=1 SV=3	1066.35	1142.42	993.898	668.298	697.516	1141.2
Q96T58	19	5	96.9812	0.195032	0.296007	5.04385	0.225347	CBD	6D	403275	Msx2-interacting protein OS=Homo sapiens OX=9606 GN=SPEN PE=1 SV=1	6142.09	6921.85	7141	40615.5	56459.2	4835.84
C9JCL9	2	2	9.9701	0.195161	0.296007	1.96649	0.225221	6D	CBD	19108.7	THO complex subunit 5 (Fragment) OS=Homo sapiens OX=9606 GN=THOC5 PE=1 SV=1	3682.77	3255.68	3116.88	371.304	2126.77	2615.27
K7ER43	1	1	5.0854	0.195263	0.296007	5.95627	0.225123	CBD	6D	60834.4	Zinc finger protein 426 OS=Homo sapiens OX=9606 GN=ZNF426 PE=1 SV=1	50.9736	153.392	0	83.8753	375.743	757.639
P40818-2	6	1	50.1613	0.196249	0.296117	2.99226	0.224169	6D	CBD	115993	Isoform 2 of Ubiquitin carboxyl-terminal hydrolase 8 OS=Homo sapiens OX=9606 GN=USP8	654.286	2226.52	1752.69	0	1487.75	60.7453
Q08380	3	2	14.0292	0.196393	0.296117	1.64584	0.22403	6D	CBD	66243.5	Galectin-3-binding protein OS=Homo sapiens OX=9606 GN=LGALS3BP PE=1 SV=1	403.46	275.737	294.752	86.8532	336.311	168.601
Q8NE09	12	5	55.0212	0.196413	0.296117	2.87321	0.224012	CBD	6D	148361	Regulator of G-protein signaling 22 OS=Homo sapiens OX=9606 GN=RGS22 PE=1 SV=3	1786.65	2021.13	1785.52	7276.67	7328.87	1465.17
Q9NVA2-2	7	1	52.6505	0.196776	0.296117	1.0688	0.223663	6D	CBD	51108.2	Isoform 2 of Septin-11 OS=Homo sapiens OX=9606 GN=SEPTIN11	368.574	357.378	373.57	370.23	320.593	337.921
REVERSE13908	9	2	58.0133	0.19697	0.296117	1.29901	0.223477	CBD	6D	110414	Reversed Sequence 13908	3293.67	2969.42	3511.78	4861.53	3075.19	4760.97
P63104	29	7	329.426	0.19725	0.296117	1.30926	0.223209	6D	CBD	27916.2	14-3-3 protein zeta/delta OS=Homo sapiens OX=9606 GN=YWHAZ PE=1 SV=1	68954.8	99261.9	97289.2	81262.8	51946.4	69581.4
P61020	8	1	59.1836	0.197313	0.296117	1.14067	0.223149	6D	CBD	23935	Ras-related protein Rab-5B OS=Homo sapiens OX=9606 GN=RAB5B PE=1 SV=1	3091.56	2623.54	3091.48	2561.04	2875.9	2283.58
P30101	25	17	222.743	0.197405	0.296117	1.08354	0.223061	CBD	6D	57181.6	Protein disulfide-isomerase A3 OS=Homo sapiens OX=9606 GN=PDIA3 PE=1 SV=4	137211	123548	128894	140560	130728	150914
Q9Y4G8	9	1	51.7395	0.197705	0.296117	5.4666	0.222775	CBD	6D	168273	Rap guanine nucleotide exchange factor 2 OS=Homo sapiens OX=9606 GN=RAPGEF2 PE=1 SV=1	351.964	234.479	0	495.085	1649.48	1061.28
P12036	4	1	20.4597	0.19774	0.296117	2.20333	0.222742	6D	CBD	112707	Neurofilament heavy polypeptide OS=Homo sapiens OX=9606 GN=NEFH PE=1 SV=4	11045.2	6821.03	8283.44	5306.54	5941.01	620.69
P51530	22	2	127.862	0.197803	0.296117	9.28054	0.222682	CBD	6D	122126	DNA replication ATP-dependent helicase/nuclease DNA2 OS=Homo sapiens OX=9606 GN=DNA2 PE=1 SV=3	705.95	1027.46	741.715	10545.7	11910.7	514.14
P36542	8	3	47.3075	0.198267	0.296117	1.08499	0.222241	CBD	6D	33053.1	ATP synthase subunit gamma_ mitochondrial OS=Homo sapiens OX=9606 GN=ATP5F1C PE=1 SV=1	29642	30137.4	27696.9	29995.1	30369	34546.4
A6NJL1	4	1	19.186	0.198278	0.296117	11.3443	0.222231	CBD	6D	56681.4	Zinc finger and SCAN domain-containing protein 5B OS=Homo sapiens OX=9606 GN=ZSCAN5B PE=1 SV=1	81.2223	101.292	56.9917	2444.81	116.368	155.847
Q9UI17	3	1	10.4587	0.198307	0.296117	2.1095	0.222203	6D	CBD	97210.1	Dimethylglycine dehydrogenase_ mitochondrial OS=Homo sapiens OX=9606 GN=DMGDH PE=1 SV=2	2180.19	2651	2842.75	41.5467	3233.54	362.717
Q86Z02-3	2	1	10.2081	0.198476	0.296117	1.29626	0.222043	6D	CBD	90108.1	Isoform 3 of Homeodomain-interacting protein kinase 1 OS=Homo sapiens OX=9606 GN=HIPK1	2968.59	2537.58	2369.92	1621.74	1677.85	2776.44
P0DME0	9	1	80.7723	0.198562	0.296117	1.12724	0.221962	6D	CBD	34882.4	Protein SETSIP OS=Homo sapiens OX=9606 GN=SETSIP PE=1 SV=1	9862.94	9051.28	9761.52	8436.13	9621	7381.76
Q01105-2	12	3	112.714	0.198562	0.296117	1.12724	0.221962	6D	CBD	32103	Isoform 2 of Protein SET OS=Homo sapiens OX=9606 GN=SET	130476	119739	129135	111601	127276	97653.1
A0A494C028	8	1	55.4795	0.198734	0.296117	1.17847	0.221799	6D	CBD	43542.2	DEK proto-oncogene OS=Homo sapiens OX=9606 GN=DEK PE=1 SV=1	26699.5	25527.5	26934.5	21684.8	18332.7	27155.7
A5A3E0	43	12	259.078	0.198824	0.296117	1.65684	0.221714	6D	CBD	123099	POTE ankyrin domain family member F OS=Homo sapiens OX=9606 GN=POTEF PE=1 SV=2	73283.9	73187.6	67687	40465.8	72842.6	15949.1
O14556	11	2	58.0802	0.198866	0.296117	1.4635	0.221674	CBD	6D	44843.4	Glyceraldehyde-3-phosphate dehydrogenase_ testis-specific OS=Homo sapiens OX=9606 GN=GAPDHS PE=1 SV=2	12391.2	10099.7	8696.58	18254.6	17671.8	9716.49
REVERSE17894	1	1	5.0602	0.198886	0.296117	1.82563	0.221655	6D	CBD	30313.5	Reversed Sequence 17894	1186.35	2497.47	1526.63	466.492	497.393	1890.17
Q9Y2Z0	10	2	57.9806	0.198964	0.296117	1.68701	0.221582	CBD	6D	41309.3	Protein SGT1 homolog OS=Homo sapiens OX=9606 GN=SUGT1 PE=1 SV=3	89.1292	57.915	202.409	228.221	228.96	132.351
Q13751	7	1	32.5143	0.199423	0.296553	1.17953	0.22115	6D	CBD	133451	Laminin subunit beta-3 OS=Homo sapiens OX=9606 GN=LAMB3 PE=1 SV=1	24783.2	20451.3	21988.7	16884.8	17289.4	22817.5
P22897	4	2	18.5571	0.199594	0.296562	1.57645	0.220989	CBD	6D	168977	Macrophage mannose receptor 1 OS=Homo sapiens OX=9606 GN=MRC1 PE=1 SV=1	1298.43	1304.08	1689.66	3210.13	2193.89	1362.38
Q9P1Q0	6	1	45.1819	0.200376	0.297478	3.07388	0.220257	CBD	6D	111616	Vacuolar protein sorting-associated protein 54 OS=Homo sapiens OX=9606 GN=VPS54 PE=1 SV=2	33.5519	285.373	74.5877	117.09	363.944	728.577
Q86X40	5	2	30.096	0.201365	0.298569	1.23378	0.219338	6D	CBD	42653.5	Leucine-rich repeat-containing protein 28 OS=Homo sapiens OX=9606 GN=LRRC28 PE=2 SV=1	1001.6	963.753	1216.16	1057.21	835.731	685.733
Q9ULE3	14	2	93.9946	0.201444	0.298569	1.28969	0.219265	CBD	6D	114765	DENN domain-containing protein 2A OS=Homo sapiens OX=9606 GN=DENND2A PE=1 SV=4	40174	35633.2	37802.1	42826.1	39673.9	64020.7
Q8TC12	5	3	29.4274	0.202046	0.299214	1.11589	0.218709	CBD	6D	35785.5	Retinol dehydrogenase 11 OS=Homo sapiens OX=9606 GN=RDH11 PE=1 SV=2	3268.16	3230.98	2827.74	3387.2	3188.01	3832.53
Q6ZU80	17	5	73.5624	0.202517	0.29945	1.20615	0.218276	CBD	6D	128643	Centrosomal protein of 128 kDa OS=Homo sapiens OX=9606 GN=CEP128 PE=1 SV=2	15965.7	17709.8	18363.2	17093.1	20765.2	24908.4
Q9UBT2	8	3	44.022	0.202547	0.29945	1.23736	0.218248	CBD	6D	71794	SUMO-activating enzyme subunit 2 OS=Homo sapiens OX=9606 GN=UBA2 PE=1 SV=2	3167.69	2540.26	2877.97	3814.64	2768.73	4040.53
O43169	4	3	18.3081	0.202895	0.29945	1.27576	0.217929	6D	CBD	16808.6	Cytochrome b5 type B OS=Homo sapiens OX=9606 GN=CYB5B PE=1 SV=3	4882.27	4985.87	5141.54	5280.08	2828.58	3656.6
Q9UKV3	10	4	50.2433	0.202915	0.29945	1.30258	0.21791	6D	CBD	152261	Apoptotic chromatin condensation inducer in the nucleus OS=Homo sapiens OX=9606 GN=ACIN1 PE=1 SV=2	6405.42	7458.45	8678.8	5939.1	7233.31	4133.71
P30414	6	1	33.9507	0.203069	0.29945	18.5807	0.21777	CBD	6D	166703	NK-tumor recognition protein OS=Homo sapiens OX=9606 GN=NKTR PE=1 SV=2	71.8242	198.864	103.402	1017.09	5851.4	82.3486
Q14667	18	6	108.417	0.203458	0.29945	1.16702	0.217415	6D	CBD	256267	Bridge-like lipid transfer protein family member 2 OS=Homo sapiens OX=9606 GN=BLTP2 PE=1 SV=3	1123.79	909.419	1092.17	796.737	846.867	1034.49
Q99708	6	3	24.8905	0.203559	0.29945	1.83802	0.217323	CBD	6D	103254	DNA endonuclease RBBP8 OS=Homo sapiens OX=9606 GN=RBBP8 PE=1 SV=2	4707.17	5012.14	4299.58	8371.41	13180.3	4215.36
M0R149	2	1	15.8594	0.20373	0.29945	2.35744	0.217167	6D	CBD	19674.7	PML-RARA regulated adaptor molecule 1 (Fragment) OS=Homo sapiens OX=9606 GN=PRAM1 PE=1 SV=1	444.979	326.594	1303.5	217.623	218.062	444.539
P28074	16	5	136.319	0.203985	0.29945	1.16511	0.216935	6D	CBD	28651.4	Proteasome subunit beta type-5 OS=Homo sapiens OX=9606 GN=PSMB5 PE=1 SV=3	41503.3	35727.8	37353.8	27908	38772.1	31667
A6NMQ3	5	3	34.0677	0.204281	0.29945	1.17327	0.216666	CBD	6D	15633.8	Alpha-endosulfine OS=Homo sapiens OX=9606 GN=ENSA PE=1 SV=2	6083.97	7326.43	5390.89	6966.65	8274.65	6817.73
P55795	19	2	195.806	0.204343	0.29945	1.05474	0.216611	6D	CBD	49548.8	Heterogeneous nuclear ribonucleoprotein H2 OS=Homo sapiens OX=9606 GN=HNRNPH2 PE=1 SV=1	11234.7	11483.2	11095.5	10201.8	10436.2	11420.8
Q9NX78	2	1	10.4496	0.204509	0.29945	1.21415	0.21646	6D	CBD	80334.8	Protein O-mannosyl-transferase TMEM260 OS=Homo sapiens OX=9606 GN=TMEM260 PE=1 SV=3	3308.72	3127.24	2549.79	2638.27	2777.54	1985.02
P48449	13	4	88.3604	0.204532	0.29945	1.45825	0.216439	CBD	6D	84506.5	Lanosterol synthase OS=Homo sapiens OX=9606 GN=LSS PE=1 SV=1	5710.36	6331.4	4811	9622.73	9801.91	5150.93
P78371	33	17	282.395	0.204541	0.29945	1.1323	0.216431	6D	CBD	57830.5	T-complex protein 1 subunit beta OS=Homo sapiens OX=9606 GN=CCT2 PE=1 SV=4	87579.8	80204.5	83156	64044.2	72489.7	85087.2
P27815	7	4	34.9455	0.204753	0.299516	1.57848	0.21624	CBD	6D	98770.6	3'_5'-cyclic-AMP phosphodiesterase 4A OS=Homo sapiens OX=9606 GN=PDE4A PE=1 SV=3	2780.17	2422.31	3179.21	3047.59	3405.53	6777.22
P50402	4	2	28.5503	0.205524	0.300244	2.06111	0.215545	CBD	6D	29050.9	Emerin OS=Homo sapiens OX=9606 GN=EMD PE=1 SV=1	1106.48	928.843	1468.3	4265.78	1731.06	1224.51
O00757	11	2	68.2319	0.205585	0.300244	1.11595	0.21549	6D	CBD	37085.4	Fructose-1_6-bisphosphatase isozyme 2 OS=Homo sapiens OX=9606 GN=FBP2 PE=1 SV=2	15968.6	14140.8	14703.1	11959.7	13200.6	14996.1
Q86VH2	15	2	79.0749	0.205849	0.300385	1.10022	0.215254	CBD	6D	161424	Kinesin-like protein KIF27 OS=Homo sapiens OX=9606 GN=KIF27 PE=1 SV=1	7872.66	6429.61	6702.29	7433.9	7657.89	8017.82
P06753-6	13	2	125.871	0.206784	0.301505	1.77543	0.214419	6D	CBD	29036.5	Isoform 6 of Tropomyosin alpha-3 chain OS=Homo sapiens OX=9606 GN=TPM3	6728.33	12127.1	11233.3	12015.6	2617.41	2314.3
P53621	34	7	235.893	0.207109	0.301734	1.12836	0.21413	CBD	6D	139886	Coatomer subunit alpha OS=Homo sapiens OX=9606 GN=COPA PE=1 SV=2	22196.7	22272.5	22371	21451.3	27041.3	26927.4
Q8NB25	19	5	90.4852	0.207417	0.301937	1.68866	0.213857	CBD	6D	133193	Protein FAM184A OS=Homo sapiens OX=9606 GN=FAM184A PE=1 SV=3	3827.88	3001.97	2318.55	8207.44	3509.81	3731.3
O60292	1	1	4.4015	0.207697	0.301988	2.02551	0.21361	CBD	6D	195922	Signal-induced proliferation-associated 1-like protein 3 OS=Homo sapiens OX=9606 GN=SIPA1L3 PE=1 SV=3	405.727	92.9504	332.135	297.866	696.469	688.479
E3W980	5	2	28.7444	0.207789	0.301988	1.31934	0.213528	CBD	6D	118061	Helicase_ POLQ like OS=Homo sapiens OX=9606 GN=HELQ PE=1 SV=1	6278.5	10954.6	10185.9	9973.23	12594.4	13607.5
J3KQJ9	7	2	37.0359	0.208327	0.302525	1.47235	0.213054	CBD	6D	149544	von Willebrand factor D and EGF domains OS=Homo sapiens OX=9606 GN=VWDE PE=1 SV=1	3004.44	3209.06	2695.76	6068.21	4234.47	2814.83
E9PQ57	1	1	6.4793	0.208527	0.302571	1.23958	0.212878	6D	CBD	48744.4	Rae1 protein homolog OS=Homo sapiens OX=9606 GN=RAE1 PE=1 SV=1	6706.75	6505.98	7457.18	4144.55	5521.06	7009.34
O76094	9	1	45.5235	0.209111	0.302952	1.99346	0.212366	CBD	6D	75176.6	Signal recognition particle subunit SRP72 OS=Homo sapiens OX=9606 GN=SRP72 PE=1 SV=3	48.9704	350.709	61.3279	237.875	193.8	487.323
REVERSE11406	2	1	9.7457	0.209241	0.302952	1.4026	0.212253	6D	CBD	77667.5	Reversed Sequence 11406	2541.17	2681.76	2476.39	1929.65	1019.71	2539.98
P20807	4	1	19.7774	0.209296	0.302952	1.46472	0.212204	CBD	6D	95166.2	Calpain-3 OS=Homo sapiens OX=9606 GN=CAPN3 PE=1 SV=2	40992.1	41973.1	43672.7	38663.8	64251.3	82573.2
Q8WWY3	6	2	31.9951	0.210157	0.303873	1.59061	0.211454	6D	CBD	55684.3	U4/U6 small nuclear ribonucleoprotein Prp31 OS=Homo sapiens OX=9606 GN=PRPF31 PE=1 SV=2	923.009	1304.32	748.757	323.275	551.746	996.012
P61224	7	2	52.7745	0.21027	0.303873	1.11021	0.211356	CBD	6D	21052.9	Ras-related protein Rap-1b OS=Homo sapiens OX=9606 GN=RAP1B PE=1 SV=1	16813.5	16908.5	19399.2	18095.6	19278.1	21602
P10599	4	4	31.9404	0.210536	0.304012	1.09808	0.211126	CBD	6D	12022.7	Thioredoxin OS=Homo sapiens OX=9606 GN=TXN PE=1 SV=3	164589	151759	163378	159402	174262	193113
P42166	16	1	106.896	0.210717	0.304028	1.2929	0.21097	6D	CBD	76062.4	Lamina-associated polypeptide 2_ isoform alpha OS=Homo sapiens OX=9606 GN=TMPO PE=1 SV=2	568.823	563.145	500.878	280.101	519.607	463.226
A0A494C128	6	1	30.3344	0.211226	0.304102	1.95349	0.21053	6D	CBD	53506.5	Nucleolar protein 56 OS=Homo sapiens OX=9606 GN=NOP56 PE=1 SV=1	338.947	592.31	207.76	100.032	370.359	112.675
A0A8J8YUB5	21	1	113.425	0.211283	0.304102	1.52452	0.210481	CBD	6D	238996	Ankyrin repeat domain 36C OS=Homo sapiens OX=9606 GN=ANKRD36C PE=1 SV=1	85.7385	219.059	60.0818	186.1	173.991	196.175
P56537	5	1	33.0636	0.211559	0.304102	1.28191	0.210244	CBD	6D	27112.4	Eukaryotic translation initiation factor 6 OS=Homo sapiens OX=9606 GN=EIF6 PE=1 SV=1	23162.2	22312.2	24346.8	24506.1	25726.3	39271.7
Q04837	12	6	100.75	0.211583	0.304102	1.05319	0.210223	6D	CBD	17259.7	Single-stranded DNA-binding protein_ mitochondrial OS=Homo sapiens OX=9606 GN=SSBP1 PE=1 SV=1	62398.8	63976	62356.1	56120.8	59808.8	63269.3
P25786	11	6	75.4636	0.211615	0.304102	1.42545	0.210195	CBD	6D	29840.8	Proteasome subunit alpha type-1 OS=Homo sapiens OX=9606 GN=PSMA1 PE=1 SV=1	8518.07	10730.6	10955.4	11408.1	20490.9	11155.2
REVERSE7311	3	2	22.6052	0.21179	0.30411	4.59496	0.210045	CBD	6D	157139	Reversed Sequence 7311	4053.58	4355.42	4281.61	2865.57	26931.9	28515.3
P41240	6	1	36.0101	0.212163	0.304397	2.02545	0.209726	6D	CBD	51274.7	Tyrosine-protein kinase CSK OS=Homo sapiens OX=9606 GN=CSK PE=1 SV=1	1210.68	1153.24	1354.51	717.147	95.1047	1023.6
P13010	34	18	313.496	0.212413	0.304397	1.05637	0.209512	CBD	6D	83275	X-ray repair cross-complementing protein 5 OS=Homo sapiens OX=9606 GN=XRCC5 PE=1 SV=3	71797.5	66526.8	70144.2	72578.8	70172.3	77469
Q5VYS8	9	1	46.7556	0.212499	0.304397	1.39177	0.209439	CBD	6D	173396	Terminal uridylyltransferase 7 OS=Homo sapiens OX=9606 GN=TUT7 PE=1 SV=1	1057.04	1256.31	903.385	1002.64	1811.22	1663.09
P08237	19	2	130.845	0.213254	0.30496	1.75406	0.208796	6D	CBD	86038.1	ATP-dependent 6-phosphofructokinase_ muscle type OS=Homo sapiens OX=9606 GN=PFKM PE=1 SV=2	2129.54	2477.88	2315.62	1730.05	1845.34	371.478
O60551	11	1	59.2204	0.213706	0.30496	1.40088	0.208413	6D	CBD	57322.5	Glycylpeptide N-tetradecanoyltransferase 2 OS=Homo sapiens OX=9606 GN=NMT2 PE=1 SV=1	418.366	666.798	525.931	248.015	466.453	435.594
A0A8I5KRK1	11	1	68.4063	0.213715	0.30496	1.48307	0.208405	6D	CBD	156128	RAB3 GTPase activating non-catalytic protein subunit 2 OS=Homo sapiens OX=9606 GN=RAB3GAP2 PE=1 SV=1	1368.43	1007.1	1291.02	971.576	417.529	1083.17
Q9NRC6	36	5	187.866	0.213872	0.30496	1.26943	0.208272	CBD	6D	419488	Spectrin beta chain_ non-erythrocytic 5 OS=Homo sapiens OX=9606 GN=SPTBN5 PE=1 SV=2	1029.99	831.532	1508.68	1432.41	1303.27	1542.53
A0A7N4I390	4	1	18.0184	0.213893	0.30496	1.47328	0.208255	6D	CBD	93227.2	NTPase KAP family P-loop domain containing 1 OS=Homo sapiens OX=9606 GN=NKPD1 PE=1 SV=1	526.424	922.893	724.189	343.296	399.194	732.794
A2RU30	2	1	9.1968	0.213911	0.30496	1.78892	0.208239	CBD	6D	60068.8	Protein TESPA1 OS=Homo sapiens OX=9606 GN=TESPA1 PE=1 SV=2	1876.86	1409.92	2387.71	2417.05	2113.92	5620.25
P29375	16	2	83.3913	0.214224	0.305164	1.36134	0.207975	6D	CBD	194947	Lysine-specific demethylase 5A OS=Homo sapiens OX=9606 GN=KDM5A PE=1 SV=3	1845.38	1838.73	1677.86	1820.34	1332.98	785.422
REVERSE69600	2	1	13.0437	0.215249	0.30638	1.81483	0.207114	CBD	6D	15665.4	Reversed Sequence 69600	793.841	1050.66	642.202	2516.55	890.132	1106.27
A0A2R8YD85	9	3	55.7577	0.215488	0.306477	1.28813	0.206915	CBD	6D	253939	Dedicator of cytokinesis 10 OS=Homo sapiens OX=9606 GN=DOCK10 PE=1 SV=1	4982.62	5186.18	5311.92	8352.98	6697.22	4890.96
Q6PI48	9	5	54.7985	0.215693	0.306526	1.21706	0.206744	CBD	6D	74133.1	Aspartate--tRNA ligase_ mitochondrial OS=Homo sapiens OX=9606 GN=DARS2 PE=1 SV=1	89354.7	103823	110853	97551.9	136535	135937
P17516	8	2	44.9969	0.215879	0.306548	1.86756	0.206588	6D	CBD	37466.1	Aldo-keto reductase family 1 member C4 OS=Homo sapiens OX=9606 GN=AKR1C4 PE=1 SV=3	1896.19	1399.61	885.787	240.085	1329.29	669.684
A0A8V8TNJ2	6	3	28.5511	0.21621	0.306713	1.68707	0.206312	CBD	6D	168328	NLR family pyrin domain containing 1 OS=Homo sapiens OX=9606 GN=NLRP1 PE=1 SV=1	921.37	518.006	1349.9	1087.58	2360.58	1257.55
A0A8V8TM60	3	1	18.1495	0.216337	0.306713	1.48779	0.206207	CBD	6D	24967.5	Single-pass membrane protein with coiled-coil domains 2 OS=Homo sapiens OX=9606 GN=SMCO2 PE=1 SV=1	982.041	2709.95	1141.07	2810.67	2457.48	1922.44
A0A804HI04	2	1	14.9912	0.216874	0.306888	1.60077	0.205762	CBD	6D	74157.1	Glutamate receptor OS=Homo sapiens OX=9606 GN=GRIK2 PE=1 SV=1	694.313	597.646	263.076	831.99	1084.37	572.898
F5GWT4	7	1	32.4958	0.216965	0.306888	1.09201	0.205687	CBD	6D	226358	non-specific serine/threonine protein kinase OS=Homo sapiens OX=9606 GN=WNK1 PE=1 SV=1	10396.5	8953.15	10518.5	10691.9	10364.7	11559.7
A0A075B6G3	65	16	371.988	0.216973	0.306888	1.77084	0.20568	CBD	6D	428831	Dystrophin OS=Homo sapiens OX=9606 GN=DMD PE=1 SV=1	11366.4	10257.1	12166.7	13142.1	13019.9	33675.1
A0A7I2V2R3	10	4	118.063	0.218497	0.307871	1.09775	0.204427	6D	CBD	35640	Heterogeneous nuclear ribonucleoprotein A3 OS=Homo sapiens OX=9606 GN=HNRNPA3 PE=1 SV=1	87081.8	72591.3	77087.2	74925.7	67356.5	73395.9
A0A7I2V586	23	9	161.32	0.218521	0.307871	1.11174	0.204407	CBD	6D	82456.4	Aconitate hydratase_ mitochondrial OS=Homo sapiens OX=9606 GN=ACO2 PE=1 SV=1	8150.75	9105.37	8008.34	8689.5	8910.65	10487.3
Q8TEP8	24	4	112.694	0.218756	0.307871	1.10519	0.204215	6D	CBD	281792	Centrosomal protein of 192 kDa OS=Homo sapiens OX=9606 GN=CEP192 PE=1 SV=3	14471	12882.2	12131.5	12674.7	10918.8	12133.2
Q2TB10	3	1	13.0868	0.218764	0.307871	1.18179	0.204208	6D	CBD	76490.5	Zinc finger protein 800 OS=Homo sapiens OX=9606 GN=ZNF800 PE=1 SV=1	12675.5	11584.9	12717.3	8914.98	9318.76	13055.9
P08670	15	2	111.475	0.218784	0.307871	1.59917	0.204192	6D	CBD	53708.8	Vimentin OS=Homo sapiens OX=9606 GN=VIM PE=1 SV=4	1161.07	1084.49	1536.63	369.039	439.396	1556.65
H7C4H2	4	2	21.5275	0.218897	0.307871	1.91547	0.2041	6D	CBD	17616.3	Signal recognition particle receptor subunit beta (Fragment) OS=Homo sapiens OX=9606 GN=SRPRB PE=1 SV=1	517.189	786.514	607.127	62.8684	302.702	632.009
P12883	17	1	79.3959	0.218939	0.307871	2.72808	0.204065	6D	CBD	223896	Myosin-7 OS=Homo sapiens OX=9606 GN=MYH7 PE=1 SV=5	260.115	845.369	907.758	241.135	470.708	26.1277
E7EMK3	3	1	13.5025	0.219217	0.307871	2.45748	0.203839	CBD	6D	53935.9	Flotillin OS=Homo sapiens OX=9606 GN=FLOT2 PE=1 SV=1	264.602	367.876	256.272	312.842	442.094	1429.14
A0A0U1RRL5	2	1	9.7186	0.219366	0.307871	1.76675	0.203718	6D	CBD	67280.7	E74 like ETS transcription factor 1 (Fragment) OS=Homo sapiens OX=9606 GN=ELF1 PE=1 SV=1	638.746	504.714	891.828	137.055	80.9113	934.029
P51572	18	11	108.713	0.219384	0.307871	1.1425	0.203704	6D	CBD	28048.7	B-cell receptor-associated protein 31 OS=Homo sapiens OX=9606 GN=BCAP31 PE=1 SV=3	44540.9	47351	49238.7	36509.9	49044.5	37974
P22626	20	13	188.929	0.219696	0.308069	1.08447	0.20345	6D	CBD	37486.8	Heterogeneous nuclear ribonucleoproteins A2/B1 OS=Homo sapiens OX=9606 GN=HNRNPA2B1 PE=1 SV=2	150559	134924	144357	140275	135770	120316
P48047	5	1	47.3956	0.220235	0.308583	1.80696	0.203014	CBD	6D	23391.4	ATP synthase subunit O_ mitochondrial OS=Homo sapiens OX=9606 GN=ATP5PO PE=1 SV=1	8761	6130.13	7935.96	13587.6	6761.08	20899
P11413	75	44	509.446	0.220424	0.308606	1.09539	0.202861	CBD	6D	59713.1	Glucose-6-phosphate 1-dehydrogenase OS=Homo sapiens OX=9606 GN=G6PD PE=1 SV=4	270017	252109	265642	256881	311456	294577
E9PD53	5	1	23.8874	0.220995	0.308966	1.42649	0.202401	6D	CBD	145140	Structural maintenance of chromosomes protein OS=Homo sapiens OX=9606 GN=SMC4 PE=1 SV=1	3552.81	2932.42	4118.52	1473.82	2177.36	3782.27
Q9H3K2	6	1	30.6293	0.221025	0.308966	1.51666	0.202377	CBD	6D	37376.4	Growth hormone-inducible transmembrane protein OS=Homo sapiens OX=9606 GN=GHITM PE=1 SV=2	137.339	137.144	115.723	190.703	120.784	280.324
Q3ZCV2	5	1	21.8274	0.22153	0.309261	1.96482	0.201972	CBD	6D	47982.3	Ciliary microtubule-associated protein 2 OS=Homo sapiens OX=9606 GN=CIMAP2 PE=2 SV=4	4264.67	4040.6	1353.2	8247	7639.12	3091.06
Q6PCB7	2	1	9.8319	0.22158	0.309261	1.64993	0.201932	CBD	6D	71963.7	Long-chain fatty acid transport protein 1 OS=Homo sapiens OX=9606 GN=SLC27A1 PE=1 SV=1	868.258	2881.04	966.527	3466.9	2545.34	1768.53
P25788	13	6	107.856	0.222237	0.309875	1.07937	0.201407	CBD	6D	28661.4	Proteasome subunit alpha type-3 OS=Homo sapiens OX=9606 GN=PSMA3 PE=1 SV=2	42855.2	40838	39078.9	41457.8	42975.9	48083.2
O75366	6	3	33.1908	0.222366	0.309875	2.01502	0.201305	CBD	6D	92369.5	Advillin OS=Homo sapiens OX=9606 GN=AVIL PE=1 SV=3	3581.7	2338.74	2777.08	9695.59	2595.12	5235.01
O94972	2	1	10.0831	0.222734	0.310148	2.63599	0.201012	CBD	6D	109560	E3 ubiquitin-protein ligase TRIM37 OS=Homo sapiens OX=9606 GN=TRIM37 PE=1 SV=2	1620.13	1511.99	1083.99	7597.71	1717.96	1797.95
A0A2R8Y491	1	1	11.379	0.223304	0.3107	1.56948	0.20056	6D	CBD	51319	Estrogen related receptor beta OS=Homo sapiens OX=9606 GN=ESRRB PE=1 SV=1	368.833	410.596	128.994	8.66155	0	570.143
Q9NZN3	11	2	59.2993	0.223588	0.310854	1.27516	0.200336	6D	CBD	60944.3	EH domain-containing protein 3 OS=Homo sapiens OX=9606 GN=EHD3 PE=1 SV=2	1548.12	1238.72	1156.55	837.533	876.416	1378.51
P00451	30	6	146.326	0.224239	0.310925	1.18802	0.199823	CBD	6D	268493	Coagulation factor VIII OS=Homo sapiens OX=9606 GN=F8 PE=1 SV=1	2508.24	2823.22	2035.69	2537.47	3302.33	2912.49
O95299	11	3	51.8111	0.224309	0.310925	1.34624	0.199768	6D	CBD	41092.8	NADH dehydrogenase [ubiquinone] 1 alpha subcomplex subunit 10_ mitochondrial OS=Homo sapiens OX=9606 GN=NDUFA10 PE=1 SV=1	995.943	1159.56	1151.86	544.618	681.652	1230.46
Q96A49	8	3	40.7665	0.224386	0.310925	1.26775	0.199707	6D	CBD	39990.5	Synapse-associated protein 1 OS=Homo sapiens OX=9606 GN=SYAP1 PE=1 SV=1	1921.56	3022.45	2977.44	2031.55	2013.84	2203.06
Q9Y4L1	38	16	302.552	0.224433	0.310925	1.14451	0.19967	CBD	6D	111564	Hypoxia up-regulated protein 1 OS=Homo sapiens OX=9606 GN=HYOU1 PE=1 SV=1	25473.3	25815.6	25262.8	26480.6	26569.6	34564
Q96NA2	5	1	31.2108	0.224583	0.310925	1.1857	0.199553	CBD	6D	44371.5	Rab-interacting lysosomal protein OS=Homo sapiens OX=9606 GN=RILP PE=1 SV=1	6859.5	5609.79	7580.21	6791.45	8025.76	8955.51
P17987	21	7	180.847	0.224678	0.310925	1.05359	0.199478	CBD	6D	60856.9	T-complex protein 1 subunit alpha OS=Homo sapiens OX=9606 GN=TCP1 PE=1 SV=1	53262.8	51481.1	52523.5	54834.4	52160	58701.1
Q14517	28	3	142.812	0.22518	0.31127	1.37761	0.199086	6D	CBD	509695	Protocadherin Fat 1 OS=Homo sapiens OX=9606 GN=FAT1 PE=1 SV=2	16772.7	16263.5	16632.6	6738.53	12241.8	17074
A0A1B0GUS7	52	3	291.246	0.225631	0.31127	1.24183	0.198734	6D	CBD	488691	Unc-13 homolog B OS=Homo sapiens OX=9606 GN=UNC13B PE=1 SV=1	4286.36	4138.11	3306.31	2351.99	3529.6	3564.77
Q6IQ21	4	2	22.9062	0.225947	0.31127	1.53672	0.198488	6D	CBD	82060.1	Zinc finger protein 770 OS=Homo sapiens OX=9606 GN=ZNF770 PE=1 SV=1	849.906	1607.34	1194.02	441.209	925.965	1008.84
P01833	5	2	24.4087	0.225979	0.31127	1.35595	0.198463	6D	CBD	84481.2	Polymeric immunoglobulin receptor OS=Homo sapiens OX=9606 GN=PIGR PE=1 SV=4	2343.24	2077.36	1645.25	1437.53	982.579	2053.39
P27635	8	3	59.8177	0.22598	0.31127	1.25087	0.198462	6D	CBD	25033.1	Large ribosomal subunit protein uL16 OS=Homo sapiens OX=9606 GN=RPL10 PE=1 SV=5	19694.1	25346	24873.1	13695.4	21688.6	20507.9
H3BMN5	1	1	5.2553	0.226033	0.31127	1.93465	0.198421	CBD	6D	18412.8	Calbindin 2 (Fragment) OS=Homo sapiens OX=9606 GN=CALB2 PE=1 SV=2	480.439	707.502	278.151	1459.41	924.002	452.964
E9PBG4	6	1	29.2022	0.226142	0.31127	1.10119	0.198337	CBD	6D	169976	Adhesion G protein-coupled receptor L3 OS=Homo sapiens OX=9606 GN=ADGRL3 PE=1 SV=1	5835.88	5318.34	6590.85	6312.57	6924.84	6303.26
G3V295	5	3	45.6008	0.226505	0.311523	1.14064	0.198056	CBD	6D	23241.3	Proteasome subunit alpha type OS=Homo sapiens OX=9606 GN=PSMA6 PE=1 SV=1	39753.3	34061.4	34097.2	37300.4	38530.7	47258
Q96HE7	12	4	86.194	0.226673	0.311523	1.11279	0.197926	CBD	6D	55248.1	ERO1-like protein alpha OS=Homo sapiens OX=9606 GN=ERO1A PE=1 SV=2	13577.7	13291.9	12558.7	14436.4	12993.9	16445.3
D6REY1	3	1	13.8879	0.227421	0.312266	2.74414	0.197349	6D	CBD	40466.8	Chitinase 1 OS=Homo sapiens OX=9606 GN=CHIT1 PE=1 SV=1	147.63	141.551	144.856	40.7482	0	117.42
G3V5Z3	10	1	54.5096	0.2277	0.312266	1.33487	0.197135	CBD	6D	82658.1	SMEK homolog 1 OS=Homo sapiens OX=9606 GN=PPP4R3A PE=1 SV=1	3457.42	3401.98	1780.59	4047.58	3314.51	4171.21
P15882	11	1	62.5586	0.22796	0.312266	1.15222	0.196935	6D	CBD	53799.6	N-chimaerin OS=Homo sapiens OX=9606 GN=CHN1 PE=1 SV=3	31574.5	24139.6	29232.7	25682.8	26117.3	21924.7
Q6ZN84	2	1	12.8482	0.228152	0.312266	1.67289	0.196788	6D	CBD	76825	Coiled-coil domain-containing protein 81 OS=Homo sapiens OX=9606 GN=CCDC81 PE=1 SV=2	2176.37	3491.07	1324.69	1800.44	992.418	1386.82
O00507	33	6	190.411	0.228424	0.312266	1.22693	0.19658	CBD	6D	294556	Probable ubiquitin carboxyl-terminal hydrolase FAF-Y OS=Homo sapiens OX=9606 GN=USP9Y PE=2 SV=2	4843.66	5707.69	3389.96	6102.18	5314.51	5688.32
Q00653	3	2	18.306	0.228549	0.312266	1.14964	0.196485	6D	CBD	97433.6	Nuclear factor NF-kappa-B p100 subunit OS=Homo sapiens OX=9606 GN=NFKB2 PE=1 SV=4	3149.58	2781.23	2702.88	2720.53	2070.98	2718.44
Q99518	3	1	19.3618	0.228605	0.312266	1.84723	0.196442	CBD	6D	61591.8	Flavin-containing monooxygenase 2 OS=Homo sapiens OX=9606 GN=FMO2 PE=1 SV=5	9579.12	10920.2	9027	31530.5	12607.6	10403.8
Q9Y3I0	12	2	65.7856	0.228651	0.312266	1.20537	0.196407	CBD	6D	55723.7	RNA-splicing ligase RtcB homolog OS=Homo sapiens OX=9606 GN=RTCB PE=1 SV=1	11711.8	8951.73	13605.8	12445.9	13333.1	15528.2
Q07955	10	3	54.1799	0.228779	0.312266	1.1517	0.196309	6D	CBD	27858.7	Serine/arginine-rich splicing factor 1 OS=Homo sapiens OX=9606 GN=SRSF1 PE=1 SV=2	41051.2	37840	39699.6	38254.3	37092.1	27623.9
Q9ULV8	1	1	4.9871	0.229254	0.312503	1.45703	0.195948	6D	CBD	53482.5	E3 ubiquitin-protein ligase CBL-C OS=Homo sapiens OX=9606 GN=CBLC PE=1 SV=3	5829.86	4245.08	4602.99	2375.32	1999.94	5698.6
REVERSE7473	4	1	27.7091	0.2293	0.312503	24.6725	0.195913	CBD	6D	98638.7	Reversed Sequence 7473	8.28859	14.8913	0.580128	34.8875	546.176	5.15617
P26232	16	3	100.894	0.229933	0.312937	1.88915	0.195433	CBD	6D	106112	Catenin alpha-2 OS=Homo sapiens OX=9606 GN=CTNNA2 PE=1 SV=5	234.01	578.611	654.38	771.818	1483.45	516.119
Q8IZH2	12	2	72.3104	0.229968	0.312937	1.52102	0.195407	6D	CBD	195647	5'-3' exoribonuclease 1 OS=Homo sapiens OX=9606 GN=XRN1 PE=1 SV=1	12698	13493.7	12715	10535.8	11553.3	3490.24
Q7Z7A1	58	11	320.392	0.230509	0.313178	1.147	0.194999	6D	CBD	270027	Centriolin OS=Homo sapiens OX=9606 GN=CNTRL PE=1 SV=2	15090.1	18974.2	17537.1	15664	16334.4	12989.6
A0A7P0T9B9	5	1	26.3048	0.230602	0.313178	1.91251	0.194929	6D	CBD	204795	ADAMTS like 1 (Fragment) OS=Homo sapiens OX=9606 GN=ADAMTSL1 PE=1 SV=1	236.605	250.912	132.032	18.7006	305.245	0
A0A5F9ZI21	1	1	5.0279	0.230856	0.313178	1.6362	0.194738	6D	CBD	127779	Rho guanine nucleotide exchange factor 2 OS=Homo sapiens OX=9606 GN=ARHGEF2 PE=1 SV=1	12626.3	14446.9	10911.2	2549.84	7399.58	13265.6
Q14683	26	5	150.619	0.230948	0.313178	1.48704	0.194669	6D	CBD	143860	Structural maintenance of chromosomes protein 1A OS=Homo sapiens OX=9606 GN=SMC1A PE=1 SV=2	5437.34	7025.11	5000.55	1877.75	4986.44	4879.27
O75891	5	1	27.4187	0.231017	0.313178	1.54966	0.194616	6D	CBD	99684.8	Cytosolic 10-formyltetrahydrofolate dehydrogenase OS=Homo sapiens OX=9606 GN=ALDH1L1 PE=1 SV=2	470.14	254.437	453.211	225.168	150.263	384.597
REVERSE8074	2	1	11.3114	0.231286	0.313306	Infinity	0.194415	CBD	6D	30134.2	Reversed Sequence 8074	0	0	0	4697.6	0	5.61992
D6R9T3	1	1	5.1154	0.231539	0.313412	1.29046	0.194226	6D	CBD	32645.6	Abasic site processing protein HMCES (Fragment) OS=Homo sapiens OX=9606 GN=HMCES PE=1 SV=1	5735.44	7131.91	7621.91	7308.44	4074.96	4494.07
H0Y390	98	6	499.578	0.231715	0.313414	1.14657	0.194094	6D	CBD	508325	Microtubule actin crosslinking factor 1 (Fragment) OS=Homo sapiens OX=9606 GN=MACF1 PE=1 SV=1	25675.1	30173.9	30509	28897.8	21701.6	24719.5
P33991	20	8	124.074	0.232314	0.313987	1.26694	0.193648	CBD	6D	97128.4	DNA replication licensing factor MCM4 OS=Homo sapiens OX=9606 GN=MCM4 PE=1 SV=5	63129.7	71520.6	75001.4	68479.9	83927.7	113209
E7EPK1	18	5	139.303	0.233148	0.314625	1.18507	0.193028	6D	CBD	50980.2	Septin OS=Homo sapiens OX=9606 GN=SEPTIN7 PE=1 SV=2	14070.8	13631.4	14477.2	8992.45	12916.2	13683.7
Q13185	8	3	62.3613	0.233192	0.314625	1.25247	0.192996	CBD	6D	20982.5	Chromobox protein homolog 3 OS=Homo sapiens OX=9606 GN=CBX3 PE=1 SV=4	16632.4	14060.5	16927.6	17458.3	16591.5	25593.2
Q8NHV4	3	2	17.6189	0.233334	0.314625	1.51162	0.192891	6D	CBD	72593.5	Protein NEDD1 OS=Homo sapiens OX=9606 GN=NEDD1 PE=1 SV=1	8729.56	7284.35	9705.15	2484.43	6426.7	8103.06
O75335	14	1	72.7149	0.23349	0.314625	4.45219	0.192776	CBD	6D	135031	Liprin-alpha-4 OS=Homo sapiens OX=9606 GN=PPFIA4 PE=2 SV=3	814.963	137.064	157.195	553.077	387.997	3997.39
Q9BXS5	13	1	77.8176	0.233662	0.314625	1.3379	0.192649	CBD	6D	48758.1	AP-1 complex subunit mu-1 OS=Homo sapiens OX=9606 GN=AP1M1 PE=1 SV=3	11199.9	10537.9	8925.7	18791.4	10938.5	11295
Q9H2U1	10	1	51.628	0.234044	0.314903	1.27905	0.192368	6D	CBD	115673	ATP-dependent DNA/RNA helicase DHX36 OS=Homo sapiens OX=9606 GN=DHX36 PE=1 SV=2	2149.32	2837.12	2041.88	2161.91	2009.94	1323.13
A0A096LNU0	2	1	9.8445	0.234497	0.315276	1.2735	0.192035	6D	CBD	80666.7	MCC regulator of WNT signaling pathway OS=Homo sapiens OX=9606 GN=MCC PE=1 SV=1	2360.6	2143.26	2376.78	1232.32	1735.37	2435.25
Q6ZMT4	5	2	23.698	0.235359	0.316169	7.85525	0.191404	CBD	6D	107869	Lysine-specific demethylase 7A OS=Homo sapiens OX=9606 GN=KDM7A PE=1 SV=2	215.558	473.297	146.819	3139.32	3282.95	142.16
H3BSK9	2	1	12.9669	0.235514	0.316169	2.59324	0.191292	6D	CBD	37252.4	Ataxin 2 like (Fragment) OS=Homo sapiens OX=9606 GN=ATXN2L PE=1 SV=1	270.688	472.44	432.781	386.363	67.0896	0
Q9HB07	11	3	76.0961	0.23638	0.317095	1.10077	0.190663	6D	CBD	42850.6	MYG1 exonuclease OS=Homo sapiens OX=9606 GN=MYG1 PE=1 SV=4	9216.02	9441.55	8722.75	7208.09	8763.62	8902.04
A0A8I5KSE4	3	1	13.6076	0.236841	0.317271	1.60081	0.190329	CBD	6D	233653	Neuron navigator 1 OS=Homo sapiens OX=9606 GN=NAV1 PE=1 SV=1	3929.81	4524.17	5344.27	11264.7	6462.78	4360.93
REVERSE14363	1	1	4.8338	0.236865	0.317271	1.14284	0.190312	CBD	6D	23590.8	Reversed Sequence 14363	1809.13	2167.24	2218.56	2398.62	2059.8	2621.38
Q8N3R9	3	1	14.7865	0.237134	0.317395	2.77353	0.190118	CBD	6D	77578.8	Protein PALS1 OS=Homo sapiens OX=9606 GN=PALS1 PE=1 SV=3	595.435	1806.99	575.371	4328.01	3207.34	723.657
P0DMM9	7	3	30.3239	0.237685	0.317763	2.6605	0.189722	CBD	6D	34310.3	Sulfotransferase 1A3 OS=Homo sapiens OX=9606 GN=SULT1A3 PE=1 SV=1	478.513	727.45	648.459	1942.59	2538.87	452.236
Q8TEB1	2	1	8.4618	0.237805	0.317763	1.48408	0.189635	6D	CBD	62297	DDB1- and CUL4-associated factor 11 OS=Homo sapiens OX=9606 GN=DCAF11 PE=1 SV=1	1629.52	1177.4	2164.45	1492.34	653.07	1204.38
A0A2R8Y6V7	1	1	11.0082	0.23794	0.317763	1.38062	0.189538	6D	CBD	127564	Solute carrier family 12 member 1 OS=Homo sapiens OX=9606 GN=SLC12A1 PE=1 SV=1	810.518	990.052	1289.66	681.077	1053.62	503.6
P62888	7	1	41.3057	0.238558	0.318194	1.40289	0.189096	6D	CBD	12955.2	Large ribosomal subunit protein eL30 OS=Homo sapiens OX=9606 GN=RPL30 PE=1 SV=2	31628.2	31729.1	33157.1	14280.2	39279.3	15237.3
Q92794	22	4	110.391	0.238617	0.318194	1.23758	0.189054	CBD	6D	227708	Histone acetyltransferase KAT6A OS=Homo sapiens OX=9606 GN=KAT6A PE=1 SV=2	1016.4	1071.62	743.395	956.652	1375.96	1171.49
Q9UHR6	2	1	6.1529	0.239645	0.31892	1.32893	0.188323	6D	CBD	43568	Zinc finger HIT domain-containing protein 2 OS=Homo sapiens OX=9606 GN=ZNHIT2 PE=1 SV=1	352911	358741	402424	334934	338831	164558
P84085	7	2	97.3009	0.239856	0.31892	1.07732	0.188173	6D	CBD	20643.8	ADP-ribosylation factor 5 OS=Homo sapiens OX=9606 GN=ARF5 PE=1 SV=2	6035.48	6220.84	6480.31	5232.35	6217.06	5942.56
REVERSE11343	4	1	25.7301	0.239977	0.31892	1.15625	0.188088	6D	CBD	71124.7	Reversed Sequence 11343	29771.9	35214.8	36972.6	31915.1	31632.6	24633.6
Q9H2U2	17	7	138.667	0.239992	0.31892	1.14662	0.188077	CBD	6D	38433.5	Inorganic pyrophosphatase 2_ mitochondrial OS=Homo sapiens OX=9606 GN=PPA2 PE=1 SV=2	22978.5	24681.2	23916.8	25445.4	24162.4	32463.4
Q04637	36	11	228.314	0.24005	0.31892	1.0685	0.188036	CBD	6D	176233	Eukaryotic translation initiation factor 4 gamma 1 OS=Homo sapiens OX=9606 GN=EIF4G1 PE=1 SV=4	34715.6	35706.9	37026.9	35293.7	40937	38579.4
P38117	11	5	79.2779	0.240797	0.319676	1.12413	0.187509	CBD	6D	28071.8	Electron transfer flavoprotein subunit beta OS=Homo sapiens OX=9606 GN=ETFB PE=1 SV=3	30852.2	30256.5	30925.2	39473.5	29914.4	34070.5
P47985	6	3	47.4208	0.24107	0.319801	1.12769	0.187318	CBD	6D	29953.2	Cytochrome b-c1 complex subunit Rieske_ mitochondrial OS=Homo sapiens OX=9606 GN=UQCRFS1 PE=1 SV=2	7308.4	7948.93	7977.91	8528.41	7651.53	10022.3
Q8WWQ0	16	5	82.346	0.241745	0.319985	1.31838	0.186844	CBD	6D	208457	PH-interacting protein OS=Homo sapiens OX=9606 GN=PHIP PE=1 SV=2	4116.24	4656.6	3724.24	6764.06	5892.23	3819.65
Q27J81	20	5	121.728	0.241855	0.319985	1.18951	0.186768	6D	CBD	136936	Inverted formin-2 OS=Homo sapiens OX=9606 GN=INF2 PE=1 SV=2	14049.4	13704.3	13039.2	8551.91	12430.4	13311.5
Q9C0G6	28	7	128.01	0.241906	0.319985	1.27234	0.186732	6D	CBD	479975	Dynein axonemal heavy chain 6 OS=Homo sapiens OX=9606 GN=DNAH6 PE=1 SV=3	2276.69	1876.67	1389.71	1459.2	1242.8	1654.62
Q13347	10	2	78.9244	0.241922	0.319985	1.29318	0.186721	6D	CBD	36901.1	Eukaryotic translation initiation factor 3 subunit I OS=Homo sapiens OX=9606 GN=EIF3I PE=1 SV=1	11578.2	14126.9	12606.7	11409.5	11914.1	6302.41
P52907	15	6	112.899	0.24238	0.320243	1.0684	0.186401	6D	CBD	33093.9	F-actin-capping protein subunit alpha-1 OS=Homo sapiens OX=9606 GN=CAPZA1 PE=1 SV=3	38433.8	40105.2	42149.5	35439.6	36838	40684.5
Q5S007	39	5	225.953	0.242474	0.320243	1.11295	0.186336	CBD	6D	289753	Leucine-rich repeat serine/threonine-protein kinase 2 OS=Homo sapiens OX=9606 GN=LRRK2 PE=1 SV=2	18036.6	15771	15679.6	16983	17421.8	20672
P31327	10	2	53.4149	0.243481	0.321337	1.20417	0.185637	6D	CBD	166080	Carbamoyl-phosphate synthase [ammonia]_ mitochondrial OS=Homo sapiens OX=9606 GN=CPS1 PE=1 SV=2	14237.6	14572.4	14642.4	8706.46	13316	14062.5
O94921	5	1	30.2398	0.243759	0.321383	1.16099	0.185445	6D	CBD	53513.2	Cyclin-dependent kinase 14 OS=Homo sapiens OX=9606 GN=CDK14 PE=1 SV=3	2622.9	2534.67	2940.79	2823.61	1966.72	2185.06
A0A8I5KWA8	4	1	22.3505	0.244539	0.321383	1.29577	0.184909	6D	CBD	168001	P-type Cu(+) transporter OS=Homo sapiens OX=9606 GN=ATP7A PE=1 SV=1	922646	900263	998420	860871	868920	447539
Q8N4N8	2	1	12.2759	0.244544	0.321383	1.62076	0.184905	6D	CBD	77166.3	Kinesin-like protein KIF2B OS=Homo sapiens OX=9606 GN=KIF2B PE=1 SV=3	2504.94	2146.24	3073.32	1986.81	527.184	2251.99
Q9Y4C1	2	1	13.0302	0.244669	0.321383	1.7138	0.184819	6D	CBD	149565	Lysine-specific demethylase 3A OS=Homo sapiens OX=9606 GN=KDM3A PE=1 SV=4	84296.4	125454	144106	81358.3	104441	20674.9
Q14687	7	1	25.7254	0.244679	0.321383	1.19093	0.184812	CBD	6D	136449	Genetic suppressor element 1 OS=Homo sapiens OX=9606 GN=GSE1 PE=1 SV=3	2031.37	2534.91	1691.66	2234.19	2409.66	2808.92
REVERSE20710	4	1	20.5096	0.244741	0.321383	1.15215	0.18477	CBD	6D	126254	Reversed Sequence 20710	138752	128178	136122	139812	139235	185328
P07437	37	5	363.621	0.24491	0.321383	1.07995	0.184654	6D	CBD	50127.2	Tubulin beta chain OS=Homo sapiens OX=9606 GN=TUBB PE=1 SV=2	102630	111780	110140	91444.7	99743.5	109335
A0A8C8KL71	13	1	77.9869	0.245253	0.321383	1.73692	0.184419	6D	CBD	246674	Myosin VIIB OS=Homo sapiens OX=9606 GN=MYO7B PE=1 SV=1	817.774	1594.48	1718.12	274.216	479.692	1624.08
REVERSE4019	1	1	4.8571	0.245518	0.321383	16.4109	0.184238	CBD	6D	23244.4	Reversed Sequence 4019	499.268	258.625	117.858	322.498	547.578	13501.8
M0R0D9	3	1	15.1651	0.245542	0.321383	1.37492	0.184222	CBD	6D	13024.9	Zinc finger protein 415 OS=Homo sapiens OX=9606 GN=ZNF415 PE=4 SV=1	338.257	205.917	309.126	450.951	269.595	452.673
Q9H2A2	2	1	9.5287	0.24571	0.321383	2.68562	0.184107	6D	CBD	54199.9	2-aminomuconic semialdehyde dehydrogenase OS=Homo sapiens OX=9606 GN=ALDH8A1 PE=1 SV=1	188.871	886.394	556.141	417.701	173.437	16.322
P60709	72	25	544.764	0.245933	0.321383	1.18886	0.183955	6D	CBD	42079	Actin_ cytoplasmic 1 OS=Homo sapiens OX=9606 GN=ACTB PE=1 SV=1	291795	256820	279338	288860	226277	181287
Q96JM3	4	1	20.1806	0.245968	0.321383	7.4782	0.183932	CBD	6D	90068.7	Chromosome alignment-maintaining phosphoprotein 1 OS=Homo sapiens OX=9606 GN=CHAMP1 PE=1 SV=2	635.382	973.73	960.724	3533.05	15122.5	562.207
P08865	14	6	94.4795	0.246023	0.321383	1.15171	0.183894	6D	CBD	32968.2	Small ribosomal subunit protein uS2 OS=Homo sapiens OX=9606 GN=RPSA PE=1 SV=4	41268.4	46633.1	43075.9	43598.5	30638.4	39487.1
Q6UY01	6	1	32.8456	0.247033	0.322271	1.53122	0.183209	CBD	6D	62287.4	Leucine-rich repeat-containing protein 31 OS=Homo sapiens OX=9606 GN=LRRC31 PE=2 SV=1	13726.5	13339.5	8085.32	24085.6	10730.4	19008.6
H3BLU7	4	1	29.3698	0.247061	0.322271	1.167	0.18319	6D	CBD	35026.5	Aldo-keto reductase family 7 member A2 (Fragment) OS=Homo sapiens OX=9606 GN=AKR7A2 PE=1 SV=1	4989.98	5150	5178.81	4451.48	3423.07	5252.08
A6NK53	1	1	4.2529	0.247266	0.322304	1.85004	0.183052	6D	CBD	78857.1	Zinc finger protein 233 OS=Homo sapiens OX=9606 GN=ZNF233 PE=2 SV=3	367.423	559.513	256.549	52.7755	378.861	208.069
O00154	12	2	74.5455	0.247826	0.322452	1.26185	0.182675	6D	CBD	42480.4	Cytosolic acyl coenzyme A thioester hydrolase OS=Homo sapiens OX=9606 GN=ACOT7 PE=1 SV=3	11730.3	11859.2	12058.8	6403.13	8967.8	12879.8
O75445	9	1	42.4786	0.248039	0.322452	1.55928	0.182531	CBD	6D	586664	Usherin OS=Homo sapiens OX=9606 GN=USH2A PE=1 SV=3	442.816	1242.06	1022.72	949.955	1815.97	1455.96
REVERSE11022	5	1	32.352	0.248394	0.322452	1.41074	0.182293	CBD	6D	61982.7	Reversed Sequence 11022	1250.19	763.263	1195.07	1118.41	1314.62	2093.35
F5H8F7	3	1	14.5108	0.248438	0.322452	1.11049	0.182264	6D	CBD	55780.8	ASH2 like_ histone lysine methyltransferase complex subunit OS=Homo sapiens OX=9606 GN=ASH2L PE=1 SV=1	4576.42	4995.96	4011.25	4023.17	3815.32	4393.6
M0R2P6	6	2	28.5402	0.248505	0.322452	1.39821	0.182219	6D	CBD	74335.1	SH3KBP1 binding protein 1 OS=Homo sapiens OX=9606 GN=SHKBP1 PE=1 SV=1	2607.2	4034.81	2878.66	1378.69	2222.63	3207.85
O00506	13	1	74.7291	0.249001	0.322452	1.28298	0.181887	6D	CBD	48339.8	Serine/threonine-protein kinase 25 OS=Homo sapiens OX=9606 GN=STK25 PE=1 SV=1	1576.74	1145.83	925.042	821.696	1043.84	977.53
Q9H8Y8	3	1	17.1937	0.249031	0.322452	1.48473	0.181867	6D	CBD	47316.5	Golgi reassembly-stacking protein 2 OS=Homo sapiens OX=9606 GN=GORASP2 PE=1 SV=3	826.002	1333.65	1333.16	497.873	526.095	1328.53
P49006	5	4	41.2395	0.249169	0.322452	1.37418	0.181775	6D	CBD	19585.8	MARCKS-related protein OS=Homo sapiens OX=9606 GN=MARCKSL1 PE=1 SV=2	7129.58	7523.32	7805.87	5519.68	7927.99	2895.76
A0A0A6YYL4	4	1	22.1648	0.24919	0.322452	2.50748	0.181761	6D	CBD	115249	Coronin OS=Homo sapiens OX=9606 GN=PAM16 PE=1 SV=1	2870.4	3909.5	3846.6	1131.78	3094.87	11.2839
O14787-2	8	1	50.2362	0.249281	0.322452	2.05817	0.181701	6D	CBD	101948	Isoform 2 of Transportin-2 OS=Homo sapiens OX=9606 GN=TNPO2	442.667	338.135	889.215	302.529	455.048	53.8328
REVERSE22836	3	1	20.693	0.249616	0.322452	2.50366	0.181478	6D	CBD	52774.6	Reversed Sequence 22836	917.116	428.329	2330.83	444.633	265.539	758.189
Q16825	4	1	21.663	0.249708	0.322452	2.19703	0.181416	6D	CBD	134194	Tyrosine-protein phosphatase non-receptor type 21 OS=Homo sapiens OX=9606 GN=PTPN21 PE=1 SV=2	679.218	713.48	1579.32	879.811	431.433	41.4974
A0A087WW91	3	1	22.7823	0.249851	0.322452	1.79097	0.181321	CBD	6D	24604.1	Synapsin II (Fragment) OS=Homo sapiens OX=9606 GN=SYN2 PE=1 SV=1	3875.55	875.774	1232.24	2086.7	3092.41	5537.28
Q9UKY7	6	2	32.2377	0.249957	0.322452	1.27782	0.181251	6D	CBD	27334.9	Protein CDV3 homolog OS=Homo sapiens OX=9606 GN=CDV3 PE=1 SV=1	907.28	1178.34	1061.38	988.761	927.352	546.666
REVERSE137	1	1	4.5561	0.250075	0.322452	1.22613	0.181173	6D	CBD	46406.3	Reversed Sequence 137	2289.95	3369.15	2317.54	2041.41	2005.97	2458.17
REVERSE22595	5	1	25.7669	0.250715	0.322882	1.70507	0.180749	CBD	6D	211803	Reversed Sequence 22595	495.848	961.723	340.481	767.856	674.96	1623
A0A6Q8PFF9	1	1	5.0835	0.250827	0.322882	1.10577	0.180675	6D	CBD	45346	Charged multivesicular body protein 1a OS=Homo sapiens OX=9606 GN=CHMP1A PE=1 SV=1	1590.64	1720.71	1521.76	1319.76	1393.43	1657.6
B4E2Q0	4	1	20.0837	0.250947	0.322882	6.06186	0.180596	CBD	6D	105854	Calcium-transporting ATPase OS=Homo sapiens OX=9606 GN=ATP2C1 PE=1 SV=1	1104.3	1095.95	1467.67	2949.47	18274.9	1010.09
Q96EY7	8	2	45.5089	0.251365	0.323111	1.63569	0.180321	6D	CBD	79234.2	Small ribosomal subunit protein mS39 OS=Homo sapiens OX=9606 GN=PTCD3 PE=1 SV=3	14736.4	8444.98	23009	7297.9	9175.91	11765.3
A0A6Q8PF47	8	2	55.7388	0.251498	0.323111	1.13263	0.180233	CBD	6D	57973	Histidine--tRNA ligase_ cytoplasmic OS=Homo sapiens OX=9606 GN=HARS1 PE=1 SV=1	22549.7	20825.5	22455.9	22914.1	29186.9	22461.4
P55290	7	3	37.6357	0.251666	0.323111	1.4343	0.180123	CBD	6D	78743.2	Cadherin-13 OS=Homo sapiens OX=9606 GN=CDH13 PE=1 SV=1	8441.98	15754.8	12738.9	16513.4	12386.2	24077.3
Q9BUP0	10	1	51.632	0.252562	0.324031	1.16174	0.179537	6D	CBD	27041.8	EF-hand domain-containing protein D1 OS=Homo sapiens OX=9606 GN=EFHD1 PE=1 SV=1	2905.43	2280.73	2565.65	2205.28	1884.35	2582.95
A0A087WSW7	3	1	13.8982	0.253453	0.32494	1.29821	0.178957	CBD	6D	81663.1	Helicase_ lymphoid-specific_ isoform CRA_d OS=Homo sapiens OX=9606 GN=HELLS PE=1 SV=1	1452.8	822.442	910.626	1467.35	1083.79	1584.79
Q9P253	7	1	50.2117	0.254511	0.326064	6.97695	0.178273	CBD	6D	111554	Vacuolar protein sorting-associated protein 18 homolog OS=Homo sapiens OX=9606 GN=VPS18 PE=1 SV=2	175.724	455.264	292.078	1872.56	4401.98	165.653
A0A7I2V4J9	4	1	30.2521	0.254747	0.326134	3.24462	0.17812	6D	CBD	193159	Laminin subunit beta 1 OS=Homo sapiens OX=9606 GN=LAMB1 PE=1 SV=1	176.733	36.8207	114.466	0	41.3538	59.7427
Q6UB99	8	3	43.277	0.255574	0.326737	1.8752	0.177589	CBD	6D	299796	Ankyrin repeat domain-containing protein 11 OS=Homo sapiens OX=9606 GN=ANKRD11 PE=1 SV=3	13656.9	24763.2	14535.6	33324.5	51220	14758.3
Q9Y6G9	6	1	28.4834	0.255582	0.326737	1.97926	0.177584	CBD	6D	56864.4	Cytoplasmic dynein 1 light intermediate chain 1 OS=Homo sapiens OX=9606 GN=DYNC1LI1 PE=1 SV=3	1855.65	2113.58	1392.23	4083.89	5137.4	1390.43
Q9UHD8	20	4	152.995	0.2569	0.328188	1.16764	0.176743	6D	CBD	65686.7	Septin-9 OS=Homo sapiens OX=9606 GN=SEPTIN9 PE=1 SV=2	10643.5	13140.2	12674.5	8993.71	9605.72	12624.5
A0A8I5KTK5	5	1	37.9805	0.257227	0.328251	1.29959	0.176535	CBD	6D	81572.7	Mannosyl-oligosaccharide glucosidase OS=Homo sapiens OX=9606 GN=MOGS PE=1 SV=1	105.009	68.4677	297.754	0	612.406	0
Q8N283	8	3	60.6694	0.257657	0.328251	1.15966	0.176264	CBD	6D	110849	Ankyrin repeat domain-containing protein 35 OS=Homo sapiens OX=9606 GN=ANKRD35 PE=2 SV=3	4525.48	5115.47	3773.05	5621.57	5466.91	4467.18
P00558	61	30	432.468	0.257732	0.328251	1.17518	0.176216	CBD	6D	45014	Phosphoglycerate kinase 1 OS=Homo sapiens OX=9606 GN=PGK1 PE=1 SV=3	235994	190554	216244	223471	227727	304198
H0YIB2	9	2	81.2578	0.258032	0.328251	2.32194	0.176027	6D	CBD	3966.7	Keratin 8 (Fragment) OS=Homo sapiens OX=9606 GN=KRT8 PE=1 SV=2	934.905	1602.67	1250.16	15.2515	679.737	936.292
P02768	9	3	56.2246	0.258059	0.328251	10.7619	0.17601	CBD	6D	71362.7	Albumin OS=Homo sapiens OX=9606 GN=ALB PE=1 SV=2	260.31	246.699	270.947	7475.43	683.307	213.56
P11233	6	2	34.2617	0.25822	0.328251	1.19152	0.175908	6D	CBD	23737.9	Ras-related protein Ral-A OS=Homo sapiens OX=9606 GN=RALA PE=1 SV=1	3113.44	3690.2	3970.26	3163.07	3520.53	2358.55
Q86UP2	45	11	304.688	0.25823	0.328251	1.14794	0.175902	6D	CBD	156561	Kinectin OS=Homo sapiens OX=9606 GN=KTN1 PE=1 SV=1	27506.1	31144	35299.6	30724.8	27537.1	23580
Q05655	4	3	18.7127	0.258746	0.328289	1.83405	0.175577	CBD	6D	78702.8	Protein kinase C delta type OS=Homo sapiens OX=9606 GN=PRKCD PE=1 SV=2	1960.69	2033.14	1050.75	3378.08	4474.31	1399.61
Q09028	13	2	70.8087	0.258892	0.328289	1.08253	0.175486	6D	CBD	47940.9	Histone-binding protein RBBP4 OS=Homo sapiens OX=9606 GN=RBBP4 PE=1 SV=3	19541.1	18717.1	19379.1	15694.1	18266.5	19282.6
E9PC52	10	2	72.3496	0.258892	0.328289	1.08253	0.175486	6D	CBD	47280.4	Histone-binding protein RBBP7 OS=Homo sapiens OX=9606 GN=RBBP7 PE=1 SV=1	43514.2	41679.4	43153.4	34947.6	40675.8	42938.4
P51570	1	1	5.2177	0.258991	0.328289	1.32001	0.175424	6D	CBD	42728.5	Galactokinase OS=Homo sapiens OX=9606 GN=GALK1 PE=1 SV=1	4916.43	5093.36	4227.89	4677.95	2108.55	3999.51
P19367	37	7	262.126	0.259341	0.328499	1.17212	0.175204	CBD	6D	103627	Hexokinase-1 OS=Homo sapiens OX=9606 GN=HK1 PE=1 SV=3	47052.7	42289.8	43067.5	46052.5	45745.2	63402.3
K7EN27	9	1	62.8636	0.259539	0.328499	1.19807	0.175081	CBD	6D	17287.7	protein deglycase (Fragment) OS=Homo sapiens OX=9606 GN=PARK7 PE=1 SV=1	244.834	269.283	287.967	266.534	397.423	296.998
A0A087X142	13	2	89.9054	0.25972	0.328499	1.32543	0.174968	6D	CBD	49698.2	Septin OS=Homo sapiens OX=9606 GN=SEPTIN8 PE=1 SV=1	1861.52	1399.82	1462.84	1332.89	1510.9	720.49
Q96JG6	3	1	12.092	0.259889	0.328499	1.15654	0.174862	6D	CBD	112030	Syndetin OS=Homo sapiens OX=9606 GN=VPS50 PE=1 SV=3	8076.86	11179.4	10360.5	8141.98	8301.54	9164.51
O76039	14	3	79.9216	0.26026	0.328537	1.32901	0.174631	CBD	6D	107862	Cyclin-dependent kinase-like 5 OS=Homo sapiens OX=9606 GN=CDKL5 PE=1 SV=2	1107.77	1679.33	2053.84	1847.1	2758.49	1828.08
A0A8Q3SI97	4	1	23.2748	0.260285	0.328537	1.17467	0.174615	CBD	6D	293944	Teneurin transmembrane protein 2 OS=Homo sapiens OX=9606 GN=TENM2 PE=1 SV=1	948.524	750.349	821.308	903.402	1186.17	870.804
REVERSE6097	3	1	14.0747	0.260641	0.328756	1.75349	0.174394	6D	CBD	57627.3	Reversed Sequence 6097	246.689	567.326	559.211	287.762	389.545	105.831
Q8NFA0	13	2	70.5735	0.260928	0.328886	1.29992	0.174216	6D	CBD	183937	Ubiquitin carboxyl-terminal hydrolase 32 OS=Homo sapiens OX=9606 GN=USP32 PE=1 SV=1	1534.55	2063.39	1838.43	889.707	1515.71	1776.68
P17600	10	3	63.3602	0.26135	0.328903	1.11058	0.173955	CBD	6D	74282.6	Synapsin-1 OS=Homo sapiens OX=9606 GN=SYN1 PE=1 SV=3	62002.1	55757.9	59044.7	74983.8	60171.5	61200.3
Q9UBL6	9	1	56.4248	0.261479	0.328903	1.34379	0.173875	6D	CBD	71434.5	Copine-7 OS=Homo sapiens OX=9606 GN=CPNE7 PE=1 SV=1	1819.15	2953	2802.26	1303.31	2044.27	2289.03
P22059	4	2	21.1328	0.261491	0.328903	1.38568	0.173867	6D	CBD	90276.1	Oxysterol-binding protein 1 OS=Homo sapiens OX=9606 GN=OSBP PE=1 SV=1	4704.92	2854.34	3186.65	1605.89	2994.25	3154.86
Q9HD20	14	6	86.6309	0.262355	0.329758	1.08473	0.173335	CBD	6D	134609	Endoplasmic reticulum transmembrane helix translocase OS=Homo sapiens OX=9606 GN=ATP13A1 PE=1 SV=2	8430.21	8985.9	8577.14	8976.27	8731.73	10487.6
P34896	8	1	58.4011	0.262933	0.330242	1.19841	0.17298	CBD	6D	53653	Serine hydroxymethyltransferase_ cytosolic OS=Homo sapiens OX=9606 GN=SHMT1 PE=1 SV=1	4632.39	4057.52	4612.66	4875.04	6630.37	4436.55
Q9NUQ9	7	2	38.6317	0.263108	0.330242	1.48969	0.172874	6D	CBD	37033.2	CYFIP-related Rac1 interactor B OS=Homo sapiens OX=9606 GN=CYRIB PE=1 SV=1	1555.21	2671.76	1692.76	2211.72	1038.63	723.458
P24534	11	4	111.406	0.264035	0.331174	1.24438	0.172308	6D	CBD	24934.8	Elongation factor 1-beta OS=Homo sapiens OX=9606 GN=EEF1B2 PE=1 SV=3	35371.7	44177.3	40136.2	24533.4	27474.4	44172.9
P50851	29	6	151.796	0.264384	0.331381	2.42053	0.172096	CBD	6D	321789	Lipopolysaccharide-responsive and beige-like anchor protein OS=Homo sapiens OX=9606 GN=LRBA PE=1 SV=4	9075.33	10509	9326.8	21949.3	40826	7205.07
O00160	3	1	15.0777	0.264721	0.331572	1.42122	0.171892	6D	CBD	125586	Unconventional myosin-If OS=Homo sapiens OX=9606 GN=MYO1F PE=1 SV=3	1700.44	2420.39	2182.22	1584.03	733.943	2116.97
Q5U5Z8	2	1	13.0358	0.265078	0.331787	1.12016	0.171676	6D	CBD	105335	Cytosolic carboxypeptidase 2 OS=Homo sapiens OX=9606 GN=AGBL2 PE=1 SV=2	21246.1	17150.5	17139.7	15126.2	16716	17736.7
Q15274	3	1	15.6995	0.26562	0.332145	1.14147	0.171349	CBD	6D	31187.8	Nicotinate-nucleotide pyrophosphorylase [carboxylating] OS=Homo sapiens OX=9606 GN=QPRT PE=1 SV=3	6134.2	5289.45	4650.86	5562.72	5858.21	6927.61
REVERSE6618	14	3	75.6644	0.265734	0.332145	1.1046	0.17128	CBD	6D	256267	Reversed Sequence 6618	21309	21527.6	18776.9	23911.9	24156	19990.6
H3BM38	1	1	5.747	0.266434	0.332789	1.13381	0.170859	CBD	6D	14247.7	Synaptosomal-associated protein (Fragment) OS=Homo sapiens OX=9606 GN=SNAP23 PE=1 SV=1	3767.01	4782.27	3800.5	5136.21	4707.53	4158.54
A0A0U1RRC9	2	1	10.6036	0.267241	0.333564	1.7231	0.170377	6D	CBD	59368.3	Ubiquitin associated and SH3 domain containing A OS=Homo sapiens OX=9606 GN=UBASH3A PE=1 SV=1	348.609	132.768	218.727	50.6074	58.5189	297.179
A0A3B3ITK0	5	1	34.6419	0.26795	0.334217	6.51663	0.169955	CBD	6D	134459	Thrombospondin 2 OS=Homo sapiens OX=9606 GN=THBS2 PE=1 SV=1	16136.2	5211.79	9126.51	11877.2	13542.4	173171
REVERSE14160	4	1	19.6603	0.268209	0.334307	4.88016	0.169801	CBD	6D	70977	Reversed Sequence 14160	2145.2	1648.59	2409.26	8302.94	20725.7	1243.16
Q8IVH8	3	2	16.0739	0.268418	0.334336	1.38955	0.169677	6D	CBD	102514	Mitogen-activated protein kinase kinase kinase kinase 3 OS=Homo sapiens OX=9606 GN=MAP4K3 PE=1 SV=1	325.446	202.135	221.051	135.101	277.597	126.062
E9PEF1	11	1	63.3777	0.269145	0.33485	1.782	0.169248	CBD	6D	95220.8	Phosphodiesterase OS=Homo sapiens OX=9606 GN=PDE2A PE=1 SV=2	132.04	14.3056	120.541	146.607	194.308	134.678
P07339	23	1	182.787	0.269244	0.33485	1.40875	0.169189	CBD	6D	45065.5	Cathepsin D OS=Homo sapiens OX=9606 GN=CTSD PE=1 SV=1	726.916	1202.04	735.953	806.081	1479.51	1468.59
REVERSE4291	3	1	14.0359	0.26939	0.33485	166.2	0.169103	CBD	6D	74436.8	Reversed Sequence 4291	0	0	5.09518	827.251	19.5693	0
P61088	7	2	42.3042	0.269847	0.335185	1.20013	0.168835	6D	CBD	17194.9	Ubiquitin-conjugating enzyme E2 N OS=Homo sapiens OX=9606 GN=UBE2N PE=1 SV=1	26022.6	32702.4	30362.8	29962.5	25543.2	18726.1
Q14696	2	1	19.6116	0.270054	0.33521	1.47402	0.168713	CBD	6D	26247.8	LRP chaperone MESD OS=Homo sapiens OX=9606 GN=MESD PE=1 SV=2	1203.72	2525.09	3094.12	3863.67	3919.78	2273.71
Q92843	4	1	30.8998	0.27106	0.336226	1.82106	0.168125	6D	CBD	20860.5	Bcl-2-like protein 2 OS=Homo sapiens OX=9606 GN=BCL2L2 PE=1 SV=2	15440.3	8456.68	23886.4	3032.25	8152.93	15054.2
P62491	8	3	52.4922	0.271633	0.336466	1.09362	0.167791	CBD	6D	24507.6	Ras-related protein Rab-11A OS=Homo sapiens OX=9606 GN=RAB11A PE=1 SV=3	57778.3	58394.1	49519.3	56554.6	58667.1	65981.4
REVERSE22874	9	5	63.5761	0.271721	0.336466	1.11071	0.16774	CBD	6D	115710	Reversed Sequence 22874	22030	21470.1	20140.1	27001.4	22639.6	21045
A0A0A0MSI8	2	2	10.1285	0.271816	0.336466	1.17161	0.167685	6D	CBD	83145.8	Exocyst complex component 5 OS=Homo sapiens OX=9606 GN=EXOC5 PE=1 SV=1	1129.02	994.102	873.211	1038.79	739.658	778.992
P51153	8	2	52.5584	0.272748	0.337188	1.1117	0.167145	6D	CBD	23002.3	Ras-related protein Rab-13 OS=Homo sapiens OX=9606 GN=RAB13 PE=1 SV=1	2239.19	2337.21	2280.58	1767.22	2397.91	2002.86
A0A087X0K4	9	3	56.0257	0.272774	0.337188	1.48875	0.16713	CBD	6D	399404	CUB and Sushi multiple domains 2 OS=Homo sapiens OX=9606 GN=CSMD2 PE=1 SV=1	1411.05	856.674	1065.71	1739.75	2245.09	977.813
Q8NC51-3	15	1	116.924	0.27321	0.33742	1.20001	0.166879	6D	CBD	43192.4	Isoform 3 of SERPINE1 mRNA-binding protein 1 OS=Homo sapiens OX=9606 GN=SERBP1	25208.7	33702.4	32390.8	23266.5	31459.5	21358.4
P24539	9	4	59.9633	0.273338	0.33742	1.07679	0.166805	6D	CBD	28965.7	ATP synthase F(0) complex subunit B1_ mitochondrial OS=Homo sapiens OX=9606 GN=ATP5PB PE=1 SV=2	46829.5	51363.5	49138.4	50219.7	41745.4	44860.2
P04406	66	15	494.445	0.274446	0.338554	1.17702	0.16617	CBD	6D	36224.4	Glyceraldehyde-3-phosphate dehydrogenase OS=Homo sapiens OX=9606 GN=GAPDH PE=1 SV=3	95569.3	79724.7	88821.7	82257.5	115617	112993
A0A1B0GTF3	7	1	35.2013	0.274835	0.338773	1.36236	0.165948	6D	CBD	77475.3	Heat shock protein family A (Hsp70) member 12A OS=Homo sapiens OX=9606 GN=HSPA12A PE=1 SV=1	1932.75	1936.55	2232.24	766.334	1486.94	2225.37
P09651	22	12	181.511	0.275	0.338773	1.1044	0.165853	6D	CBD	38860.8	Heterogeneous nuclear ribonucleoprotein A1 OS=Homo sapiens OX=9606 GN=HNRNPA1 PE=1 SV=5	254622	219096	248068	218892	241845	192821
A0A8I5KSL3	5	1	24.2653	0.275344	0.338852	1.61172	0.165658	6D	CBD	136805	Nonsense-mediated mRNA decay factor OS=Homo sapiens OX=9606 GN=SMG7 PE=1 SV=1	522.652	1053.05	1430.17	590.589	786.826	487.591
REVERSE3515	3	1	15.853	0.275545	0.338852	2.21398	0.165543	CBD	6D	101557	Reversed Sequence 3515	1958.12	2523.43	1601.74	3047.24	8598.27	1822.75
P46783	13	8	108.303	0.275961	0.338852	1.06021	0.165308	CBD	6D	18897.8	Small ribosomal subunit protein eS10 OS=Homo sapiens OX=9606 GN=RPS10 PE=1 SV=1	57293.8	53934.6	59272.3	60881	56185.8	63699.6
Q9Y2X3	17	3	102.615	0.275974	0.338852	1.84929	0.1653	CBD	6D	60091.5	Nucleolar protein 58 OS=Homo sapiens OX=9606 GN=NOP58 PE=1 SV=1	969.728	1757.55	1686.29	1783.68	4829.31	1548.96
Q7RTW8	13	4	83.1417	0.276008	0.338852	1.34843	0.165281	6D	CBD	129616	Otoancorin OS=Homo sapiens OX=9606 GN=OTOA PE=1 SV=1	21420.7	19178.5	13973.8	20384.7	9255.39	10831.4
Q9UKT9	4	1	18.5976	0.276317	0.338998	1.38725	0.165106	6D	CBD	59049.8	Zinc finger protein Aiolos OS=Homo sapiens OX=9606 GN=IKZF3 PE=1 SV=2	2413.07	1352.16	1207.32	1037.96	1292.01	1254.51
Q9C0B2	12	3	62.872	0.277008	0.339183	1.14853	0.164716	6D	CBD	179958	Cilia- and flagella-associated protein 74 OS=Homo sapiens OX=9606 GN=CFAP74 PE=1 SV=3	9700.38	11251.6	10629.6	9782.06	10417.9	7297.58
A0A8V8TKT5	6	1	40.7178	0.277068	0.339183	1.76546	0.164682	6D	CBD	57795	non-specific serine/threonine protein kinase OS=Homo sapiens OX=9606 GN=STK39 PE=1 SV=1	1537.18	1741.21	1149.29	117.549	918.133	1472.26
P39023	31	11	223.743	0.277351	0.339183	1.16907	0.164523	6D	CBD	46394.1	Large ribosomal subunit protein uL3 OS=Homo sapiens OX=9606 GN=RPL3 PE=1 SV=2	59280.4	57894.7	61776.2	38754.7	52312.7	62004.5
P30043	11	4	91.5142	0.277443	0.339183	1.16154	0.164471	CBD	6D	22233.4	Flavin reductase (NADPH) OS=Homo sapiens OX=9606 GN=BLVRB PE=1 SV=3	34332.4	35864.1	34033.7	33317.7	48512	39238.3
Q9BXT8	10	2	48.353	0.277736	0.339183	1.26925	0.164307	CBD	6D	187324	RING finger protein 17 OS=Homo sapiens OX=9606 GN=RNF17 PE=1 SV=3	6290.01	3944.41	6167.49	8558.56	5619.61	6640.04
Q9ULI0	11	1	65.553	0.277965	0.339183	4.0607	0.164179	6D	CBD	166482	ATPase family AAA domain-containing protein 2B OS=Homo sapiens OX=9606 GN=ATAD2B PE=1 SV=4	588.243	49.8031	80.3391	147.047	0	29.8639
P55084	21	10	136.946	0.277987	0.339183	1.134	0.164167	CBD	6D	51579.7	Trifunctional enzyme subunit beta_ mitochondrial OS=Homo sapiens OX=9606 GN=HADHB PE=1 SV=3	49050.6	45384.4	57039.8	49914.1	64372.2	57486.8
A0A8V8TKL7	2	1	10.4183	0.278047	0.339183	2.7227	0.164133	CBD	6D	42298.8	KIAA0319 like OS=Homo sapiens OX=9606 GN=KIAA0319L PE=1 SV=1	297.563	454.513	79.7046	201.683	1358.98	704.028
Q9UL15	2	1	10.8671	0.278492	0.339183	1.13373	0.163884	6D	CBD	51770	BAG family molecular chaperone regulator 5 OS=Homo sapiens OX=9606 GN=BAG5 PE=1 SV=1	33678.8	30188.5	31775.5	25009.5	34205.3	25146.4
Q5TCY1	2	1	9.7783	0.278493	0.339183	2.93267	0.163883	6D	CBD	143079	Tau-tubulin kinase 1 OS=Homo sapiens OX=9606 GN=TTBK1 PE=1 SV=2	2247.06	3155.47	4153.2	2149.21	1109.16	0
A0A0A0MTQ8	4	1	24.2293	0.278678	0.339183	1.32923	0.16378	6D	CBD	97870.2	Coiled-coil domain containing 175 OS=Homo sapiens OX=9606 GN=CCDC175 PE=1 SV=1	2172.62	2192.71	2124.31	2036.75	856.887	1988.59
Q96SU4	6	1	38.0886	0.279086	0.339183	1.8836	0.163553	CBD	6D	83869.1	Oxysterol-binding protein-related protein 9 OS=Homo sapiens OX=9606 GN=OSBPL9 PE=1 SV=2	54.9561	87.3516	147.946	309.683	87.7158	149.323
B7WPF5	1	1	5.1451	0.279087	0.339183	1.47288	0.163553	CBD	6D	74219.6	Calpain 10 OS=Homo sapiens OX=9606 GN=CAPN10 PE=1 SV=1	682.219	795.21	459.202	586.276	1322.18	943.976
C9J0I9	3	2	15.1306	0.279243	0.339183	1.31688	0.163466	CBD	6D	51588.7	Zinc finger C3HC-type containing 1 OS=Homo sapiens OX=9606 GN=ZC3HC1 PE=1 SV=1	222.295	149.745	211.603	339.829	237.879	190.882
A0A7I2V3B4	8	3	42.4898	0.279302	0.339183	1.35146	0.163433	CBD	6D	70265.3	Sec1 family domain containing 1 OS=Homo sapiens OX=9606 GN=SCFD1 PE=1 SV=1	1067.3	2313.84	855.754	1758.82	2227.46	1739.74
REVERSE60493	1	1	5.215	0.280078	0.339696	1.51702	0.163003	CBD	6D	23726	Reversed Sequence 60493	9055.23	6997.92	11235.4	16461.5	17302.7	7632.84
P00492	8	5	65.8557	0.280263	0.339696	1.09478	0.162901	CBD	6D	24807.5	Hypoxanthine-guanine phosphoribosyltransferase OS=Homo sapiens OX=9606 GN=HPRT1 PE=1 SV=2	34895.9	34817.9	33644.3	36684.9	33820.7	42648.9
P30050	14	8	112.09	0.280292	0.339696	1.03778	0.162885	6D	CBD	17989.7	Large ribosomal subunit protein uL11 OS=Homo sapiens OX=9606 GN=RPL12 PE=1 SV=1	55846.1	58887.8	59008.9	53374.6	57943.2	56099.6
A0A8J8YVX4	10	1	49.2042	0.280521	0.339745	1.20964	0.162758	CBD	6D	106074	Outer dense fiber protein 2 OS=Homo sapiens OX=9606 GN=ODF2 PE=1 SV=1	300.395	79.0762	39.5492	506.864	0	0
P19784	4	1	22.7052	0.280786	0.339772	1.33328	0.162612	CBD	6D	41384.4	Casein kinase II subunit alpha' OS=Homo sapiens OX=9606 GN=CSNK2A2 PE=1 SV=1	4837.53	3253.32	4695.53	5071.98	4259.28	7716.5
Q14103	12	3	93.4611	0.281408	0.339772	1.07542	0.16227	6D	CBD	38605.3	Heterogeneous nuclear ribonucleoprotein D0 OS=Homo sapiens OX=9606 GN=HNRNPD PE=1 SV=1	67246	67730.9	70421.9	61143.3	58587.1	71263.5
Q9UNX4	4	1	20.6017	0.281865	0.339772	1.1988	0.16202	CBD	6D	107183	WD repeat-containing protein 3 OS=Homo sapiens OX=9606 GN=WDR3 PE=1 SV=1	1606.19	2441.67	1800.07	1945.94	2544.43	2520.1
H7BYX7	9	1	43.3299	0.282271	0.339772	2.79544	0.161797	6D	CBD	163407	Phospholipase B1_ membrane-associated (Fragment) OS=Homo sapiens OX=9606 GN=PLB1 PE=1 SV=1	1608.78	2716.3	2287.36	878.892	1486.55	0
Q08426	8	2	35.4463	0.282286	0.339772	3.08299	0.161789	CBD	6D	80122.3	Peroxisomal bifunctional enzyme OS=Homo sapiens OX=9606 GN=EHHADH PE=1 SV=3	444.522	1042.65	741.361	1856.51	4501.27	512.749
O75396	13	6	81.5887	0.282353	0.339772	1.06383	0.161752	6D	CBD	24911.7	Vesicle-trafficking protein SEC22b OS=Homo sapiens OX=9606 GN=SEC22B PE=1 SV=5	39484.3	38755.2	39403.6	40378	33788.8	36417.8
A8MPP1	1	1	3.6301	0.282403	0.339772	1.32484	0.161725	6D	CBD	103008	Putative ATP-dependent RNA helicase DDX11-like protein 8 OS=Homo sapiens OX=9606 GN=DDX11L8 PE=1 SV=1	632.971	651.75	767.537	475.282	295.845	777.938
A8MT37	4	1	24.9509	0.282561	0.339772	1.93737	0.161639	6D	CBD	45432.9	[tau protein] kinase OS=Homo sapiens OX=9606 GN=GSK3A PE=1 SV=2	748.337	810.387	284.834	636.346	260.483	54.747
P14868	21	8	133.774	0.28262	0.339772	1.07577	0.161607	6D	CBD	57535.5	Aspartate--tRNA ligase_ cytoplasmic OS=Homo sapiens OX=9606 GN=DARS1 PE=1 SV=2	31417.7	27853	30629.6	29532	28694.6	25342.2
O15173	6	2	29.8436	0.283093	0.339772	1.11509	0.16135	6D	CBD	23875.5	Membrane-associated progesterone receptor component 2 OS=Homo sapiens OX=9606 GN=PGRMC2 PE=1 SV=1	31842.9	30144.2	31301	24983.1	25357.1	33319.2
P55060	36	16	267.064	0.283187	0.339772	1.07732	0.161298	6D	CBD	111215	Exportin-2 OS=Homo sapiens OX=9606 GN=CSE1L PE=1 SV=3	30888.5	35444.5	36151.4	29727.2	32423.8	32978.1
Q9BSJ8	32	15	260.637	0.283333	0.339772	1.15817	0.161219	6D	CBD	123370	Extended synaptotagmin-1 OS=Homo sapiens OX=9606 GN=ESYT1 PE=1 SV=1	23650.6	26957.5	25588.7	24633.7	24270.3	16886.8
A0A1W2PS85	6	2	37.7016	0.283726	0.339772	1.3285	0.161006	CBD	6D	159960	BIVM-ERCC5 readthrough OS=Homo sapiens OX=9606 GN=BIVM-ERCC5 PE=1 SV=1	1784.61	866.08	674.777	1634.96	1314.68	1468.23
A0A7P0Z491	42	9	228.094	0.283772	0.339772	1.13621	0.160981	6D	CBD	422220	Assembly factor for spindle microtubules OS=Homo sapiens OX=9606 GN=ASPM PE=1 SV=1	20920.7	23278.9	19383.1	21076.8	19469.9	15413.4
Q9NQR4	9	2	49.3432	0.283849	0.339772	1.3694	0.160939	CBD	6D	31007.2	Omega-amidase NIT2 OS=Homo sapiens OX=9606 GN=NIT2 PE=1 SV=1	6351.76	6028.9	6199.94	8639.45	5411.39	11393.4
A0A994J6L7	13	5	74.9182	0.283861	0.339772	1.38477	0.160933	6D	CBD	62885.1	Poly(U)-binding-splicing factor PUF60 OS=Homo sapiens OX=9606 GN=PUF60 PE=1 SV=1	4489.41	6450.27	6211.48	6842.79	2349.69	3193.07
F5GYJ8	4	2	28.3473	0.284016	0.339772	1.3812	0.160849	6D	CBD	32986.9	ubiquitinyl hydrolase 1 OS=Homo sapiens OX=9606 GN=OTUB1 PE=1 SV=1	6863.22	8971.87	8259.54	8682.47	5909.53	2852.66
REVERSE12427	3	1	14.6542	0.284075	0.339772	1.29025	0.160817	6D	CBD	32680	Reversed Sequence 12427	539.989	517.151	677.533	573.011	494.655	276.785
Q66K14	11	2	54.3876	0.28414	0.339772	1.64734	0.160782	6D	CBD	141666	TBC1 domain family member 9B OS=Homo sapiens OX=9606 GN=TBC1D9B PE=1 SV=3	1023.94	376.991	578.363	230.841	492.508	478.166
O00443	29	4	150.061	0.285315	0.34095	1.14387	0.160149	CBD	6D	192277	Phosphatidylinositol 4-phosphate 3-kinase C2 domain-containing subunit alpha OS=Homo sapiens OX=9606 GN=PIK3C2A PE=1 SV=2	6357.69	5517.03	4556.01	5576.47	6375.45	6842.65
REVERSE8498	2	1	10.4969	0.285558	0.341013	2.0234	0.160019	CBD	6D	36995.6	Reversed Sequence 8498	1761.89	1951.51	2670.89	1563.76	4747.11	6607.09
H0YHG0	6	2	38.0402	0.285884	0.341175	1.1101	0.159844	6D	CBD	59531.5	DnaJ homolog subfamily C member 14 (Fragment) OS=Homo sapiens OX=9606 PE=1 SV=1	8031.69	7639.3	6976.28	5783.61	7256.68	7360.82
P46776	9	6	65.0478	0.286459	0.3415	1.10267	0.159537	6D	CBD	16675.5	Large ribosomal subunit protein uL15 OS=Homo sapiens OX=9606 GN=RPL27A PE=1 SV=2	190348	222671	215805	207643	195821	166810
REVERSE48843	2	1	9.8969	0.286559	0.3415	1.36073	0.159484	6D	CBD	32304.3	Reversed Sequence 48843	856.331	711.148	475.19	1425.28	75.8738	0
Q9Y6U3	3	1	16.6596	0.286727	0.3415	1.46688	0.159394	6D	CBD	80945.2	Scinderin OS=Homo sapiens OX=9606 GN=SCIN PE=1 SV=4	652.185	1124.28	1308.48	595.51	442.087	1065.46
A0A590UJI0	4	1	22.8362	0.286931	0.341516	1.21592	0.159286	CBD	6D	229829	KIAA1549 like OS=Homo sapiens OX=9606 GN=KIAA1549L PE=1 SV=1	1939.16	3351.99	1962.59	2908.24	3176.19	2735.5
P61006	10	1	102.152	0.287221	0.341544	1.04976	0.159132	6D	CBD	23839.3	Ras-related protein Rab-8A OS=Homo sapiens OX=9606 GN=RAB8A PE=1 SV=1	15571.3	15329.2	16343	13959.8	15483.2	15560.9
A0A8V8TNE5	5	1	32.6711	0.287361	0.341544	1.76393	0.159057	6D	CBD	87097.1	Double zinc ribbon and ankyrin repeat-containing protein 1 OS=Homo sapiens OX=9606 GN=DZANK1 PE=1 SV=1	249.563	727.647	651.911	169.008	462.134	292.429
Q14318	4	2	24.9171	0.287526	0.341544	1.07677	0.15897	6D	CBD	45018	Peptidyl-prolyl cis-trans isomerase FKBP8 OS=Homo sapiens OX=9606 GN=FKBP8 PE=1 SV=2	16174.4	18718.1	16206.3	16824.1	14940.2	15691.2
Q8TDD1	4	1	19.9706	0.288055	0.341946	5.08973	0.15869	CBD	6D	98880.1	ATP-dependent RNA helicase DDX54 OS=Homo sapiens OX=9606 GN=DDX54 PE=1 SV=2	6289.79	6172.7	6100.78	37742.9	53612	3127.09
Q9NNZ3	2	1	12.5596	0.288645	0.34242	12.3824	0.158379	CBD	6D	27707.5	DnaJ homolog subfamily C member 4 OS=Homo sapiens OX=9606 GN=DNAJC4 PE=1 SV=1	219.408	379.318	208.788	4599.58	5304.81	94.5576
P40123	6	1	36.8995	0.2894	0.342746	1.15133	0.157982	CBD	6D	53109.2	Adenylyl cyclase-associated protein 2 OS=Homo sapiens OX=9606 GN=CAP2 PE=1 SV=1	52306.3	39100.9	41519.1	45388.1	58740.8	48913.1
P16118	4	2	19.094	0.289506	0.342746	2.4395	0.157926	6D	CBD	55251.7	6-phosphofructo-2-kinase/fructose-2_6-bisphosphatase 1 OS=Homo sapiens OX=9606 GN=PFKFB1 PE=1 SV=3	435.145	2317.64	731.022	637.42	603.371	187.29
Q6SZW1	5	1	21.2603	0.289628	0.342746	9.97033	0.157862	CBD	6D	80414.8	NAD(+) hydrolase SARM1 OS=Homo sapiens OX=9606 GN=SARM1 PE=1 SV=1	38.2149	55.706	0	868.585	28.4604	39.3771
Q01518	26	14	209.413	0.289858	0.342746	1.12476	0.157742	CBD	6D	52357.8	Adenylyl cyclase-associated protein 1 OS=Homo sapiens OX=9606 GN=CAP1 PE=1 SV=5	47118.1	49137.5	46961.6	45675.4	53247.8	62162.1
M0R0C6	13	6	99.6671	0.290002	0.342746	1.11099	0.157667	6D	CBD	77107.7	KH-type splicing regulatory protein OS=Homo sapiens OX=9606 GN=KHSRP PE=1 SV=2	18663.2	17101.6	22024.1	16747.4	16620.7	18647.5
A0A0U1RRM1	3	2	15.8434	0.290065	0.342746	1.33295	0.157634	6D	CBD	63804	GATA zinc finger domain containing 2B OS=Homo sapiens OX=9606 GN=GATAD2B PE=1 SV=1	616.09	757.006	841.146	598.635	754.496	308.028
Q8TEL6	3	1	14.0891	0.290966	0.343517	2.21636	0.157164	6D	CBD	91821.7	Short transient receptor potential channel 4-associated protein OS=Homo sapiens OX=9606 GN=TRPC4AP PE=1 SV=2	225.625	273.245	205.404	202.189	115.573	0
Q8WXF1	12	4	105.253	0.2911	0.343517	1.0984	0.157094	6D	CBD	58857.8	Paraspeckle component 1 OS=Homo sapiens OX=9606 GN=PSPC1 PE=1 SV=1	16767.6	16535.5	17321.9	14563.2	13644.8	17881.9
Q9NRY4	11	1	60.9866	0.291511	0.343775	2.44465	0.156881	6D	CBD	172054	Rho GTPase-activating protein 35 OS=Homo sapiens OX=9606 GN=ARHGAP35 PE=1 SV=3	1040.57	268.571	679.979	0	172.471	641.194
O14686	25	5	121.127	0.292644	0.344886	1.34186	0.156296	CBD	6D	599948	Histone-lysine N-methyltransferase 2D OS=Homo sapiens OX=9606 GN=KMT2D PE=1 SV=2	3030.19	3826.43	3581.78	5479.51	2990.37	5537
P13073	17	9	137.815	0.293181	0.345226	1.86034	0.15602	CBD	6D	19633.8	Cytochrome c oxidase subunit 4 isoform 1_ mitochondrial OS=Homo sapiens OX=9606 GN=COX4I1 PE=1 SV=1	57368.9	51675.7	56015.3	58900.9	60388.8	187778
Q13011	11	2	71.9881	0.293317	0.345226	1.31384	0.15595	CBD	6D	36158.4	Delta(3_5)-Delta(2_4)-dienoyl-CoA isomerase_ mitochondrial OS=Homo sapiens OX=9606 GN=ECH1 PE=1 SV=2	12448.7	12500.5	8514.15	17306.8	16580.8	10077.8
REVERSE6391	7	1	36.8381	0.293533	0.345253	2.12942	0.155839	6D	CBD	285338	Reversed Sequence 6391	3027.29	4835.34	4344.84	2430.41	3280.09	22.2664
A0A0A0MRB5	5	1	25.7177	0.293998	0.345573	1.41251	0.155601	6D	CBD	177867	MAP kinase-activating death domain protein OS=Homo sapiens OX=9606 GN=MADD PE=1 SV=1	3115.36	2085.47	2793.33	902.64	1573.15	3183.75
REVERSE23789	2	2	10.5092	0.294192	0.345576	2.70019	0.155502	6D	CBD	64730.6	Reversed Sequence 23789	629.024	104.716	743.336	40.9003	116.546	389.579
Q9UHC1	16	5	81.3474	0.294998	0.346296	1.32044	0.155091	CBD	6D	166164	DNA mismatch repair protein Mlh3 OS=Homo sapiens OX=9606 GN=MLH3 PE=1 SV=3	3566.57	4565.61	2117.47	5527.72	3594.04	4412.28
Q96P48	7	2	26.1853	0.29558	0.346678	1.19771	0.154796	CBD	6D	163846	Arf-GAP with Rho-GAP domain_ ANK repeat and PH domain-containing protein 1 OS=Homo sapiens OX=9606 GN=ARAP1 PE=1 SV=3	26594.2	22084.7	21401.6	25035.5	23715.3	35185.4
Q15404	3	1	17.5398	0.296002	0.346678	264.585	0.154583	CBD	6D	31540.3	Ras suppressor protein 1 OS=Homo sapiens OX=9606 GN=RSU1 PE=1 SV=3	0	43.9769	4.18169	5255.05	7486.98	0
Q8NHQ8	6	3	31.784	0.296079	0.346678	1.54843	0.154544	6D	CBD	48555.1	Ras association domain-containing protein 8 OS=Homo sapiens OX=9606 GN=RASSF8 PE=1 SV=2	5702	6655.8	6115.04	5316.24	5624.05	989.731
REVERSE11071	5	1	31.162	0.296174	0.346678	1.18146	0.154496	CBD	6D	102950	Reversed Sequence 11071	11592.3	10414.6	9572.02	10512.3	11361.7	15435.3
Q8IVG5	17	2	91.8235	0.29629	0.346678	1.99292	0.154437	6D	CBD	186244	Sterile alpha motif domain-containing protein 9-like OS=Homo sapiens OX=9606 GN=SAMD9L PE=1 SV=2	4536.91	8199.15	10152.7	4663.18	6634.3	187.55
Q8NFV4	7	2	38.9017	0.296669	0.346712	1.22097	0.154246	6D	CBD	33804	sn-1-specific diacylglycerol lipase ABHD11 OS=Homo sapiens OX=9606 GN=ABHD11 PE=1 SV=2	12891.5	14871.6	13886.7	15512.2	8011.97	10587.9
P04066	3	1	15.4358	0.296705	0.346712	9.50937	0.154228	CBD	6D	53974.1	Tissue alpha-L-fucosidase OS=Homo sapiens OX=9606 GN=FUCA1 PE=1 SV=4	103.603	192.876	53.745	306.171	2952.13	72.1201
Q04917	17	3	187.413	0.297126	0.346869	1.27728	0.154017	6D	CBD	28389.9	14-3-3 protein eta OS=Homo sapiens OX=9606 GN=YWHAH PE=1 SV=4	3527.33	5602	4611.78	4858.67	2984.28	2915.14
A0A0A0MSI1	2	1	10.3206	0.297226	0.346869	1.42232	0.153966	CBD	6D	63292.2	INSC spindle orientation adaptor protein OS=Homo sapiens OX=9606 GN=INSC PE=4 SV=1	2676.51	5687.36	1295.85	5353.34	4275.99	4109.93
Q9UQ80	21	13	142.569	0.297481	0.346941	1.11431	0.153838	6D	CBD	44129.1	Proliferation-associated protein 2G4 OS=Homo sapiens OX=9606 GN=PA2G4 PE=1 SV=3	56110.3	47269.4	55702.5	42763.8	45388.7	54610.1
Q9NYU1	5	3	21.7285	0.297891	0.347193	1.12741	0.153633	CBD	6D	175363	UDP-glucose:glycoprotein glucosyltransferase 2 OS=Homo sapiens OX=9606 GN=UGGT2 PE=1 SV=4	6569.86	6889.63	6531.54	7413.11	8756.1	6368.78
O43395	3	1	13.8356	0.298631	0.347537	1.39649	0.153263	6D	CBD	77700.2	U4/U6 small nuclear ribonucleoprotein Prp3 OS=Homo sapiens OX=9606 GN=PRPF3 PE=1 SV=2	584.734	569.214	573.866	849.659	159.467	228.129
Q99613	19	8	131.691	0.298726	0.347537	1.12258	0.153216	6D	CBD	106028	Eukaryotic translation initiation factor 3 subunit C OS=Homo sapiens OX=9606 GN=EIF3C PE=1 SV=1	24761.5	24709.9	25531.8	18014.4	23083.9	25715.1
Q9H3C7	2	1	10.9175	0.298766	0.347537	119.661	0.153196	CBD	6D	81367.6	Gametogenetin-binding protein 2 OS=Homo sapiens OX=9606 GN=GGNBP2 PE=1 SV=1	26.3962	0	0	3033.9	124.694	0
C9JDE9	6	2	34.1119	0.299175	0.347787	1.11999	0.152993	6D	CBD	40725.8	Acetyl-CoA acyltransferase 1 OS=Homo sapiens OX=9606 GN=ACAA1 PE=1 SV=1	7968.98	8143.42	7618.37	8088.61	7344.25	5755.6
A0A0D9SEI3	7	1	38.4305	0.299705	0.347863	62.4588	0.15273	CBD	6D	89780.1	Cyclin dependent kinase 11B OS=Homo sapiens OX=9606 GN=CDK11B PE=1 SV=1	0	19.6073	0	86.79	1137.86	0
Q9UBT7	3	1	14.8699	0.29982	0.347863	1.7174	0.152673	CBD	6D	82637.9	Alpha-catulin OS=Homo sapiens OX=9606 GN=CTNNAL1 PE=1 SV=2	1266.08	1151.4	946.041	1041.52	3310.27	1424.72
O00370	6	1	32.6886	0.299822	0.347863	10.9651	0.152672	CBD	6D	150095	LINE-1 retrotransposable element ORF2 protein OS=Homo sapiens OX=9606 PE=1 SV=1	538.453	1337.75	397.457	4107.8	20507.6	315.522
P48556	9	1	47.5341	0.30033	0.348184	1.50058	0.152421	CBD	6D	39897.1	26S proteasome non-ATPase regulatory subunit 8 OS=Homo sapiens OX=9606 GN=PSMD8 PE=1 SV=2	17513.3	15269.8	8248.86	13039.1	18596.6	29935.7
Q9NSV4	2	1	14.8471	0.300646	0.348184	1.25277	0.152265	6D	CBD	138238	Protein diaphanous homolog 3 OS=Homo sapiens OX=9606 GN=DIAPH3 PE=1 SV=4	3994.75	3685.59	4090.42	1902.14	3806.79	3686.85
Q8TEU7	13	1	51.1728	0.301192	0.348184	1.12891	0.151996	6D	CBD	180963	Rap guanine nucleotide exchange factor 6 OS=Homo sapiens OX=9606 GN=RAPGEF6 PE=1 SV=2	18051.9	14260.5	14785.7	12992.4	12791.6	15935.8
P31942	10	3	86.766	0.301653	0.348184	1.11278	0.15177	CBD	6D	36983.6	Heterogeneous nuclear ribonucleoprotein H3 OS=Homo sapiens OX=9606 GN=HNRNPH3 PE=1 SV=2	9207.66	9253.88	7154.46	10299	9002.8	9203.11
Q9Y608	9	3	52.3129	0.301913	0.348184	1.25473	0.151643	6D	CBD	82399.7	Leucine-rich repeat flightless-interacting protein 2 OS=Homo sapiens OX=9606 GN=LRRFIP2 PE=1 SV=1	2702.34	3447.53	2736.68	1829.33	1812.77	3440.34
REVERSE9194	2	1	10.6872	0.30211	0.348184	1.23261	0.151547	6D	CBD	84157	Reversed Sequence 9194	13854.7	12594.5	10534.8	7974.7	8060.17	13969.6
O43809	7	3	41.547	0.302179	0.348184	1.13559	0.151513	6D	CBD	26284.3	Cleavage and polyadenylation specificity factor subunit 5 OS=Homo sapiens OX=9606 GN=NUDT21 PE=1 SV=1	7039.31	7728.66	8232.4	7247.57	5419.31	7587.23
REVERSE27177	4	1	20.952	0.302242	0.348184	1.51697	0.151482	6D	CBD	92710.1	Reversed Sequence 27177	54459.5	24963.5	25677.9	15610.8	21330.8	32341.9
A6NEL0	5	2	25.5654	0.302439	0.348184	523.519	0.151386	CBD	6D	12434.7	High mobility group nucleosome binding domain 1 OS=Homo sapiens OX=9606 GN=HMGN1 PE=1 SV=1	0	7.71363	0	17.7892	4020.44	0
P47897	17	4	122.427	0.302701	0.348184	1.14713	0.151259	6D	CBD	88711.3	Glutamine--tRNA ligase OS=Homo sapiens OX=9606 GN=QARS1 PE=1 SV=1	13450.5	11742.1	13710.4	8916.07	11951.6	13045.5
P13667	63	35	551.059	0.302874	0.348184	1.09613	0.151174	CBD	6D	73274.7	Protein disulfide-isomerase A4 OS=Homo sapiens OX=9606 GN=PDIA4 PE=1 SV=2	126156	106161	120230	121585	120862	143990
Q9BZE4	12	2	67.5646	0.302921	0.348184	1.32698	0.151151	6D	CBD	74363.9	GTP-binding protein 4 OS=Homo sapiens OX=9606 GN=GTPBP4 PE=1 SV=3	3577.32	5120.64	3319.17	4065.26	1857.68	3133.09
Q9ULD8	1	1	4.7819	0.303011	0.348184	1.23082	0.151107	CBD	6D	118669	Potassium voltage-gated channel subfamily H member 3 OS=Homo sapiens OX=9606 GN=KCNH3 PE=1 SV=2	6705.66	4485.95	4480.27	6901.24	7383.17	5004.93
Q9BWS9	2	1	10.9521	0.303501	0.348184	1.06507	0.15087	CBD	6D	45111.8	Chitinase domain-containing protein 1 OS=Homo sapiens OX=9606 GN=CHID1 PE=1 SV=1	904.482	1090.37	952.803	1049.18	1056.52	1033.75
A0A804HI07	7	2	39.0219	0.303782	0.348184	1.26432	0.150733	6D	CBD	93477.2	Catenin alpha 3 OS=Homo sapiens OX=9606 GN=CTNNA3 PE=1 SV=1	1431.8	1075.34	1636.84	1385.57	775.447	1116.62
REVERSE2214	5	1	23.8705	0.304178	0.348184	1.13499	0.150542	6D	CBD	36224.4	Reversed Sequence 2214	8780.95	7376.86	9034.16	6787.31	6601.99	8806.55
Q9H4M7	3	1	13.3176	0.304334	0.348184	1.19173	0.150466	6D	CBD	85629.1	Pleckstrin homology domain-containing family A member 4 OS=Homo sapiens OX=9606 GN=PLEKHA4 PE=1 SV=2	1953.41	1784.94	1824.82	1172.68	1398.5	2096.99
Q8IVF4	83	15	464.61	0.304585	0.348184	1.69604	0.150346	CBD	6D	518035	Dynein axonemal heavy chain 10 OS=Homo sapiens OX=9606 GN=DNAH10 PE=1 SV=4	6967.72	6978.15	6273.32	7622.9	6759.65	19910
P62917	12	8	41.4992	0.304598	0.348184	1.08645	0.150339	6D	CBD	28252.8	Large ribosomal subunit protein uL2 OS=Homo sapiens OX=9606 GN=RPL8 PE=1 SV=2	48821.4	44914.1	45882.4	46978.6	44280.5	37249.1
P0DMV8	50	20	439.667	0.304738	0.348184	1.06078	0.150271	CBD	6D	70337.5	Heat shock 70 kDa protein 1A OS=Homo sapiens OX=9606 GN=HSPA1A PE=1 SV=1	134669	134394	142409	134056	145826	156597
P62993	6	1	34.6235	0.304803	0.348184	4.31813	0.15024	CBD	6D	25320.4	Growth factor receptor-bound protein 2 OS=Homo sapiens OX=9606 GN=GRB2 PE=1 SV=1	405.947	848.922	391.117	5500.17	362.471	1244.93
REVERSE702	3	1	15.0888	0.304879	0.348184	1.13625	0.150204	6D	CBD	29929.6	Reversed Sequence 702	894.349	1124.08	904.085	2418.99	138.962	14.1326
Q15008	15	8	106.513	0.304897	0.348184	1.12461	0.150195	6D	CBD	45816.6	26S proteasome non-ATPase regulatory subunit 6 OS=Homo sapiens OX=9606 GN=PSMD6 PE=1 SV=1	25375.7	23000.6	25200	21598.3	25794.1	18031.3
P27144	5	2	32.4655	0.305023	0.348184	1.21854	0.150135	6D	CBD	25382.1	Adenylate kinase 4_ mitochondrial OS=Homo sapiens OX=9606 GN=AK4 PE=1 SV=1	25881.7	29258	21821.5	26996.7	15317.4	20844.3
P31946	25	7	291.777	0.305089	0.348184	1.30237	0.150103	6D	CBD	28196.5	14-3-3 protein beta/alpha OS=Homo sapiens OX=9606 GN=YWHAB PE=1 SV=3	64197.8	87509.1	98703.1	72332.3	40556.4	79384.2
P55285	3	1	16.5046	0.305335	0.348184	1.89894	0.149985	CBD	6D	88593.9	Cadherin-6 OS=Homo sapiens OX=9606 GN=CDH6 PE=1 SV=1	1174.19	3056.75	347.013	2109.31	1504.06	5079.89
P25789	6	4	59.8306	0.305438	0.348184	1.11651	0.149935	6D	CBD	29769	Proteasome subunit alpha type-4 OS=Homo sapiens OX=9606 GN=PSMA4 PE=1 SV=1	35831.9	34904.7	35286.3	25616.1	35665.6	33677.5
A0A0A0MTG1	1	1	5.4176	0.30553	0.348184	1.48121	0.149891	CBD	6D	119502	Valine--tRNA ligase_ mitochondrial OS=Homo sapiens OX=9606 GN=VARS2 PE=1 SV=1	906.168	275.237	196.714	919.541	634.923	486.824
P17066	19	3	216.117	0.306249	0.348636	1.12066	0.149546	6D	CBD	71484.5	Heat shock 70 kDa protein 6 OS=Homo sapiens OX=9606 GN=HSPA6 PE=1 SV=2	6762.74	7219.5	6162.89	7125.76	5553.38	5296.97
P09874	32	10	215.593	0.306635	0.348636	1.09289	0.149362	CBD	6D	113882	Poly [ADP-ribose] polymerase 1 OS=Homo sapiens OX=9606 GN=PARP1 PE=1 SV=4	48495.9	49756.1	39572.3	48409.4	48715.3	53502.1
A6NES4	9	1	36.2327	0.306654	0.348636	2.88251	0.149353	6D	CBD	191614	Maestro heat-like repeat-containing protein family member 2A OS=Homo sapiens OX=9606 GN=MROH2A PE=4 SV=4	110.452	821.976	711.702	295.97	188.802	85.6094
A0A4W8VX11	4	1	24.9432	0.306704	0.348636	1.44777	0.149329	6D	CBD	211502	Pericentriolar material 1 OS=Homo sapiens OX=9606 GN=PCM1 PE=4 SV=1	106.298	133.299	291.544	17.7708	22.727	326.371
Q8IUC4	4	2	20.5696	0.30733	0.349126	1.16629	0.149032	6D	CBD	77620.8	Rhophilin-2 OS=Homo sapiens OX=9606 GN=RHPN2 PE=1 SV=1	8762.32	7629.84	9520.76	5842.59	7338.72	9036.86
P80303	10	1	64.8381	0.307534	0.349138	1.53046	0.148934	CBD	6D	50336.9	Nucleobindin-2 OS=Homo sapiens OX=9606 GN=NUCB2 PE=1 SV=3	2026.98	2146.69	1752.05	4324.73	3143.91	1600.42
P20908	1	1	4.4044	0.307956	0.349187	2.19636	0.148734	6D	CBD	184244	Collagen alpha-1(V) chain OS=Homo sapiens OX=9606 GN=COL5A1 PE=1 SV=3	828.655	249.474	256.24	292.296	294.663	20.5771
Q70CQ2	39	12	225.391	0.308136	0.349187	1.30801	0.148649	6D	CBD	409994	Ubiquitin carboxyl-terminal hydrolase 34 OS=Homo sapiens OX=9606 GN=USP34 PE=1 SV=2	22506.2	26371	23685.9	22817.1	22991	9667.88
REVERSE16844	4	1	27.3836	0.308263	0.349187	1.41859	0.148589	6D	CBD	50717.2	Reversed Sequence 16844	311.277	557.002	536.161	181.549	413.53	394.948
P11940	26	5	222.357	0.308356	0.349187	1.14411	0.148545	6D	CBD	70899.1	Polyadenylate-binding protein 1 OS=Homo sapiens OX=9606 GN=PABPC1 PE=1 SV=2	64883.1	58924.8	63776.1	45237.3	50159.8	68559.5
A0A2R8Y549	8	5	48.0408	0.308983	0.349677	1.10164	0.148249	6D	CBD	205496	PATJ crumbs cell polarity complex component OS=Homo sapiens OX=9606 GN=PATJ PE=1 SV=1	30976.2	26291	24543.1	26057.3	22784.3	25420.6
H0YDM4	2	1	9.1426	0.309211	0.349714	1.64028	0.148142	6D	CBD	83709.4	Hook microtubule tethering protein 3 OS=Homo sapiens OX=9606 GN=HOOK3 PE=1 SV=2	1266.89	2207.87	1376.43	2388.75	550.703	18.0849
A0A087WZM2	3	2	20.7092	0.309675	0.350018	1.44479	0.147924	6D	CBD	25423	Ribonuclease T2 OS=Homo sapiens OX=9606 GN=RNASET2 PE=1 SV=2	327.961	189.767	249.647	171.058	77.7369	282.338
P49591	12	6	78.8307	0.310321	0.350528	1.19791	0.147622	CBD	6D	59290.6	Serine--tRNA ligase_ cytoplasmic OS=Homo sapiens OX=9606 GN=SARS1 PE=1 SV=3	9754.89	10606.1	8276.85	14458.1	9677.87	10169.6
P10644	5	3	36.3229	0.310529	0.350542	1.52016	0.147525	6D	CBD	43209.9	cAMP-dependent protein kinase type I-alpha regulatory subunit OS=Homo sapiens OX=9606 GN=PRKAR1A PE=1 SV=1	877.619	414.974	511.119	554.403	185.869	446.252
Q8N7X0	20	2	104.544	0.311466	0.35083	1.13134	0.147088	6D	CBD	190797	Androglobin OS=Homo sapiens OX=9606 GN=ADGB PE=2 SV=3	24546	23397.5	23884.2	22777.9	24142.2	16569.2
Q5T7W0	9	1	50.7304	0.311632	0.35083	561.298	0.147011	CBD	6D	106666	Zinc finger protein 618 OS=Homo sapiens OX=9606 GN=ZNF618 PE=1 SV=1	8.27637	0	0	4629.43	0	16.0807
B5MC82	5	1	36.6469	0.311748	0.35083	1.28572	0.146957	CBD	6D	17889.4	D-dopachrome decarboxylase OS=Homo sapiens OX=9606 GN=DDT PE=3 SV=2	4221.68	6049.99	4638.92	8447.28	6043.91	4679.71
P10155	8	3	48.4788	0.311874	0.35083	1.18566	0.146899	6D	CBD	61412.1	RNA-binding protein RO60 OS=Homo sapiens OX=9606 GN=RO60 PE=1 SV=2	4384.33	5432.12	5240.99	3357.45	3816.22	5525.93
Q01831	6	3	37.2348	0.312161	0.35083	1.57164	0.146766	CBD	6D	106808	DNA repair protein complementing XP-C cells OS=Homo sapiens OX=9606 GN=XPC PE=1 SV=4	1898.94	2600.77	1860.89	2255.2	5509.78	2231.59
P04843	29	14	247.33	0.312476	0.35083	1.0776	0.14662	6D	CBD	68683.6	Dolichyl-diphosphooligosaccharide--protein glycosyltransferase subunit 1 OS=Homo sapiens OX=9606 GN=RPN1 PE=1 SV=1	66609.6	67770	59287	60498.8	64731.7	54489
Q15046	24	11	154.961	0.312757	0.35083	1.0845	0.14649	CBD	6D	68504.4	Lysine--tRNA ligase OS=Homo sapiens OX=9606 GN=KARS1 PE=1 SV=3	47413.2	44348.7	44695	43666.6	49959.5	54361.8
Q9BYK8	29	3	152.509	0.31277	0.35083	1.21375	0.146485	CBD	6D	327278	3'-5' exoribonuclease HELZ2 OS=Homo sapiens OX=9606 GN=HELZ2 PE=1 SV=7	2345.33	2553.12	2189.66	3681.37	2247.66	2674.14
A0A075B6F3	41	4	233.13	0.312805	0.35083	1.22801	0.146468	CBD	6D	542416	Dynein axonemal heavy chain 8 OS=Homo sapiens OX=9606 GN=DNAH8 PE=1 SV=2	9059.71	7705.29	7424.15	9478.36	7553.03	12673.1
A0A8I5KRS9	35	8	184.924	0.312898	0.35083	1.12612	0.146425	CBD	6D	223320	Structural maintenance of chromosomes flexible hinge domain containing 1 OS=Homo sapiens OX=9606 GN=SMCHD1 PE=1 SV=1	6884.28	6102	6502.75	7953.01	6054.24	7939.72
Q96RD6	3	1	12.832	0.312938	0.35083	49.2811	0.146407	CBD	6D	75017.4	Pannexin-2 OS=Homo sapiens OX=9606 GN=PANX2 PE=1 SV=2	0	11.6517	0	545.279	28.9281	0
A0A804HHW7	10	3	58.5833	0.313247	0.35083	1.10957	0.146265	CBD	6D	137904	Tubulin-specific chaperone D OS=Homo sapiens OX=9606 GN=TBCD PE=1 SV=1	2582.93	2557.67	2022.1	2714.43	2405.48	2827.59
Q76NI1	13	1	67.9082	0.313325	0.35083	1.5283	0.146229	CBD	6D	193621	Kinase non-catalytic C-lobe domain-containing protein 1 OS=Homo sapiens OX=9606 GN=KNDC1 PE=2 SV=2	439.939	1621.32	502.49	1431.06	768.036	1719.09
A0A994J5A3	11	2	60.0002	0.313675	0.350915	1.47435	0.146068	6D	CBD	103100	Epidermal growth factor receptor pathway substrate 15 OS=Homo sapiens OX=9606 GN=EPS15 PE=1 SV=1	5034.9	10969	11078.4	4593	7959.79	5816.12
Q5TB53	2	1	11.009	0.313923	0.350915	2.79157	0.145954	6D	CBD	29995.1	Transmembrane 9 superfamily member (Fragment) OS=Homo sapiens OX=9606 GN=TM9SF3 PE=1 SV=8	367.075	2825.42	1955.96	77.549	1041.4	725.339
P52788	9	2	58.636	0.314116	0.350915	1.31391	0.145865	CBD	6D	41724.5	Spermine synthase OS=Homo sapiens OX=9606 GN=SMS PE=1 SV=2	1303.69	1266.72	1108.36	1069.76	1640.96	2122.83
A0A8Q3SHL8	6	4	28.7701	0.314183	0.350915	1.23718	0.145835	6D	CBD	103085	Integrator complex subunit 4 OS=Homo sapiens OX=9606 GN=INTS4 PE=1 SV=1	924.063	1264.46	1145.83	1224.64	825.929	644.564
A0A7P0T8E0	1	1	7.465	0.314579	0.351139	1.25517	0.145653	6D	CBD	15401.1	Interferon induced transmembrane protein 1 OS=Homo sapiens OX=9606 GN=IFITM1 PE=1 SV=1	12131	8388.32	9866.92	5367.01	9056.16	9785.74
F5H269	4	1	19.318	0.314932	0.351202	2.43833	0.145492	6D	CBD	344066	Dmx like 1 OS=Homo sapiens OX=9606 GN=DMXL1 PE=1 SV=1	525.853	509.042	93.7794	299.368	134.596	28.9238
REVERSE17698	3	2	17.3807	0.315356	0.351202	1.2054	0.145299	6D	CBD	18066.8	Reversed Sequence 17698	1799.72	1996.49	1761.78	1704.02	1876.38	1030.52
A0A6Q8PFL5	12	1	57.8037	0.315391	0.351202	1.68015	0.145283	CBD	6D	76006.7	Leucine rich repeat and sterile alpha motif containing 1 OS=Homo sapiens OX=9606 GN=LRSAM1 PE=1 SV=1	215.047	121.694	276.745	519.922	166.852	343.975
B4DXD0	11	1	59.5887	0.315446	0.351202	118.373	0.145258	CBD	6D	83302.6	Translin associated factor X interacting protein 1 OS=Homo sapiens OX=9606 GN=TSNAXIP1 PE=1 SV=1	61.0495	0	75.9358	16128.5	18.6439	68.208
A0A0S2Z4Z6	9	3	52.7663	0.315675	0.351202	1.10875	0.145154	6D	CBD	104038	Serine and arginine repetitive matrix 1 (Fragment) OS=Homo sapiens OX=9606 GN=SRRM1 PE=1 SV=1	3648.3	3946.52	3956.03	3712.7	2861.93	3843.31
E9PS97	4	1	28.8735	0.31581	0.351202	1.99996	0.145093	6D	CBD	23734.3	Parvin alpha (Fragment) OS=Homo sapiens OX=9606 GN=PARVA PE=1 SV=1	300.691	448.887	526.395	204.285	433.713	0
P43246	17	8	84.9554	0.316058	0.351241	1.04548	0.14498	CBD	6D	105485	DNA mismatch repair protein Msh2 OS=Homo sapiens OX=9606 GN=MSH2 PE=1 SV=1	12989.6	12776.5	12841.3	12549.9	14272.4	13541
Q9UHB9	22	2	112.682	0.316237	0.351241	1.1575	0.144899	6D	CBD	71243	Signal recognition particle subunit SRP68 OS=Homo sapiens OX=9606 GN=SRP68 PE=1 SV=2	19977.7	17460.7	20994.9	16686	13211.9	20584.3
Q9Y2L6	5	2	26.1242	0.316741	0.351395	1.24725	0.144671	6D	CBD	118902	FERM domain-containing protein 4B OS=Homo sapiens OX=9606 GN=FRMD4B PE=1 SV=4	43135.7	35430.8	62462.3	38476.9	39361.1	35233.5
O76041	15	2	74.9761	0.316825	0.351395	1.39635	0.144633	6D	CBD	116682	Nebulette OS=Homo sapiens OX=9606 GN=NEBL PE=1 SV=1	11237.1	12584.3	12394	10312.1	12379	3244.56
P18669	19	4	206.825	0.316963	0.351395	1.18833	0.144571	6D	CBD	28918	Phosphoglycerate mutase 1 OS=Homo sapiens OX=9606 GN=PGAM1 PE=1 SV=2	62686.2	80700.8	82339.7	50853.3	58830.6	80269.1
A0A087WTA1	10	1	72.5401	0.317188	0.351428	1.15471	0.144469	6D	CBD	141945	Contactin associated protein family member 4 OS=Homo sapiens OX=9606 GN=CNTNAP4 PE=1 SV=1	14202	18541.3	18251.6	12221.3	16756.6	15184.7
A0A182DWF3	3	1	15.5445	0.318054	0.352135	2.05067	0.14408	6D	CBD	57130.1	thioredoxin-disulfide reductase OS=Homo sapiens OX=9606 GN=TXNRD2 PE=1 SV=1	1676.49	6942.35	4901.4	3096.57	2947.26	549.246
Q6P2D8	6	1	26.6025	0.318462	0.352135	1.6382	0.143897	6D	CBD	90548.2	X-ray radiation resistance-associated protein 1 OS=Homo sapiens OX=9606 GN=XRRA1 PE=2 SV=2	256184	374465	470172	270840	362553	38574.3
P13647	19	3	160.82	0.318822	0.352135	1.2592	0.143736	6D	CBD	62606.6	Keratin_ type II cytoskeletal 5 OS=Homo sapiens OX=9606 GN=KRT5 PE=1 SV=3	20746.6	12271.5	13407.1	11416.6	14577.2	10875.2
O43790	6	1	44.3869	0.318899	0.352135	7.41822	0.143702	CBD	6D	55154.5	Keratin_ type II cuticular Hb6 OS=Homo sapiens OX=9606 GN=KRT86 PE=1 SV=1	9874.78	12253.9	8496.91	99526.3	123784	3876.74
Q08170	12	2	78.2243	0.318918	0.352135	4.78953	0.143693	CBD	6D	56792.5	Serine/arginine-rich splicing factor 4 OS=Homo sapiens OX=9606 GN=SRSF4 PE=1 SV=2	272.877	144.982	257.545	1868.7	1263.12	103.047
Q9H5I5	14	2	76.8857	0.319003	0.352135	1.32759	0.143655	CBD	6D	320859	Piezo-type mechanosensitive ion channel component 2 OS=Homo sapiens OX=9606 GN=PIEZO2 PE=1 SV=2	1519.27	2350.92	2314.9	2061.92	2348.8	3800.53
P22392	21	3	189.54	0.319396	0.352352	1.15278	0.14348	6D	CBD	17412.1	Nucleoside diphosphate kinase B OS=Homo sapiens OX=9606 GN=NME2 PE=1 SV=1	6410.18	6136.51	5258.08	4500.27	4481.02	6463.78
O14939	4	1	19.7284	0.319649	0.352415	3.23774	0.143367	CBD	6D	106786	Phospholipase D2 OS=Homo sapiens OX=9606 GN=PLD2 PE=1 SV=2	4572.58	3246.47	3958.4	9817.71	25871.7	2442.98
O00148	12	1	94.9028	0.320447	0.352845	1.06905	0.143013	6D	CBD	49642.9	ATP-dependent RNA helicase DDX39A OS=Homo sapiens OX=9606 GN=DDX39A PE=1 SV=2	5599.47	5096.08	5203.11	5183.34	5245.99	4442.37
O95714	46	8	219.963	0.320448	0.352845	1.13905	0.143013	CBD	6D	533844	E3 ubiquitin-protein ligase HERC2 OS=Homo sapiens OX=9606 GN=HERC2 PE=1 SV=2	9721.98	9646.51	10616.6	12206.5	12748.9	9199.22
F1T0E5	7	1	27.0451	0.320806	0.352845	1.73028	0.142854	6D	CBD	153085	Calcium dependent secretion activator OS=Homo sapiens OX=9606 GN=CADPS PE=1 SV=1	499.838	672.239	1373.07	150.948	744.63	575.373
E9PB61	6	1	38.0008	0.320957	0.352845	1.2976	0.142787	6D	CBD	27557.7	Aly/REF export factor OS=Homo sapiens OX=9606 GN=ALYREF PE=1 SV=1	3065.92	1878.76	3489.26	2056.38	1903.25	2539.98
Q9NRF8	5	1	31.2066	0.321083	0.352845	1.48801	0.142731	6D	CBD	66362	CTP synthase 2 OS=Homo sapiens OX=9606 GN=CTPS2 PE=1 SV=1	24167.6	22534.4	22548.2	20208.4	22557.5	3773
A0A7I2YQN9	11	2	113.973	0.321219	0.352845	1.12305	0.142671	CBD	6D	48101.6	G3BP stress granule assembly factor 1 OS=Homo sapiens OX=9606 GN=G3BP1 PE=1 SV=1	27907.6	26734	28077.1	25459.6	33233.1	34204.9
O95433	22	5	160.938	0.321729	0.35309	1.14261	0.142447	6D	CBD	38445.5	Activator of 90 kDa heat shock protein ATPase homolog 1 OS=Homo sapiens OX=9606 GN=AHSA1 PE=1 SV=1	15971.9	14715.7	14029.5	10216.3	13238.6	15680.9
REVERSE4835	4	1	17.5078	0.321917	0.35309	1.32226	0.142364	6D	CBD	120186	Reversed Sequence 4835	23879.9	23578.1	19733.3	23910.6	18609.1	8295.61
C9J6P4	8	2	46.9473	0.322032	0.35309	2.8676	0.142313	CBD	6D	115911	Zinc finger CCCH-type containing_ antiviral 1 OS=Homo sapiens OX=9606 GN=ZC3HAV1 PE=1 SV=1	63.0799	87.2997	106.754	94.576	552.352	90.4298
Q9NQ86	7	1	43.5101	0.322434	0.35312	1.13112	0.142137	CBD	6D	84610.3	E3 ubiquitin-protein ligase TRIM36 OS=Homo sapiens OX=9606 GN=TRIM36 PE=1 SV=2	2404.04	1811.97	1963.71	2624.56	2042.43	2323.02
Q8IXQ6	6	3	27.5643	0.322937	0.35312	1.31853	0.141916	CBD	6D	97369.9	Protein mono-ADP-ribosyltransferase PARP9 OS=Homo sapiens OX=9606 GN=PARP9 PE=1 SV=2	27382.9	27358.9	20991.3	41903.6	36281.8	21670.9
Q13332	14	2	70.4343	0.323221	0.35312	1.21699	0.141792	CBD	6D	218296	Receptor-type tyrosine-protein phosphatase S OS=Homo sapiens OX=9606 GN=PTPRS PE=1 SV=3	405.24	518.681	485.813	741.12	509.197	465.31
Q38SD2	10	1	55.6581	0.323246	0.35312	1.91823	0.141782	6D	CBD	228530	Leucine-rich repeat serine/threonine-protein kinase 1 OS=Homo sapiens OX=9606 GN=LRRK1 PE=1 SV=3	942.437	286.789	790.974	206.901	846.258	0
Q9HAB8	2	2	13.1953	0.32327	0.35312	1.26776	0.141771	CBD	6D	34005.2	Phosphopantothenate--cysteine ligase OS=Homo sapiens OX=9606 GN=PPCS PE=1 SV=2	2782.96	2361.81	2922.53	2612.29	4647.78	2967.36
REVERSE12703	3	1	13.4395	0.323418	0.35312	1.46748	0.141706	6D	CBD	69387.7	Reversed Sequence 12703	272.771	502.799	484.175	251.689	124.185	482.567
O94964	25	1	148.149	0.323436	0.35312	2.77748	0.141698	CBD	6D	185626	Microtubule cross-linking factor 2 OS=Homo sapiens OX=9606 GN=MTCL2 PE=1 SV=3	8209.28	18262.9	9196.01	48067	44321.6	6679.26
Q02790	49	26	425.905	0.32417	0.353146	1.06535	0.141379	6D	CBD	52089.8	Peptidyl-prolyl cis-trans isomerase FKBP4 OS=Homo sapiens OX=9606 GN=FKBP4 PE=1 SV=3	99833.4	104700	98686.4	85471.4	103696	95451.4
P17655	5	3	25.5176	0.324277	0.353146	1.60688	0.141333	CBD	6D	80850.9	Calpain-2 catalytic subunit OS=Homo sapiens OX=9606 GN=CAPN2 PE=1 SV=6	958.821	976.69	817.359	1414.68	2276.98	731.856
O94830	4	1	20.2826	0.324421	0.353146	18.4574	0.14127	CBD	6D	81716.3	Phospholipase DDHD2 OS=Homo sapiens OX=9606 GN=DDHD2 PE=1 SV=2	357.379	301.397	329.537	14095.1	4050.02	96.552
REVERSE83	4	1	18.6124	0.324533	0.353146	1.7622	0.141221	CBD	6D	215851	Reversed Sequence 83	64.0017	58.6301	61.3363	61.4088	67.238	195.542
Q96MG8	2	2	10.8724	0.324561	0.353146	1.179	0.141209	6D	CBD	40960.5	Protein-L-isoaspartate O-methyltransferase domain-containing protein 1 OS=Homo sapiens OX=9606 GN=PCMTD1 PE=1 SV=2	1327.39	989.121	1178.2	1206.91	771.43	985.787
Q8WXG9-2	12	3	71.1159	0.324655	0.353146	1.13633	0.141168	CBD	6D	218609	Isoform 2 of Adhesion G-protein coupled receptor V1 OS=Homo sapiens OX=9606 GN=ADGRV1	10698.1	11456.6	10936.6	11173.1	11206.1	15223.4
P35579	51	6	275.827	0.324838	0.353146	1.13765	0.141089	CBD	6D	227787	Myosin-9 OS=Homo sapiens OX=9606 GN=MYH9 PE=1 SV=4	4942.6	5465.86	4572.37	6114.04	4645.94	6282.93
Q17RL8	7	1	35.8119	0.325156	0.353177	3.59632	0.140952	CBD	6D	87446	HCG2004980_ isoform CRA_e OS=Homo sapiens OX=9606 GN=PDZD4 PE=1 SV=1	5391.47	4461.23	6135.96	5871.35	5698.45	45930.5
Q16822	14	6	88.7331	0.325259	0.353177	1.08251	0.140907	CBD	6D	71497.5	Phosphoenolpyruvate carboxykinase [GTP]_ mitochondrial OS=Homo sapiens OX=9606 GN=PCK2 PE=1 SV=4	15375.4	14601.9	14271.6	18029.6	15221.8	14648.3
Q13564	6	4	31.5153	0.325933	0.353695	1.70101	0.140616	CBD	6D	60702.7	NEDD8-activating enzyme E1 regulatory subunit OS=Homo sapiens OX=9606 GN=NAE1 PE=1 SV=1	691.616	679.451	525.171	682.421	1900.11	642.982
Q9NZM3	16	5	91.9136	0.326983	0.35455	1.26188	0.140165	6D	CBD	194545	Intersectin-2 OS=Homo sapiens OX=9606 GN=ITSN2 PE=1 SV=3	2337.86	3488.55	2809.78	1586.21	3190.08	2067.65
Q9UDW1	3	1	27.8938	0.327298	0.35455	1.7225	0.14003	CBD	6D	7308.51	Cytochrome b-c1 complex subunit 9 OS=Homo sapiens OX=9606 GN=UQCR10 PE=1 SV=3	22.8126	562.509	0	673.886	286.321	48.0109
P14625	54	6	469.494	0.327315	0.35455	1.09246	0.140023	6D	CBD	92754.2	Endoplasmin OS=Homo sapiens OX=9606 GN=HSP90B1 PE=1 SV=1	22455	22253.3	21472.1	21863.9	16946.2	21769
Q6ZMI0	7	1	38.9077	0.327961	0.354824	1.83251	0.139747	6D	CBD	88827.9	Protein phosphatase 1 regulatory subunit 21 OS=Homo sapiens OX=9606 GN=PPP1R21 PE=1 SV=1	1925.94	1107.2	3306.03	96.0395	1151.05	2212.2
Q16795	5	1	34.5161	0.328034	0.354824	1.19622	0.139716	CBD	6D	42680.7	NADH dehydrogenase [ubiquinone] 1 alpha subcomplex subunit 9_ mitochondrial OS=Homo sapiens OX=9606 GN=NDUFA9 PE=1 SV=2	2762.2	3937.2	2785.95	3336.34	3337.6	4672.64
A0A7I2YQG2	7	2	65.6086	0.328288	0.354824	1.4165	0.139608	6D	CBD	25872.6	Ribosomal protein L19 OS=Homo sapiens OX=9606 GN=RPL19 PE=1 SV=1	48076.6	47741.6	44383.6	34405.7	54530.5	10041.4
H7C1F9	15	1	98.034	0.328358	0.354824	1.05033	0.139578	6D	CBD	197270	Ral GTPase activating protein catalytic subunit alpha 2 (Fragment) OS=Homo sapiens OX=9606 GN=RALGAPA2 PE=1 SV=1	728.44	840.591	925.044	2217.46	70.5351	86.567
O95757	19	2	112.192	0.329414	0.355605	1.82814	0.13913	CBD	6D	95539.2	Heat shock 70 kDa protein 4L OS=Homo sapiens OX=9606 GN=HSPA4L PE=1 SV=3	303.076	407.376	371.489	370.959	1222.4	384.582
O95994	11	2	86.6713	0.329645	0.355605	1.03704	0.139033	CBD	6D	20036.3	Anterior gradient protein 2 homolog OS=Homo sapiens OX=9606 GN=AGR2 PE=1 SV=1	31948.7	30954.2	33368.8	31795.4	33468.2	34574.3
Q96SE7	4	1	18.5619	0.329935	0.355605	2.1389	0.13891	6D	CBD	98279.7	Zinc finger protein 347 OS=Homo sapiens OX=9606 GN=ZNF347 PE=1 SV=2	552.233	1366.61	2265.63	1437.69	518.686	0
Q9HC38	7	1	54.6198	0.330214	0.355605	1.0694	0.138792	CBD	6D	35192.7	Glyoxalase domain-containing protein 4 OS=Homo sapiens OX=9606 GN=GLOD4 PE=1 SV=1	21797.3	20612.9	22698.8	21022.5	23494.6	25110.6
P21399	30	10	189.825	0.330244	0.355605	1.10475	0.13878	CBD	6D	98912.3	Cytoplasmic aconitate hydratase OS=Homo sapiens OX=9606 GN=ACO1 PE=1 SV=3	29153.4	27440.5	27742.5	26867.9	30608.7	35693.9
P35609	24	1	173.237	0.330614	0.355605	1.17261	0.138624	CBD	6D	104424	Alpha-actinin-2 OS=Homo sapiens OX=9606 GN=ACTN2 PE=1 SV=1	14792.4	9954.71	11391	16691.7	13480.8	12203.4
Q9BYT8	7	1	51.2507	0.330648	0.355605	1.40502	0.13861	6D	CBD	81393.3	Neurolysin_ mitochondrial OS=Homo sapiens OX=9606 GN=NLN PE=1 SV=1	1910.29	2032.64	2756.41	919.75	331.078	3517.31
REVERSE4144	1	1	12.3804	0.330971	0.355605	1.25098	0.138474	CBD	6D	54811	Reversed Sequence 4144	997.021	918.495	636.36	860.192	950.67	1381.49
Q7RTY7	6	1	32.2411	0.331077	0.355605	1.38923	0.13843	6D	CBD	127122	Ovochymase-1 OS=Homo sapiens OX=9606 GN=OVCH1 PE=2 SV=3	8826.43	5798.77	8426.66	2389.37	5115.57	9088.31
P61313	7	5	60.2499	0.331121	0.355605	1.10813	0.138412	6D	CBD	24260.2	Large ribosomal subunit protein eL15 OS=Homo sapiens OX=9606 GN=RPL15 PE=1 SV=2	61166.3	63551.5	63466.9	46692.6	56907.6	66221.5
A0A8Q3SHI5	5	1	26.7648	0.33126	0.355605	1.16862	0.138353	6D	CBD	307962	Unc-79 homolog_ NALCN channel complex subunit OS=Homo sapiens OX=9606 GN=UNC79 PE=1 SV=1	9036.28	6576.71	6949.22	7370.07	6698.52	5238.04
A0A1C7CYY6	11	2	57.4896	0.331765	0.355643	168.391	0.138142	CBD	6D	98748.8	Dynamin-binding protein OS=Homo sapiens OX=9606 GN=DNMBP PE=1 SV=1	62.1867	65.3489	58.6073	259.394	31057.5	27.9093
A0A087X072	3	1	20.3224	0.331797	0.355643	8.56193	0.138128	CBD	6D	96392.5	DNA helicase OS=Homo sapiens OX=9606 GN=RECQL4 PE=1 SV=1	25641.8	10933	8677.8	18395	13734	355321
Q14019	6	3	37.9969	0.331912	0.355643	1.06932	0.13808	6D	CBD	16059.1	Coactosin-like protein OS=Homo sapiens OX=9606 GN=COTL1 PE=1 SV=3	8806.34	7754.52	8608.88	7538.88	7398.7	8600.42
Q96JN2	15	4	78.4942	0.332101	0.355643	4.78362	0.138002	CBD	6D	135699	Coiled-coil domain-containing protein 136 OS=Homo sapiens OX=9606 GN=CCDC136 PE=1 SV=3	561.153	433.729	434.016	2533.66	4088.39	213.264
O15144	10	3	88.9334	0.332339	0.355643	1.03734	0.137902	CBD	6D	34447.1	Actin-related protein 2/3 complex subunit 2 OS=Homo sapiens OX=9606 GN=ARPC2 PE=1 SV=1	16140.8	18055.5	16653.2	17366.7	17558.1	17823.1
P68036	4	2	25.9899	0.332642	0.355643	1.34382	0.137776	6D	CBD	18032.7	Ubiquitin-conjugating enzyme E2 L3 OS=Homo sapiens OX=9606 GN=UBE2L3 PE=1 SV=1	7864.8	10595.7	10469.3	8533.43	9659.71	3334.8
REVERSE11821	3	1	22.327	0.333264	0.355643	1.64494	0.137518	6D	CBD	46554	Reversed Sequence 11821	86.4365	250.323	190.102	170.847	49.5437	99.9006
P27797	30	18	238.333	0.333275	0.355643	1.1437	0.137513	CBD	6D	48312.7	Calreticulin OS=Homo sapiens OX=9606 GN=CALR PE=1 SV=1	193645	168936	186272	174342	202357	251026
P11766	10	3	43.9233	0.333527	0.355643	1.14147	0.137409	CBD	6D	40579.7	Alcohol dehydrogenase class-3 OS=Homo sapiens OX=9606 GN=ADH5 PE=1 SV=4	9127.76	7156.08	7717.93	7703.57	10622.9	9070.81
P09758	5	1	31.9308	0.333677	0.355643	1.45368	0.137347	6D	CBD	36393.8	Tumor-associated calcium signal transducer 2 OS=Homo sapiens OX=9606 GN=TACSTD2 PE=1 SV=3	6029.68	5626.97	7214.25	1068.32	4456.6	7456.52
Q9H4M9	17	2	99.4894	0.333697	0.355643	1.08351	0.137338	CBD	6D	60684	EH domain-containing protein 1 OS=Homo sapiens OX=9606 GN=EHD1 PE=1 SV=2	5964.88	6531.92	6757.99	6266.04	7720.3	6876.35
F5H7P7	2	1	16.8553	0.333845	0.355643	2.46358	0.137277	6D	CBD	70846.9	peptidylprolyl isomerase OS=Homo sapiens OX=9606 GN=PPWD1 PE=1 SV=1	390.04	2179.82	1578.43	612.753	1071.09	0
P62750	9	2	64.5064	0.333871	0.355643	1.2001	0.137266	6D	CBD	17695.1	Large ribosomal subunit protein uL23 OS=Homo sapiens OX=9606 GN=RPL23A PE=1 SV=1	53606	48260.9	45185.4	27204.5	47217.2	48111.8
Q8NEZ5	4	1	24.299	0.334998	0.356632	1.1261	0.136802	6D	CBD	45306.8	F-box only protein 22 OS=Homo sapiens OX=9606 GN=FBXO22 PE=1 SV=1	59148.6	55435.7	54264.8	40627.9	61001.6	48312.5
J3QRS3	4	3	30.1104	0.335394	0.35675	1.08467	0.136639	6D	CBD	20514	Myosin light chain 12A OS=Homo sapiens OX=9606 GN=MYL12A PE=1 SV=1	14832.5	12878.6	11791.5	11631.1	12200.7	12587.1
P16930	9	4	60.9117	0.335507	0.35675	1.20607	0.136593	6D	CBD	46773.6	Fumarylacetoacetase OS=Homo sapiens OX=9606 GN=FAH PE=1 SV=2	4223.79	3670.5	3931.24	3349.19	2158.13	4297.71
REVERSE13548	4	1	20.484	0.335798	0.356848	1.22965	0.136474	CBD	6D	79320.2	Reversed Sequence 13548	687.577	694.415	849.69	678.607	897.533	1168.06
O75914	12	3	72.2182	0.336675	0.357569	1.1997	0.136115	CBD	6D	62651.9	Serine/threonine-protein kinase PAK 3 OS=Homo sapiens OX=9606 GN=PAK3 PE=1 SV=2	9277.98	9625.66	5193.1	9609.22	9366.99	9932.61
Q08209	6	2	39.1817	0.337042	0.357746	1.15219	0.135966	6D	CBD	59372.3	Protein phosphatase 3 catalytic subunit alpha OS=Homo sapiens OX=9606 GN=PPP3CA PE=1 SV=1	6965.86	5377.74	6106.69	4344.24	6463.45	5205.55
Q9H993	23	14	201.381	0.337361	0.357813	1.23149	0.135836	6D	CBD	51571.6	Damage-control phosphatase ARMT1 OS=Homo sapiens OX=9606 GN=ARMT1 PE=1 SV=1	36586.3	59977.6	58775.3	37373.9	45309.4	43455.5
P62851	10	6	73.8902	0.337692	0.357813	1.07968	0.135701	CBD	6D	13799.2	Small ribosomal subunit protein eS25 OS=Homo sapiens OX=9606 GN=RPS25 PE=1 SV=1	82004.8	71785.9	74979.2	73399.4	85277	88322.8
Q9H4A4	17	6	87.8882	0.337702	0.357813	1.38852	0.135697	CBD	6D	73280.2	Aminopeptidase B OS=Homo sapiens OX=9606 GN=RNPEP PE=1 SV=2	10026.4	8206.72	12280.3	17480.3	16574.1	8314.12
Q8NG31	16	4	80.6781	0.338191	0.357906	1.12052	0.135499	CBD	6D	268357	Kinetochore scaffold 1 OS=Homo sapiens OX=9606 GN=KNL1 PE=1 SV=3	7674.68	7502.13	7803.17	7909.15	10275.3	7565.15
Q8ND23-3	1	1	6.507	0.338357	0.357906	15.9064	0.135432	CBD	6D	19826.5	Isoform 3 of Capping protein_ Arp2/3 and myosin-I linker protein 3 OS=Homo sapiens OX=9606 GN=CARMIL3	547.608	1156.72	431.179	25158.4	8627.81	181.987
Q8N3D4	6	1	29.7407	0.338389	0.357906	2.36153	0.135419	CBD	6D	162653	EH domain-binding protein 1-like protein 1 OS=Homo sapiens OX=9606 GN=EHBP1L1 PE=1 SV=2	1051.99	1717.6	1012.56	3631.86	4543.44	756.369
Q9Y4E8	8	2	41.694	0.33861	0.357929	1.25511	0.13533	CBD	6D	113674	Ubiquitin carboxyl-terminal hydrolase 15 OS=Homo sapiens OX=9606 GN=USP15 PE=1 SV=3	1494.45	2535.71	1241.17	2032.24	1875.67	2708.18
P35232	12	7	107.151	0.338826	0.357929	1.08642	0.135243	6D	CBD	29861.1	Prohibitin 1 OS=Homo sapiens OX=9606 GN=PHB1 PE=1 SV=1	72462.8	78136.9	79283.2	72923.8	78100.6	60572.7
A0A286YFL8	2	1	13.5221	0.339009	0.357929	1.27469	0.135169	6D	CBD	36149.6	Palmitoyl-protein thioesterase 1 (Fragment) OS=Homo sapiens OX=9606 GN=PPT1 PE=1 SV=1	32439.5	36450	44036.6	30304.4	41304.9	16981.4
A0A8I5KRU7	30	8	161.335	0.339445	0.358179	1.13408	0.134993	CBD	6D	210058	CDK5 regulatory subunit-associated protein 2 OS=Homo sapiens OX=9606 GN=CDK5RAP2 PE=1 SV=1	10804.3	8249.91	9052.51	9711.25	9689.24	12474.7
Q8N7Z5	17	4	91.9587	0.339651	0.358186	3.56491	0.134911	CBD	6D	212926	Ankyrin repeat domain-containing protein 31 OS=Homo sapiens OX=9606 GN=ANKRD31 PE=2 SV=2	1036.03	1821.76	818.277	876.404	10197.9	2030.5
P23467	6	1	23.9499	0.340265	0.35836	1.24461	0.134665	CBD	6D	225727	Receptor-type tyrosine-protein phosphatase beta OS=Homo sapiens OX=9606 GN=PTPRB PE=1 SV=3	4593.51	4010.45	3951.73	4441.82	4106.26	7078.83
Q7L014	22	10	119.58	0.340319	0.35836	1.20947	0.134643	CBD	6D	117876	Probable ATP-dependent RNA helicase DDX46 OS=Homo sapiens OX=9606 GN=DDX46 PE=1 SV=2	7074.92	5550.36	7169.07	8566.71	5930.02	9444.04
O14802	14	2	64.3506	0.340415	0.35836	1.82525	0.134605	CBD	6D	157638	DNA-directed RNA polymerase III subunit RPC1 OS=Homo sapiens OX=9606 GN=POLR3A PE=1 SV=2	1444.82	1098.59	790.049	1353.31	3720.64	1010.47
A0A669KBI7	15	4	94.005	0.34062	0.358365	1.11308	0.134523	CBD	6D	295447	[histone H3]-lysine(4) N-methyltransferase OS=Homo sapiens OX=9606 GN=KMT2B PE=1 SV=1	23077.3	18338.2	21461.9	21971.6	21276.8	26739
P61026	13	6	132.859	0.340825	0.358371	1.1147	0.134441	6D	CBD	22769.1	Ras-related protein Rab-10 OS=Homo sapiens OX=9606 GN=RAB10 PE=1 SV=1	32876.2	31384.8	32617.8	31504.8	32421.8	22983.3
A0A8Q3SIG1	15	1	74.4669	0.34282	0.359874	1.48391	0.133648	6D	CBD	366916	Vitellogenin domain-containing protein OS=Homo sapiens OX=9606 GN=LOC400499 PE=4 SV=1	18480.3	31627.1	17674.2	21801.8	18684.6	5191.33
A0A8Q3SIU6	18	2	95.1656	0.342907	0.359874	1.15016	0.133614	CBD	6D	295302	Ectopic P-granules 5 autophagy tethering factor OS=Homo sapiens OX=9606 GN=EPG5 PE=1 SV=1	4437.15	4061.47	3856.43	3866.62	4632.91	5710.76
Q71RC2	2	1	10.4866	0.342936	0.359874	1.29157	0.133602	6D	CBD	81280.4	La-related protein 4 OS=Homo sapiens OX=9606 GN=LARP4 PE=1 SV=3	3013.94	3765.75	4101.75	3541.63	3392.95	1490.36
A0A0A0MSE2	11	7	98.6318	0.343348	0.359874	1.11677	0.13344	CBD	6D	34651.9	3-hydroxyacyl-CoA dehydrogenase OS=Homo sapiens OX=9606 GN=HADH PE=1 SV=2	31094.4	29707.6	29765	29665	31294.9	40182.9
REVERSE13971	4	1	20.2069	0.343618	0.359874	1.71085	0.133333	6D	CBD	65686.7	Reversed Sequence 13971	942.598	3094.92	2665.5	1746.8	864.573	1306.57
Q9BY84	2	1	11.6167	0.343905	0.359874	1.68385	0.13322	CBD	6D	74071.3	Dual specificity protein phosphatase 16 OS=Homo sapiens OX=9606 GN=DUSP16 PE=1 SV=1	971.008	292.979	437.886	1255.35	1191.73	418.62
P42338	16	2	98.5362	0.343965	0.359874	1.59845	0.133197	CBD	6D	124131	Phosphatidylinositol 4_5-bisphosphate 3-kinase catalytic subunit beta isoform OS=Homo sapiens OX=9606 GN=PIK3CB PE=1 SV=1	1212.26	766.673	1431.49	1029.78	3014.24	1407.37
Q13630	6	3	40.7812	0.344029	0.359874	1.16809	0.133172	6D	CBD	36120.8	GDP-L-fucose synthase OS=Homo sapiens OX=9606 GN=GFUS PE=1 SV=1	10090	11072.9	11829.3	6888.9	9386.9	11968.6
Q96N66	2	1	21.3609	0.344059	0.359874	1.59926	0.13316	6D	CBD	53449.4	Lysophospholipid acyltransferase 7 OS=Homo sapiens OX=9606 GN=MBOAT7 PE=1 SV=2	2929.99	11044.5	7639.21	1775.93	11077	661.893
P41227	6	3	41.1461	0.34432	0.3599	1.30476	0.133057	6D	CBD	26629.6	N-alpha-acetyltransferase 10 OS=Homo sapiens OX=9606 GN=NAA10 PE=1 SV=1	849.431	1189.4	701.566	740.6	439.818	919.887
Q6S5L8	2	1	12.0316	0.344679	0.3599	1.35608	0.132917	6D	CBD	69868.6	SHC-transforming protein 4 OS=Homo sapiens OX=9606 GN=SHC4 PE=1 SV=1	2657.18	1378.75	1595.58	1172.67	993.129	1987
J9JIG6	1	1	5.2836	0.344754	0.3599	1.27795	0.132887	CBD	6D	39755.5	Arylsulfatase G OS=Homo sapiens OX=9606 GN=ARSG PE=1 SV=1	5764.63	4085.25	4527.14	8342.72	5518.43	4511.97
Q01581	5	1	37.3518	0.344949	0.3599	1.31303	0.132811	6D	CBD	57864	Hydroxymethylglutaryl-CoA synthase_ cytoplasmic OS=Homo sapiens OX=9606 GN=HMGCS1 PE=1 SV=2	1788.53	2139.04	2250.18	731.181	1889.9	2083.88
Q03701	6	1	30.0577	0.345086	0.3599	1.46549	0.132757	6D	CBD	121601	CCAAT/enhancer-binding protein zeta OS=Homo sapiens OX=9606 GN=CEBPZ PE=1 SV=3	719.058	1695.31	834.129	306.09	205.427	1705.14
P30038	8	1	52.5372	0.345598	0.360022	1.3202	0.132558	6D	CBD	62175.8	Delta-1-pyrroline-5-carboxylate dehydrogenase_ mitochondrial OS=Homo sapiens OX=9606 GN=ALDH4A1 PE=1 SV=3	1593.51	3099.8	2035.55	2219.75	1537.93	1339.18
Q8WTW3	7	2	36.9074	0.345604	0.360022	1.47358	0.132555	CBD	6D	110176	Conserved oligomeric Golgi complex subunit 1 OS=Homo sapiens OX=9606 GN=COG1 PE=1 SV=1	12496.4	7244.62	7697.39	21208.1	8774.63	10450
Q8NEF3	8	2	51.1557	0.345956	0.36013	1.2656	0.132418	6D	CBD	53622.2	Coiled-coil domain-containing protein 112 OS=Homo sapiens OX=9606 GN=CCDC112 PE=1 SV=2	8435.51	7016.67	7467.9	3747.73	4319.34	10043
H0Y9Z9	7	2	34.3509	0.346304	0.36013	1.11179	0.132283	CBD	6D	75972.6	Long-chain-fatty-acid--CoA ligase OS=Homo sapiens OX=9606 GN=ACSL1 PE=1 SV=2	19275.5	17506.2	23479.9	23164.5	19897.2	23936.5
Q15011	2	1	6.6119	0.346379	0.36013	1.5179	0.132254	6D	CBD	43834	Homocysteine-responsive endoplasmic reticulum-resident ubiquitin-like domain member 1 protein OS=Homo sapiens OX=9606 GN=HERPUD1 PE=1 SV=1	1981.05	1956.75	1999.02	158.581	1747.32	2005.29
O75947	8	1	75.128	0.346656	0.36013	2.13839	0.132146	6D	CBD	18548.3	ATP synthase subunit d_ mitochondrial OS=Homo sapiens OX=9606 GN=ATP5PD PE=1 SV=3	252.708	58.2243	273.378	14.5636	107.237	151.447
Q9UIA9	16	3	82.9513	0.346712	0.36013	1.18943	0.132125	6D	CBD	125276	Exportin-7 OS=Homo sapiens OX=9606 GN=XPO7 PE=1 SV=3	4333.02	4329.06	3708.54	3219.21	2477.19	4704.06
Q13409-2	4	2	23.4296	0.347544	0.360555	1.44203	0.131802	6D	CBD	71044	Isoform 2B of Cytoplasmic dynein 1 intermediate chain 2 OS=Homo sapiens OX=9606 GN=DYNC1I2	2082.6	2586.5	2618.15	380.735	2824.95	1847.79
Q8WVM7	12	3	67.6099	0.348164	0.360555	1.21511	0.131563	6D	CBD	145397	Cohesin subunit SA-1 OS=Homo sapiens OX=9606 GN=STAG1 PE=1 SV=3	10328.8	10487.4	9787.22	5133.94	10888.7	9163.05
M0R0Y2	3	1	16.7311	0.348701	0.360555	1.2089	0.131357	6D	CBD	29505.4	NSF attachment protein alpha OS=Homo sapiens OX=9606 GN=NAPA PE=1 SV=1	4165.3	6184.73	5282.15	4981.77	4790.87	3158.32
Q5H9U9	16	3	82.6493	0.348848	0.360555	1.25843	0.131301	CBD	6D	199952	Probable ATP-dependent RNA helicase DDX60-like OS=Homo sapiens OX=9606 GN=DDX60L PE=2 SV=3	2897.71	1221.21	1827.72	2679.95	2756.53	2046.98
A0A2R8Y2F6	3	3	16.0207	0.34887	0.360555	1.25117	0.131292	CBD	6D	117927	phosphatidylinositol-4_5-bisphosphate 3-kinase OS=Homo sapiens OX=9606 GN=PIK3CA PE=1 SV=1	5585.98	7181	5103.07	8601	8568.74	5188.67
P19174	19	4	102.656	0.348952	0.360555	1.50004	0.131261	6D	CBD	149844	1-phosphatidylinositol 4_5-bisphosphate phosphodiesterase gamma-1 OS=Homo sapiens OX=9606 GN=PLCG1 PE=1 SV=1	886.717	418.787	869.233	350.606	152.165	947.013
O75400	17	3	103.194	0.348971	0.360555	1.09215	0.131253	6D	CBD	109090	Pre-mRNA-processing factor 40 homolog A OS=Homo sapiens OX=9606 GN=PRPF40A PE=1 SV=2	3840.39	3269.08	3665.17	2840.6	3469.72	3555.2
O00763	34	6	164.7	0.349075	0.360555	1.39949	0.131214	6D	CBD	278537	Acetyl-CoA carboxylase 2 OS=Homo sapiens OX=9606 GN=ACACB PE=1 SV=3	7366.11	8945.5	7766.75	6898.85	8600.61	1705.62
Q96TA1	22	7	126.076	0.34921	0.360555	1.45077	0.131162	CBD	6D	84651.3	Protein Niban 2 OS=Homo sapiens OX=9606 GN=NIBAN2 PE=1 SV=3	10264.2	12213.7	11618.2	25769.8	13528.7	10167
Q8IVV2	10	3	53.1639	0.349221	0.360555	1.16348	0.131158	CBD	6D	237788	Lipoxygenase homology domain-containing protein 1 OS=Homo sapiens OX=9606 GN=LOXHD1 PE=2 SV=4	6999.13	7357.01	7656.2	6618.42	8826.06	10166.5
P08621	6	2	36.5788	0.34933	0.360555	1.08061	0.131116	6D	CBD	51613.8	U1 small nuclear ribonucleoprotein 70 kDa OS=Homo sapiens OX=9606 GN=SNRNP70 PE=1 SV=2	15870.2	15744.6	14160.6	15670.9	12452.6	14237.3
Q9H5L6	6	1	27.5707	0.349714	0.360743	1.10803	0.130969	6D	CBD	104780	DNA transposase THAP9 OS=Homo sapiens OX=9606 GN=THAP9 PE=1 SV=2	4828.42	4481.25	3970.39	3368.68	4364.74	4251.88
REVERSE9206	4	1	17.8276	0.350251	0.36109	1.65826	0.130764	6D	CBD	80883.8	Reversed Sequence 9206	183.209	181.645	351.268	161.558	263.453	6.83996
P07864	7	1	61.2668	0.35102	0.361291	1.16809	0.130472	6D	CBD	36653.5	L-lactate dehydrogenase C chain OS=Homo sapiens OX=9606 GN=LDHC PE=1 SV=4	437371	413465	454749	429631	430008	258071
Q32MZ4	15	2	88.2476	0.351024	0.361291	1.51768	0.13047	6D	CBD	89880.5	Leucine-rich repeat flightless-interacting protein 1 OS=Homo sapiens OX=9606 GN=LRRFIP1 PE=1 SV=2	1435.46	1393.52	1332.32	1517.58	1137.28	87.0156
A0A2R8Y6Y7	4	1	21.7748	0.35105	0.361291	1.34829	0.13046	6D	CBD	53011.1	Succinate--CoA ligase [ADP-forming] subunit beta_ mitochondrial OS=Homo sapiens OX=9606 GN=SUCLA2 PE=1 SV=1	4267.26	3950.16	6339.11	1815.58	2969.04	6011.63
P54578	20	8	152.267	0.351281	0.361322	1.08603	0.130373	CBD	6D	56525.4	Ubiquitin carboxyl-terminal hydrolase 14 OS=Homo sapiens OX=9606 GN=USP14 PE=1 SV=3	37321.7	32513.5	37604.8	34797.7	38961.3	42924.4
A0A7P0T871	6	3	31.3702	0.352582	0.362453	1.30815	0.129881	6D	CBD	73416.1	Acyl-CoA dehydrogenase family member 9 OS=Homo sapiens OX=9606 GN=ACAD9 PE=1 SV=1	5936.43	8966.72	8572.23	4712.77	3479.98	9752.74
Q8TEA8	2	1	10.6734	0.352997	0.362484	1.64685	0.129725	6D	CBD	23594.7	D-aminoacyl-tRNA deacylase 1 OS=Homo sapiens OX=9606 GN=DTD1 PE=1 SV=2	1651.05	2103.76	1961.06	1594.68	1869.03	7.07466
A5D8W1	14	1	67.898	0.353017	0.362484	1.22103	0.129717	6D	CBD	107138	Cilia- and flagella-associated protein 69 OS=Homo sapiens OX=9606 GN=CFAP69 PE=1 SV=3	646.066	532.069	625.787	450.774	319.945	706.657
P17040	4	1	20.0241	0.353362	0.36255	4.85528	0.129588	CBD	6D	119879	Zinc finger and SCAN domain-containing protein 20 OS=Homo sapiens OX=9606 GN=ZSCAN20 PE=1 SV=3	169.258	106.325	133.031	295.458	1608.42	80.0563
Q9UDY4	6	1	38.9331	0.353627	0.36255	1.30411	0.129488	6D	CBD	38035	DnaJ homolog subfamily B member 4 OS=Homo sapiens OX=9606 GN=DNAJB4 PE=1 SV=1	263.719	153.911	252.651	244.477	123.584	145.914
A8MT40	2	1	10.2908	0.353687	0.36255	1.17843	0.129466	CBD	6D	89311.5	Pyruvate dehydrogenase phosphatase regulatory subunit OS=Homo sapiens OX=9606 GN=PDPR PE=1 SV=2	25723.7	42291.5	36168.1	34413.6	42730.7	45628.5
Q5T6H7	5	1	31.7809	0.354181	0.362836	1.37652	0.129281	CBD	6D	62709.5	X-prolyl aminopeptidase 1 OS=Homo sapiens OX=9606 GN=XPNPEP1 PE=1 SV=1	1985.33	2414.58	2598.27	2764.84	2098.87	4769.46
P06744	45	10	384.594	0.354371	0.362836	1.04918	0.12921	CBD	6D	63375.4	Glucose-6-phosphate isomerase OS=Homo sapiens OX=9606 GN=GPI PE=1 SV=4	21386.4	19291.5	19829.7	21399.1	22250.3	19834
P62995	3	2	11.0323	0.355498	0.363768	1.22703	0.12879	6D	CBD	33779.8	Transformer-2 protein homolog beta OS=Homo sapiens OX=9606 GN=TRA2B PE=1 SV=1	5995.36	7221.97	5456.79	6035.06	6019.97	3163.94
P60953	5	1	45.5563	0.355686	0.363768	2.82599	0.128721	CBD	6D	21600.8	Cell division control protein 42 homolog OS=Homo sapiens OX=9606 GN=CDC42 PE=1 SV=2	202.922	1932.07	763.164	6.58951	8183.57	0
P11908	3	2	16.8653	0.356001	0.363882	1.42653	0.128604	CBD	6D	35168.4	Ribose-phosphate pyrophosphokinase 2 OS=Homo sapiens OX=9606 GN=PRPS2 PE=1 SV=2	3302.26	4234.85	2740.48	6624.04	2736.49	5300.71
Q96CW1	11	3	53.9426	0.356288	0.363969	1.23341	0.128497	CBD	6D	49996.9	AP-2 complex subunit mu OS=Homo sapiens OX=9606 GN=AP2M1 PE=1 SV=2	2650.89	2607.02	2588.14	4006.14	3430.47	2240.82
Q9H1K0	6	1	42.2301	0.356695	0.364177	6.26614	0.128347	CBD	6D	89668.2	Rabenosyn-5 OS=Homo sapiens OX=9606 GN=RBSN PE=1 SV=2	3566.57	3928.85	3590.6	25067.4	43053.3	1345.77
A0A5F9ZHM4	7	1	60.1489	0.357963	0.364906	1.60857	0.12788	CBD	6D	37579.5	L-lactate dehydrogenase OS=Homo sapiens OX=9606 GN=LDHB PE=1 SV=1	38680.3	9640.1	18476	28392	20203.3	58851.6
H0YMF9	6	2	30.725	0.358119	0.364906	1.84672	0.127823	CBD	6D	20743.3	Superkiller complex protein 8 OS=Homo sapiens OX=9606 GN=SKIC8 PE=1 SV=1	1127.19	154.546	258.724	1635.47	329.651	879.686
P06241	9	1	57.3925	0.358289	0.364906	5.81929	0.127761	CBD	6D	61275.3	Tyrosine-protein kinase Fyn OS=Homo sapiens OX=9606 GN=FYN PE=1 SV=3	632.984	810.428	366.857	6067.36	4253.1	214.023
Q12768	26	5	142.127	0.358465	0.364906	1.14762	0.127696	CBD	6D	135199	WASH complex subunit 5 OS=Homo sapiens OX=9606 GN=WASHC5 PE=1 SV=1	1691.03	1810.36	1905.24	1617.84	2313.92	2273.02
P62277	13	8	86.4459	0.358626	0.364906	1.06656	0.127637	6D	CBD	17222.3	Small ribosomal subunit protein uS15 OS=Homo sapiens OX=9606 GN=RPS13 PE=1 SV=2	118202	98755.2	105431	94987.5	102503	104778
P36551	3	1	17.2239	0.358628	0.364906	1.23555	0.127636	6D	CBD	50950.4	Oxygen-dependent coproporphyrinogen-III oxidase_ mitochondrial OS=Homo sapiens OX=9606 GN=CPOX PE=1 SV=3	1831.44	2662.66	1689.16	1217.73	1793.55	1993.18
Q96RL7	27	5	162.622	0.359283	0.365365	1.20137	0.127397	CBD	6D	362102	Intermembrane lipid transfer protein VPS13A OS=Homo sapiens OX=9606 GN=VPS13A PE=1 SV=2	12495.6	10835.8	11810.1	10679.6	13520.4	18017.9
O95803	1	1	4.7628	0.359536	0.365415	1.72383	0.127305	CBD	6D	101587	Bifunctional heparan sulfate N-deacetylase/N-sulfotransferase 3 OS=Homo sapiens OX=9606 GN=NDST3 PE=1 SV=1	2902.62	2610.04	966.381	1577.66	4283.95	5307.19
Q69YN4	8	1	44.7569	0.359802	0.365447	1.34222	0.127208	CBD	6D	203679	Protein virilizer homolog OS=Homo sapiens OX=9606 GN=VIRMA PE=1 SV=2	987.795	7417.83	853.239	5856.52	3916.41	2654.54
REVERSE2929	17	3	88.1699	0.361039	0.365447	2.33562	0.12676	CBD	6D	210879	Reversed Sequence 2929	2378.51	2737.13	2640.55	5846.22	10688.4	1580.84
P62906	11	2	74.643	0.361097	0.365447	1.11469	0.126739	6D	CBD	25002.4	Large ribosomal subunit protein uL1 OS=Homo sapiens OX=9606 GN=RPL10A PE=1 SV=2	47997.8	51810.6	53105.9	36111.5	50010.7	51059
E9PHT3	5	1	29.9543	0.361498	0.365447	1.39189	0.126594	6D	CBD	56810.5	GRAM domain containing 1C OS=Homo sapiens OX=9606 GN=GRAMD1C PE=1 SV=1	11766.7	10982.5	11414.5	11423.5	10972.4	2148.96
O76003	14	5	91.5902	0.361548	0.365447	1.11416	0.126576	6D	CBD	37717.2	Glutaredoxin-3 OS=Homo sapiens OX=9606 GN=GLRX3 PE=1 SV=2	19619.7	19432.1	19426.7	16266.5	14536.2	21683.8
P19224	11	1	73.4587	0.361674	0.365447	1.17408	0.12653	6D	CBD	61378.1	UDP-glucuronosyltransferase 1-6 OS=Homo sapiens OX=9606 GN=UGT1A6 PE=1 SV=2	17086.3	17553.4	17393.5	19458.2	14755.6	10104.4
Q00688	8	3	58.6433	0.361718	0.365447	1.41234	0.126515	CBD	6D	25233.9	Peptidyl-prolyl cis-trans isomerase FKBP3 OS=Homo sapiens OX=9606 GN=FKBP3 PE=1 SV=1	9893.82	8939.58	8453.55	19980.4	8395.34	10162.6
A0A8I5KRU1	5	1	44.2368	0.362099	0.365447	1.35339	0.126377	6D	CBD	72301.7	Transcription initiation factor TFIID subunit 6 OS=Homo sapiens OX=9606 GN=TAF6 PE=1 SV=1	263.135	311.179	174.386	61.584	395.595	96.023
Q07666	13	3	98.0493	0.36223	0.365447	1.1268	0.12633	6D	CBD	48341.5	KH domain-containing_ RNA-binding_ signal transduction-associated protein 1 OS=Homo sapiens OX=9606 GN=KHDRBS1 PE=1 SV=1	5432.41	4137.58	4351.45	4494.15	4363.65	3497.01
Q03938	2	1	10.9483	0.36233	0.365447	1.6053	0.126294	CBD	6D	71224.7	Zinc finger protein 90 OS=Homo sapiens OX=9606 GN=ZNF90 PE=2 SV=3	3.34135	1104.44	17.1361	1558.43	123.477	123.914
Q8NBU5	4	2	12.857	0.362426	0.365447	2.77451	0.12626	CBD	6D	41086.3	Outer mitochondrial transmembrane helix translocase OS=Homo sapiens OX=9606 GN=ATAD1 PE=1 SV=1	2448.46	2269.08	1396.09	1774.02	12752.5	2435.87
Q9UBC5	14	1	76.481	0.362705	0.365447	1.25768	0.12616	6D	CBD	119313	Unconventional myosin-Ia OS=Homo sapiens OX=9606 GN=MYO1A PE=1 SV=1	290.343	396.87	400.75	234.68	445.135	185.24
A0A087X256	18	4	109.036	0.362751	0.365447	1.08419	0.126143	CBD	6D	137529	WASH complex subunit 4 OS=Homo sapiens OX=9606 GN=WASHC4 PE=1 SV=1	38282.9	41965.2	39129.3	45360.7	46670.7	37396.2
Q9UL46	14	6	99.4221	0.362826	0.365447	1.09835	0.126117	6D	CBD	27572.8	Proteasome activator complex subunit 2 OS=Homo sapiens OX=9606 GN=PSME2 PE=1 SV=4	34298.5	40245.3	37286.9	38153.2	28690.9	34972.8
A0A8Q3SIB2	2	1	10.1615	0.363072	0.365447	1.9467	0.126028	6D	CBD	43357.5	Cell division cycle associated 7 OS=Homo sapiens OX=9606 GN=CDCA7 PE=1 SV=1	1040.89	428.781	2050.43	162.571	1050.47	595.199
M0R0F0	10	3	73.0053	0.36308	0.365447	1.44746	0.126025	CBD	6D	22562	Ribosomal protein S5 (Fragment) OS=Homo sapiens OX=9606 GN=RPS5 PE=1 SV=1	11253.3	11814.2	10697.1	20477.1	19887.7	8508.13
Q9Y4A5	60	13	326.818	0.363159	0.365447	1.1382	0.125997	6D	CBD	442049	Transformation/transcription domain-associated protein OS=Homo sapiens OX=9606 GN=TRRAP PE=1 SV=3	96292	87188.1	105198	67855.2	105568	80203.6
Q13561	14	4	77.254	0.363232	0.365447	1.41714	0.125971	CBD	6D	44345.1	Dynactin subunit 2 OS=Homo sapiens OX=9606 GN=DCTN2 PE=1 SV=4	1440.53	2029.89	1563.89	3708.85	1604.66	1820.8
A0A0J9YX62	5	1	34.0997	0.364485	0.366502	1.1225	0.125524	6D	CBD	36828.7	DnaJ heat shock protein family (Hsp40) member B6 OS=Homo sapiens OX=9606 GN=DNAJB6 PE=1 SV=1	6718.66	6297.13	5446.87	6413.36	5524.35	4510.03
A0A024R4E5	37	11	282.702	0.365186	0.367001	1.054	0.125275	6D	CBD	142067	Vigilin OS=Homo sapiens OX=9606 GN=HDLBP PE=1 SV=1	15553.9	15887.2	13812	13628.9	14837.8	14467.8
A0A8I5KNN2	21	4	123.311	0.365888	0.367501	1.18873	0.125027	CBD	6D	90583.8	RNA helicase OS=Homo sapiens OX=9606 GN=DDX21 PE=1 SV=1	13625.2	11870.3	14508.3	13526.9	20579	13447.8
P35749	59	5	330.181	0.367047	0.368459	1.82626	0.124619	CBD	6D	228195	Myosin-11 OS=Homo sapiens OX=9606 GN=MYH11 PE=1 SV=3	2752.62	2898.18	2403.65	8778.71	2052.78	3878.06
Q9NQT8	13	5	62.8537	0.367876	0.368466	1.0897	0.124328	6D	CBD	204101	Kinesin-like protein KIF13B OS=Homo sapiens OX=9606 GN=KIF13B PE=1 SV=2	12483.2	13625	12609.7	12087.4	13452.8	9990.72
REVERSE6210	2	1	15.3711	0.368088	0.368466	2.22692	0.124254	6D	CBD	89579.1	Reversed Sequence 6210	440.011	2691.83	925.095	751.13	107.423	963.217
Q86T82	2	2	8.8721	0.368134	0.368466	2.62254	0.124238	CBD	6D	111082	Ubiquitin carboxyl-terminal hydrolase 37 OS=Homo sapiens OX=9606 GN=USP37 PE=1 SV=2	803.254	1487.61	406.432	541.24	1739.57	4792.97
Q6YHU6	10	1	46.7939	0.368271	0.368466	1.27846	0.12419	CBD	6D	223029	tRNA (32-2'-O)-methyltransferase regulator THADA OS=Homo sapiens OX=9606 GN=THADA PE=1 SV=1	5995.76	5297.77	8930.71	6175.88	11400.1	8279.92
P50991	29	11	221.197	0.369304	0.368466	1.09121	0.12383	6D	CBD	58437.6	T-complex protein 1 subunit delta OS=Homo sapiens OX=9606 GN=CCT4 PE=1 SV=4	82026.6	84569.6	86208	64809.4	77246.9	89616.1
Q13144	5	2	17.6287	0.369317	0.368466	2.89246	0.123825	CBD	6D	81121.3	Translation initiation factor eIF2B subunit epsilon OS=Homo sapiens OX=9606 GN=EIF2B5 PE=1 SV=3	1321.89	1123.64	1056.53	1826.27	7481.27	822.036
Q8ND23	7	1	29.1401	0.36935	0.368466	1.14506	0.123814	CBD	6D	151827	Capping protein_ Arp2/3 and myosin-I linker protein 3 OS=Homo sapiens OX=9606 GN=CARMIL3 PE=2 SV=2	5844.88	6476.6	5869.29	6777.54	5623.96	8427.94
Q5VST9-5	34	7	190.511	0.369661	0.368466	1.28157	0.123706	CBD	6D	434061	Isoform 4 of Obscurin OS=Homo sapiens OX=9606 GN=OBSCN	14301.9	6686.87	7163.38	8908.46	14941.3	12229.2
H7BXZ5	42	5	217.754	0.369769	0.368466	1.37959	0.123668	CBD	6D	339314	non-specific serine/threonine protein kinase (Fragment) OS=Homo sapiens OX=9606 GN=KALRN PE=1 SV=1	8915.71	11071.6	9356.2	15819.7	17027.7	7634.48
P30837	9	1	53.5607	0.370054	0.368466	2.49094	0.12357	CBD	6D	57705.6	Aldehyde dehydrogenase X_ mitochondrial OS=Homo sapiens OX=9606 GN=ALDH1B1 PE=1 SV=4	6832	6803.76	6242.49	16996.3	28755.5	3763.67
P98161	6	1	25.5245	0.370066	0.368466	5.60729	0.123565	CBD	6D	467947	Polycystin-1 OS=Homo sapiens OX=9606 GN=PKD1 PE=1 SV=3	2091.29	3695.91	2766.96	23896.5	23082.3	986.798
REVERSE14196	2	1	10.0372	0.370827	0.368466	1.15503	0.123302	CBD	6D	111925	Reversed Sequence 14196	31860.7	35631.7	38206.6	35971.1	35171.3	50943.1
O14735	4	2	24.6063	0.371209	0.368466	1.18762	0.123171	6D	CBD	23881	CDP-diacylglycerol--inositol 3-phosphatidyltransferase OS=Homo sapiens OX=9606 GN=CDIPT PE=1 SV=1	1191.07	1372.67	1280.28	693.019	1229.46	1314.26
P20340	9	4	74.5127	0.371293	0.368466	1.05164	0.123142	6D	CBD	23706.9	Ras-related protein Rab-6A OS=Homo sapiens OX=9606 GN=RAB6A PE=1 SV=3	31549.3	29588.5	31975.8	27510.4	28910.3	32120.6
O94889	1	1	4.8457	0.371758	0.368466	1.40297	0.122982	6D	CBD	64893.2	Kelch-like protein 18 OS=Homo sapiens OX=9606 GN=KLHL18 PE=1 SV=3	22805.4	32762.4	17857.7	35028.4	13361.3	3945.9
P68371	38	1	425.654	0.371879	0.368466	1.07471	0.12294	6D	CBD	50287.4	Tubulin beta-4B chain OS=Homo sapiens OX=9606 GN=TUBB4B PE=1 SV=1	148747	160883	158814	133359	135497	167024
REVERSE4816	25	3	127.073	0.37234	0.368466	1.54256	0.122782	CBD	6D	77801.1	Reversed Sequence 4816	203.602	276.983	230.529	319.227	191.088	586.623
A0A0U1RQT1	5	1	32.289	0.372423	0.368466	2.82672	0.122753	CBD	6D	63697.5	Arf-GAP with coiled-coil_ ANK repeat and PH domain-containing protein (Fragment) OS=Homo sapiens OX=9606 GN=ACAP2 PE=1 SV=1	209.142	48.5647	490.808	1085.44	925.782	104.62
O75182-2	13	1	74.0049	0.37247	0.368466	1.5562	0.122737	6D	CBD	130329	Isoform 2 of Paired amphipathic helix protein Sin3b OS=Homo sapiens OX=9606 GN=SIN3B	6191.72	9169.79	10572.7	8950.58	7714.5	0
Q9NSD9	18	7	96.4793	0.373203	0.368466	1.03839	0.122487	6D	CBD	66743	Phenylalanine--tRNA ligase beta subunit OS=Homo sapiens OX=9606 GN=FARSB PE=1 SV=3	11264	11504.9	11476.3	10838.7	10343.4	11796.9
P07814	48	10	327.206	0.37335	0.368466	1.10684	0.122437	6D	CBD	172188	Bifunctional glutamate/proline--tRNA ligase OS=Homo sapiens OX=9606 GN=EPRS1 PE=1 SV=5	14941.6	19553.7	16818.7	14079.6	17314.2	14967.1
Q14257	12	4	80.3228	0.373545	0.368466	1.79358	0.12237	CBD	6D	36933.5	Reticulocalbin-2 OS=Homo sapiens OX=9606 GN=RCN2 PE=1 SV=1	9325.47	19778.9	16712.9	38425.4	33627	10124.4
A0A994J5B1	6	1	30.9863	0.373901	0.368466	Infinity	0.122249	CBD	6D	119045	Erythrocyte membrane protein band 4.1 like 2 OS=Homo sapiens OX=9606 GN=EPB41L2 PE=1 SV=1	0	0	0	0	382.534	0
Q86TJ2	3	1	15.5503	0.373901	0.368466	Infinity	0.122249	CBD	6D	49040.7	Transcriptional adapter 2-beta OS=Homo sapiens OX=9606 GN=TADA2B PE=1 SV=2	0	0	0	305.102	0	0
Q86YE8	7	1	34.957	0.373901	0.368466	Infinity	0.122249	CBD	6D	80462.6	Zinc finger protein 573 OS=Homo sapiens OX=9606 GN=ZNF573 PE=2 SV=4	0	0	0	0	1651.57	0
REVERSE13782	4	1	25.9234	0.373901	0.368466	Infinity	0.122249	CBD	6D	78949.3	Reversed Sequence 13782	0	0	0	0	0	8071.8
E7ESG8	4	1	33.2701	0.373901	0.368466	Infinity	0.122249	6D	CBD	17025.4	Serine/threonine-protein phosphatase (Fragment) OS=Homo sapiens OX=9606 GN=PPP2CA PE=1 SV=1	0	1717.37	0	0	0	0
P56270-4	2	1	9.597	0.373901	0.368466	Infinity	0.122249	CBD	6D	18219.6	Isoform 4 of Myc-associated zinc finger protein OS=Homo sapiens OX=9606 GN=MAZ	0	0	0	0	5039.73	0
Q6ZSZ6	2	1	10.2423	0.373901	0.368466	Infinity	0.122249	CBD	6D	118886	Teashirt homolog 1 OS=Homo sapiens OX=9606 GN=TSHZ1 PE=1 SV=2	0	0	0	291.873	0	0
REVERSE8280	3	1	15.3443	0.373901	0.368466	Infinity	0.122249	CBD	6D	106689	Reversed Sequence 8280	0	0	0	0	190.435	0
REVERSE9188	4	1	20.1521	0.373901	0.368466	Infinity	0.122249	CBD	6D	106917	Reversed Sequence 9188	0	0	0	1788.16	0	0
O75197	5	1	24.4711	0.373901	0.368466	Infinity	0.122249	CBD	6D	182395	Low-density lipoprotein receptor-related protein 5 OS=Homo sapiens OX=9606 GN=LRP5 PE=1 SV=2	0	0	0	3278.85	0	0
O75467	5	1	28.6244	0.373901	0.368466	Infinity	0.122249	6D	CBD	62301.6	Zinc finger protein 324A OS=Homo sapiens OX=9606 GN=ZNF324 PE=2 SV=1	0	696.724	0	0	0	0
O60293	15	3	70.1863	0.374201	0.368466	1.35974	0.122147	CBD	6D	228295	Zinc finger C3H1 domain-containing protein OS=Homo sapiens OX=9606 GN=ZFC3H1 PE=1 SV=3	931.096	547.49	1055.09	1489.63	712.8	1242.72
Q8NFT6-3	1	1	5.3192	0.374303	0.368466	1.10397	0.122112	6D	CBD	55824.6	Isoform 3 of Protein DBF4 homolog B OS=Homo sapiens OX=9606 GN=DBF4B	14532.1	12127.8	13897.2	10398.9	14128.7	12210
Q9UK32	1	1	4.5281	0.374957	0.368466	88933.9	0.121891	6D	CBD	84442.5	Ribosomal protein S6 kinase alpha-6 OS=Homo sapiens OX=9606 GN=RPS6KA6 PE=1 SV=1	0	1784.9	0	0.02007	0	0
A0A286YES2	16	2	92.4692	0.375098	0.368466	3.4101	0.121843	CBD	6D	198802	RANBP2 like and GRIP domain containing 1 OS=Homo sapiens OX=9606 GN=RGPD1 PE=4 SV=1	336.571	108.261	317.075	316.667	2084.51	197
O15440	13	1	67.259	0.37519	0.368466	1.28696	0.121812	6D	CBD	161744	ATP-binding cassette sub-family C member 5 OS=Homo sapiens OX=9606 GN=ABCC5 PE=1 SV=2	15198.2	9042.36	13956.7	7119.94	7463.14	15097.2
A0A2R8Y5N1	10	2	45.7953	0.375497	0.368466	1.14293	0.121708	CBD	6D	140155	Diaphanous related formin 1 OS=Homo sapiens OX=9606 GN=DIAPH1 PE=1 SV=1	1659.79	1418.17	1766.48	1566.75	1722.07	2248.07
A0A7P0T7Z8	5	1	32.979	0.375639	0.368466	1.31514	0.12166	6D	CBD	136809	Abelson helper integration site 1 OS=Homo sapiens OX=9606 GN=AHI1 PE=1 SV=1	402.063	458.513	319.456	100.562	208.562	588.143
O94919	2	1	10.7124	0.375881	0.368466	1.95645	0.121579	6D	CBD	55758	Endonuclease domain-containing 1 protein OS=Homo sapiens OX=9606 GN=ENDOD1 PE=1 SV=2	162.108	37.7409	42.5195	45.4808	0	78.4012
Q6VY07	3	1	12.3934	0.37602	0.368466	1.33619	0.121532	6D	CBD	105298	Phosphofurin acidic cluster sorting protein 1 OS=Homo sapiens OX=9606 GN=PACS1 PE=1 SV=2	84267.4	47715.7	52416.2	24817.6	62120.3	51066.1
Q13033	3	1	14.9317	0.37604	0.368466	1.19905	0.121525	CBD	6D	87608.6	Striatin-3 OS=Homo sapiens OX=9606 GN=STRN3 PE=1 SV=3	237497	262403	246953	216894	308737	369882
Q7Z3Z4	6	1	34.174	0.376087	0.368466	1.21463	0.121509	6D	CBD	97900.3	Piwi-like protein 4 OS=Homo sapiens OX=9606 GN=PIWIL4 PE=1 SV=2	466.682	364.548	338.626	450.033	293.567	219.54
O43776	14	3	94.916	0.376684	0.368849	1.21339	0.121309	6D	CBD	63798.4	Asparagine--tRNA ligase_ cytoplasmic OS=Homo sapiens OX=9606 GN=NARS1 PE=1 SV=1	12593.7	18517.5	12548.2	12835.4	14424.9	8720.93
P20339	11	3	70.1704	0.377794	0.369555	1.06191	0.120937	6D	CBD	23886.8	Ras-related protein Rab-5A OS=Homo sapiens OX=9606 GN=RAB5A PE=1 SV=2	6121.28	5982.76	6416.97	6147.48	6159.42	5134.37
Q6IQ32	4	1	17.0365	0.377815	0.369555	1.38474	0.12093	CBD	6D	124373	Activity-dependent neuroprotector homeobox protein 2 OS=Homo sapiens OX=9606 GN=ADNP2 PE=1 SV=1	2943.42	3043.57	2189.14	5204.22	3936.9	2180.66
REVERSE12526	2	1	9.4658	0.378394	0.369762	3.73184	0.120737	6D	CBD	56439.9	Reversed Sequence 12526	351.432	16.0446	365.582	103.584	0	92.8501
Q8TE73	48	5	278.356	0.37844	0.369762	1.0953	0.120722	CBD	6D	532843	Dynein axonemal heavy chain 5 OS=Homo sapiens OX=9606 GN=DNAH5 PE=1 SV=3	5669.93	6302.2	5001.12	5435.94	6654.96	6499.82
O94804	13	4	75.3255	0.378766	0.369852	1.07012	0.120613	6D	CBD	112820	Serine/threonine-protein kinase 10 OS=Homo sapiens OX=9606 GN=STK10 PE=1 SV=1	12040.1	14368.7	14420	13289.7	12066.6	12797
Q8N201	5	1	25.5346	0.379105	0.369852	1.77197	0.120501	6D	CBD	246522	Integrator complex subunit 1 OS=Homo sapiens OX=9606 GN=INTS1 PE=1 SV=2	447.376	18.6189	164.935	15.7618	0	340.3
Q8NEZ3	7	2	27.8188	0.37915	0.369852	4.39314	0.120486	CBD	6D	153520	WD repeat-containing protein 19 OS=Homo sapiens OX=9606 GN=WDR19 PE=1 SV=2	515.596	692.408	584.978	6292.23	1251.44	333.158
Q96DT5	31	5	162.983	0.379613	0.369945	1.05482	0.120332	CBD	6D	524533	Dynein axonemal heavy chain 11 OS=Homo sapiens OX=9606 GN=DNAH11 PE=1 SV=4	18012	16638.4	14802.4	17569.6	17204.7	17389.6
Q99497	11	3	106.155	0.379696	0.369945	1.1001	0.120305	6D	CBD	20062.2	Parkinson disease protein 7 OS=Homo sapiens OX=9606 GN=PARK7 PE=1 SV=2	32356	36151	38011.6	31408.5	27607.8	37809.8
P15531	21	4	189.894	0.379957	0.369945	1.06276	0.120218	CBD	6D	17319.8	Nucleoside diphosphate kinase A OS=Homo sapiens OX=9606 GN=NME1 PE=1 SV=1	5133.34	4858.53	4528.35	5423.09	4657.35	5351.13
O60673	11	1	48.721	0.38032	0.369945	1.08355	0.120098	6D	CBD	356198	DNA polymerase zeta catalytic subunit OS=Homo sapiens OX=9606 GN=REV3L PE=1 SV=2	18637.3	17661.4	21196.2	19113.5	18345.7	15602.3
P05455	20	11	167.014	0.380646	0.369945	1.10037	0.119991	6D	CBD	47008.2	Lupus La protein OS=Homo sapiens OX=9606 GN=SSB PE=1 SV=2	61901.8	71775.2	73670.6	54642.7	60461.8	73329.3
A0A1W2PR46	13	1	128.8	0.380677	0.369945	1.3458	0.119981	CBD	6D	57530.8	Glial fibrillary acidic protein OS=Homo sapiens OX=9606 GN=GFAP PE=1 SV=1	11907.1	8565.07	7362.48	11310.7	8175.21	17974.1
F8W9U4	15	2	96.6199	0.380688	0.369945	1.12157	0.119977	CBD	6D	89018.2	Microtubule-associated protein OS=Homo sapiens OX=9606 GN=MAP4 PE=1 SV=1	36139.1	33568	28188.4	42100.8	36580.4	31115.8
Q3SY69	5	1	28.2407	0.381036	0.370083	1.2172	0.119862	6D	CBD	102430	Mitochondrial 10-formyltetrahydrofolate dehydrogenase OS=Homo sapiens OX=9606 GN=ALDH1L2 PE=1 SV=2	864.767	826.449	701.921	801.957	780.711	383.426
P36406	9	1	51.1047	0.381707	0.370534	1.92786	0.119642	CBD	6D	65549.4	E3 ubiquitin-protein ligase TRIM23 OS=Homo sapiens OX=9606 GN=TRIM23 PE=1 SV=1	6356.56	6861.62	7108.6	24618.2	5136.75	9432.31
A0A0B4J1W3	24	6	148.459	0.382283	0.370892	1.23084	0.119454	6D	CBD	102456	N-alpha-acetyltransferase 15_ NatA auxiliary subunit OS=Homo sapiens OX=9606 GN=NAA15 PE=1 SV=1	9831.82	9885.24	11437.6	11184.4	9538.56	4588.76
Q9NRG1	1	1	5.388	0.383451	0.371825	1.24355	0.119072	6D	CBD	25844.7	Phosphoribosyltransferase domain-containing protein 1 OS=Homo sapiens OX=9606 GN=PRTFDC1 PE=1 SV=1	72209.2	92864.6	97637.1	40098.8	69947.2	101213
Q2WGJ9	15	1	87.8481	0.384485	0.372564	1.13105	0.118737	CBD	6D	210563	Fer-1-like protein 6 OS=Homo sapiens OX=9606 GN=FER1L6 PE=2 SV=2	8608.28	8338.33	7746.8	7508.17	9438.1	10983.1
A0A2U3TZI5	1	1	5.4687	0.384803	0.372564	1.11955	0.118634	6D	CBD	29970.9	BTB/POZ domain-containing protein KCTD11 OS=Homo sapiens OX=9606 GN=KCTD11 PE=1 SV=1	3788.52	2880.03	3396.99	3406.81	2541.33	3042.53
O15067	11	3	59.9551	0.384836	0.372564	5.09149	0.118623	CBD	6D	146388	Phosphoribosylformylglycinamidine synthase OS=Homo sapiens OX=9606 GN=PFAS PE=1 SV=4	322.367	119.188	153.42	420.573	98.7347	2510
Q8IZD9	8	1	41.9188	0.385381	0.372705	1.0702	0.118447	CBD	6D	235157	Dedicator of cytokinesis protein 3 OS=Homo sapiens OX=9606 GN=DOCK3 PE=1 SV=1	64665.2	62777.2	65518.3	73041.9	73199.9	60265.6
Q9NXD2	14	2	73.0865	0.385397	0.372705	1.25265	0.118442	6D	CBD	89242.7	Myotubularin-related protein 10 OS=Homo sapiens OX=9606 GN=MTMR10 PE=1 SV=3	2039.2	3458.78	3358.39	1739.16	2680.21	2650.73
Q9Y446	12	2	69.8044	0.386659	0.373724	1.19963	0.118037	CBD	6D	87538.5	Plakophilin-3 OS=Homo sapiens OX=9606 GN=PKP3 PE=1 SV=1	2541.1	2009.2	2528.84	2168.52	2675.96	3647.85
REVERSE6612	4	1	17.5386	0.387478	0.374103	1.0676	0.117775	6D	CBD	96896.5	Reversed Sequence 6612	109674	102649	103415	104877	85534.8	105335
Q9NYU2	33	10	185.466	0.38764	0.374103	1.14417	0.117723	6D	CBD	177931	UDP-glucose:glycoprotein glucosyltransferase 1 OS=Homo sapiens OX=9606 GN=UGGT1 PE=1 SV=3	25011.1	23239.8	23149.6	24704.4	22986.3	14713.3
Q14315	29	3	215.868	0.387676	0.374103	1.4447	0.117711	CBD	6D	293589	Filamin-C OS=Homo sapiens OX=9606 GN=FLNC PE=1 SV=3	2478.42	2911.57	2203.7	5038.84	4029.45	1902.33
Q969Q6	8	1	47.16	0.387913	0.37413	22.8609	0.117636	CBD	6D	53601	Serine/threonine-protein phosphatase 2A regulatory subunit B'' subunit gamma OS=Homo sapiens OX=9606 GN=PPP2R3C PE=1 SV=1	10.8616	127.963	61.4927	120.448	4435.75	23.2476
P35251	7	2	32.642	0.3895	0.375459	1.45271	0.117132	6D	CBD	128768	Replication factor C subunit 1 OS=Homo sapiens OX=9606 GN=RFC1 PE=1 SV=4	5367.93	6422.87	2889.35	493.71	6673.51	2938.14
Q5THJ4	57	13	305.617	0.390126	0.37586	1.10954	0.116934	CBD	6D	495680	Intermembrane lipid transfer protein VPS13D OS=Homo sapiens OX=9606 GN=VPS13D PE=1 SV=2	10862	11413.3	10809.7	10486.3	11657.5	14565.5
A0A3B3IT68	1	1	5.0021	0.390753	0.375893	1.25704	0.116737	6D	CBD	50694.1	Phospholipase D family member 4 OS=Homo sapiens OX=9606 GN=PLD4 PE=1 SV=1	840.39	775.472	578.149	964.142	434.908	346.329
Q13237	4	1	20.7688	0.390777	0.375893	1.80775	0.116729	CBD	6D	88116.6	cGMP-dependent protein kinase 2 OS=Homo sapiens OX=9606 GN=PRKG2 PE=1 SV=1	956.283	465.139	336.391	1691.64	380.474	1105.58
P31930	13	3	54.8249	0.390788	0.375893	1.20069	0.116726	6D	CBD	53330.2	Cytochrome b-c1 complex subunit 1_ mitochondrial OS=Homo sapiens OX=9606 GN=UQCRC1 PE=1 SV=3	10304.4	9713.86	10221.4	4881.16	11060.7	9243.43
A0A804HI24	19	7	133.547	0.391529	0.375947	1.08526	0.116493	6D	CBD	51570.6	Fumarate hydratase_ mitochondrial OS=Homo sapiens OX=9606 GN=FH PE=1 SV=1	38578.8	37819.8	36324.5	38504.3	36720.1	28643.3
O43242	18	6	118.001	0.391798	0.375947	1.11334	0.116409	6D	CBD	61091.7	26S proteasome non-ATPase regulatory subunit 3 OS=Homo sapiens OX=9606 GN=PSMD3 PE=1 SV=2	16111	11807.3	13946.8	12133.1	11488	13982
P07305	6	4	29.9878	0.392181	0.375947	1.13713	0.116289	CBD	6D	20863	Histone H1.0 OS=Homo sapiens OX=9606 GN=H1-0 PE=1 SV=3	40942.7	38341.5	38765.3	55825	39323.5	39089.6
Q15019	13	6	110.497	0.392216	0.375947	1.06089	0.116278	6D	CBD	41715.7	Septin-2 OS=Homo sapiens OX=9606 GN=SEPTIN2 PE=1 SV=1	18145.3	18944	19838.8	16074.1	17846.6	19739.9
A0AA34QVE6	8	3	62.3224	0.392457	0.375947	1.07994	0.116203	6D	CBD	105149	Ubiquitin associated protein 2 like OS=Homo sapiens OX=9606 GN=UBAP2L PE=4 SV=1	5161.19	5327.83	5262.97	4141.84	4830.95	5613.16
Q9BX26	10	2	57.242	0.39248	0.375947	1.10509	0.116195	6D	CBD	177350	Synaptonemal complex protein 2 OS=Homo sapiens OX=9606 GN=SYCP2 PE=2 SV=2	48463.3	44732.5	39658.9	33292.5	41332.6	45595.7
P41252	43	14	297.076	0.392513	0.375947	1.07711	0.116185	CBD	6D	145810	Isoleucine--tRNA ligase_ cytoplasmic OS=Homo sapiens OX=9606 GN=IARS1 PE=1 SV=2	26004.2	29458	26457.2	32747.7	26240.3	29248.5
Q8NA47	9	1	46.7346	0.392879	0.375947	20.5806	0.116071	CBD	6D	66364.5	Coiled-coil domain-containing protein 63 OS=Homo sapiens OX=9606 GN=CCDC63 PE=2 SV=1	23.0409	81.6625	29.406	476.046	2276.42	7.58781
P05386	2	1	30.7107	0.392927	0.375947	1.16295	0.116056	6D	CBD	11628	Large ribosomal subunit protein P1 OS=Homo sapiens OX=9606 GN=RPLP1 PE=1 SV=1	8633.14	9447.02	10552.8	10097.5	5659.6	8863.74
REVERSE10005	2	1	10.6571	0.392938	0.375947	86.0158	0.116053	CBD	6D	88956.2	Reversed Sequence 10005	159.188	98.5335	172.588	94.2648	180.994	36738.2
A0A8V8TLZ9	2	1	14.6796	0.393844	0.376599	1.52338	0.115771	6D	CBD	130394	Ubiquitin specific peptidase 28 OS=Homo sapiens OX=9606 GN=USP28 PE=1 SV=1	547.812	1164.29	543.903	92.8904	649.177	738.851
O95239	5	1	23.2119	0.394137	0.376599	2.13017	0.11568	CBD	6D	141478	Chromosome-associated kinesin KIF4A OS=Homo sapiens OX=9606 GN=KIF4A PE=1 SV=3	16240.5	20164.1	15891.5	48466.1	53098.1	9835.33
A0A087X1M1	2	1	10.3693	0.394309	0.376599	2.12309	0.115627	6D	CBD	21115.4	IZUMO family member 4 OS=Homo sapiens OX=9606 GN=IZUMO4 PE=1 SV=1	339.583	73.8285	493.01	11.2683	194.697	220.971
A0A8I5KR05	2	1	12.7355	0.39484	0.376599	56.9975	0.115463	CBD	6D	212552	SET binding factor 1 OS=Homo sapiens OX=9606 GN=SBF1 PE=1 SV=1	0	0	93.0636	0	81.6405	5222.75
Q06210	25	10	158.318	0.395012	0.376599	1.07542	0.11541	6D	CBD	79605	Glutamine--fructose-6-phosphate aminotransferase [isomerizing] 1 OS=Homo sapiens OX=9606 GN=GFPT1 PE=1 SV=3	27647.3	26028.9	29207.3	23784.8	29618.6	23667.4
REVERSE9133	3	1	13.6126	0.395147	0.376599	1.34679	0.115368	CBD	6D	72585.1	Reversed Sequence 9133	233.423	473.048	107.673	393.454	250.567	452.464
P54886	28	18	196.867	0.395251	0.376599	1.13972	0.115336	CBD	6D	88043.8	Delta-1-pyrroline-5-carboxylate synthase OS=Homo sapiens OX=9606 GN=ALDH18A1 PE=1 SV=2	65947	60035.7	64495.1	56301.4	77483.7	83306.4
Q9NRW7	13	1	65.7783	0.395822	0.376599	1.23593	0.11516	6D	CBD	65476.2	Vacuolar protein sorting-associated protein 45 OS=Homo sapiens OX=9606 GN=VPS45 PE=1 SV=1	3090.01	3110.88	3550.87	2061.53	1358.46	4470.25
A0A7I2YQ75	4	1	18.8928	0.396266	0.376599	47.9752	0.115024	6D	CBD	141856	Ubiquitin specific peptidase 40 OS=Homo sapiens OX=9606 GN=USP40 PE=1 SV=1	0	1385.7	21.0683	0.0246857	29.2981	0
P35606	30	10	193.094	0.396438	0.376599	1.03767	0.114971	CBD	6D	103343	Coatomer subunit beta' OS=Homo sapiens OX=9606 GN=COPB2 PE=1 SV=2	17513.9	15555	16029.2	16457.7	17525.9	16963.8
A0A6I8PLG0	9	1	45.3602	0.396526	0.376599	1.23729	0.114944	CBD	6D	135517	Adhesion G protein-coupled receptor L2 OS=Homo sapiens OX=9606 GN=ADGRL2 PE=1 SV=1	5760.7	3964.04	4703.42	4213.32	5938.93	7699.54
Q3MIN7	4	2	20.0447	0.396571	0.376599	1.20509	0.114931	6D	CBD	78575.8	Ral guanine nucleotide dissociation stimulator-like 3 OS=Homo sapiens OX=9606 GN=RGL3 PE=1 SV=3	1031.56	1482.77	1354.06	1310.08	706.698	1193.24
Q6YHK3	6	1	30.0691	0.396576	0.376599	1.23175	0.114929	6D	CBD	162602	CD109 antigen OS=Homo sapiens OX=9606 GN=CD109 PE=1 SV=2	2888.5	4898.78	3456.82	2369.78	4012.34	2746.43
Q3MJ62	3	1	13.1148	0.39666	0.376599	1.05842	0.114903	CBD	6D	45867.9	Zinc finger and SCAN domain-containing protein 23 OS=Homo sapiens OX=9606 GN=ZSCAN23 PE=1 SV=1	8720.3	7941.36	6999.36	8274.03	8462.9	8306.46
P17661	6	1	46.8385	0.396767	0.376599	1.23823	0.114871	6D	CBD	53592.9	Desmin OS=Homo sapiens OX=9606 GN=DES PE=1 SV=3	9362.39	8870.31	9508.66	3623.65	8916.6	9863.85
H7C0W4	1	1	6.0229	0.397208	0.376818	1.38927	0.114736	6D	CBD	18502.5	SOSS complex subunit B2 (Fragment) OS=Homo sapiens OX=9606 GN=NABP1 PE=1 SV=1	30353	37347.6	35220.2	32770.1	39008.8	2303.78
A0A494BZV2	36	5	183.955	0.398439	0.377192	1.30863	0.114361	CBD	6D	276320	Myosin phosphatase Rho interacting protein OS=Homo sapiens OX=9606 GN=MPRIP PE=1 SV=1	44177.3	30764.9	31122.2	35618.2	35234.8	67946.3
Q15751	26	5	122.352	0.398802	0.377192	1.27518	0.114251	6D	CBD	539129	Probable E3 ubiquitin-protein ligase HERC1 OS=Homo sapiens OX=9606 GN=HERC1 PE=1 SV=2	3283.54	3912.06	2486.36	1705.86	4557.95	1328.8
A0A1B0GTN0	3	1	14.1423	0.398814	0.377192	1.41906	0.114247	6D	CBD	248765	Voltage-dependent L-type calcium channel subunit alpha OS=Homo sapiens OX=9606 GN=CACNA1D PE=1 SV=1	270.14	342.976	136.36	327.841	0	200.307
Q96A33	9	5	61.782	0.398846	0.377192	1.2668	0.114237	CBD	6D	56159.1	PAT complex subunit CCDC47 OS=Homo sapiens OX=9606 GN=CCDC47 PE=1 SV=1	3955.01	2474.77	4029.03	4056.05	5975.47	3217.66
P04080	5	4	31.6098	0.398945	0.377192	1.19283	0.114207	6D	CBD	11196.6	Cystatin-B OS=Homo sapiens OX=9606 GN=CSTB PE=1 SV=2	54214.8	52978.9	69112.8	50857	32224.6	64723.5
Q9H0R5	2	1	7.9276	0.399104	0.377192	1.49708	0.114159	6D	CBD	68741.5	Guanylate-binding protein 3 OS=Homo sapiens OX=9606 GN=GBP3 PE=1 SV=3	350.825	646.976	223.917	168.823	184.644	462.598
Q96DB5	5	1	28.6819	0.399302	0.377192	1.11885	0.114099	CBD	6D	36036.2	Regulator of microtubule dynamics protein 1 OS=Homo sapiens OX=9606 GN=RMDN1 PE=1 SV=1	13914.2	17186.2	11387.3	14909.2	15001.5	17626.7
A0A8V8TL51	4	2	19.6666	0.399471	0.377192	1.18167	0.114048	6D	CBD	141417	1-phosphatidylinositol 4_5-bisphosphate phosphodiesterase gamma OS=Homo sapiens OX=9606 GN=PLCG2 PE=1 SV=1	6964.71	6276.45	6060.47	3438.78	5578.36	7317.08
H0YNG3	3	1	22.1929	0.399688	0.377192	1.17309	0.113982	6D	CBD	18764.9	Signal peptidase complex catalytic subunit SEC11 OS=Homo sapiens OX=9606 GN=SEC11A PE=1 SV=1	9455.52	9712.37	9758.36	9089.35	10406.7	5162.2
Q9UBQ7	6	1	35.6108	0.399704	0.377192	1.0767	0.113977	6D	CBD	36067.5	Glyoxylate reductase/hydroxypyruvate reductase OS=Homo sapiens OX=9606 GN=GRHPR PE=1 SV=1	3317.64	3996.43	3993.28	3571.86	3727.31	3202.68
P60842	34	10	291.234	0.399964	0.37724	1.15213	0.113899	6D	CBD	46382.2	Eukaryotic initiation factor 4A-I OS=Homo sapiens OX=9606 GN=EIF4A1 PE=1 SV=1	16558	17188.4	16933.8	11192.6	12204.1	20591.7
P00403	8	3	47.346	0.400339	0.377252	1.14656	0.113786	6D	CBD	25736.2	Cytochrome c oxidase subunit 2 OS=Homo sapiens OX=9606 GN=MT-CO2 PE=1 SV=1	13059.4	14768.2	14344.1	8542.72	14569.7	13668.6
F5GY56	7	2	46.8555	0.400398	0.377252	1.22846	0.113768	6D	CBD	27946.1	Pre-mRNA-processing factor 19 (Fragment) OS=Homo sapiens OX=9606 GN=PRPF19 PE=1 SV=1	12300.4	17867.1	15795.6	15584.8	14428.1	7402.33
O95340	28	15	172.376	0.401087	0.377703	1.0523	0.113561	6D	CBD	70071.1	Bifunctional 3'-phosphoadenosine 5'-phosphosulfate synthase 2 OS=Homo sapiens OX=9606 GN=PAPSS2 PE=1 SV=2	24030.6	25819.5	27146.9	23337.2	26478.1	23354.7
REVERSE1451	4	2	28.9149	0.401787	0.378164	1.34897	0.113351	6D	CBD	156796	Reversed Sequence 1451	235.877	366.343	187.731	95.0313	210.007	280.558
O75164	6	2	25.9512	0.40288	0.378994	1.14242	0.113025	6D	CBD	122658	Lysine-specific demethylase 4A OS=Homo sapiens OX=9606 GN=KDM4A PE=1 SV=2	4795.66	5168.64	4671.87	4747.5	5077.11	2986.94
Q92831	5	1	25.4858	0.403248	0.379056	1.41084	0.112916	CBD	6D	94096.7	Histone acetyltransferase KAT2B OS=Homo sapiens OX=9606 GN=KAT2B PE=1 SV=3	7296.35	2435.26	2010.97	8603.58	4155.86	3807.48
A0A0C4DFZ1	2	1	16.0121	0.403368	0.379056	9.35091	0.11288	CBD	6D	29687.1	Syntaxin-1A OS=Homo sapiens OX=9606 GN=STX1A PE=1 SV=1	639.59	634.866	179.619	12666.5	278.081	652.38
P43304	21	8	150.33	0.404072	0.379519	1.12394	0.112671	CBD	6D	81366.1	Glycerol-3-phosphate dehydrogenase_ mitochondrial OS=Homo sapiens OX=9606 GN=GPD2 PE=1 SV=3	17750.4	17142.4	17422.7	18897.4	16165.1	23736.7
P30040	11	5	77.9126	0.404526	0.379637	1.08874	0.112537	CBD	6D	29050.5	Endoplasmic reticulum resident protein 29 OS=Homo sapiens OX=9606 GN=ERP29 PE=1 SV=4	29445.5	35116.4	34642.8	34338.1	32646.1	41023.6
P62899	8	1	36.3827	0.404665	0.379637	1.34481	0.112496	CBD	6D	14462.9	Large ribosomal subunit protein eL31 OS=Homo sapiens OX=9606 GN=RPL31 PE=1 SV=1	514.399	29.1413	332.646	379.584	413.944	384.775
Q15759	2	1	11.7899	0.404833	0.379637	2.36264	0.112446	CBD	6D	41585.4	Mitogen-activated protein kinase 11 OS=Homo sapiens OX=9606 GN=MAPK11 PE=1 SV=2	2058.35	122.798	202.594	373.558	737.91	4520.45
D6RD46	8	3	40.8381	0.405151	0.379737	1.44639	0.112352	CBD	6D	110904	LIM and calponin homology domains 1 OS=Homo sapiens OX=9606 GN=LIMCH1 PE=1 SV=1	6484.84	7445.22	6966.08	11169.8	13958.4	5095.63
A0A499FI31	6	1	31.7448	0.405657	0.380013	1.44929	0.112203	6D	CBD	112813	Spliceosome associated factor 3_ U4/U6 recycling protein OS=Homo sapiens OX=9606 GN=SART3 PE=1 SV=1	739.821	1834.12	1358.28	1415.97	1287.25	9.99813
O60674	2	1	9.5698	0.40626	0.380379	1.34869	0.112026	6D	CBD	132214	Tyrosine-protein kinase JAK2 OS=Homo sapiens OX=9606 GN=JAK2 PE=1 SV=2	651.298	422.036	359.088	646.507	306.928	108.649
Q9H2D6	5	2	32.7797	0.406606	0.380505	1.1253	0.111925	CBD	6D	264284	TRIO and F-actin-binding protein OS=Homo sapiens OX=9606 GN=TRIOBP PE=1 SV=3	3984.84	4044.06	4272.35	4120.3	4026.84	5695.48
E9PGT3	9	1	55.8793	0.407016	0.38069	1.15043	0.111805	CBD	6D	81870.9	Ribosomal protein S6 kinase OS=Homo sapiens OX=9606 GN=RPS6KA1 PE=1 SV=1	2915.06	2059.29	2223.19	3222.71	2225.67	2831.91
A0A8V8NE24	14	2	83.7445	0.407241	0.380702	1.05958	0.111739	CBD	6D	71741.9	NADPH--hemoprotein reductase OS=Homo sapiens OX=9606 GN=POR PE=1 SV=1	8181.39	8219.71	8663.34	8380.94	8298.72	9878.17
P34897	24	14	165.912	0.407494	0.380741	1.0354	0.111665	CBD	6D	56449.3	Serine hydroxymethyltransferase_ mitochondrial OS=Homo sapiens OX=9606 GN=SHMT2 PE=1 SV=3	51852.6	49428.9	49685.2	55428.1	49474.3	51408.2
P32119	31	16	154.885	0.4079	0.380849	1.08938	0.111547	CBD	6D	22063	Peroxiredoxin-2 OS=Homo sapiens OX=9606 GN=PRDX2 PE=1 SV=5	78829.9	70965.5	75377.4	71196.7	79968.1	94134.6
Q00765	3	1	30.8204	0.408523	0.380849	3.32357	0.111366	CBD	6D	21721.3	Receptor expression-enhancing protein 5 OS=Homo sapiens OX=9606 GN=REEP5 PE=1 SV=3	2435.2	7535.52	2466.49	7686.4	2075.07	31574.5
REVERSE48486	4	2	20.5863	0.408911	0.380849	1.30435	0.111253	CBD	6D	150213	Reversed Sequence 48486	12371.8	12492.4	17310.8	14051.3	13904.1	27055.6
Q8N323	4	1	20.7073	0.408956	0.380849	1.26025	0.11124	6D	CBD	63748.4	NXPE family member 1 OS=Homo sapiens OX=9606 GN=NXPE1 PE=1 SV=2	1906.48	1563.21	1268.44	1111.41	631.085	2017.19
REVERSE10314	5	2	22.4049	0.409044	0.380849	1.37974	0.111215	CBD	6D	90089.9	Reversed Sequence 10314	1365.82	1913.69	1626.89	3490.63	1836.14	1442.78
Q00610	86	35	775.329	0.409051	0.380849	1.05915	0.111213	6D	CBD	193383	Clathrin heavy chain 1 OS=Homo sapiens OX=9606 GN=CLTC PE=1 SV=5	145029	141374	137705	144303	139184	116936
Q7Z7L1	3	1	24.531	0.409096	0.380849	1.18573	0.1112	6D	CBD	104375	Schlafen family member 11 OS=Homo sapiens OX=9606 GN=SLFN11 PE=1 SV=2	2837.07	2370.32	3181.4	2531.09	1538.28	3005.43
Q9NYZ3	2	2	9.7936	0.409605	0.381125	1.42907	0.111053	6D	CBD	79075.1	G2 and S phase-expressed protein 1 OS=Homo sapiens OX=9606 GN=GTSE1 PE=1 SV=4	3131.75	1906.96	5210.15	1472.44	900.167	4799.07
Q14566	22	6	136.257	0.409895	0.381198	1.30199	0.110969	CBD	6D	93858.9	DNA replication licensing factor MCM6 OS=Homo sapiens OX=9606 GN=MCM6 PE=1 SV=1	7767.34	8944.01	7790.33	14444.8	10877.1	6579.16
P11387	26	7	143.32	0.410647	0.381628	1.15592	0.110752	6D	CBD	91182.1	DNA topoisomerase 1 OS=Homo sapiens OX=9606 GN=TOP1 PE=1 SV=2	21586.6	26204.5	29679.2	16534.3	24451.3	26034.6
Q8IY33	4	1	18.4874	0.410783	0.381628	211.078	0.110713	CBD	6D	98300.7	MICAL-like protein 2 OS=Homo sapiens OX=9606 GN=MICALL2 PE=1 SV=1	19.6489	36.9835	2.64658	2725.37	9787.12	0
O00743	2	1	11.136	0.411506	0.382007	1.1321	0.110505	6D	CBD	35828.6	Serine/threonine-protein phosphatase 6 catalytic subunit OS=Homo sapiens OX=9606 GN=PPP6C PE=1 SV=1	189.04	3697.87	722.043	132.757	3938.41	0
C9J177	8	1	51.1809	0.411617	0.382007	1.22156	0.110474	CBD	6D	33798	Protein phosphatase 1 regulatory subunit 7 (Fragment) OS=Homo sapiens OX=9606 GN=PPP1R7 PE=1 SV=1	5479.16	9197.94	6075.69	10518.6	6187.62	8644.68
E7EVH7	9	2	46.1707	0.411864	0.382039	1.12512	0.110403	CBD	6D	83223.9	Kinesin light chain OS=Homo sapiens OX=9606 PE=3 SV=2	10303.2	8281.61	7826.05	9999.89	8254.14	11461.4
Q13136	11	3	62.0035	0.412538	0.382257	1.20118	0.11021	6D	CBD	136349	Liprin-alpha-1 OS=Homo sapiens OX=9606 GN=PPFIA1 PE=1 SV=1	2572.02	3079.92	2161.83	1545.01	3210.24	1749.81
P48052	3	1	8.7539	0.412559	0.382257	16.5151	0.110205	CBD	6D	47315.6	Carboxypeptidase A2 OS=Homo sapiens OX=9606 GN=CPA2 PE=1 SV=3	143.116	177.525	102.066	2620.78	4337.49	22.7803
P02751	3	1	13.9664	0.412737	0.382257	1.26105	0.110154	6D	CBD	275913	Fibronectin OS=Homo sapiens OX=9606 GN=FN1 PE=1 SV=5	3455.76	6079.54	4355.08	3945.58	2299.11	4770.26
A0A6I8PR93	1	1	5.0348	0.413786	0.382514	7.46462	0.109855	CBD	6D	6705.6	DnaJ heat shock protein family (Hsp40) member C7 OS=Homo sapiens OX=9606 GN=DNAJC7 PE=1 SV=1	3030.69	321.695	428.437	1337.1	514.063	26371.2
A0A0U1RQK4	9	1	43.3503	0.413805	0.382514	1.33159	0.10985	6D	CBD	213471	ADP-ribosylhydrolase like 1 OS=Homo sapiens OX=9606 GN=ADPRHL1 PE=1 SV=1	1367.34	1320.83	1384.36	148.844	1335.55	1573.99
P69905	4	2	20.7089	0.413843	0.382514	1.17271	0.109839	CBD	6D	15314.6	Hemoglobin subunit alpha OS=Homo sapiens OX=9606 GN=HBA1 PE=1 SV=2	28314.4	23638.1	29889.3	30305.7	25009.7	40661
Q9H8V3	8	1	35.7906	0.414072	0.382514	1.13746	0.109775	6D	CBD	104532	Protein ECT2 OS=Homo sapiens OX=9606 GN=ECT2 PE=1 SV=4	5820.87	7022.08	7475.73	5733.39	7471.2	4658.65
B7ZC32	3	1	13.6643	0.414081	0.382514	1.28985	0.109772	6D	CBD	109166	Kinesin-like protein KIF28P OS=Homo sapiens OX=9606 GN=KIF28P PE=3 SV=2	629.738	361.08	564.014	366.279	215.868	623.294
REVERSE6541	2	1	9.9166	0.414946	0.383116	1.27038	0.109527	6D	CBD	47463.4	Reversed Sequence 6541	2902.92	2185.6	3349.43	1846.87	977.454	3817.72
J3KMZ7	7	1	41.4689	0.415499	0.383126	1.4092	0.109371	6D	CBD	135261	Integrator complex subunit 2 OS=Homo sapiens OX=9606 GN=INTS2 PE=1 SV=1	746.444	431.449	400.508	475.41	67.2616	577.393
H0Y626	12	1	68.2243	0.415593	0.383126	1.79323	0.109345	CBD	6D	109740	B box-type domain-containing protein OS=Homo sapiens OX=9606 PE=4 SV=2	311.013	222.514	393.051	209.637	484.589	967.342
P50570	22	2	131.471	0.415598	0.383126	1.16883	0.109344	CBD	6D	98406.6	Dynamin-2 OS=Homo sapiens OX=9606 GN=DNM2 PE=1 SV=2	11250.8	8078.97	9957.86	12075.1	8684.4	13472.7
P26641	43	19	327.645	0.416319	0.383594	1.08071	0.109141	6D	CBD	50461	Elongation factor 1-gamma OS=Homo sapiens OX=9606 GN=EEF1G PE=1 SV=3	144057	149501	155364	114568	146970	153856
Q5RHP9	10	1	48.0717	0.416866	0.383901	1.36721	0.108988	6D	CBD	169151	Glutamate-rich protein 3 OS=Homo sapiens OX=9606 GN=ERICH3 PE=1 SV=1	2047.46	3431.65	2165.89	3152.39	2104.78	334.511
P48643	31	15	262.536	0.417243	0.384051	1.07259	0.108882	6D	CBD	60127.4	T-complex protein 1 subunit epsilon OS=Homo sapiens OX=9606 GN=CCT5 PE=1 SV=1	39501.4	46884	49021.4	39268.3	43648.2	43325.9
Q5TAX3	13	2	95.0049	0.417497	0.384088	1.12074	0.108811	CBD	6D	188131	Terminal uridylyltransferase 4 OS=Homo sapiens OX=9606 GN=TUT4 PE=1 SV=3	3415.94	3357.42	4045.42	3561.16	3661.46	4902.41
B7Z9H7	3	1	13.7224	0.41824	0.384518	1.23786	0.108604	6D	CBD	47881.8	non-specific serine/threonine protein kinase OS=Homo sapiens OX=9606 GN=STK32A PE=1 SV=1	9134.91	9469.81	10351.7	6967.38	3247.43	13177.5
P31150	21	10	163.201	0.418564	0.384518	1.0855	0.108515	6D	CBD	51210.1	Rab GDP dissociation inhibitor alpha OS=Homo sapiens OX=9606 GN=GDI1 PE=1 SV=2	18232.8	15524.4	17169.9	15423.4	13462.5	18029.9
A0A6Q8PF05	2	1	13.218	0.418607	0.384518	1.11197	0.108502	CBD	6D	36848.7	Musashi RNA binding protein 2 (Fragment) OS=Homo sapiens OX=9606 GN=MSI2 PE=1 SV=1	7708.86	8223.53	7718.2	9234.13	9990.31	7074.4
REVERSE6078	3	1	22.5912	0.418984	0.384667	2.56277	0.108398	CBD	6D	113455	Reversed Sequence 6078	9477.38	13483.2	13331	34631.5	52487.5	5888.08
A0A3B3IUB5	4	2	28.4102	0.419474	0.384915	1.11695	0.108262	6D	CBD	46599	Histocompatibility minor 13 OS=Homo sapiens OX=9606 GN=HM13 PE=1 SV=1	7068.82	9223.54	8969.27	8219.51	6231.43	8165.58
Q14674	5	2	23.3445	0.419682	0.384915	1.34749	0.108205	6D	CBD	236711	Separin OS=Homo sapiens OX=9606 GN=ESPL1 PE=1 SV=3	612.643	417.76	756.073	104.847	447.15	773.787
A0A8I5KT00	8	1	44.3549	0.419927	0.384943	1.235	0.108137	6D	CBD	169415	Condensin-2 complex subunit D3 OS=Homo sapiens OX=9606 GN=NCAPD3 PE=1 SV=1	38233.7	33612.4	24893.7	24628.2	15310.3	38393.1
A0A6Q8PFM8	4	1	19.269	0.420603	0.385208	1.13262	0.107951	6D	CBD	193363	Sodium channel protein OS=Homo sapiens OX=9606 GN=SCN11A PE=1 SV=1	694.824	463.456	615.837	519.167	553.48	493.736
REVERSE23423	4	2	18.6077	0.420646	0.385208	1.40655	0.107939	CBD	6D	66634.6	Reversed Sequence 23423	5982.44	6180.3	6095.53	13667.9	5275.62	6737.57
P67936	13	1	107.689	0.421041	0.385217	1.2578	0.10783	CBD	6D	28635.9	Tropomyosin alpha-4 chain OS=Homo sapiens OX=9606 GN=TPM4 PE=1 SV=3	2041.09	1226.67	1709.66	1468.8	1972.31	2819.51
O95391	6	1	32.8972	0.421269	0.385217	1.34787	0.107768	CBD	6D	68843	Pre-mRNA-splicing factor SLU7 OS=Homo sapiens OX=9606 GN=SLU7 PE=1 SV=2	6453.16	8381.85	7286.32	11577.5	12673.6	5565.61
A0A7I2V4L7	22	2	197.242	0.421381	0.385217	1.07603	0.107737	6D	CBD	66728.5	Polyadenylate-binding protein OS=Homo sapiens OX=9606 GN=PABPC4 PE=1 SV=1	11624.6	11655.5	12585.5	10754.6	9647.06	12929.8
P21796	21	8	146.347	0.421514	0.385217	1.03881	0.1077	CBD	6D	30886.7	Voltage-dependent anion-selective channel protein 1 OS=Homo sapiens OX=9606 GN=VDAC1 PE=1 SV=2	78974.9	81867.8	82721.5	90365.7	83549.9	79102.1
O75969	7	1	43.8785	0.421934	0.385369	1.31082	0.107585	6D	CBD	95492.6	A-kinase anchor protein 3 OS=Homo sapiens OX=9606 GN=AKAP3 PE=1 SV=2	482.191	48.959	149.729	0	51.1353	468.293
O15031	9	1	56.9383	0.422109	0.385369	41.9672	0.107537	CBD	6D	207865	Plexin-B2 OS=Homo sapiens OX=9606 GN=PLXNB2 PE=1 SV=3	0	74.4031	0	0	39.6602	3082.83
A0A494C045	12	1	68.3102	0.423409	0.386359	9.40274	0.107183	CBD	6D	84505.9	TANK binding kinase 1 OS=Homo sapiens OX=9606 GN=TBK1 PE=1 SV=1	4842.75	5273.02	4622.36	4439.68	4236.51	129903
O75165	21	1	131.657	0.42435	0.386504	1.14592	0.106928	CBD	6D	256696	DnaJ homolog subfamily C member 13 OS=Homo sapiens OX=9606 GN=DNAJC13 PE=1 SV=5	37833.8	45538	40134.3	57987.8	46218.9	37321.6
Q5TEA6	4	1	19.8721	0.425083	0.386504	1.53509	0.10673	6D	CBD	78192.2	Protein sel-1 homolog 2 OS=Homo sapiens OX=9606 GN=SEL1L2 PE=2 SV=2	366.787	528.391	1073.86	627.166	555.735	99.7787
O60282	26	4	159.089	0.425195	0.386504	1.19072	0.106699	CBD	6D	110065	Kinesin heavy chain isoform 5C OS=Homo sapiens OX=9606 GN=KIF5C PE=1 SV=1	12978	9394.97	11064.6	10314.8	12158.2	17341.7
P62191	22	5	153.628	0.425297	0.386504	1.39482	0.106672	CBD	6D	49355.7	26S proteasome regulatory subunit 4 OS=Homo sapiens OX=9606 GN=PSMC1 PE=1 SV=1	16752.1	17113.8	15623.4	27618.4	29449.8	11960.7
A0A994J4Z6	6	1	44.2744	0.425414	0.386504	1.06905	0.10664	6D	CBD	147778	Transmembrane protein 94 OS=Homo sapiens OX=9606 GN=TMEM94 PE=1 SV=1	1404.56	816.47	1845.55	598.261	19.7913	3185.85
Q92973	9	4	53.8236	0.42576	0.386504	1.22206	0.106547	6D	CBD	103838	Transportin-1 OS=Homo sapiens OX=9606 GN=TNPO1 PE=1 SV=2	1867.27	1513.33	2765.74	1448.51	1584.34	1996.65
A0A7P0T9D7	16	5	81.5994	0.425859	0.386504	1.17323	0.10652	6D	CBD	388565	Breast cancer type 2 susceptibility protein OS=Homo sapiens OX=9606 GN=BRCA2 PE=1 SV=1	9372.04	8988.26	8907.23	9681.83	4579.77	8979.74
REVERSE13710	4	1	20.1308	0.425936	0.386504	1.08144	0.1065	6D	CBD	149435	Reversed Sequence 13710	118.094	36.197	134.879	35.1665	0	232.228
REVERSE89	2	1	10.3781	0.426131	0.386504	1.26961	0.106447	CBD	6D	84257	Reversed Sequence 89	19844.7	19725.4	10665.9	27731.4	21364	14684.9
Q9H6N6	23	5	116.815	0.426173	0.386504	1.32937	0.106436	CBD	6D	128518	Putative uncharacterized protein MYH16 OS=Homo sapiens OX=9606 GN=MYH16 PE=1 SV=2	2194.43	1278.68	1863.67	1905.44	1647.04	3542.08
A0A590UJ92	6	1	30.271	0.426183	0.386504	2.63862	0.106433	CBD	6D	93237.4	Coiled-coil domain containing 30 (Fragment) OS=Homo sapiens OX=9606 GN=CCDC30 PE=1 SV=1	455.982	899.509	695.08	11.7937	5371.98	26.901
Q96BD6	1	1	6.5259	0.426351	0.386504	1.06628	0.106388	6D	CBD	31112.7	SPRY domain-containing SOCS box protein 1 OS=Homo sapiens OX=9606 GN=SPSB1 PE=1 SV=1	33674.9	28525.5	30041.4	26792.8	31994.3	27720.7
M0R2Z9	9	2	53.3188	0.426368	0.386504	1.36403	0.106384	CBD	6D	122457	SURP and G-patch domain containing 2 OS=Homo sapiens OX=9606 GN=SUGP2 PE=1 SV=1	4045.88	2157	2317.07	5847.28	3320.53	2453.69
REVERSE13410	1	1	4.8198	0.426767	0.386671	1.79829	0.106276	6D	CBD	52003.2	Reversed Sequence 13410	332.371	1542.07	1155.43	158.525	848.971	677.369
Q8TE58	2	1	17.8459	0.427202	0.386755	5.99431	0.10616	CBD	6D	105967	A disintegrin and metalloproteinase with thrombospondin motifs 15 OS=Homo sapiens OX=9606 GN=ADAMTS15 PE=2 SV=1	522.441	444.235	620.735	2094.66	7246.18	174.6
A8MRA7	2	1	10.9772	0.427291	0.386755	1.96659	0.106136	CBD	6D	31367.3	ATP synthase mitochondrial F1 complex assembly factor 1 OS=Homo sapiens OX=9606 GN=ATPAF1 PE=1 SV=2	1303.63	1347.42	1583.8	2282.85	904.254	5141.09
REVERSE2537	2	1	10.9594	0.427731	0.386958	1.15846	0.106019	6D	CBD	36110.9	Reversed Sequence 2537	3802.18	3952.36	3763.08	4275.07	3578.23	2088.88
REVERSE13130	1	1	5.0875	0.428377	0.387252	1.15076	0.105847	CBD	6D	79663.3	Reversed Sequence 13130	44372.5	36019.1	37097.1	38863.7	38983.1	57354.1
Q8NFY4	1	1	3.3775	0.428669	0.387252	15.0006	0.105769	CBD	6D	121127	Semaphorin-6D OS=Homo sapiens OX=9606 GN=SEMA6D PE=1 SV=1	70.8649	322.743	162.26	258.138	7998.66	81.542
O43314	15	2	77.3972	0.428703	0.387252	1.54678	0.10576	CBD	6D	141662	Inositol hexakisphosphate and diphosphoinositol-pentakisphosphate kinase 2 OS=Homo sapiens OX=9606 GN=PPIP5K2 PE=1 SV=3	6198.93	6136.53	5932.02	16299.1	5057.24	6899.4
J3KPP4	11	3	66.109	0.42966	0.387648	1.18101	0.105506	6D	CBD	58733.7	Cisplatin resistance-associated overexpressed protein_ isoform CRA_b OS=Homo sapiens OX=9606 GN=LUC7L3 PE=1 SV=1	5615.3	6771.41	6942.21	8130.28	4731.73	3504.44
P47756	12	7	92.5116	0.430093	0.387648	1.02198	0.105392	CBD	6D	30971	F-actin-capping protein subunit beta OS=Homo sapiens OX=9606 GN=CAPZB PE=1 SV=5	54304.2	54798.6	51437.7	55920.4	53107.4	55040.9
P06396-2	27	1	235.803	0.430234	0.387648	1.04392	0.105354	CBD	6D	80925.9	Isoform 2 of Gelsolin OS=Homo sapiens OX=9606 GN=GSN	30011.5	27854.4	29971.4	31328	28157	32209.7
P06396	30	2	220.384	0.430234	0.387648	1.04392	0.105354	CBD	6D	86096.8	Gelsolin OS=Homo sapiens OX=9606 GN=GSN PE=1 SV=1	50921.1	47261.2	50853.2	53154.9	47774.7	54650.9
P40198	3	1	14.1453	0.430519	0.387648	1.25078	0.105279	6D	CBD	27262.1	Carcinoembryonic antigen-related cell adhesion molecule 3 OS=Homo sapiens OX=9606 GN=CEACAM3 PE=1 SV=2	26825.7	15272.9	16596	10524.7	19576.2	16825.6
REVERSE1892	2	1	10.1237	0.43058	0.387648	6.35505	0.105263	CBD	6D	73245.3	Reversed Sequence 1892	100.678	59.7998	63.4821	1423.28	0	0
P16234	3	1	13.5559	0.430811	0.387648	1.80476	0.105202	6D	CBD	123639	Platelet-derived growth factor receptor alpha OS=Homo sapiens OX=9606 GN=PDGFRA PE=1 SV=1	302.314	387.795	81.1176	65.0631	118.339	243.926
[truncated: 4,111 more rows]

## Sheet: PROTEINS NOT QUANTIFIED
Total of proteins detected but not quantified (because they do not have unique peptides) =								2860
Accession	Peptide count	Unique peptides	Confidence score	Anova (p)	q Value	Max fold change	Power	Highest mean condition	Lowest mean condition	Mass	Description	20240704_368_6D-L1	20240704_369_6D-L2	20240704_370_6D-L3	20240704_371_CBD-L1	20240704_372_CBD-L2	20240704_373_CBD-L3
A0A804F6T5	46	0	549.234					---	---	62164.4	Pyruvate kinase OS=Homo sapiens OX=9606 GN=PKM PE=1 SV=1
F5GXS2	54	0	527.198					---	---	105369	Alpha-actinin-4 OS=Homo sapiens OX=9606 GN=ACTN4 PE=1 SV=3
A0A7P0Z4Q5	82	0	468.795					---	---	448189	A-kinase anchoring protein 9 OS=Homo sapiens OX=9606 GN=AKAP9 PE=1 SV=1
A0A7P0T823	44	0	460.08					---	---	93992.6	Heat shock protein 90 beta family member 1 OS=Homo sapiens OX=9606 GN=HSP90B1 PE=1 SV=1
P04406-2	41	0	459.115					---	---	31719.1	Isoform 2 of Glyceraldehyde-3-phosphate dehydrogenase OS=Homo sapiens OX=9606 GN=GAPDH
A0A6Q8PFJ0	41	0	397.565					---	---	81473.7	Lamin A/C OS=Homo sapiens OX=9606 GN=LMNA PE=1 SV=1
A0A5F9ZH43	68	0	396.212					---	---	438587	Xin actin binding repeat containing 2 OS=Homo sapiens OX=9606 GN=XIRP2 PE=1 SV=1
A4UGR9-8	66	0	382.606					---	---	404168	Isoform 8 of Xin actin-binding repeat-containing protein 2 OS=Homo sapiens OX=9606 GN=XIRP2
A0A2U3TZU2	33	0	376.629					---	---	67571.2	Glucose-6-phosphate isomerase OS=Homo sapiens OX=9606 GN=GPI PE=1 SV=1
P68032	27	0	369.713					---	---	42361.2	Actin_ alpha cardiac muscle 1 OS=Homo sapiens OX=9606 GN=ACTC1 PE=1 SV=1
A0A0D9SFF6	59	0	365.184					---	---	287411	Spectrin alpha_ non-erythrocytic 1 OS=Homo sapiens OX=9606 GN=SPTAN1 PE=1 SV=2
Q13813	59	0	363.141					---	---	285338	Spectrin alpha chain_ non-erythrocytic 1 OS=Homo sapiens OX=9606 GN=SPTAN1 PE=1 SV=3
P62736	26	0	361.509					---	---	42408.3	Actin_ aortic smooth muscle OS=Homo sapiens OX=9606 GN=ACTA2 PE=1 SV=1
Q13885	32	0	331.566					---	---	50306.3	Tubulin beta-2A chain OS=Homo sapiens OX=9606 GN=TUBB2A PE=1 SV=1
Q71U36	22	0	328.005					---	---	50820	Tubulin alpha-1A chain OS=Homo sapiens OX=9606 GN=TUBA1A PE=1 SV=1
F5H5D3	22	0	316.529					---	---	58642.7	Tubulin alpha chain OS=Homo sapiens OX=9606 GN=TUBA1C PE=1 SV=1
A0A0U1RRH1	58	0	314.785					---	---	556928	Ryanodine receptor 3 OS=Homo sapiens OX=9606 GN=RYR3 PE=1 SV=1
Q58FF7	22	0	303.964					---	---	68667.1	Putative heat shock protein HSP 90-beta-3 OS=Homo sapiens OX=9606 GN=HSP90AB3P PE=5 SV=1
P68366	24	0	293.907					---	---	50665.8	Tubulin alpha-4A chain OS=Homo sapiens OX=9606 GN=TUBA4A PE=1 SV=1
Q6S8J3	27	0	283.072					---	---	122961	POTE ankyrin domain family member E OS=Homo sapiens OX=9606 GN=POTEE PE=2 SV=3
P27824-2	26	0	281.843					---	---	72016.2	Isoform 2 of Calnexin OS=Homo sapiens OX=9606 GN=CANX
A0A0B4J269	29	0	276.98					---	---	89750.7	Tubulin beta-3 chain OS=Homo sapiens OX=9606 PE=1 SV=1
Q0VDD8	50	0	270.098					---	---	404172	Dynein axonemal heavy chain 14 OS=Homo sapiens OX=9606 GN=DNAH14 PE=2 SV=3
P54652	18	0	268.744					---	---	70306.2	Heat shock-related 70 kDa protein 2 OS=Homo sapiens OX=9606 GN=HSPA2 PE=1 SV=1
P22392-2	21	0	256.381					---	---	30365.3	Isoform 3 of Nucleoside diphosphate kinase B OS=Homo sapiens OX=9606 GN=NME2
Q8N4C6-7	44	0	256.187					---	---	250247	Isoform 7 of Ninein OS=Homo sapiens OX=9606 GN=NIN
H0Y933	43	0	254.178					---	---	461709	Ankyrin 2 OS=Homo sapiens OX=9606 GN=ANK2 PE=1 SV=2
Q8N4C6	44	0	250.644					---	---	245359	Ninein OS=Homo sapiens OX=9606 GN=NIN PE=1 SV=4
P04259	26	0	246.392					---	---	60352.2	Keratin_ type II cytoskeletal 6B OS=Homo sapiens OX=9606 GN=KRT6B PE=1 SV=5
P49588-2	30	0	244.152					---	---	110059	Isoform 2 of Alanine--tRNA ligase_ cytoplasmic OS=Homo sapiens OX=9606 GN=AARS1
E9PG32	45	0	243.046					---	---	458319	Dynein axonemal heavy chain 12 OS=Homo sapiens OX=9606 GN=DNAH12 PE=1 SV=2
H3BPK7	30	0	242.803					---	---	110921	Alanine--tRNA ligase OS=Homo sapiens OX=9606 GN=AARS1 PE=1 SV=4
P0CG39	24	0	240.912					---	---	118816	POTE ankyrin domain family member J OS=Homo sapiens OX=9606 GN=POTEJ PE=3 SV=1
A0A0U1RQJ2	41	0	231.172					---	---	306274	Dystonin OS=Homo sapiens OX=9606 GN=DST PE=1 SV=2
P02538	25	0	230.283					---	---	60330.2	Keratin_ type II cytoskeletal 6A OS=Homo sapiens OX=9606 GN=KRT6A PE=1 SV=3
P48668	24	0	229.729					---	---	60310.2	Keratin_ type II cytoskeletal 6C OS=Homo sapiens OX=9606 GN=KRT6C PE=1 SV=3
B1AHC9	25	0	226.545					---	---	64568.8	X-ray repair cross complementing 6 OS=Homo sapiens OX=9606 GN=XRCC6 PE=1 SV=1
P0CG38	23	0	226.455					---	---	122936	POTE ankyrin domain family member I OS=Homo sapiens OX=9606 GN=POTEI PE=3 SV=1
A0A804HJX8	42	0	223.169					---	---	490798	HECT domain E3 ubiquitin protein ligase 4 OS=Homo sapiens OX=9606 GN=HECTD4 PE=1 SV=1
J3KT12	21	0	222.601					---	---	39089.9	ATP-dependent RNA helicase OS=Homo sapiens OX=9606 GN=EIF4A1 PE=1 SV=1
Q7Z406-2	40	0	216.976					---	---	233038	Isoform 2 of Myosin-14 OS=Homo sapiens OX=9606 GN=MYH14
Q7Z406	40	0	211.495					---	---	228840	Myosin-14 OS=Homo sapiens OX=9606 GN=MYH14 PE=1 SV=2
P35241	26	0	209.763					---	---	68678.1	Radixin OS=Homo sapiens OX=9606 GN=RDX PE=1 SV=1
A0A2R8YE78	30	0	209.447					---	---	112634	Dynamin-like 120 kDa protein_ mitochondrial OS=Homo sapiens OX=9606 GN=OPA1 PE=1 SV=1
A0A994J4U9	22	0	209.132					---	---	50661.9	Heterogeneous nuclear ribonucleoprotein K OS=Homo sapiens OX=9606 GN=HNRNPK PE=1 SV=1
Q5VU43	36	0	208.146					---	---	266472	Myomegalin OS=Homo sapiens OX=9606 GN=PDE4DIP PE=1 SV=3
D6RG13	19	0	207.269					---	---	25836.1	Ribosomal protein S3A (Fragment) OS=Homo sapiens OX=9606 GN=RPS3A PE=1 SV=1
A0A7I2V488	28	0	206.862					---	---	105075	Exportin 1 OS=Homo sapiens OX=9606 GN=XPO1 PE=1 SV=1
C9J2C0	17	0	200.334					---	---	52783.4	Tubulin alpha chain (Fragment) OS=Homo sapiens OX=9606 GN=TUBA8 PE=1 SV=1
P52209-2	21	0	197.675					---	---	52385.8	Isoform 2 of 6-phosphogluconate dehydrogenase_ decarboxylating OS=Homo sapiens OX=9606 GN=PGD
A0A494C1D7	35	0	194.802					---	---	274693	Dystonin (Fragment) OS=Homo sapiens OX=9606 GN=DST PE=1 SV=1
C9JH19	20	0	189.952					---	---	49127	Cathepsin D OS=Homo sapiens OX=9606 GN=CTSD PE=1 SV=2
P63104-2	14	0	189.66					---	---	19503.8	Isoform 2 of 14-3-3 protein zeta/delta OS=Homo sapiens OX=9606 GN=YWHAZ
F8VZX2	19	0	186.285					---	---	34142.1	Poly(rC) binding protein 2 OS=Homo sapiens OX=9606 GN=PCBP2 PE=1 SV=1
Q15366-3	19	0	185.495					---	---	38621	Isoform 3 of Poly(rC)-binding protein 2 OS=Homo sapiens OX=9606 GN=PCBP2
Q58FF8	14	0	181.535					---	---	44520.1	Putative heat shock protein HSP 90-beta 2 OS=Homo sapiens OX=9606 GN=HSP90AB2P PE=1 SV=2
Q6ZQQ6-2	30	0	181.476					---	---	340203	Isoform 2 of WD repeat-containing protein 87 OS=Homo sapiens OX=9606 GN=WDR87
A0A994J5E0	31	0	181.283					---	---	283603	Phosphodiesterase 4D interacting protein OS=Homo sapiens OX=9606 GN=PDE4DIP PE=1 SV=1
G3V2N5	17	0	175.631					---	---	29694.3	Alpha-actinin-1 (Fragment) OS=Homo sapiens OX=9606 GN=ACTN1 PE=1 SV=8
Q5JRR6	19	0	167.564					---	---	57479.1	Ubiquitin like modifier activating enzyme 1 OS=Homo sapiens OX=9606 GN=UBA1 PE=1 SV=1
Q9UKX3	25	0	167.272					---	---	224746	Myosin-13 OS=Homo sapiens OX=9606 GN=MYH13 PE=2 SV=2
E9PS65	13	0	164.875					---	---	24967.1	Heat shock cognate 71 kDa protein (Fragment) OS=Homo sapiens OX=9606 GN=HSPA8 PE=1 SV=1
P12236	19	0	164.328					---	---	33094.4	ADP/ATP translocase 3 OS=Homo sapiens OX=9606 GN=SLC25A6 PE=1 SV=4
P35241-4	21	0	162.659					---	---	52735.7	Isoform 4 of Radixin OS=Homo sapiens OX=9606 GN=RDX
Q9H0U4	12	0	162.013					---	---	22342.3	Ras-related protein Rab-1B OS=Homo sapiens OX=9606 GN=RAB1B PE=1 SV=1
P16615	24	0	161.248					---	---	116411	Sarcoplasmic/endoplasmic reticulum calcium ATPase 2 OS=Homo sapiens OX=9606 GN=ATP2A2 PE=1 SV=1
A0A0A0MT26	23	0	161.217					---	---	135256	Sodium/potassium-transporting ATPase subunit alpha-3 OS=Homo sapiens OX=9606 GN=ATP1A3 PE=1 SV=1
P27816-6	25	0	160.303					---	---	120415	Isoform 6 of Microtubule-associated protein 4 OS=Homo sapiens OX=9606 GN=MAP4
A0A024R3Z1	25	0	154.292					---	---	203380	Microtubule-associated protein OS=Homo sapiens OX=9606 GN=MAP2 PE=1 SV=1
P16615-4	21	0	151.257					---	---	113502	Isoform 4 of Sarcoplasmic/endoplasmic reticulum calcium ATPase 2 OS=Homo sapiens OX=9606 GN=ATP2A2
P08729	13	0	149.798					---	---	51442.8	Keratin_ type II cytoskeletal 7 OS=Homo sapiens OX=9606 GN=KRT7 PE=1 SV=5
P09493-3	16	0	147.979					---	---	32876	Isoform 3 of Tropomyosin alpha-1 chain OS=Homo sapiens OX=9606 GN=TPM1
P09493-10	16	0	145.482					---	---	32865.9	Isoform 10 of Tropomyosin alpha-1 chain OS=Homo sapiens OX=9606 GN=TPM1
P27816-4	22	0	141.255					---	---	91553.6	Isoform 4 of Microtubule-associated protein 4 OS=Homo sapiens OX=9606 GN=MAP4
Q86YW9	27	0	138.229					---	---	242857	Mediator of RNA polymerase II transcription subunit 12-like protein OS=Homo sapiens OX=9606 GN=MED12L PE=1 SV=2
A0A8I5KX78	26	0	138.059					---	---	246737	Mediator complex subunit 12L OS=Homo sapiens OX=9606 GN=MED12L PE=1 SV=1
A0A7P0Z4J0	11	0	135.983					---	---	30263.2	protein disulfide-isomerase OS=Homo sapiens OX=9606 GN=P4HB PE=1 SV=1
Q01546	15	0	135.836					---	---	66411.1	Keratin_ type II cytoskeletal 2 oral OS=Homo sapiens OX=9606 GN=KRT76 PE=1 SV=2
P19012	11	0	134.397					---	---	49439.9	Keratin_ type I cytoskeletal 15 OS=Homo sapiens OX=9606 GN=KRT15 PE=1 SV=3
A0A6Q8PHP3	15	0	133.735					---	---	60691.7	alanine--tRNA ligase OS=Homo sapiens OX=9606 GN=AARS1 PE=1 SV=1
P12268	21	0	133.713					---	---	56261.3	Inosine-5'-monophosphate dehydrogenase 2 OS=Homo sapiens OX=9606 GN=IMPDH2 PE=1 SV=2
A0A7I2V3E3	21	0	133.682					---	---	113501	Insulin degrading enzyme OS=Homo sapiens OX=9606 GN=IDE PE=1 SV=1
J3QTR3	12	0	132.253					---	---	12237.4	Ubiquitin-40S ribosomal protein S27a (Fragment) OS=Homo sapiens OX=9606 GN=RPS27A PE=1 SV=1
A0A1B0GTU3	19	0	129.416					---	---	146896	Kinesin family member 16B OS=Homo sapiens OX=9606 GN=KIF16B PE=1 SV=1
Q08043	15	0	127.927					---	---	103983	Alpha-actinin-3 OS=Homo sapiens OX=9606 GN=ACTN3 PE=1 SV=2
A0A2R2Y2Q3	14	0	127.791					---	---	33226.4	Tropomyosin 3 OS=Homo sapiens OX=9606 GN=TPM3 PE=1 SV=1
P14735	22	0	127.54					---	---	118767	Insulin-degrading enzyme OS=Homo sapiens OX=9606 GN=IDE PE=1 SV=4
A0A8Q3SIN4	21	0	126.756					---	---	207427	RANBP2 like and GRIP domain containing 6 OS=Homo sapiens OX=9606 GN=RGPD6 PE=4 SV=1
O14715	21	0	126.377					---	---	200305	RANBP2-like and GRIP domain-containing protein 8 OS=Homo sapiens OX=9606 GN=RGPD8 PE=1 SV=2
E7ESJ3	27	0	126.287					---	---	197521	Ankyrin repeat domain containing 26 OS=Homo sapiens OX=9606 GN=ANKRD26 PE=1 SV=2
Q9UPS8	27	0	125.977					---	---	197609	Ankyrin repeat domain-containing protein 26 OS=Homo sapiens OX=9606 GN=ANKRD26 PE=1 SV=4
Q92928	10	0	125.75					---	---	22245.1	Putative Ras-related protein Rab-1C OS=Homo sapiens OX=9606 GN=RAB1C PE=5 SV=2
O60361	10	0	118.842					---	---	15700.2	Putative nucleoside diphosphate kinase OS=Homo sapiens OX=9606 GN=NME2P1 PE=5 SV=1
Q3ZCM7	10	0	117.836					---	---	50289.4	Tubulin beta-8 chain OS=Homo sapiens OX=9606 GN=TUBB8 PE=1 SV=2
H7BYY1	12	0	117.82					---	---	28747.2	Tropomyosin 1 OS=Homo sapiens OX=9606 GN=TPM1 PE=1 SV=1
A0A3B3ITV3	17	0	117.274					---	---	70520.5	COPI coat complex subunit alpha OS=Homo sapiens OX=9606 GN=COPA PE=1 SV=1
D6R9Z1	12	0	115.556					---	---	26748.1	Small ribosomal subunit protein RACK1 (Fragment) OS=Homo sapiens OX=9606 GN=RACK1 PE=1 SV=8
Q8N0Y7	10	0	114.861					---	---	28948	Probable phosphoglycerate mutase 4 OS=Homo sapiens OX=9606 GN=PGAM4 PE=3 SV=1
U3KQK0	10	0	114.144					---	---	18803.9	Histone H2B OS=Homo sapiens OX=9606 GN=H2BC15 PE=1 SV=1
O95758	18	0	113.746					---	---	59974.8	Polypyrimidine tract-binding protein 3 OS=Homo sapiens OX=9606 GN=PTBP3 PE=1 SV=2
B1AM27	20	0	113.638					---	---	186514	Unc-13 homolog B OS=Homo sapiens OX=9606 GN=UNC13B PE=1 SV=1
P12235	13	0	112.45					---	---	33292.7	ADP/ATP translocase 1 OS=Homo sapiens OX=9606 GN=SLC25A4 PE=1 SV=4
A0A1B0GVS8	17	0	111.005					---	---	209905	Kinesin family member 16B OS=Homo sapiens OX=9606 GN=KIF16B PE=1 SV=2
I3L2B0	18	0	110.603					---	---	146039	Clustered mitochondria protein homolog OS=Homo sapiens OX=9606 GN=CLUH PE=1 SV=3
I3L0H8	15	0	110.391					---	---	50976.2	RNA helicase OS=Homo sapiens OX=9606 GN=DDX19A PE=1 SV=1
Q86YA3	22	0	109.265					---	---	239054	5'-3' DNA helicase ZGRF1 OS=Homo sapiens OX=9606 GN=ZGRF1 PE=1 SV=3
P52789	18	0	108.43					---	---	103806	Hexokinase-2 OS=Homo sapiens OX=9606 GN=HK2 PE=1 SV=2
E7EQG2	12	0	108.376					---	---	41518.6	ATP-dependent RNA helicase OS=Homo sapiens OX=9606 GN=EIF4A2 PE=1 SV=1
P67809	11	0	108.314					---	---	35924.2	Y-box-binding protein 1 OS=Homo sapiens OX=9606 GN=YBX1 PE=1 SV=3
H0Y449	11	0	108.084					---	---	42247.5	Y-box-binding protein 1 (Fragment) OS=Homo sapiens OX=9606 GN=YBX1 PE=1 SV=1
A0A2R8Y5V9	12	0	107.46					---	---	28666	Tropomyosin 4 OS=Homo sapiens OX=9606 GN=TPM4 PE=1 SV=1
P13929	9	0	107.449					---	---	47329.1	Beta-enolase OS=Homo sapiens OX=9606 GN=ENO3 PE=1 SV=5
Q9NSB2	11	0	107.237					---	---	65983	Keratin_ type II cuticular Hb4 OS=Homo sapiens OX=9606 GN=KRT84 PE=2 SV=2
H0YAF8	12	0	106.695					---	---	22276	Small ribosomal subunit protein RACK1 (Fragment) OS=Homo sapiens OX=9606 GN=RACK1 PE=1 SV=1
Q96Q89	20	0	106.382					---	---	211998	Kinesin-like protein KIF20B OS=Homo sapiens OX=9606 GN=KIF20B PE=1 SV=3
A0A2R8Y4G4	15	0	106.03					---	---	42753	OPA1 mitochondrial dynamin like GTPase (Fragment) OS=Homo sapiens OX=9606 GN=OPA1 PE=1 SV=1
H0YHK3	20	0	105.937					---	---	126249	PTPRF interacting protein alpha 2 OS=Homo sapiens OX=9606 GN=PPFIA2 PE=1 SV=2
H0Y786	19	0	104.691					---	---	350266	Nebulin (Fragment) OS=Homo sapiens OX=9606 GN=NEB PE=1 SV=1
A0A8V8TNH2	20	0	103.359					---	---	168982	Cystic fibrosis transmembrane conductance regulator OS=Homo sapiens OX=9606 GN=CFTR PE=1 SV=1
A0A590UK06	20	0	102.216					---	---	335898	Ryanodine receptor 2 OS=Homo sapiens OX=9606 GN=RYR2 PE=1 SV=2
Q96Q89-4	19	0	102.191					---	---	201179	Isoform 4 of Kinesin-like protein KIF20B OS=Homo sapiens OX=9606 GN=KIF20B
H0Y459	19	0	101.249					---	---	278965	Nuclear receptor corepressor 1 OS=Homo sapiens OX=9606 GN=NCOR1 PE=1 SV=2
H0YJG7	13	0	100.694					---	---	23868.1	Activator of HSP90 ATPase activity 1 (Fragment) OS=Homo sapiens OX=9606 GN=AHSA1 PE=1 SV=1
M0QYT0	11	0	100.252					---	---	36304	RRM domain-containing protein (Fragment) OS=Homo sapiens OX=9606 PE=4 SV=1
O94915	20	0	99.4927					---	---	342393	Protein furry homolog-like OS=Homo sapiens OX=9606 GN=FRYL PE=1 SV=2
Q9UPS8-2	20	0	99.2477					---	---	149165	Isoform 2 of Ankyrin repeat domain-containing protein 26 OS=Homo sapiens OX=9606 GN=ANKRD26
A6NKT7	16	0	99.0085					---	---	198856	RanBP2-like and GRIP domain-containing protein 3 OS=Homo sapiens OX=9606 GN=RGPD3 PE=3 SV=2
A0A087X1N8	15	0	98.8413					---	---	45164.7	Serpin B6 OS=Homo sapiens OX=9606 GN=SERPINB6 PE=1 SV=1
A0A1B0GVW8	17	0	98.8033					---	---	225671	Unc-13 homolog B OS=Homo sapiens OX=9606 GN=UNC13B PE=1 SV=1
H0YK48	10	0	98.3725					---	---	28636.8	Tropomyosin 1 OS=Homo sapiens OX=9606 GN=TPM1 PE=1 SV=1
O15018	16	0	98.2945					---	---	304151	PDZ domain-containing protein 2 OS=Homo sapiens OX=9606 GN=PDZD2 PE=1 SV=4
Q9H583	18	0	97.9497					---	---	244538	HEAT repeat-containing protein 1 OS=Homo sapiens OX=9606 GN=HEATR1 PE=1 SV=3
P06899	9	0	97.7282					---	---	13904.2	Histone H2B type 1-J OS=Homo sapiens OX=9606 GN=H2BC11 PE=1 SV=3
P09104	9	0	97.716					---	---	47610.8	Gamma-enolase OS=Homo sapiens OX=9606 GN=ENO2 PE=1 SV=3
Q14573	15	0	97.5547					---	---	307016	Inositol 1_4_5-trisphosphate receptor type 3 OS=Homo sapiens OX=9606 GN=ITPR3 PE=1 SV=2
Q9BZF1-2	15	0	95.6999					---	---	100341	Isoform 2 of Oxysterol-binding protein-related protein 8 OS=Homo sapiens OX=9606 GN=OSBPL8
A0A7P0MRI8	15	0	95.6434					---	---	138685	1-phosphatidylinositol 4_5-bisphosphate phosphodiesterase OS=Homo sapiens OX=9606 GN=PLCB4 PE=1 SV=1
E5RFJ0	14	0	95.1856					---	---	119963	Dedicator of cytokinesis 2 OS=Homo sapiens OX=9606 GN=DOCK2 PE=1 SV=1
Q5THK1	18	0	93.9181					---	---	241292	Protein PRR14L OS=Homo sapiens OX=9606 GN=PRR14L PE=1 SV=1
O15018-2	15	0	93.6128					---	---	282602	Isoform 2 of PDZ domain-containing protein 2 OS=Homo sapiens OX=9606 GN=PDZD2
Q7Z3J3	15	0	92.8123					---	---	198772	RanBP2-like and GRIP domain-containing protein 4 OS=Homo sapiens OX=9606 GN=RGPD4 PE=2 SV=3
P23497	11	0	91.5169					---	---	101557	Nuclear autoantigen Sp-100 OS=Homo sapiens OX=9606 GN=SP100 PE=1 SV=3
P13674	15	0	90.6941					---	---	61334.5	Prolyl 4-hydroxylase subunit alpha-1 OS=Homo sapiens OX=9606 GN=P4HA1 PE=1 SV=2
Q9BY66	13	0	89.1338					---	---	176868	Lysine-specific demethylase 5D OS=Homo sapiens OX=9606 GN=KDM5D PE=1 SV=2
A0A8I5QJN4	17	0	88.772					---	---	283426	Nebulin (Fragment) OS=Homo sapiens OX=9606 GN=NEB PE=1 SV=1
P35573	16	0	86.7947					---	---	176931	Glycogen debranching enzyme OS=Homo sapiens OX=9606 GN=AGL PE=1 SV=3
E9PMS6	14	0	85.9375					---	---	146108	LIM domain 7 OS=Homo sapiens OX=9606 GN=LMO7 PE=1 SV=1
Q9BZF1	15	0	84.8213					---	---	101823	Oxysterol-binding protein-related protein 8 OS=Homo sapiens OX=9606 GN=OSBPL8 PE=1 SV=3
Q2TB90	12	0	84.1078					---	---	103857	Hexokinase HKDC1 OS=Homo sapiens OX=9606 GN=HKDC1 PE=1 SV=3
[truncated: 2,711 more rows]

## Sheet: UNIQUE PROTEINS
Unique proteins expressed in each type of cell
6D+CBD cells (present) =						12
6D cells (present)=						7
[truncated: 21 more rows]

## Sheet: protein_analysis_6DvsCBD_Quant
Accession	Peptide count	Unique peptides	Confidence score	Anova (p)	nlog.ANOVA	q Value	Max fold change	Power	Highest mean condition	Lowest mean condition	Mass	Description	20240704_368_6D-L1	20240704_369_6D-L2	20240704_370_6D-L3	Average.Intensity_6D	Log10.Average.Intensity_6D	CV_6D	Count_6D	IDs_6D	20240704_371_CBD-L1	20240704_372_CBD-L2	20240704_373_CBD-L3	Average.Intensity_CBD	Log10.Average.Intensity_CBD	CV_CBD	Count_CBD	IDs_CBD	Ratio(CBD/6D)	Log2.Ratio
[truncated: 3,211 more rows]

[truncated: 3 more sheets: QUANTIFIED PROTEINS, UP-REGULATED, DOWN-REGULATED]
