# Supplementary material for: Proteomic Analysis of Invasive Breast Cancer Cells Treated with CBD Reveals Proteins Associated with the Reversal of Their Epithelial-Mesenchymal Transition Induced by IL-1β
Source: Int J Mol Sci. 2025 May 15;26(10):4721. doi: 10.3390/ijms26104721 (PMC12111826; doi:10.3390/ijms26104721)
Supplement: Supplementary file 1 [file ijms-26-04721-s001.zip › Supplementary_Table_S3_Protein_analysis_6D+CBD vs MCF7.xlsx]

## Sheet: TOTAL PROTEINS
6D+CBD vs. MCF-7 comparison
Total of proteins detected				6105
Total injections (3 for 6D+CBD and 3 for MCF-7)				6
Total peptides				50303
Peptides per protein (average)				8.23964
Accession	Peptide count	Unique peptides	Confidence score	Anova (p)	q Value	Max fold change	Power	Highest mean condition	Lowest mean condition	Mass	Description	20240704_365_MCF7-L1	20240704_366_MCF7-L2	20240704_367_MCF7-L3	20240704_371_CBD-L1	20240704_372_CBD-L2	20240704_373_CBD-L3
REVERSE23232	3	1	14.9443	0.000183744	0.0100593	16.2827	1	CBD	MCF7	111213	Reversed Sequence 23232	2539.51	1735.43	3583.95	42749.9	39904	45310.1
Q14194-2	4	1	23.8083	0.116545	0.204789	Infinity	0.335096	MCF7	CBD	74604.2	Isoform LCRMP-1 of Dihydropyrimidinase-related protein 1 OS=Homo sapiens OX=9606 GN=CRMP1	210.083	316.653	0	0	0	0
Q9BXL7	5	1	28.3024	0.117638	0.205292	265643	0.3329	MCF7	CBD	134596	Caspase recruitment domain-containing protein 11 OS=Homo sapiens OX=9606 GN=CARD11 PE=1 SV=3	2117.45	848.677	0	0	0	0.0111658
Q1KMD3	6	1	34.3281	0.147978	0.225706	Infinity	0.28124	MCF7	CBD	85675.1	Heterogeneous nuclear ribonucleoprotein U-like protein 2 OS=Homo sapiens OX=9606 GN=HNRNPUL2 PE=1 SV=1	20.1726	401.357	0	0	0	0
A0A6Q8KRG2	11	1	65.9772	0.373901	0.338272	Infinity	0.122249	MCF7	CBD	112286	Golgin subfamily A member 2 OS=Homo sapiens OX=9606 GN=GOLGA2 PE=1 SV=1	0	2.85556	0	0	0	0
Q9UP83	6	1	25.4891	2.41982e-05	0.00423925	Infinity	1	CBD	MCF7	95357.7	Conserved oligomeric Golgi complex subunit 5 OS=Homo sapiens OX=9606 GN=COG5 PE=1 SV=4	0	0	0	426.885	1146.28	1175.13
P48775	3	1	15.4904	0.000142933	0.00888798	18.0786	1	CBD	MCF7	48042.7	Tryptophan 2_3-dioxygenase OS=Homo sapiens OX=9606 GN=TDO2 PE=1 SV=1	1370.08	1257.15	2197.3	28907	34623.1	23690.6
Q86VF2-5	29	4	137.479	4.92766e-05	0.0048987	7.40158	1	CBD	MCF7	385973	Isoform 5 of Immunoglobulin-like and fibronectin type III domain-containing protein 1 OS=Homo sapiens OX=9606 GN=IGFN1	6356.04	6615.38	8209.98	48026.4	48648.5	60100.8
Q8NF91-2	60	13	362.27	0.255511	0.289199	1.0864	0.177629	CBD	MCF7	383041	Isoform 2 of Nesprin-1 OS=Homo sapiens OX=9606 GN=SYNE1	108064	132558	128909	130376	136507	134575
O95833	2	1	11.3612	0.121492	0.208258	Infinity	0.325372	MCF7	CBD	26933.6	Chloride intracellular channel protein 3 OS=Homo sapiens OX=9606 GN=CLIC3 PE=1 SV=2	190.361	55.0521	0	0	0	0
B1AKY9	24	2	178.502	2.26405e-05	0.00423925	17.9393	1	CBD	MCF7	112118	Sodium/potassium-transporting ATPase subunit alpha OS=Homo sapiens OX=9606 GN=ATP1A2 PE=1 SV=1	7611.54	8898.63	7794.18	113842	154973	167187
Q9P2D6	12	2	79.9893	0.0372875	0.122268	13.355	0.638206	CBD	MCF7	171722	Protein FAM135A OS=Homo sapiens OX=9606 GN=FAM135A PE=1 SV=2	175.85	249.592	8.88119	2066.72	2191.61	1542.03
Q6I9Y2	2	1	11.1974	0.000302808	0.0120565	4.56354	1	CBD	MCF7	23971.1	THO complex subunit 7 homolog OS=Homo sapiens OX=9606 GN=THOC7 PE=1 SV=3	1741.5	2323.4	1517.09	8030.11	9087.1	8356.43
H7C0R7	1	1	7.0412	0.0303902	0.110917	1.555	0.693463	CBD	MCF7	24964.8	Cytochrome b5 reductase 1 (Fragment) OS=Homo sapiens OX=9606 GN=CYB5R1 PE=1 SV=1	19741.4	22327.9	31503.2	38585	38701.4	37118.7
A0A9H3ZVF6	3	1	33.3458	0.0109427	0.0657539	1.67925	0.910388	CBD	MCF7	21755.8	RAB37_ member RAS oncogene family OS=Homo sapiens OX=9606 GN=RAB37 PE=1 SV=1	9259.85	10739.4	13726.6	18990.5	19754	17889.4
O60312	11	1	72.0883	4.67365e-05	0.0048987	11.9927	1	CBD	MCF7	169913	Phospholipid-transporting ATPase VA OS=Homo sapiens OX=9606 GN=ATP10A PE=1 SV=2	2115.45	2753.6	1878.6	23401.1	28931.7	28589.6
Q08J23	24	11	152.017	0.235556	0.277144	1.04353	0.191261	CBD	MCF7	87269.3	RNA cytosine C(5)-methyltransferase NSUN2 OS=Homo sapiens OX=9606 GN=NSUN2 PE=1 SV=2	22086	23683.8	23850.1	23910.8	25106.3	23633.7
Q96IZ0	2	2	12.9118	0.000469073	0.0144169	3.37931	1	CBD	MCF7	36681.6	PRKC apoptosis WT1 regulator protein OS=Homo sapiens OX=9606 GN=PAWR PE=1 SV=1	9088.12	6571	6547.29	23668.5	24143.1	27230.7
REVERSE3539	4	1	19.8053	0.0063428	0.049386	2.62195	0.968232	CBD	MCF7	90982.8	Reversed Sequence 3539	870.777	1654.05	1241.77	3266.65	3539.7	3069.49
REVERSE16219	3	2	16.797	9.63279e-05	0.00755817	5.89008	1	CBD	MCF7	21534.8	Reversed Sequence 16219	1331.36	1193.19	1681.3	7527.88	8999	8245.93
O75093	3	1	22.6776	0.150158	0.226597	Infinity	0.278103	MCF7	CBD	173971	Slit homolog 1 protein OS=Homo sapiens OX=9606 GN=SLIT1 PE=1 SV=4	1442.5	0	37.1928	0	0	0
O15355	7	1	35.2917	0.000136609	0.00886379	9.48925	1	CBD	MCF7	59956.1	Protein phosphatase 1G OS=Homo sapiens OX=9606 GN=PPM1G PE=1 SV=1	223.087	277.534	309.325	2037.5	3122.17	2526.11
REVERSE7271	1	1	5.2269	0.000431828	0.0144169	24.1553	1	CBD	MCF7	62837.7	Reversed Sequence 7271	1016.33	2706.15	2201.84	47782.3	42487.8	52833.7
Q9Y2L1	16	2	103.502	4.87154e-05	0.0048987	15.0962	1	CBD	MCF7	110086	Exosome complex exonuclease RRP44 OS=Homo sapiens OX=9606 GN=DIS3 PE=1 SV=2	722.249	775.478	650.282	8197.88	11274.4	12954.5
REVERSE14754	4	1	18.5163	0.000176053	0.0100089	6.48771	1	CBD	MCF7	72942	Reversed Sequence 14754	1448.58	1134.96	1509.75	8823.64	7253.79	10478.7
Q12879	11	1	48.4976	0.00159661	0.026381	10.3708	0.999688	CBD	MCF7	166594	Glutamate receptor ionotropic_ NMDA 2A OS=Homo sapiens OX=9606 GN=GRIN2A PE=1 SV=1	2675.55	940.648	1382.13	14839.9	20284.4	16712.6
P05111	3	1	13.8637	0.0143765	0.0747356	6.66978	0.86545	CBD	MCF7	40354.1	Inhibin alpha chain OS=Homo sapiens OX=9606 GN=INHA PE=1 SV=1	1249.55	1730.95	363.237	5897.79	9703.53	6700.63
Q9Y399	3	1	21.4518	0.000121242	0.00885006	7.51852	1	CBD	MCF7	33534.4	Small ribosomal subunit protein uS2m OS=Homo sapiens OX=9606 GN=MRPS2 PE=1 SV=1	4431.52	4842.17	5665.3	29618.2	39072.1	43628.8
P54750	7	1	34.5207	9.68247e-05	0.00755817	43.849	1	CBD	MCF7	61480.2	Dual specificity calcium/calmodulin-dependent 3'_5'-cyclic nucleotide phosphodiesterase 1A OS=Homo sapiens OX=9606 GN=PDE1A PE=1 SV=2	53.0034	62.4343	53.2669	3067.5	2851.77	1478.25
A0A1W2PPX9	9	1	49.9889	0.000266166	0.011373	7.02367	1	CBD	MCF7	285587	[histone H3]-lysine(36) N-trimethyltransferase OS=Homo sapiens OX=9606 GN=SETD2 PE=1 SV=2	5413.55	6811.6	6612.71	33925.9	55545.3	42839.8
REVERSE13791	4	1	24.1815	0.00034951	0.0130277	197.298	1	CBD	MCF7	119313	Reversed Sequence 13791	3.76104	13.1493	15.9126	1513.29	2228.15	2734.46
Q12873	23	1	110.45	0.00203168	0.0294154	2.47697	0.999081	MCF7	CBD	228132	Chromodomain-helicase-DNA-binding protein 3 OS=Homo sapiens OX=9606 GN=CHD3 PE=1 SV=3	873.694	640.661	664.629	251.179	297.839	330.679
A0A8V8TLN6	1	1	4.8154	0.00135447	0.024213	3.18224	0.999863	CBD	MCF7	13020.9	STN1 subunit of CST complex OS=Homo sapiens OX=9606 GN=STN1 PE=1 SV=1	7839.61	8126.63	10765.7	22732.1	31592.8	30742.6
Q9HC10	11	4	66.2907	0.00558415	0.0465519	3.17069	0.976305	CBD	MCF7	228350	Otoferlin OS=Homo sapiens OX=9606 GN=OTOF PE=1 SV=3	3677.69	7334.14	4308.19	17246.5	17306.3	14022.3
REVERSE13748	4	1	28.1888	0.000535832	0.0152223	162.392	1	CBD	MCF7	94199.4	Reversed Sequence 13748	211.303	34.0868	71.3707	16717.6	17694	17028
P04275	8	2	45.3319	0.401521	0.350728	1.26058	0.113431	CBD	MCF7	322609	von Willebrand factor OS=Homo sapiens OX=9606 GN=VWF PE=1 SV=4	311.091	563.928	0	344.515	350.822	407.696
Q9Y3C4	1	1	5.6705	0.000589212	0.0161359	40.8956	0.999999	CBD	MCF7	19775	EKC/KEOPS complex subunit TPRKB OS=Homo sapiens OX=9606 GN=TPRKB PE=1 SV=1	487.36	234.269	807.653	16199.3	20001.5	26340.1
F8VQD9	2	1	16.3021	0.0148214	0.0759159	54.7961	0.859763	CBD	MCF7	22211.2	Autophagy-related protein 101 (Fragment) OS=Homo sapiens OX=9606 GN=ATG101 PE=1 SV=1	61.1377	161.74	3.134	3882.56	3432.25	5069.72
Q3MJ40	3	1	18.591	0.00576012	0.0465691	1.67561	0.9745	CBD	MCF7	83749.7	Putative coiled-coil domain-containing protein 144B OS=Homo sapiens OX=9606 GN=CCDC144BP PE=5 SV=1	9108.6	10740.9	8041.8	14189.2	16734.9	15811
Q03001-8	91	6	500.349	0.000226658	0.0107319	2.08922	1	CBD	MCF7	594173	Isoform 2 of Dystonin OS=Homo sapiens OX=9606 GN=DST	47987.3	57709	56523.8	112461	114265	112188
O75874	13	6	80.2304	0.00656711	0.0501264	1.40463	0.965712	CBD	MCF7	46944.5	Isocitrate dehydrogenase [NADP] cytoplasmic OS=Homo sapiens OX=9606 GN=IDH1 PE=1 SV=2	31598.1	37010.1	36999.5	46747.7	48307.9	53284.1
P29373	17	10	148.332	0.00115436	0.0219816	1.43146	0.999943	MCF7	CBD	15864.1	Cellular retinoic acid-binding protein 2 OS=Homo sapiens OX=9606 GN=CRABP2 PE=1 SV=2	146489	162006	168820	112152	112095	109199
Q8TEM1	17	4	98.8501	2.09907e-05	0.00423925	3.23859	1	CBD	MCF7	206024	Nuclear pore membrane glycoprotein 210 OS=Homo sapiens OX=9606 GN=NUP210 PE=1 SV=3	2096.45	2084.55	2238.47	6422.38	7513.04	6854.63
F8VPD4	32	14	178.766	0.00013278	0.00886379	1.70824	1	CBD	MCF7	238247	CAD protein OS=Homo sapiens OX=9606 GN=CAD PE=1 SV=1	76202.8	84084.6	84679.7	139818	135790	142854
REVERSE14238	3	1	15.0256	0.00280046	0.0324906	2.09889	0.996839	CBD	MCF7	26887.4	Reversed Sequence 14238	6410.03	7631.34	9039.55	16266.6	17647.3	14530.3
A0A8V8TQW4	8	1	44.107	0.00374903	0.0374393	2.212	0.991848	CBD	MCF7	136564	AP-3 complex subunit delta OS=Homo sapiens OX=9606 GN=AP3D1 PE=1 SV=1	4554.17	6238.72	6189.58	11954	11069.4	14541.8
O96005	9	1	50.5523	0.00216347	0.0305657	7.58897	0.998809	CBD	MCF7	76324.9	Putative lipid scramblase CLPTM1 OS=Homo sapiens OX=9606 GN=CLPTM1 PE=1 SV=1	684.987	1025	459.271	3765.12	6753.93	5943.37
Q9H501	4	1	19.1483	3.10788e-06	0.0015458	2.68781	1	CBD	MCF7	99195.5	ESF1 homolog OS=Homo sapiens OX=9606 GN=ESF1 PE=1 SV=1	7845.78	8086.22	7781.93	20297.1	22010.5	21431
P56199	4	2	18.9101	0.000332846	0.0126762	3.3521	1	CBD	MCF7	132388	Integrin alpha-1 OS=Homo sapiens OX=9606 GN=ITGA1 PE=1 SV=2	879.419	1057.63	943.23	2671.58	3396.67	3586.74
Q8TDY2	9	1	49.6041	0.00610987	0.0482152	1.46674	0.970788	CBD	MCF7	185201	RB1-inducible coiled-coil protein 1 OS=Homo sapiens OX=9606 GN=RB1CC1 PE=1 SV=3	189154	237789	216014	308671	301160	333222
Q9UL25	5	2	30.0353	0.022236	0.0927499	1.42451	0.772502	CBD	MCF7	24746.8	Ras-related protein Rab-21 OS=Homo sapiens OX=9606 GN=RAB21 PE=1 SV=3	1848.62	2153.94	1592.34	2442.29	2874.01	2653.69
P61247	26	5	240.469	0.00307683	0.0350017	1.45085	0.995636	CBD	MCF7	30173.1	Small ribosomal subunit protein eS1 OS=Homo sapiens OX=9606 GN=RPS3A PE=1 SV=2	25503.6	27886.3	31024.5	39617.4	41709.2	41146
Q9ULC4	3	1	22.9135	0.000592732	0.0161359	17.2913	0.999999	CBD	MCF7	20783.4	Malignant T-cell-amplified sequence 1 OS=Homo sapiens OX=9606 GN=MCTS1 PE=1 SV=1	1177.05	1415.29	2014.76	28254.1	35499.3	15909.4
Q9BYX7	12	1	130.941	0.00278355	0.0324906	2.3122	0.996906	CBD	MCF7	42358.5	Putative beta-actin-like protein 3 OS=Homo sapiens OX=9606 GN=POTEKP PE=5 SV=1	824.436	988.44	1037.27	1845.43	2097.38	2647.32
Q14498	14	6	98.1016	0.0855138	0.17848	1.19586	0.41168	MCF7	CBD	59664.8	RNA-binding protein 39 OS=Homo sapiens OX=9606 GN=RBM39 PE=1 SV=2	10303.2	11593.8	13239.1	9567.74	10293.4	9520.49
Q7Z4S6	14	7	67.8047	0.0769663	0.173161	1.7857	0.439193	CBD	MCF7	188491	Kinesin-like protein KIF21A OS=Homo sapiens OX=9606 GN=KIF21A PE=1 SV=2	14851.3	19198.7	7738.29	26445	23343.3	24833.1
A0A494C0I1	16	3	103.077	0.000147128	0.00888798	1.57348	1	CBD	MCF7	127483	GTF2I repeat domain containing 2 OS=Homo sapiens OX=9606 GN=GTF2IRD2 PE=1 SV=1	4025.4	3881.7	4329.12	6443.98	6433.06	6376.43
P11717	7	1	27.0936	0.00571725	0.0465691	1.82883	0.974944	MCF7	CBD	281332	Cation-independent mannose-6-phosphate receptor OS=Homo sapiens OX=9606 GN=IGF2R PE=1 SV=3	3828.89	3131.42	4530.16	2004	2083.57	2195.4
P50416	23	12	153.652	0.129278	0.21372	1.11853	0.31111	CBD	MCF7	89052.2	Carnitine O-palmitoyltransferase 1_ liver isoform OS=Homo sapiens OX=9606 GN=CPT1A PE=1 SV=2	26517	32292.6	27860.2	32402.1	31566.4	32974.1
Q96CV9	5	1	25.4377	0.0327731	0.116224	1.95582	0.673304	MCF7	CBD	66321.4	Optineurin OS=Homo sapiens OX=9606 GN=OPTN PE=1 SV=3	1003.14	595.28	540.866	339.892	399.988	353.923
H0YKN8	3	1	15.0764	0.0922656	0.184094	1.89762	0.392251	MCF7	CBD	84792.9	TLE family member 3_ transcriptional corepressor OS=Homo sapiens OX=9606 GN=TLE3 PE=1 SV=1	135.062	226.692	212.013	62.6715	155.298	84.3927
Q9H4W6	4	2	21.1705	0.00736608	0.0524574	2.08754	0.956343	MCF7	CBD	65490.9	Transcription factor COE3 OS=Homo sapiens OX=9606 GN=EBF3 PE=1 SV=2	3649.09	5187.46	3683.98	1810.86	1822.15	2364.73
P15586	14	7	84.0069	0.00111849	0.0219297	1.64326	0.999952	CBD	MCF7	62880.6	N-acetylglucosamine-6-sulfatase OS=Homo sapiens OX=9606 GN=GNS PE=1 SV=3	21421.2	20348.3	21966.2	34148.1	32013.8	38572.6
P25098	10	2	56.3857	0.00234726	0.0306649	1.61162	0.998354	CBD	MCF7	80372.2	Beta-adrenergic receptor kinase 1 OS=Homo sapiens OX=9606 GN=GRK2 PE=1 SV=2	5092.66	6008.65	4968.24	8585.06	8116.31	9196.63
Q63HN8	62	16	339.619	0.471438	0.379726	1.94327	0.095378	MCF7	CBD	598936	E3 ubiquitin-protein ligase RNF213 OS=Homo sapiens OX=9606 GN=RNF213 PE=1 SV=3	109294	63187	17969.2	36978.2	32106.9	28920
A0JNW5	17	1	70.057	0.514845	0.395478	1.0761	0.0865565	CBD	MCF7	165624	Bridge-like lipid transfer protein family member 3B OS=Homo sapiens OX=9606 GN=BLTP3B PE=1 SV=2	3088.65	3093.54	4331.93	3524.49	3758.67	4031.11
REVERSE6402	5	2	32.0892	0.000213931	0.0104106	11.7557	1	CBD	MCF7	52404.5	Reversed Sequence 6402	298.629	523.644	379.584	3816.19	4867.39	5445.08
P45880	19	9	148.716	0.455712	0.374092	1.07257	0.0989826	CBD	MCF7	32079.8	Voltage-dependent anion-selective channel protein 2 OS=Homo sapiens OX=9606 GN=VDAC2 PE=1 SV=2	59068.5	69285.5	80559.6	77388.5	75961.1	70723.8
C9J0Q5	3	1	17.8576	3.26518e-05	0.0048987	2.40404	1	MCF7	CBD	273508	Nuclear receptor corepressor 2 OS=Homo sapiens OX=9606 GN=NCOR2 PE=1 SV=2	3187.95	2871.45	2933.47	1214.68	1208.17	1317.88
Q9ULV0	19	3	116.206	0.00315374	0.0351351	1.61556	0.995263	CBD	MCF7	215270	Unconventional myosin-Vb OS=Homo sapiens OX=9606 GN=MYO5B PE=1 SV=3	25113.6	29555.4	30642.8	43237.5	44528.7	50060.4
O15195	2	1	8.4734	0.881486	0.507005	1.00222	0.0517932	CBD	MCF7	96477.8	Villin-like protein OS=Homo sapiens OX=9606 GN=VILL PE=1 SV=3	5771.93	7959.96	9936.35	8274.81	7439.16	8006.72
Q8NB91	9	3	48.0841	0.010489	0.0647026	2.16244	0.916379	CBD	MCF7	99494.3	Fanconi anemia group B protein OS=Homo sapiens OX=9606 GN=FANCB PE=1 SV=1	596.602	696.012	430.54	1018.22	1297.19	1410.8
Q96DT6	2	1	15.8249	0.00108484	0.0219297	1.67904	0.99996	CBD	MCF7	53067.8	Cysteine protease ATG4C OS=Homo sapiens OX=9606 GN=ATG4C PE=1 SV=1	13081	13195.6	15263.8	22858.4	22021.4	24868.2
O95292	11	4	105.616	0.188565	0.252132	1.10687	0.231791	CBD	MCF7	27456.6	Vesicle-associated membrane protein-associated protein B/C OS=Homo sapiens OX=9606 GN=VAPB PE=1 SV=3	31064.5	33513.3	38378.9	39720.4	37572.5	36666.7
REVERSE24118	1	1	4.8397	0.000449914	0.0144169	5.30917	1	CBD	MCF7	52193.6	Reversed Sequence 24118	524.509	681.336	474.993	3646.66	2465.7	2811.5
A0A804HIY6	7	2	38.5092	0.00273166	0.0323348	6.31706	0.997106	CBD	MCF7	128086	Coiled-coil domain containing 158 OS=Homo sapiens OX=9606 GN=CCDC158 PE=1 SV=1	1511.2	755.447	712.084	4745.02	8019.12	6052.67
P02545	45	3	390.084	0.237935	0.278632	1.31417	0.189542	MCF7	CBD	74424.7	Prelamin-A/C OS=Homo sapiens OX=9606 GN=LMNA PE=1 SV=1	2422.18	1775.95	1446.02	1724.33	1423.18	1147.35
P10586	22	4	108.588	0.00133167	0.0240508	1.30251	0.999875	CBD	MCF7	214077	Receptor-type tyrosine-protein phosphatase F OS=Homo sapiens OX=9606 GN=PTPRF PE=1 SV=2	11535.9	10424.7	11187.4	14134.1	14797.9	14243.8
Q86VS3	2	1	9.8481	0.0850764	0.17848	3.02075	0.413005	CBD	MCF7	118090	IQ domain-containing protein H OS=Homo sapiens OX=9606 GN=IQCH PE=2 SV=2	281.424	1849.66	1187.59	3097.53	2561.5	4365.85
Q01082	63	14	409.089	0.00253196	0.0313785	1.62	0.997805	CBD	MCF7	275408	Spectrin beta chain_ non-erythrocytic 1 OS=Homo sapiens OX=9606 GN=SPTBN1 PE=1 SV=2	13406.5	14783.5	12372.4	23562.9	22261.6	19886.9
P04083	10	3	58.9852	0.179024	0.243326	1.1831	0.241925	MCF7	CBD	38942.4	Annexin A1 OS=Homo sapiens OX=9606 GN=ANXA1 PE=1 SV=2	995.571	1043.48	953.747	878.885	971.506	679.237
H3BRY5	8	2	49.0602	0.0364361	0.120437	1.18356	0.644536	CBD	MCF7	32682.7	Sulfotransferase (Fragment) OS=Homo sapiens OX=9606 GN=SULT1A1 PE=1 SV=1	8492.22	8938.74	9329.75	10294.3	9854.02	11524.6
Q7Z5H4	2	1	14.4396	0.00229384	0.0306649	1.77455	0.998495	CBD	MCF7	41291.9	Vomeronasal type-1 receptor 5 OS=Homo sapiens OX=9606 GN=VN1R5 PE=2 SV=2	81277.7	96945.8	95862.2	152844	151376	182159
Q08378	30	6	164.041	0.000796292	0.018523	1.85852	0.999995	CBD	MCF7	167868	Golgin subfamily A member 3 OS=Homo sapiens OX=9606 GN=GOLGA3 PE=1 SV=2	53678.5	56477.4	51733.5	92036.7	112936	95901.7
G3V559	2	1	9.9383	0.1635	0.234589	1.54401	0.260232	CBD	MCF7	19906.3	V-type proton ATPase subunit D OS=Homo sapiens OX=9606 GN=ATP6V1D PE=1 SV=1	36.1224	95.8525	44.4053	82.7914	104.664	84.8774
Q562F6	8	2	44.2933	0.405456	0.35226	1.2678	0.112263	MCF7	CBD	145880	Shugoshin 2 OS=Homo sapiens OX=9606 GN=SGO2 PE=1 SV=2	1771.73	2047.24	3392.23	1790.9	2303.32	1593.73
P55011	11	3	63.2433	0.00166187	0.0269574	2.19974	0.999623	CBD	MCF7	132132	Solute carrier family 12 member 2 OS=Homo sapiens OX=9606 GN=SLC12A2 PE=1 SV=1	8534.18	10783.1	10181	20350.3	19499.8	25038.4
O43295	8	1	43.0611	0.222348	0.269958	1.35455	0.201319	CBD	MCF7	125474	SLIT-ROBO Rho GTPase-activating protein 3 OS=Homo sapiens OX=9606 GN=SRGAP3 PE=1 SV=3	30079.4	29835.7	65034.1	54183.1	57036.7	58029.5
A0A8Q3SIB8	3	1	26.952	0.590143	0.421479	1.33496	0.0744617	MCF7	CBD	103073	Exostosin like glycosyltransferase 3 OS=Homo sapiens OX=9606 GN=EXTL3 PE=1 SV=1	5969.1	8789.19	53.9136	4105.41	3361.3	3628.87
P51571	3	1	20.8004	0.0178183	0.0829615	1.88911	0.822696	CBD	MCF7	19169.7	Translocon-associated protein subunit delta OS=Homo sapiens OX=9606 GN=SSR4 PE=1 SV=1	4966.49	5524.51	8534.93	11113.2	12837.9	11990.9
B3KNX7	11	1	62.4257	0.000177109	0.0100089	12.0182	1	CBD	MCF7	58488.2	non-specific serine/threonine protein kinase OS=Homo sapiens OX=9606 GN=PAK1 PE=1 SV=1	107.332	130.985	130.351	1056.03	1907.01	1467.69
REVERSE14091	5	1	25.6516	0.0354801	0.11862	12.2924	0.6518	MCF7	CBD	129698	Reversed Sequence 14091	1077.17	827.032	126.518	42.7437	83.2168	39.2407
REVERSE5583	4	1	24.8371	0.00257637	0.0313785	2.09851	0.997659	CBD	MCF7	193383	Reversed Sequence 5583	1617.71	2224.07	1907.41	3826.44	3704.52	4533.75
A0A087WYG2	4	1	18.5103	0.210934	0.264519	1.95067	0.210782	MCF7	CBD	148742	Mitogen-activated protein kinase 8 interacting protein 3 OS=Homo sapiens OX=9606 GN=MAPK8IP3 PE=1 SV=1	376.52	592.061	177.088	136.798	228.65	221.873
P08779	15	1	145.041	0.15198	0.226597	3.84034	0.275531	CBD	MCF7	51610.1	Keratin_ type I cytoskeletal 16 OS=Homo sapiens OX=9606 GN=KRT16 PE=1 SV=4	2.4769	2.26541	2.84824	2.20088	14.9676	11.9819
A0A7P0T9G4	6	2	38.2698	0.00119405	0.0222894	75.3187	0.999931	CBD	MCF7	163532	ERCC excision repair 6_ chromatin remodeling factor OS=Homo sapiens OX=9606 GN=ERCC6 PE=1 SV=1	37.6496	49.5946	190.457	4166	8241.84	8508.22
Q9P2R6	3	1	16.2322	0.00196176	0.0293741	5.49206	0.999208	CBD	MCF7	173564	Arginine-glutamic acid dipeptide repeats protein OS=Homo sapiens OX=9606 GN=RERE PE=1 SV=2	2139.54	1662.81	1650.68	6230.29	12205.1	11513
Q5CZC0-2	4	1	17.4248	0.00140756	0.0245403	5.58934	0.999833	CBD	MCF7	394669	Isoform 2 of Fibrous sheath-interacting protein 2 OS=Homo sapiens OX=9606 GN=FSIP2	714.339	1262.06	1333.15	6147.11	5141.59	7209.48
P15559	18	10	147.489	0.00200005	0.0294154	1.32402	0.99914	CBD	MCF7	30924.7	NAD(P)H dehydrogenase [quinone] 1 OS=Homo sapiens OX=9606 GN=NQO1 PE=1 SV=1	60750.2	62399.9	64533.5	79037	88593.3	80866.4
Q96AY4	25	8	132.237	0.224678	0.270946	1.1225	0.199478	CBD	MCF7	272824	Tetratricopeptide repeat protein 28 OS=Homo sapiens OX=9606 GN=TTC28 PE=1 SV=4	28259.1	31421.8	37856.7	36843.8	36541.7	36100.4
P07099	13	4	82.2631	0.191127	0.252786	1.11834	0.229199	CBD	MCF7	53177.1	Epoxide hydrolase 1 OS=Homo sapiens OX=9606 GN=EPHX1 PE=1 SV=1	34586.9	39506.4	40281.3	43341.7	38531.7	46035.9
Q29RF7	29	5	174.909	0.139297	0.221444	1.20635	0.294408	MCF7	CBD	152370	Sister chromatid cohesion protein PDS5 homolog A OS=Homo sapiens OX=9606 GN=PDS5A PE=1 SV=1	2100.7	1572.25	1630.8	1560.68	1457.4	1378.46
Q14511	2	1	10.1956	0.0868548	0.178873	1.30456	0.407672	CBD	MCF7	93659.3	Enhancer of filamentation 1 OS=Homo sapiens OX=9606 GN=NEDD9 PE=1 SV=1	1947.54	1890.27	2581.88	2820.09	2455.02	3099.78
Q8NDX1	3	1	19.01	0.036347	0.12037	3.45454	0.645206	CBD	MCF7	117390	PH and SEC7 domain-containing protein 4 OS=Homo sapiens OX=9606 GN=PSD4 PE=1 SV=2	250.887	158.954	448.015	539.118	1083.22	1341.16
P10253	9	4	62.5361	4.25771e-05	0.0048987	1.41225	1	CBD	MCF7	106179	Lysosomal alpha-glucosidase OS=Homo sapiens OX=9606 GN=GAA PE=1 SV=4	5535.52	5331.16	5336.93	7641.99	7450.54	7790.98
Q8NBF2	3	1	16.2153	0.0349193	0.11862	1.24391	0.65614	CBD	MCF7	80299.1	NHL repeat-containing protein 2 OS=Homo sapiens OX=9606 GN=NHLRC2 PE=1 SV=1	1583.92	1485.4	1648.43	1724.9	2042.24	2101.33
Q99459	11	4	64.8121	0.0289804	0.108837	1.73549	0.705973	CBD	MCF7	92478.9	Cell division cycle 5-like protein OS=Homo sapiens OX=9606 GN=CDC5L PE=1 SV=2	4247.08	6137.72	3909.79	6764.07	9028.06	9016.03
P09972	18	2	163.718	0.910262	0.515742	1.00854	0.0510232	CBD	MCF7	39855.1	Fructose-bisphosphate aldolase C OS=Homo sapiens OX=9606 GN=ALDOC PE=1 SV=2	2110.3	2901.14	2288.47	2158.26	2535.22	2668.76
Q9Y6C2	4	1	19.4304	0.0544074	0.146865	1.25992	0.533425	CBD	MCF7	108007	EMILIN-1 OS=Homo sapiens OX=9606 GN=EMILIN1 PE=1 SV=3	3108.02	2504.95	2580.59	3085.38	3559.79	3678.03
P16278	17	6	103.567	0.00232829	0.0306649	1.35496	0.998405	CBD	MCF7	76531.2	Beta-galactosidase OS=Homo sapiens OX=9606 GN=GLB1 PE=1 SV=2	8791.55	9916.21	8829.04	12130.9	12242.5	12937.8
Q9Y5B9	14	1	66.604	0.00266308	0.0320641	3.48727	0.997358	CBD	MCF7	120484	FACT complex subunit SPT16 OS=Homo sapiens OX=9606 GN=SUPT16H PE=1 SV=1	493.691	304.675	444.745	1122.94	1614.64	1597.48
P07737	20	9	169.664	0.125014	0.210992	1.1879	0.31877	MCF7	CBD	15225.3	Profilin-1 OS=Homo sapiens OX=9606 GN=PFN1 PE=1 SV=2	211791	214902	274605	191612	199270	199486
Q9P258	14	5	64.4452	0.212473	0.265254	1.39341	0.209461	MCF7	CBD	56826	Protein RCC2 OS=Homo sapiens OX=9606 GN=RCC2 PE=1 SV=2	6080.07	5775.97	3425.48	3399.76	3150.56	4416.64
P38646	47	21	409.628	0.17492	0.240722	1.07803	0.246533	CBD	MCF7	73965.8	Stress-70 protein_ mitochondrial OS=Homo sapiens OX=9606 GN=HSPA9 PE=1 SV=2	123131	133272	142710	145819	138142	146296
P55072	45	21	412.004	0.169603	0.237443	1.09332	0.252744	CBD	MCF7	90006.3	Transitional endoplasmic reticulum ATPase OS=Homo sapiens OX=9606 GN=VCP PE=1 SV=4	54348.4	54834	64093.3	63435.8	61674.3	64336.5
A0A2R8Y5C5	6	3	34.3281	3.76749e-06	0.0015458	11.7601	1	CBD	MCF7	109951	Phospholipid-transporting ATPase OS=Homo sapiens OX=9606 GN=ATP8B1 PE=1 SV=1	339.797	294.398	340.46	4198.61	3712.05	3551.39
A0A0C4DGK3	45	14	280.911	4.27169e-05	0.0048987	2.57143	1	CBD	MCF7	411581	Nesprin-2 OS=Homo sapiens OX=9606 GN=SYNE2 PE=1 SV=1	50233.7	57841.5	53398.9	136031	133338	145851
Q15643	24	6	132.205	0.0137399	0.0729416	1.38014	0.873657	CBD	MCF7	228271	Thyroid receptor-interacting protein 11 OS=Homo sapiens OX=9606 GN=TRIP11 PE=1 SV=3	10187.4	9168.97	11634.1	14739.2	13256.5	14775.5
P30048	8	4	62.9324	0.0462708	0.133401	1.09236	0.578439	MCF7	CBD	28034.8	Thioredoxin-dependent peroxide reductase_ mitochondrial OS=Homo sapiens OX=9606 GN=PRDX3 PE=1 SV=3	91341.1	94205.9	98673.2	90129.3	86315.1	83745.6
Q5VT06	36	7	188.445	0.0133445	0.0723777	1.31623	0.878793	CBD	MCF7	352527	Centrosome-associated protein 350 OS=Homo sapiens OX=9606 GN=CEP350 PE=1 SV=1	8575.44	7229.98	7628.2	10294.9	11007.2	9542.09
B4DP64	1	1	5.6205	0.011042	0.0657539	3.85491	0.909077	CBD	MCF7	21408.6	Acyl-protein thioesterase 1 OS=Homo sapiens OX=9606 GN=LYPLA1 PE=1 SV=1	3638.09	1488.39	3904.13	12393.1	9927.19	12491.8
Q9P2N4	8	1	44.2035	0.00565341	0.0465519	4.16915	0.9756	CBD	MCF7	223848	A disintegrin and metalloproteinase with thrombospondin motifs 9 OS=Homo sapiens OX=9606 GN=ADAMTS9 PE=1 SV=4	2566.49	1991.2	1087.53	6918.33	7161.59	9455.84
Q9GZR1	10	3	49.1019	0.0119451	0.0682367	2.50421	0.897147	MCF7	CBD	127629	Sentrin-specific protease 6 OS=Homo sapiens OX=9606 GN=SENP6 PE=1 SV=2	75.4726	74.0476	45.1441	28.8415	20.0704	28.823
Q9Y2I7	8	2	47.3476	0.0144972	0.0750865	1.7354	0.863903	CBD	MCF7	239760	1-phosphatidylinositol 3-phosphate 5-kinase OS=Homo sapiens OX=9606 GN=PIKFYVE PE=1 SV=3	6328.99	6148.75	8474.01	10863.3	11204.5	14291.7
M0R2N5	2	1	12.4312	0.334715	0.32272	1.10335	0.136918	CBD	MCF7	40366.4	very-long-chain enoyl-CoA reductase OS=Homo sapiens OX=9606 GN=TECR PE=1 SV=1	4296.46	4485.05	3780.62	4242.85	5293.62	4323.96
Q9BZH6	11	1	63.3859	0.617261	0.429456	1.06314	0.0709179	CBD	MCF7	138510	WD repeat-containing protein 11 OS=Homo sapiens OX=9606 GN=WDR11 PE=1 SV=1	466.531	769.305	512.967	592.608	657.505	609.11
O60281	20	3	103.033	0.285255	0.301771	1.33753	0.160182	MCF7	CBD	309720	Zinc finger protein 292 OS=Homo sapiens OX=9606 GN=ZNF292 PE=1 SV=3	1623.17	1394.26	838.017	982.041	856.831	1043.64
Q9Y5P4	4	1	20.7118	0.188681	0.252132	2.27859	0.231673	CBD	MCF7	71519.3	Ceramide transfer protein OS=Homo sapiens OX=9606 GN=CERT1 PE=1 SV=1	37998.8	52822.1	4187.97	63620.8	75954.5	76910.9
A0A6Q8PGJ2	28	7	167.644	0.041258	0.127477	1.91858	0.610291	CBD	MCF7	196608	Intraflagellar transport 172 OS=Homo sapiens OX=9606 GN=IFT172 PE=1 SV=1	2042.84	1987.05	1028.73	3107.54	2939.02	3658.8
Q13263	25	11	209.537	0.694101	0.452097	1.03446	0.0627555	MCF7	CBD	90317.6	Transcription intermediary factor 1-beta OS=Homo sapiens OX=9606 GN=TRIM28 PE=1 SV=5	53791.1	54838.1	65310.4	55581.7	60477.6	52086.4
O75369	76	34	612.405	0.00707773	0.0512871	1.41064	0.959788	MCF7	CBD	280331	Filamin-B OS=Homo sapiens OX=9606 GN=FLNB PE=1 SV=2	55203.7	58467.8	68965.2	43166.9	43451.5	42852.7
Q7Z4W1	5	4	30.3807	0.0875879	0.179351	1.49221	0.405512	CBD	MCF7	26198.2	L-xylulose reductase OS=Homo sapiens OX=9606 GN=DCXR PE=1 SV=2	1863.08	3036.78	1896.16	3071.07	3026.56	4043.44
Q6ZP82	17	3	79.9039	0.00560375	0.0465519	1.79081	0.976106	CBD	MCF7	176264	Coiled-coil domain-containing protein 141 OS=Homo sapiens OX=9606 GN=CCDC141 PE=1 SV=3	3075.74	3355.8	3944.04	6337.16	6937.84	5305.66
Q9NPP4	9	1	45.0513	0.282198	0.300625	1.1514	0.161837	CBD	MCF7	117471	NLR family CARD domain-containing protein 4 OS=Homo sapiens OX=9606 GN=NLRC4 PE=1 SV=2	15005.4	22054.1	16357.1	19099.6	20432.9	21971.4
P42356	27	4	131.486	0.0203499	0.088274	2.02989	0.793266	CBD	MCF7	239397	Phosphatidylinositol 4-kinase alpha OS=Homo sapiens OX=9606 GN=PI4KA PE=1 SV=4	730.895	1419.12	1181.04	2176.13	2377.46	2208.09
P00390	14	6	109.31	0.0185688	0.0842056	1.19078	0.813785	MCF7	CBD	56827.4	Glutathione reductase_ mitochondrial OS=Homo sapiens OX=9606 GN=GSR PE=1 SV=2	57770.7	62827.3	60617.2	47628.5	50134.7	54418.3
Q13620	9	1	46.0311	0.00663524	0.0503211	1.72835	0.964936	CBD	MCF7	104552	Cullin-4B OS=Homo sapiens OX=9606 GN=CUL4B PE=1 SV=4	8418.35	10465.8	9728.1	17175.9	18361	13915.1
Q9HCM1	10	3	51.5515	0.00176282	0.02709	1.75967	0.999505	CBD	MCF7	196682	Retroelement silencing factor 1 OS=Homo sapiens OX=9606 GN=RESF1 PE=1 SV=3	2584.79	3083.98	2377.67	4784.24	4677.08	4697.78
P55036	5	2	35.0375	0.0143178	0.0746521	1.13711	0.866203	CBD	MCF7	40964.9	26S proteasome non-ATPase regulatory subunit 4 OS=Homo sapiens OX=9606 GN=PSMD4 PE=1 SV=1	23860.6	23297.5	24718.5	26396.1	26685.8	28649.7
REVERSE3136	10	4	58.9249	0.00157256	0.0262376	1.76775	0.99971	CBD	MCF7	149068	Reversed Sequence 3136	7882.01	7336.1	8286.51	12754.3	13101.2	15694.7
Q9P2P6	28	5	141.974	0.00695372	0.0512871	1.52873	0.961249	CBD	MCF7	522161	StAR-related lipid transfer protein 9 OS=Homo sapiens OX=9606 GN=STARD9 PE=1 SV=3	21190.7	23124.6	26759.3	34842.8	34036.4	39774.5
Q9UJ70	10	2	63.246	0.00527614	0.0457584	2.58199	0.979351	CBD	MCF7	37717.9	N-acetyl-D-glucosamine kinase OS=Homo sapiens OX=9606 GN=NAGK PE=1 SV=4	2782.11	2468.5	1751.12	7223.75	5799.63	5055.03
P05023	27	5	191.818	0.000942398	0.0202217	1.97542	0.999983	CBD	MCF7	114208	Sodium/potassium-transporting ATPase subunit alpha-1 OS=Homo sapiens OX=9606 GN=ATP1A1 PE=1 SV=1	7534.13	9230.42	8375.37	17873.7	16791.2	14997
O14578	32	6	192.238	0.098546	0.187653	1.30714	0.37573	CBD	MCF7	233484	Citron Rho-interacting kinase OS=Homo sapiens OX=9606 GN=CIT PE=1 SV=2	6352.34	7937.36	9236.35	9084.75	11492.1	10174.9
P40939	41	21	306.81	0.0681125	0.164134	1.18743	0.471861	CBD	MCF7	83741.2	Trifunctional enzyme subunit alpha_ mitochondrial OS=Homo sapiens OX=9606 GN=HADHA PE=1 SV=2	63411.3	65745.2	66140	68037.6	78487.9	85376
A0A1C7CYW7	5	1	24.5461	0.000383997	0.014015	27.1147	1	CBD	MCF7	117418	Tetratricopeptide repeat domain 34 OS=Homo sapiens OX=9606 GN=TTC34 PE=1 SV=1	51.1684	60.4847	126.477	2578.97	2202.16	1675.71
REVERSE10270	2	1	9.8242	0.0011066	0.0219297	8.15946	0.999955	CBD	MCF7	25315.2	Reversed Sequence 10270	648.476	1139.99	540.902	5992	5185.73	7828.65
Q96CT7	6	1	27.207	0.646762	0.438261	1.02879	0.067476	CBD	MCF7	25835.3	Coiled-coil domain-containing protein 124 OS=Homo sapiens OX=9606 GN=CCDC124 PE=1 SV=1	26353.4	29270.7	4778.12	18923.7	21767.7	21449.6
Q14534	9	2	54.4212	0.0167986	0.0810722	3.01723	0.835049	CBD	MCF7	64322.4	Squalene monooxygenase OS=Homo sapiens OX=9606 GN=SQLE PE=1 SV=3	452.616	1119.82	879.782	2174.65	3048.25	2175.99
Q9BXY5	3	1	10.7378	0.000248716	0.0111724	2.70164	1	CBD	MCF7	62319.4	Calcyphosin-2 OS=Homo sapiens OX=9606 GN=CAPS2 PE=2 SV=3	2779.71	2786.57	2299.59	6582.8	7776.47	6891.5
P07237	42	17	322.477	0.123238	0.209749	1.12723	0.322066	MCF7	CBD	57515.6	Protein disulfide-isomerase OS=Homo sapiens OX=9606 GN=P4HB PE=1 SV=3	112577	110469	129894	110120	98362.2	104621
Q9NXL2	6	1	35.1612	0.0294536	0.109019	5.5884	0.701723	CBD	MCF7	89990.1	Rho guanine nucleotide exchange factor 38 OS=Homo sapiens OX=9606 GN=ARHGEF38 PE=1 SV=2	100.235	857.067	257.372	2282.75	1920.42	2584.93
Q9C093	16	2	86.1577	0.0025106	0.0313785	1.23434	0.997873	CBD	MCF7	210381	Sperm flagellar protein 2 OS=Homo sapiens OX=9606 GN=SPEF2 PE=1 SV=2	28825.9	27334.5	30335.4	35113	35479.1	36173
P98164	14	1	79.1139	0.235432	0.277144	1.72039	0.191351	CBD	MCF7	540720	Low-density lipoprotein receptor-related protein 2 OS=Homo sapiens OX=9606 GN=LRP2 PE=1 SV=3	88.5844	235.761	86.5883	271.457	129.431	306.079
Q99569	8	2	38.4633	1.04089e-05	0.00303918	5.85758	1	CBD	MCF7	132667	Plakophilin-4 OS=Homo sapiens OX=9606 GN=PKP4 PE=1 SV=2	1460.07	1747.18	1428.58	8900.31	9067.57	9186.79
O14976	14	2	78.3147	0.0463774	0.133401	2.17975	0.577799	CBD	MCF7	144673	Cyclin-G-associated kinase OS=Homo sapiens OX=9606 GN=GAK PE=1 SV=2	561.471	883.686	1561.47	2031.55	2468.34	2053.83
P27169	3	1	15.0465	0.249376	0.284797	1.35302	0.181637	MCF7	CBD	39902.4	Serum paraoxonase/arylesterase 1 OS=Homo sapiens OX=9606 GN=PON1 PE=1 SV=3	6083.37	5957.17	10783.6	5664.5	5768.03	5436.44
E9PDI4	7	2	36.6734	0.742101	0.465732	1.07177	0.0588618	CBD	MCF7	58792	Ladinin-1 OS=Homo sapiens OX=9606 GN=LAD1 PE=1 SV=1	3127	2827.05	2343.78	2425.32	3805.75	2662.28
REVERSE22387	1	1	5.9806	0.000466883	0.0144169	58.925	1	CBD	MCF7	33744.9	Reversed Sequence 22387	51.6138	83.7074	203.283	6048.79	6971.5	6931.97
A0A5F9ZI63	2	1	16.1625	0.0103395	0.0642327	1.32173	0.91835	MCF7	CBD	57150	Embryonic ectoderm development OS=Homo sapiens OX=9606 GN=EED PE=1 SV=2	12509.8	14429.7	14216.6	10667.9	10913.2	9557.07
P42167	11	1	87.1179	0.15189	0.226597	1.29756	0.275657	MCF7	CBD	50727.3	Lamina-associated polypeptide 2_ isoforms beta/gamma OS=Homo sapiens OX=9606 GN=TMPO PE=1 SV=2	18478.1	16827.2	25687.4	17359.8	15206	14439.8
P62424	16	10	152.035	0.0205581	0.088274	1.14136	0.790925	CBD	MCF7	30166.7	Large ribosomal subunit protein eL8 OS=Homo sapiens OX=9606 GN=RPL7A PE=1 SV=2	178841	190209	197853	220246	207030	219762
P48163	17	5	105.501	0.297695	0.307006	1.07427	0.153731	CBD	MCF7	64720	NADP-dependent malic enzyme OS=Homo sapiens OX=9606 GN=ME1 PE=1 SV=1	16159.3	16685.5	17226.3	16025.3	18851.1	18913.4
Q86XX4	7	3	27.8595	0.00139023	0.0245403	3.13125	0.999843	CBD	MCF7	454506	Extracellular matrix organizing protein FRAS1 OS=Homo sapiens OX=9606 GN=FRAS1 PE=1 SV=2	3751.35	3618.08	3317.28	8449.43	11510.4	13503
A0A494C1F2	5	1	21.6049	5.44661e-05	0.00502202	19.2313	1	CBD	MCF7	213226	Nucleoporin 214 OS=Homo sapiens OX=9606 GN=NUP214 PE=1 SV=1	741.754	957.405	1013.57	22208.4	15028.7	14932.3
O75150	17	2	87.6454	0.00212268	0.0302332	5.89748	0.998898	CBD	MCF7	114420	E3 ubiquitin-protein ligase BRE1B OS=Homo sapiens OX=9606 GN=RNF40 PE=1 SV=5	427.612	348.522	697.774	3770.61	2639.77	2281.96
Q96GQ7	13	4	66.9899	0.0210563	0.0895347	1.50564	0.785372	CBD	MCF7	90348.7	Probable ATP-dependent RNA helicase DDX27 OS=Homo sapiens OX=9606 GN=DDX27 PE=1 SV=2	1857.02	2435.02	2170.86	3769.84	2974.78	2986.15
Q9HDC9	12	6	87.8572	0.0868897	0.178873	1.18422	0.407568	CBD	MCF7	46651.5	Adipocyte plasma membrane-associated protein OS=Homo sapiens OX=9606 GN=APMAP PE=1 SV=2	58535.1	56165.3	69229.8	70311	68890.5	78612.5
P82987	5	2	36.8017	0.058304	0.152678	1.50072	0.514315	CBD	MCF7	194623	ADAMTS-like protein 3 OS=Homo sapiens OX=9606 GN=ADAMTSL3 PE=1 SV=4	13985.9	19470.1	17862.4	25841.5	20507.4	30665.5
A2PYH4	8	1	41.4769	0.00886195	0.0586347	179.66	0.937631	CBD	MCF7	163808	Probable ATP-dependent DNA helicase HFM1 OS=Homo sapiens OX=9606 GN=HFM1 PE=1 SV=2	0	26.3321	19.2199	2621.07	2693.54	2869.27
P49748	34	19	258.615	0.080824	0.174377	1.16166	0.426336	CBD	MCF7	70789.5	Very long-chain specific acyl-CoA dehydrogenase_ mitochondrial OS=Homo sapiens OX=9606 GN=ACADVL PE=1 SV=1	44690	53043.7	44675.7	57949.1	51930.8	55550.9
A0A8I5KRS4	4	1	27.8716	0.00506657	0.0446033	6.87554	0.981337	CBD	MCF7	63237.8	Myotubularin OS=Homo sapiens OX=9606 GN=MTM1 PE=1 SV=1	672.612	384.725	305.534	1837.7	3152.69	4380.08
P26368	8	4	54.315	0.000859832	0.0195627	1.23972	0.999991	MCF7	CBD	53843.3	Splicing factor U2AF 65 kDa subunit OS=Homo sapiens OX=9606 GN=U2AF2 PE=1 SV=4	47800.7	48842	50594.6	39402.4	38498.4	40866
A0A0A0MSA0	18	2	86.7748	0.00257597	0.0313785	1.91051	0.997661	CBD	MCF7	369421	Laminin subunit alpha-3 OS=Homo sapiens OX=9606 GN=LAMA3 PE=1 SV=1	1568.48	1547.38	1586.77	2459.17	3191.71	3333.51
Q53EL6	17	4	101.433	0.000493824	0.0146631	1.46006	1	MCF7	CBD	52134.5	Programmed cell death protein 4 OS=Homo sapiens OX=9606 GN=PDCD4 PE=1 SV=2	35576.9	37872.7	38570.7	26107.1	24209.7	26406.2
Q96I24	13	1	86.2648	0.00898896	0.0592016	1.54238	0.935995	MCF7	CBD	61982.7	Far upstream element-binding protein 3 OS=Homo sapiens OX=9606 GN=FUBP3 PE=1 SV=2	4812.84	4185.11	5514.78	2898.9	3152.04	3358.37
P07686	14	4	102.011	0.0161747	0.0797263	1.4169	0.842743	CBD	MCF7	63593.7	Beta-hexosaminidase subunit beta OS=Homo sapiens OX=9606 GN=HEXB PE=1 SV=4	12866.6	14589.3	13895.6	19275.9	17025.8	22289
Q99536	12	4	81.2367	0.104043	0.193084	1.16787	0.362346	CBD	MCF7	42148.5	Synaptic vesicle membrane protein VAT-1 homolog OS=Homo sapiens OX=9606 GN=VAT1 PE=1 SV=2	13378.2	14853.1	17060	17020.5	17227.9	18646.1
P38570	8	2	46.8472	0.233867	0.276114	1.06251	0.192498	MCF7	CBD	131642	Integrin alpha-E OS=Homo sapiens OX=9606 GN=ITGAE PE=1 SV=3	7552.26	7582.82	7953.07	7209.12	6745.27	7775.48
Q5T4S7	58	11	292.649	0.00699621	0.0512871	1.73191	0.96075	CBD	MCF7	580913	E3 ubiquitin-protein ligase UBR4 OS=Homo sapiens OX=9606 GN=UBR4 PE=1 SV=1	10383.2	11279.6	12742.3	21298.8	16508	21779.8
REVERSE22804	3	2	16.0457	0.980458	0.536169	1.23798	0.0500482	MCF7	CBD	76738.4	Reversed Sequence 22804	3958.14	4095.28	752.059	1825.57	2713.8	2573.38
A0A0A0MST8	1	1	5.3194	0.295121	0.306521	1.63693	0.155029	MCF7	CBD	135710	Anion exchange protein OS=Homo sapiens OX=9606 GN=SLC4A7 PE=1 SV=1	717.74	1328.95	2079.22	1026.86	937.242	556.415
C9IZF6	1	1	4.8765	0.00428371	0.0406795	2.15954	0.988031	CBD	MCF7	20820.1	Patatin like phospholipase domain containing 4 (Fragment) OS=Homo sapiens OX=9606 GN=PNPLA4 PE=1 SV=1	838.712	657.787	851.188	2028.73	1441.43	1599.76
REVERSE2809	16	3	77.0885	0.27625	0.297346	1.09006	0.165144	CBD	MCF7	345381	Reversed Sequence 2809	26159.7	30934.1	31345.4	31725.7	30198.1	34480.7
O60306	29	3	166.772	0.000443513	0.0144169	2.57396	1	CBD	MCF7	172379	RNA helicase aquarius OS=Homo sapiens OX=9606 GN=AQR PE=1 SV=4	24098.9	28481	28563.3	67403.1	62513.8	78942.8
O95373	18	7	102.153	0.0585525	0.1531	1.17964	0.513143	MCF7	CBD	120828	Importin-7 OS=Homo sapiens OX=9606 GN=IPO7 PE=1 SV=1	18891	20139.1	22832.1	16973.1	18453.2	17015.2
P62753	10	3	92.7726	0.0166623	0.0810722	1.26731	0.836721	CBD	MCF7	28851.8	Small ribosomal subunit protein eS6 OS=Homo sapiens OX=9606 GN=RPS6 PE=1 SV=1	38037.9	37701	43201.9	47380.4	54265.1	49089.8
F5GXE6	2	2	15.3928	0.0538479	0.146014	1.89741	0.536289	CBD	MCF7	41597.8	Amiloride-sensitive sodium channel subunit alpha OS=Homo sapiens OX=9606 GN=SCNN1A PE=1 SV=1	675.783	1485.03	1307.75	2502.03	2137.02	1942.23
O00429	18	3	95.3925	0.0597115	0.15458	1.54897	0.507751	MCF7	CBD	82390.5	Dynamin-1-like protein OS=Homo sapiens OX=9606 GN=DNM1L PE=1 SV=2	1952.01	1379.13	1210.9	952.521	858.7	1121.08
P23921	14	4	87.9505	0.000485031	0.0146503	2.89009	1	MCF7	CBD	90982.8	Ribonucleoside-diphosphate reductase large subunit OS=Homo sapiens OX=9606 GN=RRM1 PE=1 SV=1	5395.8	5500.83	5428.21	1520.53	2006.47	2121.55
A0A5F9ZHB4	2	1	10.8462	0.55649	0.411694	1.15845	0.0794239	CBD	MCF7	56879.9	Dipeptidase 3 OS=Homo sapiens OX=9606 GN=DPEP3 PE=1 SV=1	3776.76	5410.01	6391.83	4471.89	5739.21	7836
Q12965	9	1	43.4977	0.0101363	0.0636253	2.45164	0.921026	CBD	MCF7	127632	Unconventional myosin-Ie OS=Homo sapiens OX=9606 GN=MYO1E PE=1 SV=2	19199.2	32033.9	33018.2	57395.9	69529.7	79628.2
E9PJ16	3	1	14.9938	0.0227277	0.0941846	5.08325	0.767251	CBD	MCF7	23074.3	Centrosomal AT-AC splicing factor OS=Homo sapiens OX=9606 GN=CENATAC PE=1 SV=1	130.081	47.4723	28.5988	252	507.988	287.934
Q8WZ92	1	1	0	0.0915345	0.183897	2.20076	0.394267	CBD	MCF7	36356.6	Olfactory receptor 5P2 OS=Homo sapiens OX=9606 GN=OR5P2 PE=2 SV=1	256.846	744.611	678.355	834.989	1304.28	1557.59
REVERSE10639	2	1	12.4116	0.0178783	0.0829615	2.51364	0.821977	CBD	MCF7	48625.3	Reversed Sequence 10639	5890.2	8383.43	5033.5	11825.9	14783.6	21921.6
Q8IYB4	3	1	22.5551	0.021477	0.0906776	4.05916	0.780739	CBD	MCF7	69925.3	PEX5-related protein OS=Homo sapiens OX=9606 GN=PEX5L PE=1 SV=2	251.323	846.433	289.653	1418.63	1718.32	2494.76
Q6P3W7	5	1	29.1505	0.0243462	0.0980639	1.72834	0.750428	CBD	MCF7	104393	SCY1-like protein 2 OS=Homo sapiens OX=9606 GN=SCYL2 PE=1 SV=1	3285.36	4913.98	3645.16	6283.41	8226.76	5961.15
O00186	4	3	27.2839	0.253585	0.287728	1.38796	0.178871	CBD	MCF7	68676.8	Syntaxin-binding protein 3 OS=Homo sapiens OX=9606 GN=STXBP3 PE=1 SV=2	630.176	636.473	1536.78	1546.21	1158.65	1186.17
P62861	3	1	13.4787	0.867424	0.503855	1.43332	0.0522503	MCF7	CBD	14446.7	Ubiquitin-like FUBI-ribosomal protein eS30 fusion protein OS=Homo sapiens OX=9606 GN=FAU PE=1 SV=2	264.271	100.101	657.691	286.84	195.556	230.677
Q96HI0	3	1	16.7105	0.0463346	0.133401	1.49452	0.578056	CBD	MCF7	88004.8	Sentrin-specific protease 5 OS=Homo sapiens OX=9606 GN=SENP5 PE=1 SV=3	35534.1	41118.5	34728	53572.7	44382.8	68504.8
A0A2R8Y7U0	7	1	36.2882	0.261412	0.291141	1.47383	0.173916	CBD	MCF7	181377	DEP domain containing 5_ GATOR1 subcomplex subunit OS=Homo sapiens OX=9606 GN=DEPDC5 PE=1 SV=1	161.553	546.532	297.724	389.545	613.526	479.317
O43143	26	8	157.983	0.0196692	0.0865517	1.18648	0.801002	MCF7	CBD	91731.4	ATP-dependent RNA helicase DHX15 OS=Homo sapiens OX=9606 GN=DHX15 PE=1 SV=2	15750.4	17631.9	17674	14048.1	13934.3	15049.3
Q9UK61	15	2	83.4662	0.00666845	0.050355	4.89611	0.964556	CBD	MCF7	190572	Protein TASOR OS=Homo sapiens OX=9606 GN=TASOR PE=1 SV=3	365.682	210.991	254.851	1084	2080.76	906.474
Q15276	12	1	53.563	0.394903	0.347301	1.26603	0.115443	CBD	MCF7	99689.8	Rab GTPase-binding effector protein 1 OS=Homo sapiens OX=9606 GN=RABEP1 PE=1 SV=2	11163.1	17595.2	16776.5	15042	26656.8	15949.8
Q9Y394	7	3	48.3441	0.0804325	0.173967	1.40139	0.427606	CBD	MCF7	38698	Dehydrogenase/reductase SDR family member 7 OS=Homo sapiens OX=9606 GN=DHRS7 PE=1 SV=1	6224.33	5794.77	8552.6	9063.45	8466.66	11298.8
Q96K83	7	2	40.6584	0.0204126	0.088274	1.27926	0.792559	CBD	MCF7	152372	Zinc finger protein 521 OS=Homo sapiens OX=9606 GN=ZNF521 PE=1 SV=1	34214.9	29222.8	33346	42145.8	37780.3	43885.3
B4DY09	11	4	80.0841	0.491136	0.387441	1.05527	0.0911811	MCF7	CBD	39081.6	Interleukin enhancer binding factor 2 OS=Homo sapiens OX=9606 GN=ILF2 PE=1 SV=1	16644.6	17244.9	19431.2	18344.8	16992.5	15190.7
P52565	9	5	65.8356	0.000425561	0.0144169	1.30526	1	CBD	MCF7	23264.2	Rho GDP-dissociation inhibitor 1 OS=Homo sapiens OX=9606 GN=ARHGDIA PE=1 SV=3	16481	16746.1	16773.8	22815.5	21238	21210.6
A0A3F2YNX0	5	2	31.0781	0.002275	0.0306579	2.96147	0.998543	CBD	MCF7	231407	Protein transport protein sec16 (Fragment) OS=Homo sapiens OX=9606 GN=SEC16A PE=1 SV=2	460.422	747.987	529.418	1708.93	1917.7	1519.9
P38159	11	8	77.0945	0.595567	0.423615	1.05546	0.0737219	MCF7	CBD	42331.9	RNA-binding motif protein_ X chromosome OS=Homo sapiens OX=9606 GN=RBMX PE=1 SV=3	21043	27338.1	24760.8	23066.3	24760.8	21471.8
A0A8V8TLP7	21	2	109.176	0.00472796	0.042695	2.16639	0.984379	MCF7	CBD	172635	Cytoplasmic linker associated protein 1 OS=Homo sapiens OX=9606 GN=CLASP1 PE=1 SV=1	1330.49	1848.36	1363.98	813.553	610.302	673.106
Q07283	29	6	150.967	0.0116658	0.0681257	2.12929	0.900834	CBD	MCF7	254382	Trichohyalin OS=Homo sapiens OX=9606 GN=TCHH PE=1 SV=2	1421.43	2401.22	1935.12	3916.65	3562.86	4780.44
Q92608	22	3	130.826	0.0440268	0.130112	1.32643	0.592265	CBD	MCF7	213260	Dedicator of cytokinesis protein 2 OS=Homo sapiens OX=9606 GN=DOCK2 PE=1 SV=2	2177.04	2638.74	3077.15	3499.22	3551.96	3418.24
O95831	26	11	179.973	0.0458352	0.132944	1.16411	0.581071	CBD	MCF7	67185.8	Apoptosis-inducing factor 1_ mitochondrial OS=Homo sapiens OX=9606 GN=AIFM1 PE=1 SV=1	37162.1	39408.7	43195.1	46108.9	44197.3	49114.1
Q9NZP5	3	1	26.5157	0.000803561	0.018523	2.46633	0.999994	CBD	MCF7	35760.7	Olfactory receptor 5AC2 OS=Homo sapiens OX=9606 GN=OR5AC2 PE=3 SV=2	8721.14	9208.23	9093.93	21146.7	19057.6	26444.1
REVERSE1545	3	2	14.3818	0.000642253	0.0167933	2.15027	0.999999	CBD	MCF7	69965.2	Reversed Sequence 1545	10517.3	13316.9	10783.2	25337.4	23473.7	25625.6
P24752	17	6	132.156	0.194137	0.254041	1.1161	0.226219	MCF7	CBD	45484.8	Acetyl-CoA acetyltransferase_ mitochondrial OS=Homo sapiens OX=9606 GN=ACAT1 PE=1 SV=1	35470	32547.7	36077.2	30481.7	27886.5	34898.7
G5EA30	1	1	4.6193	0.000279398	0.0116541	4.35996	1	CBD	MCF7	55599.2	CUG triplet repeat_ RNA binding protein 1_ isoform CRA_c OS=Homo sapiens OX=9606 GN=CELF1 PE=1 SV=1	287.347	221.306	296.055	1169.86	1005.62	1333.01
A0A494C1K3	24	6	160.94	0.0299134	0.109426	1.42174	0.697644	CBD	MCF7	131675	General transcription factor IIi OS=Homo sapiens OX=9606 GN=GTF2I PE=1 SV=1	8048.52	10057.6	11415.3	14319.6	12947.1	14705.2
Q8NHU6	22	5	138.933	0.00109592	0.0219297	1.42573	0.999958	CBD	MCF7	125126	Tudor domain-containing protein 7 OS=Homo sapiens OX=9606 GN=TDRD7 PE=1 SV=2	27399	28342.3	24916.9	39606.4	37319	38071.9
Q9Y2L5	11	3	63.5847	0.202939	0.261224	1.89439	0.217888	MCF7	CBD	162651	Trafficking protein particle complex subunit 8 OS=Homo sapiens OX=9606 GN=TRAPPC8 PE=1 SV=2	1301.32	632.358	2059.39	615.05	704.444	788.349
Q9Y266	12	7	88.4636	0.394439	0.34729	1.32097	0.115587	MCF7	CBD	38300	Nuclear migration protein nudC OS=Homo sapiens OX=9606 GN=NUDC PE=1 SV=1	32685.3	32559.8	16199	20192.2	23574.4	17888.3
REVERSE4894	7	3	36.0572	0.00506218	0.0446033	1.95117	0.981377	CBD	MCF7	189140	Reversed Sequence 4894	3460.72	3932.98	3877.57	6362.84	6606.92	9022.46
P05387	13	7	126.692	0.0390359	0.123219	1.19374	0.625596	MCF7	CBD	11665	Large ribosomal subunit protein P2 OS=Homo sapiens OX=9606 GN=RPLP2 PE=1 SV=1	221903	223810	194919	167647	178095	190918
Q14008	41	8	232.861	0.0913901	0.183897	1.56737	0.394667	MCF7	CBD	227206	Cytoskeleton-associated protein 5 OS=Homo sapiens OX=9606 GN=CKAP5 PE=1 SV=3	14439.4	15495.4	8655.28	7925.26	9020.17	7675.52
P51659	23	13	194.542	0.067461	0.162971	1.2244	0.474459	CBD	MCF7	80142.7	Peroxisomal multifunctional enzyme type 2 OS=Homo sapiens OX=9606 GN=HSD17B4 PE=1 SV=3	23741.9	26243.2	31487.4	32275.5	33851.3	33627.7
P36871	19	6	134.163	0.0116817	0.0681257	1.61687	0.900624	MCF7	CBD	61734.4	Phosphoglucomutase-1 OS=Homo sapiens OX=9606 GN=PGM1 PE=1 SV=3	7369.09	7220.55	9808.4	4819.08	4813.6	5456.96
P28749	3	1	15.184	0.311724	0.313672	1.35643	0.146969	CBD	MCF7	122216	Retinoblastoma-like protein 1 OS=Homo sapiens OX=9606 GN=RBL1 PE=1 SV=3	2286.16	7248.09	5223.66	7612.4	6444.52	5961.08
P21359	31	7	149.22	0.30476	0.310122	1.07996	0.150261	CBD	MCF7	322966	Neurofibromin OS=Homo sapiens OX=9606 GN=NF1 PE=1 SV=2	18022	17759.6	21823	21500.5	20225.4	20485.1
Q4VX76	3	1	14.1587	0.974528	0.535023	1.08585	0.050082	MCF7	CBD	69757.2	Synaptotagmin-like protein 3 OS=Homo sapiens OX=9606 GN=SYTL3 PE=1 SV=3	1919.34	5828.27	2123.07	4589.01	1910.15	2591.12
Q8TF46	8	2	46.4075	0.908237	0.514927	1.70722	0.0510703	MCF7	CBD	122270	DIS3-like exonuclease 1 OS=Homo sapiens OX=9606 GN=DIS3L PE=1 SV=2	12837.5	13239.9	524.101	4097.39	4956.42	6527.97
E7EMW7	7	2	26.3878	0.0132758	0.0722288	3.18259	0.879688	CBD	MCF7	311769	Ubiquitin protein ligase E3 component n-recognin 5 OS=Homo sapiens OX=9606 GN=UBR5 PE=1 SV=1	244.741	244.074	277.318	1153.66	805.9	478.726
O95678	29	6	181.678	0.859195	0.501904	1.01551	0.0525429	CBD	MCF7	59845.6	Keratin_ type II cytoskeletal 75 OS=Homo sapiens OX=9606 GN=KRT75 PE=1 SV=2	27497.5	22194.8	24443.5	22992.3	27892.7	24400.5
A0A494C1L1	2	1	17.2285	0.0282693	0.106964	1.38314	0.712454	MCF7	CBD	47097.2	Delta(14)-sterol reductase LBR OS=Homo sapiens OX=9606 GN=LBR PE=1 SV=1	3151.14	3032.09	2600.57	2412.83	2093.52	1844.29
Q09666-2	2	1	24.0466	0.156093	0.229989	1.25889	0.269883	MCF7	CBD	16174.8	Isoform 2 of Neuroblast differentiation-associated protein AHNAK OS=Homo sapiens OX=9606 GN=AHNAK	11824	11330.7	14851.4	10813.8	11280.6	8095.68
B9A067	24	10	184.988	0.0342818	0.11776	1.25	0.661144	CBD	MCF7	79373	MICOS complex subunit MIC60 OS=Homo sapiens OX=9606 GN=IMMT PE=1 SV=2	29616.6	26681.6	31281.6	37200.3	32910.8	39363.4
REVERSE6512	5	2	25.3809	0.338892	0.324958	1.80909	0.135216	MCF7	CBD	64923.2	Reversed Sequence 6512	1107.67	728.102	287.694	602.482	351.439	219.857
REVERSE9788	2	1	10.2809	0.112823	0.201276	1.2479	0.342787	CBD	MCF7	44680.3	Reversed Sequence 9788	17518.9	23187	22484.6	23631.5	25571.8	29652.3
E9PBC1	2	1	11.3547	0.000442715	0.0144169	1.52844	1	CBD	MCF7	53236.5	Epsin 2 OS=Homo sapiens OX=9606 GN=EPN2 PE=1 SV=1	8911.87	9041.54	10023.9	14616.1	14275.6	13869.9
O43896	9	1	53.9786	0.819669	0.490592	1.01422	0.0542136	MCF7	CBD	123802	Kinesin-like protein KIF1C OS=Homo sapiens OX=9606 GN=KIF1C PE=1 SV=3	39351.9	40866.8	45323.5	38296.9	42298.7	43186.5
A0A6Q8PEX6	11	1	58.2474	0.979929	0.536141	1.00174	0.0500509	MCF7	CBD	148290	Elongator complex protein 1 OS=Homo sapiens OX=9606 GN=ELP1 PE=1 SV=1	32836.2	36514.4	35353.8	35092.5	35416.9	34013.6
P62306	2	2	12.3873	0.192647	0.253269	2.10411	0.227685	MCF7	CBD	9782.26	Small nuclear ribonucleoprotein F OS=Homo sapiens OX=9606 GN=SNRPF PE=1 SV=1	3592.45	2203.37	978.87	835.804	1047.39	1336.54
C9JGM0	1	1	5.4519	0.00387217	0.0382764	2.95121	0.991029	CBD	MCF7	14135.5	Fumarylacetoacetate hydrolase domain containing 2A (Fragment) OS=Homo sapiens OX=9606 GN=FAHD2A PE=1 SV=1	878.312	1441.6	1493.03	3399.29	4254.11	3599.4
Q9H227	2	1	5.9503	0.431038	0.363431	1.28934	0.105143	CBD	MCF7	54037.9	Cytosolic beta-glucosidase OS=Homo sapiens OX=9606 GN=GBA3 PE=1 SV=2	1048.35	1482.27	111.991	1059.55	1197.35	1150.33
P06737	20	1	128.241	0.0616764	0.156077	1.49912	0.498868	CBD	MCF7	97548	Glycogen phosphorylase_ liver form OS=Homo sapiens OX=9606 GN=PYGL PE=1 SV=4	3078.01	4018.84	4170.63	7032.55	5153.74	4704.97
Q658Y4	9	1	53.2866	0.693408	0.452097	1.19549	0.062818	MCF7	CBD	94707.5	Protein FAM91A1 OS=Homo sapiens OX=9606 GN=FAM91A1 PE=1 SV=3	4985.39	2270.48	5397.21	4602.95	3226.18	2754.89
Q9ULK4	13	1	79.9268	0.00224363	0.0306579	2.04645	0.998621	CBD	MCF7	158356	Mediator of RNA polymerase II transcription subunit 23 OS=Homo sapiens OX=9606 GN=MED23 PE=1 SV=2	9689.57	12678.1	9801.6	22979.6	19598.2	23254.9
O75923	29	3	169.193	0.00929968	0.0601179	1.84633	0.931972	CBD	MCF7	239405	Dysferlin OS=Homo sapiens OX=9606 GN=DYSF PE=1 SV=1	5628.91	6283.62	6002.94	10491.2	8939.73	13646.9
Q2M3C7	4	1	17.9897	0.943027	0.525469	1.19386	0.0504109	MCF7	CBD	189194	A-kinase anchor protein SPHKAP OS=Homo sapiens OX=9606 GN=SPHKAP PE=1 SV=1	363.746	140.915	622.183	421.627	272.667	249.571
P49411	23	11	151.322	0.00497288	0.0443611	1.05119	0.982199	CBD	MCF7	50217.2	Elongation factor Tu_ mitochondrial OS=Homo sapiens OX=9606 GN=TUFM PE=1 SV=3	62851.8	63761.6	64445	67636.7	66537.5	66663.9
Q86YQ8	6	1	38.0653	0.0224029	0.0932241	2.05678	0.770712	CBD	MCF7	63678	Copine-8 OS=Homo sapiens OX=9606 GN=CPNE8 PE=1 SV=2	1545.22	2180.31	1558.85	2607.4	3773.61	4487.82
REVERSE23246	5	2	25.79	0.0860035	0.17848	3.30685	0.410207	CBD	MCF7	104121	Reversed Sequence 23246	234.077	535.3	695.608	697.457	1486	2661.03
REVERSE10261	5	2	31.1615	0.0735535	0.170695	1.24856	0.451232	CBD	MCF7	43988.9	Reversed Sequence 10261	13662.5	16379.7	18410.4	20153.7	18855.8	21486.6
Q9UHB6	4	1	22.2416	0.0227568	0.0941846	1.54933	0.766943	CBD	MCF7	85681.9	LIM domain and actin-binding protein 1 OS=Homo sapiens OX=9606 GN=LIMA1 PE=1 SV=1	15572.1	12996.6	14033.9	19308.2	19779.3	26917.7
O14795	20	1	108.654	0.711523	0.455668	1.10763	0.0612444	CBD	MCF7	182789	Protein unc-13 homolog B OS=Homo sapiens OX=9606 GN=UNC13B PE=1 SV=2	2524.39	4227.3	4302.64	3033.23	3682.64	5528.26
A6QL63	6	1	27.6498	0.0821709	0.176414	1.9284	0.422022	MCF7	CBD	122652	Ankyrin repeat and BTB/POZ domain-containing protein 3 OS=Homo sapiens OX=9606 GN=ABTB3 PE=2 SV=3	6116.03	5697.61	2951.38	1904.85	3044.39	2707.37
P61158	14	5	102.377	0.0106873	0.0656944	1.60125	0.913762	CBD	MCF7	47827.5	Actin-related protein 3 OS=Homo sapiens OX=9606 GN=ACTR3 PE=1 SV=3	21994.6	24632.9	30505.2	44879.9	38797.7	39831.4
Q9Y6V0	49	8	278.718	0.0017412	0.02709	1.97939	0.999532	CBD	MCF7	562525	Protein piccolo OS=Homo sapiens OX=9606 GN=PCLO PE=1 SV=5	6554.66	7243.48	8679.87	14755	13782.6	15955.2
P47755	11	2	61.4692	0.0134136	0.0725283	1.10516	0.877893	CBD	MCF7	33177.2	F-actin-capping protein subunit alpha-2 OS=Homo sapiens OX=9606 GN=CAPZA2 PE=1 SV=3	10690.1	10305.6	10258	11588.8	11860.7	11090.9
P30153	19	6	142.266	0.00061086	0.0162145	1.69365	0.999999	MCF7	CBD	66107.1	Serine/threonine-protein phosphatase 2A 65 kDa regulatory subunit A alpha isoform OS=Homo sapiens OX=9606 GN=PPP2R1A PE=1 SV=4	16589	16677.9	18273.1	10192.2	9354.41	10884.7
Q13464	23	3	120.777	0.101821	0.191277	1.29749	0.367644	MCF7	CBD	159201	Rho-associated protein kinase 1 OS=Homo sapiens OX=9606 GN=ROCK1 PE=1 SV=1	7024.07	6444.21	4905.9	4962.46	4267.87	4931.01
Q09327	1	1	4.4115	0.00785105	0.0541501	2.71686	0.950412	CBD	MCF7	61883.3	Beta-1_4-mannosyl-glycoprotein 4-beta-N-acetylglucosaminyltransferase OS=Homo sapiens OX=9606 GN=MGAT3 PE=1 SV=3	8307.61	9584.06	7063.94	28717.9	23385.6	15697.5
REVERSE13283	3	1	15.049	0.0862914	0.17848	2.49805	0.409346	CBD	MCF7	67480.3	Reversed Sequence 13283	1029.35	1450.62	288.098	2441.56	2212.71	2260.5
P17480	14	3	80.0028	0.918044	0.51814	1.0095	0.0508526	MCF7	CBD	89748.3	Nucleolar transcription factor 1 OS=Homo sapiens OX=9606 GN=UBTF PE=1 SV=1	4578.39	4539.23	5430.71	4492.91	5248.71	4669.77
Q7Z2Z1	9	3	43.4773	0.00363713	0.0373854	2.25555	0.99256	CBD	MCF7	212853	Treslin OS=Homo sapiens OX=9606 GN=TICRR PE=1 SV=2	640.391	708.382	668.821	1918.83	1358.48	1273.46
Q96N23	21	3	95.5954	0.00388907	0.0382764	2.20705	0.990914	CBD	MCF7	356247	Cilia- and flagella-associated protein 54 OS=Homo sapiens OX=9606 GN=CFAP54 PE=2 SV=3	9719.63	10856.1	14126.2	23303.1	23883.7	29402.2
E7EQN9	16	2	108.255	0.662205	0.441273	1.04265	0.0658325	MCF7	CBD	106987	phosphatidylinositol-3_4-bisphosphate 4-phosphatase OS=Homo sapiens OX=9606 GN=INPP4B PE=1 SV=1	6509.79	7443.15	7852.81	8078.77	6476.82	6358.15
P06702	13	9	110.082	0.00193401	0.0293741	7.14832	0.999255	CBD	MCF7	13299.1	Protein S100-A9 OS=Homo sapiens OX=9606 GN=S100A9 PE=1 SV=1	21837.1	24665.9	21248.9	92058.3	172273	219980
Q9NY33	35	14	242.037	0.0938545	0.184898	1.14225	0.387938	CBD	MCF7	82931.4	Dipeptidyl peptidase 3 OS=Homo sapiens OX=9606 GN=DPP3 PE=1 SV=2	37813.9	37227.1	40309.5	40556.5	42547.2	48655
P25705	48	29	468.969	0.996438	0.538779	1.00117	0.0500016	MCF7	CBD	59864.8	ATP synthase subunit alpha_ mitochondrial OS=Homo sapiens OX=9606 GN=ATP5F1A PE=1 SV=1	169563	164504	187034	177159	173690	169645
A0A804HJ86	5	3	27.2324	0.300391	0.30829	1.12819	0.152391	MCF7	CBD	51118	Ubiquitin-like modifier-activating enzyme 5 OS=Homo sapiens OX=9606 GN=UBA5 PE=1 SV=1	3371.14	3447.92	2618.73	2581.37	2844.98	2939.06
A0A2R8Y3M4	9	1	48.8792	0.0424446	0.128922	1.48345	0.602429	CBD	MCF7	89392	SPG7 matrix AAA peptidase subunit_ paraplegin OS=Homo sapiens OX=9606 GN=SPG7 PE=1 SV=1	9657.91	8669.8	9838.67	13829.7	11034.9	16918.7
A0A087X0K9	3	2	8.4991	0.104029	0.193084	2.02024	0.362379	CBD	MCF7	197802	Tight junction protein 1 OS=Homo sapiens OX=9606 GN=TJP1 PE=1 SV=2	2196.02	1189.32	3944.59	6236.56	4924.16	3647.45
Q16851	20	6	119.345	0.0178209	0.0829615	1.42078	0.822664	CBD	MCF7	57111.4	UTP--glucose-1-phosphate uridylyltransferase OS=Homo sapiens OX=9606 GN=UGP2 PE=1 SV=5	21220.3	23467	27341.8	33351.6	31350.5	37635.5
Q96LT9	2	1	11.0739	0.833915	0.493263	1.28719	0.05356	MCF7	CBD	59031.4	RNA-binding region-containing protein 3 OS=Homo sapiens OX=9606 GN=RNPC3 PE=1 SV=1	1467.81	1801.69	441.668	828.958	917.308	1136.89
Q8IUG5	23	5	123.379	0.00653251	0.0501264	2.4676	0.966104	CBD	MCF7	287382	Unconventional myosin-XVIIIb OS=Homo sapiens OX=9606 GN=MYO18B PE=1 SV=2	16595.9	16066	10912.1	43528.8	29720.3	34274.3
P22695	17	7	143.289	0.256213	0.289771	1.08594	0.177181	CBD	MCF7	48614.2	Cytochrome b-c1 complex subunit 2_ mitochondrial OS=Homo sapiens OX=9606 GN=UQCRC2 PE=1 SV=3	22307.8	22565.4	24128.7	24002.8	23173.3	27756
O43684	6	1	32.0568	0.455685	0.374092	1.02739	0.0989889	MCF7	CBD	37611.1	Mitotic checkpoint protein BUB3 OS=Homo sapiens OX=9606 GN=BUB3 PE=1 SV=1	1356.31	1220.73	0	825.352	1058.43	624.558
Q14344	11	1	72.7428	0.0573692	0.151134	1.42975	0.518771	CBD	MCF7	44391.8	Guanine nucleotide-binding protein subunit alpha-13 OS=Homo sapiens OX=9606 GN=GNA13 PE=1 SV=2	1799.22	1680.65	1532.65	2266.45	1946.68	2953.5
O14745	16	5	134.384	0.00223119	0.0306579	1.99347	0.998652	MCF7	CBD	39153.6	Na(+)/H(+) exchange regulatory cofactor NHE-RF1 OS=Homo sapiens OX=9606 GN=NHERF1 PE=1 SV=4	74515.2	75081	81606.8	32101.2	39252.3	44626.6
M0R0A7	1	1	11.1898	0.0178215	0.0829615	1.9453	0.822658	CBD	MCF7	7558.8	Mitogen-activated protein kinase kinase kinase 10 (Fragment) OS=Homo sapiens OX=9606 GN=MAP3K10 PE=4 SV=1	1693.77	2921.5	2283.11	3910.52	4379.82	5129.06
O60237-6	3	1	14.6382	0.0948806	0.185964	1.78618	0.385202	CBD	MCF7	117018	Isoform 6 of Protein phosphatase 1 regulatory subunit 12B OS=Homo sapiens OX=9606 GN=PPP1R12B	39616	48161	23060.3	56668.4	52559.3	88748.2
A0A8I5KWA2	22	5	112.647	0.0026925	0.0320881	2.74187	0.997252	CBD	MCF7	170174	Coiled-coil domain containing 18 OS=Homo sapiens OX=9606 GN=CCDC18 PE=1 SV=1	3998.41	3356.83	3828.9	10074.3	7844.27	12746.9
Q6ZTR5	30	6	138.92	0.551094	0.410482	1.04398	0.0802829	CBD	MCF7	365503	Cilia- and flagella-associated protein 47 OS=Homo sapiens OX=9606 GN=CFAP47 PE=1 SV=5	5738.15	6951.08	6393.96	6143.44	6741.65	7037.36
A0A7I2V351	12	4	87.7908	0.0218879	0.0915155	1.35215	0.776261	MCF7	CBD	55429.3	Importin subunit alpha OS=Homo sapiens OX=9606 GN=KPNA2 PE=1 SV=1	15252	13820.8	15538.8	10766.5	9671.07	12555.6
P50914	14	9	105.761	0.0082193	0.0562471	1.12388	0.945813	MCF7	CBD	23545.9	Large ribosomal subunit protein eL14 OS=Homo sapiens OX=9606 GN=RPL14 PE=1 SV=4	72672.2	77355.6	74451.7	66411.8	68459.5	64865.4
REVERSE5788	2	1	9.4901	0.0901351	0.18213	1.28733	0.398183	MCF7	CBD	48390.9	Reversed Sequence 5788	2985.29	4182.82	3644.39	3087	2702.02	2610.15
Q9NYF8	12	5	85.5103	0.964772	0.531915	1.00391	0.0501568	MCF7	CBD	106236	Bcl-2-associated transcription factor 1 OS=Homo sapiens OX=9606 GN=BCLAF1 PE=1 SV=2	8014.91	6531.68	6202.86	7656.41	7298.02	5714.2
Q07954	19	7	98.4525	0.370576	0.338272	1.05602	0.123389	CBD	MCF7	523483	Prolow-density lipoprotein receptor-related protein 1 OS=Homo sapiens OX=9606 GN=LRP1 PE=1 SV=2	14209.3	15432.4	13678.3	14108.1	15460.2	16178.5
H0YN34	9	2	50.5344	0.400274	0.350479	1.12537	0.113806	CBD	MCF7	88334.4	SPG11 vesicle trafficking associated_ spatacsin OS=Homo sapiens OX=9606 GN=SPG11 PE=1 SV=1	5917.82	8184.79	5948.39	6909.02	6940.64	8715.19
O60763	9	2	43.9968	0.141656	0.223394	1.32816	0.290716	MCF7	CBD	108808	General vesicular transport factor p115 OS=Homo sapiens OX=9606 GN=USO1 PE=1 SV=2	986.344	1122.62	1448.27	1081.86	836.523	759.936
Q12901	5	1	25.9913	0.0076544	0.0536385	164.819	0.952836	CBD	MCF7	63963.3	Zinc finger protein 155 OS=Homo sapiens OX=9606 GN=ZNF155 PE=1 SV=4	0	15.9682	0	1535.34	338.758	757.777
I3VM54	4	1	19.5329	0.0273461	0.10506	2.30182	0.721048	CBD	MCF7	133113	Lysine demethylase 2A OS=Homo sapiens OX=9606 GN=KDM2A PE=1 SV=1	474.842	282.298	572.066	1034.95	1247.76	776.878
Q9ULX3	3	1	20.9871	0.621466	0.430035	1.06636	0.0704019	MCF7	CBD	47074.2	RNA-binding protein NOB1 OS=Homo sapiens OX=9606 GN=NOB1 PE=1 SV=1	40727.2	52341.8	50653	36654.1	47070.2	51054.1
Q03923	3	1	17.2353	0.373545	0.338272	1.0995	0.12237	CBD	MCF7	71017.6	Zinc finger protein 85 OS=Homo sapiens OX=9606 GN=ZNF85 PE=1 SV=3	11142	11135.6	8418.68	10448.7	11299.6	12002.1
O60841	23	12	123.611	0.122936	0.209504	1.19549	0.322633	CBD	MCF7	139283	Eukaryotic translation initiation factor 5B OS=Homo sapiens OX=9606 GN=EIF5B PE=1 SV=4	11395.3	12426	14722.7	14013.3	15150.1	16915.5
Q12860	5	1	19.8175	0.00244525	0.0312686	3.33912	0.998074	MCF7	CBD	114176	Contactin-1 OS=Homo sapiens OX=9606 GN=CNTN1 PE=1 SV=1	1664.68	2576.19	2215.77	542.223	583.412	807.998
A0A1B0GWD8	25	1	133.7	0.0420404	0.128693	1.14015	0.605084	CBD	MCF7	250242	Sperm flagellar 2 OS=Homo sapiens OX=9606 GN=SPEF2 PE=1 SV=1	36954.6	34893.3	38578	40457.5	40618.7	44826
Q68D51	6	3	31.4147	0.18583	0.249672	1.1018	0.234618	CBD	MCF7	108177	DENN domain-containing protein 2C OS=Homo sapiens OX=9606 GN=DENND2C PE=1 SV=2	6838.58	6744.8	6536.39	6796.23	8227.97	7143.76
B0QY89	16	4	116.683	0.00167851	0.0269776	1.60828	0.999605	MCF7	CBD	71130.1	Eukaryotic translation initiation factor 3 subunit L OS=Homo sapiens OX=9606 GN=EIF3L PE=1 SV=1	5085.33	5989.17	5388.71	3324.43	3220.97	3691.1
A0A0G2JNQ3	8	1	67.195	0.0432186	0.129772	1.1155	0.597413	MCF7	CBD	32110.3	Heterogeneous nuclear ribonucleoprotein C-like 2 OS=Homo sapiens OX=9606 GN=HNRNPCL2 PE=1 SV=1	3873.54	4216.46	3856.61	3473.97	3738.68	3496.99
Q14258	15	5	82.6136	0.0418318	0.128569	1.20277	0.606463	CBD	MCF7	72627.3	E3 ubiquitin/ISG15 ligase TRIM25 OS=Homo sapiens OX=9606 GN=TRIM25 PE=1 SV=2	23498.9	23872.7	26840.6	31008.1	27071.1	31181.1
Q13402	10	3	48.4608	0.0115665	0.0681257	1.48257	0.902145	CBD	MCF7	256500	Unconventional myosin-VIIa OS=Homo sapiens OX=9606 GN=MYO7A PE=1 SV=2	22988.9	21726.2	28627.8	34028.6	36512.3	38195.1
Q9UJU6	6	5	41.7718	0.0145691	0.0750865	1.16627	0.862983	MCF7	CBD	48492.5	Drebrin-like protein OS=Homo sapiens OX=9606 GN=DBNL PE=1 SV=1	8040.6	8425.5	8244.89	6585.2	7217.05	7385.84
REVERSE11793	5	1	24.5573	0.0688773	0.164783	1.712	0.468847	MCF7	CBD	103162	Reversed Sequence 11793	788.349	1502.59	1211.99	576.239	731.433	738.428
P62942	4	1	28.947	0.268636	0.293541	1.14887	0.169548	MCF7	CBD	12007.8	Peptidyl-prolyl cis-trans isomerase FKBP1A OS=Homo sapiens OX=9606 GN=FKBP1A PE=1 SV=2	15540.6	16273.9	21005.2	15305.6	16432.6	14237.3
Q53EZ4	2	1	13.4212	0.0963865	0.186689	4.55373	0.381254	MCF7	CBD	54520.4	Centrosomal protein of 55 kDa OS=Homo sapiens OX=9606 GN=CEP55 PE=1 SV=3	2449.57	732.171	3528.31	555.523	132.361	785.645
Q9P2E3	12	5	67.0751	0.0513949	0.140684	2.50119	0.549228	CBD	MCF7	225245	NFX1-type zinc finger-containing protein 1 OS=Homo sapiens OX=9606 GN=ZNFX1 PE=1 SV=2	6286.55	5648.09	6972.63	9972.36	11553.7	25764.6
Q9UHG3	11	4	61.8034	0.177077	0.24217	1.12911	0.244091	CBD	MCF7	57039.5	Prenylcysteine oxidase 1 OS=Homo sapiens OX=9606 GN=PCYOX1 PE=1 SV=3	6472.75	6511.21	7634.32	8424.68	7795.81	7059.73
Q9H7D0	28	6	130.701	0.515148	0.395478	1.16164	0.0865001	CBD	MCF7	216336	Dedicator of cytokinesis protein 5 OS=Homo sapiens OX=9606 GN=DOCK5 PE=1 SV=3	8369	11839	2529.1	8651.73	8652.7	9107.9
P31146	8	3	50.6265	0.018269	0.0840288	1.87559	0.817325	CBD	MCF7	51710.7	Coronin-1A OS=Homo sapiens OX=9606 GN=CORO1A PE=1 SV=4	2734.55	2505.29	1970.89	4189.81	5663.01	3671.55
Q9Y2W1	10	4	58.27	0.0755478	0.17307	2.27463	0.444118	CBD	MCF7	108723	Thyroid hormone receptor-associated protein 3 OS=Homo sapiens OX=9606 GN=THRAP3 PE=1 SV=2	1592.76	1875.91	1013.53	5288	2771.84	2135.52
B9ZVU2	5	1	32.435	0.0629728	0.156953	310.678	0.493179	CBD	MCF7	30207.6	Aspartyl aminopeptidase (Fragment) OS=Homo sapiens OX=9606 GN=DNPEP PE=1 SV=2	0	0	9.51437	18.4384	53.3313	2884.13
Q8IZQ1	14	2	60.256	0.00347045	0.0366048	4.08269	0.993562	CBD	MCF7	399764	WD repeat and FYVE domain-containing protein 3 OS=Homo sapiens OX=9606 GN=WDFY3 PE=1 SV=2	7491.94	12280.4	10238.9	55753.9	31820.4	34952.2
P02042	5	1	38.7523	0.0243497	0.0980639	2.83333	0.750393	CBD	MCF7	16169.6	Hemoglobin subunit delta OS=Homo sapiens OX=9606 GN=HBD PE=1 SV=2	5064.23	7294.54	9079.55	15920.6	14515.5	30305.7
A0A2R8Y7V5	4	1	20.1212	0.00368595	0.0373854	3.58514	0.992254	CBD	MCF7	212846	RING-type E3 ubiquitin transferase BRCA1 OS=Homo sapiens OX=9606 GN=BRCA1 PE=1 SV=2	3121.97	4633.02	2329.69	10745.6	11362.4	14047
Q96HS1	7	2	39.8333	0.0257312	0.101723	1.53339	0.736581	CBD	MCF7	32232.6	Serine/threonine-protein phosphatase PGAM5_ mitochondrial OS=Homo sapiens OX=9606 GN=PGAM5 PE=1 SV=2	2554.73	2259.68	1767.8	3398.8	3712.3	2981.96
O60814	16	3	106.2	0.00711393	0.0512871	9.30295	0.959359	CBD	MCF7	13890.2	Histone H2B type 1-K OS=Homo sapiens OX=9606 GN=H2BC12 PE=1 SV=3	41.8994	91.3999	59.4271	1038.43	444.42	310.075
Q5VT52	10	1	59.2732	0.0631616	0.156953	17.8732	0.492361	CBD	MCF7	156476	Regulation of nuclear pre-mRNA domain-containing protein 2 OS=Homo sapiens OX=9606 GN=RPRD2 PE=1 SV=1	0	0	34.0716	25.445	277.244	306.279
A0A994J771	11	2	59.8961	0.0188673	0.0851402	2.20099	0.810284	MCF7	CBD	233672	Myosin XVIIIA OS=Homo sapiens OX=9606 GN=MYO18A PE=1 SV=1	2623.46	2911.79	2806.1	971.934	1856.54	961.331
REVERSE4275	5	2	27.501	0.000726803	0.0179335	167.184	0.999997	CBD	MCF7	99448.6	Reversed Sequence 4275	10.6462	43.4304	70.3063	6215.54	6233.18	8346.13
O14929	9	3	61.0398	0.374747	0.338272	1.04163	0.121962	CBD	MCF7	49939.9	Histone acetyltransferase type B catalytic subunit OS=Homo sapiens OX=9606 GN=HAT1 PE=1 SV=2	9721.94	10543.8	9211.05	10242.1	9958.3	10503.5
O60749	17	4	105.893	0.126717	0.21171	1.37022	0.315668	CBD	MCF7	58585.3	Sorting nexin-2 OS=Homo sapiens OX=9606 GN=SNX2 PE=1 SV=2	17387.7	13539.9	14209.1	21259.3	24960.4	15627.6
P35908	27	6	207.937	0.367767	0.338272	1.93577	0.124366	MCF7	CBD	65718.1	Keratin_ type II cytoskeletal 2 epidermal OS=Homo sapiens OX=9606 GN=KRT2 PE=1 SV=2	14146.7	4955.93	24034	6582.4	6054.63	9646.89
O60858	4	1	20.939	0.0125397	0.0701856	5.38117	0.88932	CBD	MCF7	47843	E3 ubiquitin-protein ligase TRIM13 OS=Homo sapiens OX=9606 GN=TRIM13 PE=1 SV=2	108.93	207.691	49.9854	535.811	768.103	668.86
O75665	16	5	76.6369	0.040001	0.125138	1.25767	0.618854	CBD	MCF7	117128	Centriole and centriolar satellite protein OFD1 OS=Homo sapiens OX=9606 GN=OFD1 PE=1 SV=1	9740.32	10205	11360.2	13235.6	11704.8	14431.5
Q00005	2	1	11.6155	0.0149935	0.0759159	1.94985	0.857574	CBD	MCF7	52109.4	Serine/threonine-protein phosphatase 2A 55 kDa regulatory subunit B beta isoform OS=Homo sapiens OX=9606 GN=PPP2R2B PE=1 SV=1	1642.2	2498.87	2059.86	3886.51	3333.09	4871.32
A0A087X1N3	1	1	4.9671	0.151452	0.226597	1.90441	0.276272	CBD	MCF7	37410.3	Ribonuclease P 40kDa subunit_ isoform CRA_c OS=Homo sapiens OX=9606 GN=RPP40 PE=1 SV=1	1177.09	6241.71	2505.75	6629.57	6876.98	5393.87
Q13838	13	1	111.817	0.00294902	0.0339286	1.29182	0.996219	MCF7	CBD	49447.7	Spliceosome RNA helicase DDX39B OS=Homo sapiens OX=9606 GN=DDX39B PE=1 SV=1	67487.6	70910.2	70757.6	51466.5	52536	57905
P09622	20	3	131.895	0.615697	0.428878	1.01779	0.0711121	CBD	MCF7	54747.6	Dihydrolipoyl dehydrogenase_ mitochondrial OS=Homo sapiens OX=9606 GN=DLD PE=1 SV=2	21448.7	22664.2	22193.9	21399.9	23504.9	22581.8
Q8WUM4	25	10	168.301	0.645277	0.438261	1.04003	0.0676396	CBD	MCF7	96650.6	Programmed cell death 6-interacting protein OS=Homo sapiens OX=9606 GN=PDCD6IP PE=1 SV=1	19208.3	18382.3	24027.1	21241.4	22761.6	20081.4
H7C1L9	15	3	83.2903	0.0647317	0.159026	1.77335	0.485667	CBD	MCF7	224455	E3 ubiquitin-protein ligase OS=Homo sapiens OX=9606 GN=TRIP12 PE=1 SV=2	3569.62	2986.78	3116.45	3912.56	5319.96	7920.81
Q9Y3A5	6	1	33.4717	0.00169828	0.0270104	2.80065	0.999583	MCF7	CBD	29048.7	Ribosome maturation protein SBDS OS=Homo sapiens OX=9606 GN=SBDS PE=1 SV=4	4880.63	5399.74	5101.3	1456.05	1713.72	2322.4
P17174	16	10	114.153	0.751778	0.468027	1.02673	0.0581758	MCF7	CBD	46475.7	Aspartate aminotransferase_ cytoplasmic OS=Homo sapiens OX=9606 GN=GOT1 PE=1 SV=3	40365.5	43928.5	49656.6	42172.1	41385.6	46905.4
Q9P2A4	2	1	10.1063	0.0383122	0.122451	1.50274	0.630753	MCF7	CBD	39377.5	ABI gene family member 3 OS=Homo sapiens OX=9606 GN=ABI3 PE=1 SV=2	3805.11	4346.75	5507.02	2594.61	3302.87	3191.84
Q92833	5	1	27.1052	0.00099543	0.0207604	Infinity	0.999976	CBD	MCF7	140388	Protein Jumonji OS=Homo sapiens OX=9606 GN=JARID2 PE=1 SV=2	0	0	0	1023.12	160.431	95.0471
A0A5F9ZGX0	15	1	85.6424	0.309952	0.313305	1.22075	0.147794	MCF7	CBD	247121	Microtubule actin crosslinking factor 1 (Fragment) OS=Homo sapiens OX=9606 GN=MACF1 PE=1 SV=1	1054.37	1362.51	1760	1068.47	1109.59	1243.53
P12814	44	8	426.277	0.260315	0.290658	1.09393	0.174596	MCF7	CBD	103628	Alpha-actinin-1 OS=Homo sapiens OX=9606 GN=ACTN1 PE=1 SV=2	42839.6	42350	47649.5	37864.3	38161.6	45406.7
O75592	20	2	88.0101	0.216236	0.267151	1.50224	0.206291	CBD	MCF7	521792	E3 ubiquitin-protein ligase MYCBP2 OS=Homo sapiens OX=9606 GN=MYCBP2 PE=1 SV=4	656.808	1025.13	1490.26	1391.1	2158.41	1215.88
Q9UK73	6	1	36.1529	0.191444	0.252786	1.62193	0.228882	CBD	MCF7	71233.8	Protein fem-1 homolog B OS=Homo sapiens OX=9606 GN=FEM1B PE=1 SV=1	4918.53	6415.23	2910.89	5290.59	10839.5	6973.74
Q08211	47	21	345.436	0.125514	0.211226	1.13306	0.317853	CBD	MCF7	142270	ATP-dependent RNA helicase A OS=Homo sapiens OX=9606 GN=DHX9 PE=1 SV=4	47883.3	54783.8	59150.7	63828.3	60786.6	58734.7
Q9Y4F3	5	1	26.2431	0.0120782	0.0682367	2.3958	0.895393	MCF7	CBD	195939	Meiosis regulator and mRNA stability factor 1 OS=Homo sapiens OX=9606 GN=MARF1 PE=1 SV=6	2393.43	4297.42	2526.39	1293.22	1173.82	1380.2
A0A087WTU9	56	6	272.233	0.0235852	0.0958666	4.13452	0.758251	CBD	MCF7	458699	ALMS1 centrosome and basal body associated protein OS=Homo sapiens OX=9606 GN=ALMS1 PE=1 SV=1	3116.72	2710.78	5689.47	13627	8628.12	25362
P09525	26	8	177.665	0.00776963	0.0540138	1.35157	0.951418	CBD	MCF7	36110.9	Annexin A4 OS=Homo sapiens OX=9606 GN=ANXA4 PE=1 SV=4	27164.5	25486.8	31371.2	37949.3	37485.8	38127
P04181	18	11	123.127	0.434008	0.364558	1.04727	0.104366	MCF7	CBD	48877.1	Ornithine aminotransferase_ mitochondrial OS=Homo sapiens OX=9606 GN=OAT PE=1 SV=1	37549.1	35200.1	40258.1	36461.5	33544.6	37900.3
Q13617	15	3	88.3057	0.00154167	0.0259695	2.49695	0.999737	CBD	MCF7	87610.6	Cullin-2 OS=Homo sapiens OX=9606 GN=CUL2 PE=1 SV=2	11289.3	15239.6	13565.1	30240.3	30909.2	38962.9
Q4VXU2	11	2	64.7174	0.385194	0.342816	1.08793	0.118508	MCF7	CBD	69019.7	Polyadenylate-binding protein 1-like OS=Homo sapiens OX=9606 GN=PABPC1L PE=2 SV=1	3588.95	2872.72	3392.55	3258.89	3070.3	2728.57
Q8IZE3	2	1	12.0923	0.0876337	0.179351	2.37032	0.405378	MCF7	CBD	83770	Protein-associating with the carboxyl-terminal domain of ezrin OS=Homo sapiens OX=9606 GN=SCYL3 PE=1 SV=3	21263	9184.07	24639.2	6352.8	5918.91	10968.3
REVERSE50803	2	1	8.1232	0.085655	0.17848	1.90926	0.411254	MCF7	CBD	67470.4	Reversed Sequence 50803	1752.73	1718.12	3579.5	1034.03	1469.95	1188.74
P27105	5	3	34.8195	0.000520318	0.0151923	4.64417	1	CBD	MCF7	31901.9	Stomatin OS=Homo sapiens OX=9606 GN=STOM PE=1 SV=3	1644.85	1743.57	1778.49	8138.46	9884.53	5972.99
H3BMM9	5	3	33.7216	0.0592139	0.154369	1.1826	0.510052	MCF7	CBD	31700.6	RNA-binding protein with serine-rich domain 1 (Fragment) OS=Homo sapiens OX=9606 GN=RNPS1 PE=1 SV=1	9151.22	10049.3	8636.81	7137.59	8110.23	8291.22
A0A0C4DG52	7	1	31.6459	0.00819452	0.0562471	1.88544	0.946124	CBD	MCF7	126004	WD repeat domain 64 OS=Homo sapiens OX=9606 GN=WDR64 PE=1 SV=2	7962.09	9196.66	9204.87	19287.5	12996.2	17423.4
Q86WJ1	16	4	84.3732	0.0613636	0.155918	2.163	0.500261	MCF7	CBD	101570	Chromodomain-helicase-DNA-binding protein 1-like OS=Homo sapiens OX=9606 GN=CHD1L PE=1 SV=3	1798.24	1064.82	1065.08	509.146	925.252	381.664
REVERSE17627	2	1	17.0685	0.0656236	0.160565	2.26637	0.481946	CBD	MCF7	47739.2	Reversed Sequence 17627	5597.66	4389.05	9715.18	15204.7	20209	9238.04
P62701	28	11	181.845	0.705957	0.454857	1.01874	0.0617147	CBD	MCF7	29825.9	Small ribosomal subunit protein eS4_ X isoform OS=Homo sapiens OX=9606 GN=RPS4X PE=1 SV=2	76022.7	75450.1	74662.8	72598.9	83125.8	74648.3
Q9BY89	5	1	30.8119	0.00342339	0.0365695	5.70663	0.993831	CBD	MCF7	197738	Uncharacterized protein KIAA1671 OS=Homo sapiens OX=9606 GN=KIAA1671 PE=1 SV=2	422.672	274.126	167.182	1396.79	1521.34	2012.28
Q7L0Y3	13	1	79.718	0.982517	0.53623	1.51503	0.0500386	MCF7	CBD	47632.2	tRNA methyltransferase 10 homolog C OS=Homo sapiens OX=9606 GN=TRMT10C PE=1 SV=2	601.873	4565.14	890.283	1338.8	1192.49	1466.83
Q14980	69	18	450.207	0.0596374	0.15458	1.77513	0.508092	CBD	MCF7	239343	Nuclear mitotic apparatus protein 1 OS=Homo sapiens OX=9606 GN=NUMA1 PE=1 SV=2	8635.3	7683.38	9828.31	13719.5	21548.9	11146.1
P21926	5	3	41.9675	0.150756	0.226597	1.17846	0.277254	MCF7	CBD	25986.4	CD9 antigen OS=Homo sapiens OX=9606 GN=CD9 PE=1 SV=4	27349.5	26883.8	34663.8	23391.3	26087.2	25956.7
Q14149	6	2	35.4656	0.819571	0.490592	1.04771	0.0542183	MCF7	CBD	108311	MORC family CW-type zinc finger protein 3 OS=Homo sapiens OX=9606 GN=MORC3 PE=1 SV=3	351.589	502.712	286.563	225.634	490.028	373.252
P05109	10	2	100.919	0.0376115	0.122451	2.03148	0.63583	CBD	MCF7	10891.6	Protein S100-A8 OS=Homo sapiens OX=9606 GN=S100A8 PE=1 SV=1	6419.81	7624.85	7993.1	9845.26	14666.2	20257.9
A0A8I5KWQ1	5	1	29.1073	0.318576	0.316407	1.10369	0.143846	CBD	MCF7	40668	Endoplasmic reticulum oxidoreductase 1 beta OS=Homo sapiens OX=9606 GN=ERO1B PE=1 SV=1	9262.59	10605.3	9765.06	11538.6	9366.82	11800.3
Q9UKN7	35	3	194.973	0.0610216	0.155608	2.20084	0.501793	CBD	MCF7	397859	Unconventional myosin-XV OS=Homo sapiens OX=9606 GN=MYO15A PE=1 SV=2	1110.67	789.95	577.698	1587.94	2655.99	1210.44
A0A087WUL2	3	2	41.2834	0.0184583	0.0842056	1.23079	0.815087	MCF7	CBD	16389.2	Proteasome subunit beta type-3 (Fragment) OS=Homo sapiens OX=9606 GN=PSMB3 PE=1 SV=1	23402.8	21802.6	25237.6	18751.6	18159.1	20323.2
Q99661	6	1	36.9722	0.521504	0.398958	1.13759	0.085335	MCF7	CBD	82225.5	Kinesin-like protein KIF2C OS=Homo sapiens OX=9606 GN=KIF2C PE=1 SV=2	12918.7	15994.8	20523.6	17509.6	14262.3	11686
O15455	15	1	81.9725	0.475551	0.381635	1.29509	0.0944734	MCF7	CBD	104798	Toll-like receptor 3 OS=Homo sapiens OX=9606 GN=TLR3 PE=1 SV=1	889.514	1101.46	513.097	331.372	597.049	1005.09
Q13761	3	1	14.7497	0.00152424	0.0259252	2.83624	0.999751	CBD	MCF7	44583.7	Runt-related transcription factor 3 OS=Homo sapiens OX=9606 GN=RUNX3 PE=1 SV=2	2440.96	2202.16	2123.34	6384.78	5022.14	7784.38
A0A0S2Z377	36	1	328.764	0.0782459	0.173516	1.16025	0.434844	MCF7	CBD	75618.9	Annexin (Fragment) OS=Homo sapiens OX=9606 GN=ANXA6 PE=1 SV=1	12098.3	12014.3	12684.4	9322.01	11450.6	10942.1
P08133	41	2	320.663	0.0782459	0.173516	1.16025	0.434844	MCF7	CBD	76215.6	Annexin A6 OS=Homo sapiens OX=9606 GN=ANXA6 PE=1 SV=3	40306.3	40026.5	42259	31057	38148.4	36454.4
P62330	5	1	47.4455	0.176143	0.241646	1.34188	0.245143	MCF7	CBD	20196.3	ADP-ribosylation factor 6 OS=Homo sapiens OX=9606 GN=ARF6 PE=1 SV=2	2906.17	2795.75	1967.15	1606.92	2433.86	1674.41
P26583	13	2	101.63	0.0642912	0.158635	1.69315	0.487526	MCF7	CBD	24204.9	High mobility group protein B2 OS=Homo sapiens OX=9606 GN=HMGB2 PE=1 SV=2	14001.9	16745.8	8974.97	8207.08	6846.97	8406.74
P20290	15	3	105.398	0.0217276	0.091281	1.90209	0.778002	MCF7	CBD	22225	Transcription factor BTF3 OS=Homo sapiens OX=9606 GN=BTF3 PE=1 SV=1	11227.9	12021.5	8995.6	4027.2	6536.28	6388.94
P36507	5	2	26.8776	0.00469437	0.0426113	2.28935	0.984669	MCF7	CBD	44709.3	Dual specificity mitogen-activated protein kinase kinase 2 OS=Homo sapiens OX=9606 GN=MAP2K2 PE=1 SV=1	2221.03	2033.79	2033.45	680.055	950.491	1116.2
P08F94	7	2	41.4433	0.000972816	0.0205333	4.26434	0.999979	CBD	MCF7	452405	Fibrocystin OS=Homo sapiens OX=9606 GN=PKHD1 PE=1 SV=1	6380.22	7736.17	10787.7	30514.7	37524.2	38160.6
P53350	4	1	20.3856	0.0253064	0.100843	1.26334	0.740775	CBD	MCF7	68996.2	Serine/threonine-protein kinase PLK1 OS=Homo sapiens OX=9606 GN=PLK1 PE=1 SV=1	37375.8	41848.6	47140.5	52238.6	54631.8	52771.2
I3L1D5	3	1	15.1356	0.209996	0.264288	1.22092	0.211594	CBD	MCF7	75114.7	Arachidonate 15-lipoxygenase type B OS=Homo sapiens OX=9606 GN=ALOX15B PE=1 SV=1	10884.8	12775.6	17100.1	17738.1	14801.5	17225.6
P21817	43	6	229.738	0.229919	0.274382	1.33401	0.195444	CBD	MCF7	570879	Ryanodine receptor 1 OS=Homo sapiens OX=9606 GN=RYR1 PE=1 SV=3	3016.04	4517.77	2771.45	3748.89	5918.5	4079.92
P11279	14	6	70.7995	0.0159542	0.0794032	1.62552	0.845485	CBD	MCF7	45395.7	Lysosome-associated membrane glycoprotein 1 OS=Homo sapiens OX=9606 GN=LAMP1 PE=1 SV=3	8426.04	9989.7	10926.7	13244.7	16238.3	18213.8
O15050	20	6	86.8416	0.0127457	0.0708856	2.06447	0.886617	CBD	MCF7	340556	TPR and ankyrin repeat-containing protein 1 OS=Homo sapiens OX=9606 GN=TRANK1 PE=2 SV=4	4195.96	3502.41	3092.07	7282.86	9287.63	5706.06
Q13509	34	1	319.527	0.0560498	0.148777	3.84118	0.525196	CBD	MCF7	50889	Tubulin beta-3 chain OS=Homo sapiens OX=9606 GN=TUBB3 PE=1 SV=2	923.417	214.88	436.177	961.928	2291.9	2794.02
Q7Z494	8	1	38.343	0.00345899	0.0366048	3.70877	0.993628	CBD	MCF7	152062	Nephrocystin-3 OS=Homo sapiens OX=9606 GN=NPHP3 PE=1 SV=1	1763.26	1720.05	2468.95	8254.84	5059.77	8760.94
Q49A92	2	1	9.6793	1.63582e-05	0.00409394	38.2511	1	CBD	MCF7	59775.9	Uncharacterized protein C8orf34 OS=Homo sapiens OX=9606 GN=C8orf34 PE=2 SV=3	515.068	505.888	391.284	15406.5	16147.8	22465.5
Q9P2M4	1	1	4.7627	0.0410361	0.12719	5.30904	0.611785	CBD	MCF7	78878.5	TBC1 domain family member 14 OS=Homo sapiens OX=9606 GN=TBC1D14 PE=1 SV=3	309.368	198.212	128.313	405.671	1036.86	1933.45
A0A0A0N0M2	12	3	66.9903	0.0789858	0.173967	1.16287	0.432368	MCF7	CBD	134917	Tyrosine-protein kinase OS=Homo sapiens OX=9606 GN=JAK1 PE=1 SV=1	13059.8	13267	14318.9	12679.8	11892.5	10380.6
Q6ZQY3	4	1	25.6413	0.190142	0.252545	1.52018	0.23019	MCF7	CBD	60045	Acidic amino acid decarboxylase GADL1 OS=Homo sapiens OX=9606 GN=GADL1 PE=1 SV=4	793.988	873.537	476.203	430.951	334.673	644.552
Q5SZE1	5	1	32.5735	0.0474124	0.133969	1.95334	0.571658	MCF7	CBD	36487.7	Ceramide synthase 2 (Fragment) OS=Homo sapiens OX=9606 GN=CERS2 PE=1 SV=2	94470.1	53543.3	84089.3	28637.5	40855	49331
P48553	7	2	32.671	0.0354248	0.11862	1.9595	0.652225	CBD	MCF7	143900	Trafficking protein particle complex subunit 10 OS=Homo sapiens OX=9606 GN=TRAPPC10 PE=1 SV=2	3976.83	2782.52	2722.07	8448.2	5174.66	4956
Q5JR59	19	1	109.026	0.000461691	0.0144169	Infinity	1	CBD	MCF7	150993	Microtubule-associated tumor suppressor candidate 2 OS=Homo sapiens OX=9606 GN=MTUS2 PE=1 SV=3	0	0	0	491.907	1903.4	190.485
A0A8I5KPV0	3	1	16.1534	0.584171	0.419426	1.09462	0.0752947	CBD	MCF7	64046.2	Lysine demethylase 1A OS=Homo sapiens OX=9606 GN=KDM1A PE=1 SV=1	1354.77	1931.62	194.367	905.939	1627.53	1276.62
P05783	105	47	798.5	0.0513231	0.140684	1.3623	0.549616	CBD	MCF7	48057.9	Keratin_ type I cytoskeletal 18 OS=Homo sapiens OX=9606 GN=KRT18 PE=1 SV=2	484837	521867	365353	585827	671724	611605
Q14677	9	1	47.1967	0.123794	0.209945	1.70225	0.321027	CBD	MCF7	68316.7	Clathrin interactor 1 OS=Homo sapiens OX=9606 GN=CLINT1 PE=1 SV=1	1621.02	1753.85	794.483	2609.22	1724.18	2763.89
P30520	8	2	51.9263	0.0350906	0.11862	1.23578	0.654808	MCF7	CBD	50496.6	Adenylosuccinate synthetase isozyme 2 OS=Homo sapiens OX=9606 GN=ADSS2 PE=1 SV=3	10400.6	9674.54	10379.3	8224.14	7297.71	9122.11
A0A7P0T8J4	1	1	13.451	0.0617399	0.156077	38.7359	0.498586	CBD	MCF7	47935.5	Dystrobrevin alpha OS=Homo sapiens OX=9606 GN=DTNA PE=1 SV=1	181.32	57.9495	6.49813	1126.62	8098.63	294.807
P61956	4	1	38.4242	0.0841991	0.17848	1.36824	0.415687	MCF7	CBD	10928.3	Small ubiquitin-related modifier 2 OS=Homo sapiens OX=9606 GN=SUMO2 PE=1 SV=3	6094.86	7384.38	6435.66	4916.4	3749.66	5889.02
B5MCA4	2	1	12.003	0.146293	0.224617	1.25722	0.283709	CBD	MCF7	38634.8	Epithelial cell adhesion molecule OS=Homo sapiens OX=9606 GN=EPCAM PE=1 SV=1	8808.73	10772.5	8396.71	10364	10675.6	14134.9
Q5GLZ8	11	3	60.8756	0.223412	0.270486	1.73574	0.200474	CBD	MCF7	119989	Probable E3 ubiquitin-protein ligase HERC4 OS=Homo sapiens OX=9606 GN=HERC4 PE=1 SV=1	610.077	540.022	414.645	611.591	600.847	1503.55
Q8NAT2	9	1	46.7591	0.36604	0.338272	1.5917	0.124973	CBD	MCF7	111106	Tudor domain-containing protein 5 OS=Homo sapiens OX=9606 GN=TDRD5 PE=1 SV=3	336.081	876.127	2097.68	2673.19	1700.45	894.7
Q02386	4	1	21.4566	0.130924	0.214839	7.0687	0.308245	CBD	MCF7	80523	Zinc finger protein 45 OS=Homo sapiens OX=9606 GN=ZNF45 PE=1 SV=2	0	70.1294	58.3243	463.108	199.115	245.777
P11215	5	2	23.9235	0.964919	0.531915	1.15531	0.0501555	MCF7	CBD	128490	Integrin alpha-M OS=Homo sapiens OX=9606 GN=ITGAM PE=1 SV=2	41.751	120.359	166.743	91.6749	123.465	69.5045
Q9NVV4	4	1	22.0327	0.0508024	0.139717	2.53589	0.552449	MCF7	CBD	67027.2	Poly(A) RNA polymerase_ mitochondrial OS=Homo sapiens OX=9606 GN=MTPAP PE=1 SV=1	1930.79	1705.09	873.744	544.115	385.355	848.853
B4DJ81	15	3	81.7333	0.456172	0.374092	1.57191	0.0988737	CBD	MCF7	67606	NADH-ubiquinone oxidoreductase 75 kDa subunit_ mitochondrial OS=Homo sapiens OX=9606 GN=NDUFS1 PE=1 SV=1	454.957	82.706	467.241	214.387	782.332	582.903
Q9NSE4	17	3	90.3448	0.176018	0.241646	1.95959	0.245285	CBD	MCF7	114761	Isoleucine--tRNA ligase_ mitochondrial OS=Homo sapiens OX=9606 GN=IARS2 PE=1 SV=2	1236.63	952.097	3440.91	4525.11	4459.43	2047.21
Q00325	15	7	101.405	0.188823	0.252132	1.13237	0.231528	CBD	MCF7	40551.2	Solute carrier family 25 member 3 OS=Homo sapiens OX=9606 GN=SLC25A3 PE=1 SV=2	70427.7	74294.9	59870.3	73397.6	73722.5	84554.4
K7EJE8	21	8	150.299	0.00749201	0.0529592	2.371	0.954818	CBD	MCF7	93696	Lon protease homolog_ mitochondrial OS=Homo sapiens OX=9606 GN=LONP1 PE=1 SV=1	18565.6	25269.1	22149.8	52100.9	64963.3	39385.3
REVERSE11717	1	1	4.6973	0.0454029	0.132568	4.35731	0.583707	CBD	MCF7	89507.9	Reversed Sequence 11717	696.563	226.932	339.408	2215.98	749.321	2537.56
Q15029	20	8	174.392	0.0339099	0.117192	1.18282	0.6641	MCF7	CBD	110405	116 kDa U5 small nuclear ribonucleoprotein component OS=Homo sapiens OX=9606 GN=EFTUD2 PE=1 SV=1	12841.4	12642	13807.7	10158.4	11157.4	11902.5
Q9Y5X1	5	2	19.9519	0.740308	0.465253	1.0491	0.0589924	CBD	MCF7	66991	Sorting nexin-9 OS=Homo sapiens OX=9606 GN=SNX9 PE=1 SV=1	199.421	316.046	592.184	393.216	483.502	285.317
P50213	10	4	73.6818	0.334461	0.32272	1.06161	0.137023	MCF7	CBD	40048	Isocitrate dehydrogenase [NAD] subunit alpha_ mitochondrial OS=Homo sapiens OX=9606 GN=IDH3A PE=1 SV=1	23120.5	23870.1	26709.2	24549.2	22742.3	22130.9
P49448	16	1	122.915	0.00658095	0.0501264	1.24433	0.965555	CBD	MCF7	61776.3	Glutamate dehydrogenase 2_ mitochondrial OS=Homo sapiens OX=9606 GN=GLUD2 PE=1 SV=2	2795.62	2878.43	2701.41	3328.43	3353.12	3740.33
Q4ZHG4	8	3	32.4228	0.0135494	0.0728128	1.17029	0.876128	CBD	MCF7	206014	Fibronectin type III domain-containing protein 1 OS=Homo sapiens OX=9606 GN=FNDC1 PE=2 SV=4	12822.3	12731.4	13355.3	15826.1	15531.4	14177.2
Q07960	15	1	89.7904	0.167056	0.235891	1.74105	0.25582	MCF7	CBD	50492.8	Rho GTPase-activating protein 1 OS=Homo sapiens OX=9606 GN=ARHGAP1 PE=1 SV=1	1528.85	1345.49	655.872	486.951	783.253	757.424
A0A804HLD3	67	4	361.098	0.636055	0.434879	1.06664	0.068678	CBD	MCF7	535244	Dynein axonemal heavy chain 14 OS=Homo sapiens OX=9606 GN=DNAH14 PE=1 SV=1	9147.21	11011.4	2543.18	8328.44	8618.47	7267.63
P26373	17	7	98.6476	0.0665205	0.162081	1.25419	0.478262	MCF7	CBD	24318.5	Large ribosomal subunit protein eL13 OS=Homo sapiens OX=9606 GN=RPL13 PE=1 SV=4	78530.8	77417.3	64741.7	51416.9	64159.5	60385.4
Q8WUY3	14	2	72.4557	0.581461	0.418629	1.21876	0.0756793	MCF7	CBD	342746	Protein prune homolog 2 OS=Homo sapiens OX=9606 GN=PRUNE2 PE=1 SV=3	2813.4	3917.01	1731.1	2179.66	2748.13	2014.93
P00966	32	17	197.435	0.0171132	0.0816901	1.67288	0.831208	CBD	MCF7	46815.6	Argininosuccinate synthase OS=Homo sapiens OX=9606 GN=ASS1 PE=1 SV=2	35088.6	39693.6	30378.4	47447.3	61202.7	67270.6
Q58FG0	8	1	103.793	0.836667	0.493802	3.41312	0.0534405	MCF7	CBD	38966.2	Putative heat shock protein HSP 90-alpha A5 OS=Homo sapiens OX=9606 GN=HSP90AA5P PE=2 SV=1	995.123	484.208	0	206.673	195.764	30.9882
P50748	25	5	131.419	0.0964412	0.186689	1.54394	0.381112	CBD	MCF7	253372	Kinetochore-associated protein 1 OS=Homo sapiens OX=9606 GN=KNTC1 PE=1 SV=1	20523	15424.6	10472.7	22794.9	20807.7	28067.5
O43166	12	3	55.5509	0.0135988	0.0728551	1.39936	0.875486	MCF7	CBD	201226	Signal-induced proliferation-associated 1-like protein 1 OS=Homo sapiens OX=9606 GN=SIPA1L1 PE=1 SV=4	7994.14	6501.49	7762.34	5340.38	5702.27	4863.22
P53602	2	1	9.0963	0.916705	0.517798	1.02641	0.0508808	MCF7	CBD	43917.9	Diphosphomevalonate decarboxylase OS=Homo sapiens OX=9606 GN=MVD PE=1 SV=1	17336.3	18884.4	11692.5	19658.5	13433.5	13588.2
O75340	9	3	60.6434	0.0673228	0.162971	1.25171	0.475014	MCF7	CBD	21925.5	Programmed cell death protein 6 OS=Homo sapiens OX=9606 GN=PDCD6 PE=1 SV=1	21222.3	23565.3	26699.2	19256.8	16968.2	20886.6
O94832	13	4	64.5883	0.652058	0.439033	1.32687	0.0669006	CBD	MCF7	117001	Unconventional myosin-Id OS=Homo sapiens OX=9606 GN=MYO1D PE=1 SV=2	4914.94	4139.99	2287.27	2735.19	3601.53	8712.96
A0A5F9ZHI5	10	2	82.9403	0.107517	0.195797	1.10317	0.354356	CBD	MCF7	45918.2	Aldehyde dehydrogenase OS=Homo sapiens OX=9606 GN=ALDH3A2 PE=1 SV=1	9651.01	10657	10289.8	11624.8	11699.4	10430.3
REVERSE8841	2	1	9.1269	0.0638735	0.158049	7.47036	0.489303	MCF7	CBD	44102	Reversed Sequence 8841	1334.91	174.538	601.414	58.0423	35.6922	188.83
P46939	47	6	262.775	0.00422153	0.0406353	3.76379	0.988509	CBD	MCF7	396691	Utrophin OS=Homo sapiens OX=9606 GN=UTRN PE=1 SV=2	2221.23	3529.82	3606.06	11431.3	15126.9	8660
Q00059	8	2	55.1314	0.0195335	0.0864151	7.84765	0.802561	MCF7	CBD	29324.8	Transcription factor A_ mitochondrial OS=Homo sapiens OX=9606 GN=TFAM PE=1 SV=1	847.873	783.031	208.915	73.7336	48.0003	112.708
Q8NCM8	76	21	435.943	0.0293947	0.109019	1.19817	0.70225	CBD	MCF7	496101	Cytoplasmic dynein 2 heavy chain 1 OS=Homo sapiens OX=9606 GN=DYNC2H1 PE=1 SV=4	15775.5	17358.4	17999.4	18920.6	21013.8	21331.9
A0A087WWN0	1	1	4.9771	0.301451	0.30855	1.47331	0.15187	MCF7	CBD	6347.48	ASXL transcriptional regulator 1 OS=Homo sapiens OX=9606 GN=ASXL1 PE=1 SV=1	4506.26	5682.98	2535.95	2336.62	4205.66	2094.88
Q16630	8	3	50.0048	0.275754	0.297346	2.58008	0.165425	CBD	MCF7	59381	Cleavage and polyadenylation specificity factor subunit 6 OS=Homo sapiens OX=9606 GN=CPSF6 PE=1 SV=2	2693.66	920.192	12475.2	27730.7	9772.65	4007.65
A0A7I2V403	21	4	94.2749	0.0320415	0.115027	3.33053	0.679367	CBD	MCF7	291088	Zinc finger FYVE domain-containing protein 26 OS=Homo sapiens OX=9606 GN=ZFYVE26 PE=1 SV=1	1389.54	933.571	1022.99	1889.07	5805.69	3449.55
Q01538	3	1	15.074	0.000244165	0.0111724	3.49341	1	CBD	MCF7	123983	Myelin transcription factor 1 OS=Homo sapiens OX=9606 GN=MYT1 PE=1 SV=2	15157.9	19341.5	19320.3	59996.5	57687.5	70330.6
Q8N2C7	18	1	72.9989	0.00698467	0.0512871	3.83619	0.960885	CBD	MCF7	367383	Protein unc-80 homolog OS=Homo sapiens OX=9606 GN=UNC80 PE=1 SV=2	215.967	146.053	143.005	516.593	949.329	471.45
Q8TEX9	18	2	113.785	9.81947e-05	0.00755817	2.425	1	CBD	MCF7	120255	Importin-4 OS=Homo sapiens OX=9606 GN=IPO4 PE=1 SV=2	3993.07	4237.18	4830.51	10731.9	10525.1	10415.4
Q96HY6	5	3	41.215	0.337174	0.324118	1.17864	0.135912	CBD	MCF7	35610.9	DDRGK domain-containing protein 1 OS=Homo sapiens OX=9606 GN=DDRGK1 PE=1 SV=2	3576.55	3939.43	3352.31	4882.55	4683.25	3244.01
P14618	86	28	586.319	0.975991	0.535491	1.0006	0.0500728	MCF7	CBD	58507.3	Pyruvate kinase PKM OS=Homo sapiens OX=9606 GN=PKM PE=1 SV=4	88181.2	97781.9	93799.9	84947.9	96515.8	98131.8
Q5MIZ7	8	1	48.1214	0.0761054	0.17307	1.32664	0.442169	CBD	MCF7	98256.8	Serine/threonine-protein phosphatase 4 regulatory subunit 3B OS=Homo sapiens OX=9606 GN=PPP4R3B PE=1 SV=2	1746.8	2531.67	1867.51	2735.06	2489.44	2928.98
REVERSE12547	1	1	5.8385	0.023816	0.0963711	137.654	0.755862	CBD	MCF7	55191.2	Reversed Sequence 12547	141.278	0	68.2814	12491.3	9237.5	7117.93
P53992	22	5	140.214	0.138484	0.221196	1.35762	0.295699	CBD	MCF7	119865	Protein transport protein Sec24C OS=Homo sapiens OX=9606 GN=SEC24C PE=1 SV=3	3414.9	3545.52	2082.77	3854.46	3899.2	4523.56
P20073	7	1	37.1025	0.038213	0.122451	1.55731	0.631467	MCF7	CBD	53024.5	Annexin A7 OS=Homo sapiens OX=9606 GN=ANXA7 PE=1 SV=3	1834.72	2651	1788.17	1473.61	1360.89	1194.17
P41594	4	1	28.4025	0.0989336	0.188187	10.624	0.374754	MCF7	CBD	134636	Metabotropic glutamate receptor 5 OS=Homo sapiens OX=9606 GN=GRM5 PE=1 SV=2	515.671	152.211	27.3506	0	0	65.4399
P05198	12	9	79.2242	0.0013063	0.0240508	1.52716	0.999887	CBD	MCF7	36397.4	Eukaryotic translation initiation factor 2 subunit 1 OS=Homo sapiens OX=9606 GN=EIF2S1 PE=1 SV=3	22561.4	24545.7	23734.4	34256.5	34443.3	39486.4
K7EQN6	14	2	75.3792	0.288796	0.303502	1.26191	0.158299	CBD	MCF7	152246	Zinc finger protein 536 OS=Homo sapiens OX=9606 GN=ZNF536 PE=1 SV=3	4921.88	4144.48	8314.6	7472.28	6292.5	8168.36
O95747	12	5	69.3676	0.109624	0.198193	1.09856	0.349672	CBD	MCF7	58307.4	Serine/threonine-protein kinase OSR1 OS=Homo sapiens OX=9606 GN=OXSR1 PE=1 SV=1	10662.7	10792.1	10130.2	12109.4	10645.3	11943.3
O43747	18	7	137.234	0.291139	0.304092	1.12657	0.157074	CBD	MCF7	92207.1	AP-1 complex subunit gamma-1 OS=Homo sapiens OX=9606 GN=AP1G1 PE=1 SV=5	13488.1	16196.3	16389.7	15689.3	19891.5	16325
Q8NCM2	8	1	55.9087	0.801495	0.484348	1.34174	0.0551343	CBD	MCF7	113017	Potassium voltage-gated channel subfamily H member 5 OS=Homo sapiens OX=9606 GN=KCNH5 PE=1 SV=3	3355.39	2003.36	700.766	1016.91	1432.37	5680.99
O60522	15	5	102.883	0.574472	0.417329	1.08043	0.0766903	CBD	MCF7	239996	Tudor domain-containing protein 6 OS=Homo sapiens OX=9606 GN=TDRD6 PE=2 SV=2	4225.1	4335.38	5423.98	5978.61	4369.61	4761.06
Q13162	8	2	78.5769	0.896512	0.511925	1.00801	0.0513637	CBD	MCF7	30768	Peroxiredoxin-4 OS=Homo sapiens OX=9606 GN=PRDX4 PE=1 SV=1	18334.6	19733.3	27313.5	21167.8	19952	24785.2
Q9ULE0	4	1	21.4307	0.117671	0.205292	1.712	0.332835	CBD	MCF7	137846	Protein WWC3 OS=Homo sapiens OX=9606 GN=WWC3 PE=1 SV=4	899.087	928.205	1089.33	1494.08	1074.23	2424.96
Q9BRX8	5	1	30.744	0.0203558	0.088274	1.45392	0.793198	CBD	MCF7	25878.3	Peroxiredoxin-like 2A OS=Homo sapiens OX=9606 GN=PRXL2A PE=1 SV=3	14285.6	13965.4	16752.9	21049.3	19131.7	25251.3
P54136	15	7	109.24	0.766723	0.472029	1.01806	0.0571782	MCF7	CBD	76177.5	Arginine--tRNA ligase_ cytoplasmic OS=Homo sapiens OX=9606 GN=RARS1 PE=1 SV=2	20994.7	23905	22066.8	20057.5	22971.7	22749
P18124	21	14	144.716	0.0964127	0.186689	1.14284	0.381186	CBD	MCF7	29282.9	Large ribosomal subunit protein uL30 OS=Homo sapiens OX=9606 GN=RPL7 PE=1 SV=1	133346	138531	160978	157378	165354	171952
A0A994J4Q2	3	1	16.1498	0.0238193	0.0963711	1.6401	0.755828	MCF7	CBD	33703.6	Neurexophilin and PC-esterase domain family member 3 OS=Homo sapiens OX=9606 GN=NXPE3 PE=1 SV=1	892.463	936.251	1117.23	755.365	506.783	534.049
Q9P2D1	28	4	144.29	0.334009	0.32272	1.15711	0.137209	CBD	MCF7	337753	Chromodomain-helicase-DNA-binding protein 7 OS=Homo sapiens OX=9606 GN=CHD7 PE=1 SV=3	4630.3	4442.84	5774.83	6074.04	6462.75	4643.92
Q8IWY8	3	1	15.0002	0.0338322	0.117192	1.81827	0.664721	CBD	MCF7	98201.8	Zinc finger and SCAN domain-containing protein 29 OS=Homo sapiens OX=9606 GN=ZSCAN29 PE=1 SV=2	11894.5	10254.9	8330.08	15209.3	15765.6	24445.1
P12270	63	17	356.321	0.493648	0.388285	1.09346	0.0906699	CBD	MCF7	267692	Nucleoprotein TPR OS=Homo sapiens OX=9606 GN=TPR PE=1 SV=3	8995.55	7792.47	11403.6	9090.87	10289	11446.4
P45974	20	6	130.799	0.258916	0.290658	1.11779	0.17547	MCF7	CBD	96698.9	Ubiquitin carboxyl-terminal hydrolase 5 OS=Homo sapiens OX=9606 GN=USP5 PE=1 SV=2	18565.4	20862	16224.2	16710.4	17605.6	15471.1
Q9Y265	19	8	158.703	0.201187	0.259924	1.13343	0.219503	MCF7	CBD	50570.3	RuvB-like 1 OS=Homo sapiens OX=9606 GN=RUVBL1 PE=1 SV=1	26695.9	30665.4	34547	26304	28431.7	26352.9
Q9UJW0	7	1	38.105	0.652345	0.439033	1.04751	0.0668698	CBD	MCF7	53249.6	Dynactin subunit 4 OS=Homo sapiens OX=9606 GN=DCTN4 PE=1 SV=1	3021.26	4005.29	3939.11	3490.53	4206.47	3789.65
REVERSE19269	3	2	15.7865	0.00175853	0.02709	1.81178	0.999511	CBD	MCF7	38377.7	Reversed Sequence 19269	24608.2	27139.1	29915.5	47871.5	45265.6	54817.8
Q16666	14	1	73.6252	0.0862559	0.17848	5.9488	0.409452	MCF7	CBD	88712	Gamma-interferon-inducible protein 16 OS=Homo sapiens OX=9606 GN=IFI16 PE=1 SV=3	1296.1	184.91	757.859	40.8344	56.6489	278.872
Q4ZG55	3	1	15.6434	0.0410928	0.12719	2.22023	0.611403	CBD	MCF7	219319	Protein GREB1 OS=Homo sapiens OX=9606 GN=GREB1 PE=2 SV=1	3647.45	4860.13	6833.21	8759.42	9216.03	16084.7
Q96PN6	9	1	39.8495	0.605974	0.426371	1.13063	0.0723466	MCF7	CBD	189716	Adenylate cyclase type 10 OS=Homo sapiens OX=9606 GN=ADCY10 PE=1 SV=3	2415.72	3394.82	2001.07	3136.17	1803.71	1969.18
Q9P2E9	38	15	221.299	0.489051	0.386974	1.07737	0.0916095	CBD	MCF7	152856	Ribosome-binding protein 1 OS=Homo sapiens OX=9606 GN=RRBP1 PE=1 SV=5	10828.7	10893.4	9875.28	11139.3	9798.6	13104.2
E7EMZ9	6	1	28.7647	0.784394	0.478112	1.075	0.0560921	CBD	MCF7	299024	Transforming acidic coiled-coil containing protein 2 OS=Homo sapiens OX=9606 GN=TACC2 PE=1 SV=1	3943.51	6549.95	7215.94	5725.69	8550.11	4761.79
Q8NBJ5	4	1	21.7247	0.319578	0.316717	1.33337	0.143399	CBD	MCF7	71978.4	Procollagen galactosyltransferase 1 OS=Homo sapiens OX=9606 GN=COLGALT1 PE=1 SV=1	3258.2	2710.4	3903.22	3767.66	3186.01	6209.11
E9PNM1	7	2	45.4415	0.944194	0.525785	1.22404	0.0503942	MCF7	CBD	47798.6	Squalene synthase OS=Homo sapiens OX=9606 GN=FDFT1 PE=1 SV=1	3102.24	1559.54	537.144	1070.53	2210.66	966.16
P23468	8	1	37.5762	0.000395237	0.0141308	172.927	1	CBD	MCF7	215787	Receptor-type tyrosine-protein phosphatase delta OS=Homo sapiens OX=9606 GN=PTPRD PE=1 SV=2	4.30237	1.30514	7.62467	817.838	673.297	797.07
A0A7I2V2V1	4	1	43.7536	0.00535799	0.0457882	2.53804	0.978556	CBD	MCF7	17020.4	G3BP stress granule assembly factor 1 (Fragment) OS=Homo sapiens OX=9606 GN=G3BP1 PE=1 SV=1	806.799	670.034	792.458	1415.7	2417.25	1926.6
P56597	2	1	10.2861	0.0426711	0.129073	2.54789	0.600952	CBD	MCF7	24407.4	Nucleoside diphosphate kinase homolog 5 OS=Homo sapiens OX=9606 GN=NME5 PE=1 SV=1	389.06	1051.46	1107.42	2295.02	2380.5	1816.35
A0A087WYZ9	4	1	18.1706	0.0149683	0.0759159	2.84796	0.857894	CBD	MCF7	83617.3	Histone-lysine N-methyltransferase SETDB2 OS=Homo sapiens OX=9606 GN=SETDB2 PE=1 SV=1	1120.89	800.885	985.492	2757.28	1738.45	3784.06
H7BZ16	1	1	5.6839	0.767537	0.472134	1.27099	0.0571259	MCF7	CBD	28050.8	All-trans-retinol 13_14-reductase (Fragment) OS=Homo sapiens OX=9606 GN=RETSAT PE=1 SV=1	210.105	84.6056	323.171	202.839	181.175	102.127
A0A087WXU0	5	3	29.0875	0.463515	0.376984	1.08538	0.0971646	CBD	MCF7	32488.5	Required for meiotic nuclear division 1 homolog OS=Homo sapiens OX=9606 GN=RMND1 PE=1 SV=1	5912.81	7449.41	8002.32	7586.77	7049.62	8552.29
F8W9S7	15	3	75.7572	0.138452	0.221196	1.17927	0.295751	CBD	MCF7	158889	GTPase activating protein and VPS9 domains 1 OS=Homo sapiens OX=9606 GN=GAPVD1 PE=1 SV=1	3271.31	4130.27	3198.79	4366.8	3823.21	4310.71
Q96PE1	3	2	12.6761	0.709432	0.455588	1.37188	0.0614197	MCF7	CBD	144986	Adhesion G protein-coupled receptor A2 OS=Homo sapiens OX=9606 GN=ADGRA2 PE=1 SV=2	1864.79	523.617	1869.68	1192.24	960.506	951.086
Q04759	10	2	56.3421	0.646928	0.438261	1.06265	0.0674577	CBD	MCF7	83461.7	Protein kinase C theta type OS=Homo sapiens OX=9606 GN=PRKCQ PE=1 SV=3	7756.03	11241.2	5596.19	8515.31	8433.3	9185.51
A0A804HK37	14	1	93.7858	0.211895	0.264965	1.09575	0.209955	CBD	MCF7	54421	Methylcrotonyl-CoA carboxylase subunit 2 OS=Homo sapiens OX=9606 GN=MCCC2 PE=1 SV=1	18995.5	19642.8	17851	19444.2	19569.5	22884.6
A0A804HJ24	15	1	92.7029	0.211895	0.264965	1.09575	0.209955	CBD	MCF7	56619.6	methylcrotonoyl-CoA carboxylase OS=Homo sapiens OX=9606 GN=MCCC2 PE=1 SV=1	2916.16	3015.53	2740.46	2985.05	3004.27	3513.21
Q14765	3	2	14.9495	0.0176445	0.0829615	3.16473	0.824781	CBD	MCF7	86454.1	Signal transducer and activator of transcription 4 OS=Homo sapiens OX=9606 GN=STAT4 PE=1 SV=1	2345.98	2137.55	4850.78	13288.3	7924.85	8327.44
P32019	10	4	73.9779	0.120531	0.207722	1.33009	0.327219	MCF7	CBD	114107	Type II inositol 1_4_5-trisphosphate 5-phosphatase OS=Homo sapiens OX=9606 GN=INPP5B PE=1 SV=4	3326.41	3973.56	4847.56	2525.55	3461.08	3146.25
Q96E52	6	1	32.9435	0.687127	0.450683	1.11823	0.0633932	CBD	MCF7	60804.7	Metalloendopeptidase OMA1_ mitochondrial OS=Homo sapiens OX=9606 GN=OMA1 PE=1 SV=1	313.786	217.342	832.136	764.692	454.852	304.894
P21283	14	4	74.2137	0.830722	0.492408	1.05358	0.0537014	MCF7	CBD	44112.8	V-type proton ATPase subunit C 1 OS=Homo sapiens OX=9606 GN=ATP6V1C1 PE=1 SV=4	30134.1	41746.1	25888.8	33086.3	29418.5	30291.9
REVERSE4262	4	1	19.9493	0.0667362	0.162249	3.21207	0.477384	MCF7	CBD	69232	Reversed Sequence 4262	600.85	465.235	743.401	51.9323	228.258	283.149
E9PJ90	1	1	5.6458	0.0070019	0.0512871	2.68145	0.960683	MCF7	CBD	13559.9	HBS1 like translational GTPase OS=Homo sapiens OX=9606 GN=HBS1L PE=1 SV=1	2826.81	1966.02	1771.41	713.947	692.841	1041.23
Q9P212	13	4	67.176	0.004319	0.0406795	1.89243	0.987756	CBD	MCF7	261909	1-phosphatidylinositol 4_5-bisphosphate phosphodiesterase epsilon-1 OS=Homo sapiens OX=9606 GN=PLCE1 PE=1 SV=3	1720.97	2277.55	2189.82	3432.17	3970.19	4308.63
E9PKG1	13	4	88.4726	0.035378	0.11862	2.55152	0.652586	CBD	MCF7	38222.7	type I protein arginine methyltransferase OS=Homo sapiens OX=9606 GN=PRMT1 PE=1 SV=1	3653.87	4423.77	5398.21	15304.6	6472.95	12606.3
Q8WZ60	2	1	4.708	0.827828	0.491947	8.45305	0.0538321	MCF7	CBD	71385.5	Kelch-like protein 6 OS=Homo sapiens OX=9606 GN=KLHL6 PE=1 SV=3	0	0	887.071	0	104.941	0
P28838	10	4	66.0076	0.0830741	0.177267	1.32761	0.419177	CBD	MCF7	56565.6	Cytosol aminopeptidase OS=Homo sapiens OX=9606 GN=LAP3 PE=1 SV=3	10776.9	9548.92	14534.1	16375.8	15404.1	14500.3
P35237	15	1	91.7776	0.00316879	0.0351351	2.40574	0.995189	MCF7	CBD	42964.2	Serpin B6 OS=Homo sapiens OX=9606 GN=SERPINB6 PE=1 SV=3	3180.02	4008.56	3822.2	1476.33	1231.18	1869.37
Q5T282	2	1	10.6282	0.176559	0.241777	5.18741	0.244674	CBD	MCF7	27465.4	snRNA-activating protein complex subunit 3 (Fragment) OS=Homo sapiens OX=9606 GN=SNAPC3 PE=1 SV=1	98.9268	161.901	0	330.796	680.524	341.699
P11172	7	3	39.9179	0.0371244	0.122022	1.72977	0.639408	MCF7	CBD	52677.9	Uridine 5'-monophosphate synthase OS=Homo sapiens OX=9606 GN=UMPS PE=1 SV=1	2280.83	1841.94	3127.25	1577.76	1205.3	1408.27
Q9UMS4	7	2	52.3163	0.780939	0.476861	1.14983	0.0562966	MCF7	CBD	55637.1	Pre-mRNA-processing factor 19 OS=Homo sapiens OX=9606 GN=PRPF19 PE=1 SV=1	751.724	1193.15	459.008	607.792	950.472	532.384
P23284	28	13	212.552	0.920902	0.518917	1.01075	0.0507939	MCF7	CBD	23799.6	Peptidyl-prolyl cis-trans isomerase B OS=Homo sapiens OX=9606 GN=PPIB PE=1 SV=2	91067.6	97653.4	112976	100693	102736	95060.4
A4UGR9	64	1	370.478	0.0104766	0.0647026	3.06492	0.916543	CBD	MCF7	384125	Xin actin-binding repeat-containing protein 2 OS=Homo sapiens OX=9606 GN=XIRP2 PE=1 SV=2	3752.21	6998.33	6539.94	19394.6	20834.8	12764.6
P22033	3	1	19.0691	0.00113912	0.0219297	4.43915	0.999947	CBD	MCF7	83590.9	Methylmalonyl-CoA mutase_ mitochondrial OS=Homo sapiens OX=9606 GN=MMUT PE=1 SV=4	2517.45	1452.94	2461.79	9495.27	8987.28	10070.9
A0A7P0T938	50	10	266.544	0.145917	0.224617	1.24941	0.284266	MCF7	CBD	569393	Bridge-like lipid transfer protein family member 1 OS=Homo sapiens OX=9606 GN=BLTP1 PE=1 SV=1	14802.9	17620.1	19592.9	11498.5	15823.4	14310.4
Q96T76	8	2	41.5277	0.00950763	0.0605683	2.45611	0.929264	MCF7	CBD	115001	MMS19 nucleotide excision repair protein homolog OS=Homo sapiens OX=9606 GN=MMS19 PE=1 SV=2	1067.17	1167.85	1098.86	294.225	552.88	510.274
REVERSE11077	4	1	24.0217	0.993397	0.538504	1.00102	0.0500055	MCF7	CBD	112030	Reversed Sequence 11077	29737	36460.3	36425.7	30710.2	36316.3	35491.5
A0A494C1N0	3	1	18.0255	0.481814	0.383986	1.21227	0.0931251	CBD	MCF7	18733.7	peptidylprolyl isomerase OS=Homo sapiens OX=9606 GN=FKBP2 PE=1 SV=1	9568.83	7036.79	4576.75	11550.1	7045.4	7083.33
Q8WX94	11	2	64.7999	0.99452	0.538504	1.00385	0.0500038	CBD	MCF7	113975	NACHT_ LRR and PYD domains-containing protein 7 OS=Homo sapiens OX=9606 GN=NLRP7 PE=1 SV=1	1462.04	1957.84	1773.91	1895.02	1916.72	1402.07
Q9H0D6	10	2	64.8685	0.150317	0.226597	1.48243	0.277876	MCF7	CBD	109495	5'-3' exoribonuclease 2 OS=Homo sapiens OX=9606 GN=XRN2 PE=1 SV=1	4214.76	5634.9	6675.81	3736.53	4865.27	2545.73
Q14839	41	11	235.877	0.0354734	0.11862	1.69281	0.651852	MCF7	CBD	219545	Chromodomain-helicase-DNA-binding protein 4 OS=Homo sapiens OX=9606 GN=CHD4 PE=1 SV=2	6246.89	5316.33	6811.07	2574.67	4045.63	4234.03
P62258	27	13	286.124	0.00848197	0.0571516	1.4793	0.94249	MCF7	CBD	29345	14-3-3 protein epsilon OS=Homo sapiens OX=9606 GN=YWHAE PE=1 SV=1	108896	99359.7	90764.3	73654.3	59665.4	68816.7
D3YTB1	6	2	40.2067	0.022795	0.0941846	1.34127	0.766537	MCF7	CBD	15730.7	Ribosomal protein L32 (Fragment) OS=Homo sapiens OX=9606 GN=RPL32 PE=1 SV=1	7520.74	7597.98	8645.77	5674.21	6715.66	5328.08
P42694	21	4	126.072	0.000689013	0.0174938	2.01168	0.999998	CBD	MCF7	220738	Probable helicase with zinc finger domain OS=Homo sapiens OX=9606 GN=HELZ PE=1 SV=2	5042.25	4357.3	4540.22	8661.29	8906.15	10475
Q9Y678	24	4	167.686	0.378778	0.34012	1.1557	0.120609	CBD	MCF7	99030.1	Coatomer subunit gamma-1 OS=Homo sapiens OX=9606 GN=COPG1 PE=1 SV=1	4692.9	4327.57	5048.18	5597.45	4212.32	6449.34
P36405	11	5	70.726	0.00534032	0.0457882	1.94015	0.978729	MCF7	CBD	20626.6	ADP-ribosylation factor-like protein 3 OS=Homo sapiens OX=9606 GN=ARL3 PE=1 SV=2	25308.2	23001.5	24661.6	13944.5	9736.49	13930
Q9UNZ2	6	3	29.3854	0.079335	0.173967	1.40716	0.431209	CBD	MCF7	40572.9	NSFL1 cofactor p47 OS=Homo sapiens OX=9606 GN=NSFL1C PE=1 SV=2	2427.58	1729.23	1786.44	2425.81	3354.89	2582.41
Q9Y316	4	1	23.4492	0.636989	0.434879	1.13542	0.068571	MCF7	CBD	34132.4	Protein MEMO1 OS=Homo sapiens OX=9606 GN=MEMO1 PE=1 SV=1	14402.9	12487.8	22776.5	15626.3	14133.7	13983.4
O43592	23	7	142.091	0.0078317	0.0541501	1.5853	0.950652	MCF7	CBD	111219	Exportin-T OS=Homo sapiens OX=9606 GN=XPOT PE=1 SV=2	52105.4	64043.4	55890.7	31279.4	37768.2	39473.9
A0A8Q3SIS9	3	1	15.9758	0.138572	0.221196	5.54646	0.295558	MCF7	CBD	57754.1	Dyskerin pseudouridine synthase 1 OS=Homo sapiens OX=9606 GN=DKC1 PE=1 SV=1	181.954	12.7378	54.9543	0	0	45.0099
A0A590UJK3	16	3	84.865	0.0193838	0.0860195	3.09823	0.804285	CBD	MCF7	97813.7	Sarcolemma associated protein OS=Homo sapiens OX=9606 GN=SLMAP PE=1 SV=1	1250.63	1329.27	2140.22	5421.15	6310.33	2892.53
REVERSE16613	2	1	14.0846	0.155867	0.229849	1.20485	0.270188	CBD	MCF7	75837.5	Reversed Sequence 16613	3458.4	3264.06	2941.43	3296.87	3818.26	4528.4
Q9BY44	10	2	58.5573	0.155593	0.229639	1.47332	0.270558	CBD	MCF7	65560.5	Eukaryotic translation initiation factor 2A OS=Homo sapiens OX=9606 GN=EIF2A PE=1 SV=3	1309.11	1080.67	582.766	1434.4	1321.86	1623.25
E9PAV3	23	7	181.349	0.0360581	0.119639	1.20237	0.647388	MCF7	CBD	206106	Nascent polypeptide-associated complex subunit alpha_ muscle-specific form OS=Homo sapiens OX=9606 GN=NACA PE=1 SV=1	56967.3	55890.2	58313.5	44279.9	44865.7	53215.4
REVERSE1604	10	1	63.1503	0.310292	0.313305	1.14575	0.147635	MCF7	CBD	220943	Reversed Sequence 1604	4642.79	4978.38	3780.77	4443.57	3330.78	3922.76
O60518	15	3	79.0167	0.00313597	0.0351351	3.8668	0.995351	CBD	MCF7	126254	Ran-binding protein 6 OS=Homo sapiens OX=9606 GN=RANBP6 PE=1 SV=2	5160.51	2684.66	2885.14	11995.2	14206.7	15289.9
A0A1W2PS94	26	8	138.149	0.233893	0.276114	1.14939	0.192479	CBD	MCF7	363970	Testis expressed 15_ meiosis and synapsis associated OS=Homo sapiens OX=9606 GN=TEX15 PE=1 SV=1	35768.5	37474.7	27907.7	35733.8	38299.5	42229.1
P48444	20	11	131.04	0.139169	0.221442	1.19468	0.294611	MCF7	CBD	57666.7	Coatomer subunit delta OS=Homo sapiens OX=9606 GN=ARCN1 PE=1 SV=1	33241.1	41533.6	43822.1	31022.4	32655.8	35592.5
Q86US8	3	1	14.6094	0.0415819	0.128121	1.39919	0.608124	MCF7	CBD	161603	Telomerase-binding protein EST1A OS=Homo sapiens OX=9606 GN=SMG6 PE=1 SV=2	80516.2	76955.4	103035	70095.9	56101.2	59986.5
B7WPG3	7	3	37.8335	0.689366	0.451304	2.02487	0.0631864	MCF7	CBD	57135.3	Heterogeneous nuclear ribonucleoprotein L like OS=Homo sapiens OX=9606 GN=HNRNPLL PE=1 SV=1	8280.21	4799.27	662.687	2084.56	3410.65	1291.48
A8K8P3	7	2	33.1879	0.00171139	0.0270104	1.45572	0.999568	MCF7	CBD	149032	Protein SFI1 homolog OS=Homo sapiens OX=9606 GN=SFI1 PE=1 SV=2	46712.8	49198.7	54890.8	35583.6	33870.2	34139.4
Q15257	14	5	127.698	0.7993	0.483356	1.01525	0.0552522	CBD	MCF7	41123.8	Serine/threonine-protein phosphatase 2A activator OS=Homo sapiens OX=9606 GN=PTPA PE=1 SV=3	20342	18474.7	22823.7	21990.1	20405	20185
Q9ULM3	12	3	71.8016	0.222621	0.269958	1.20932	0.201102	CBD	MCF7	151694	YEATS domain-containing protein 2 OS=Homo sapiens OX=9606 GN=YEATS2 PE=1 SV=2	352.492	372.502	382.427	438.893	358.054	542.283
P62495	10	1	63.3469	0.0527671	0.143748	1.60791	0.541912	MCF7	CBD	49259.1	Eukaryotic peptide chain release factor subunit 1 OS=Homo sapiens OX=9606 GN=ETF1 PE=1 SV=3	8927.93	7484.21	12155.7	5307.4	7084.93	5374.77
O75694	7	1	37.3305	0.196677	0.255985	1.51254	0.223758	MCF7	CBD	156796	Nuclear pore complex protein Nup155 OS=Homo sapiens OX=9606 GN=NUP155 PE=1 SV=1	2924.23	2714.21	1494.38	1584.02	1205.47	1926.31
P62820	18	2	201.798	0.660469	0.441046	1.05744	0.066012	CBD	MCF7	22905.9	Ras-related protein Rab-1A OS=Homo sapiens OX=9606 GN=RAB1A PE=1 SV=3	24362.3	22645.3	30653.5	25891.9	31839.3	24390.5
Q9P2D7	60	12	328.043	0.00376127	0.0374393	1.86145	0.991769	CBD	MCF7	491490	Dynein axonemal heavy chain 1 OS=Homo sapiens OX=9606 GN=DNAH1 PE=1 SV=6	23305.4	26743.9	33091.1	52949.9	52450.5	49361.1
A0A8V8TL21	17	2	97.2309	0.0625444	0.156953	1.32754	0.495044	CBD	MCF7	172023	Coiled-coil domain containing 144A OS=Homo sapiens OX=9606 GN=CCDC144A PE=1 SV=1	10659.1	12617.6	12161.7	17848.2	12948.3	16249.5
Q58FG1	10	1	104.644	0.10212	0.191277	2.20873	0.36692	MCF7	CBD	47826	Putative heat shock protein HSP 90-alpha A4 OS=Homo sapiens OX=9606 GN=HSP90AA4P PE=5 SV=1	557.334	383.35	199.797	117.222	211.269	187.861
Q8NDI1	28	5	151.401	0.000935738	0.0202217	1.86907	0.999984	CBD	MCF7	140645	EH domain-binding protein 1 OS=Homo sapiens OX=9606 GN=EHBP1 PE=1 SV=3	822.826	854.192	970.547	1672.62	1780.25	1495.61
D3DPS3	2	1	14.2171	0.605224	0.426371	8.03933	0.0724437	MCF7	CBD	93034	Arginine/proline rich coiled-coil 1_ isoform CRA_b OS=Homo sapiens OX=9606 GN=MAP7D1 PE=1 SV=1	570.343	475.87	1.73944	9.01562	18.6531	102.685
Q6S545	3	1	15.0895	0.874955	0.505547	1.03977	0.0519988	CBD	MCF7	62276.6	POTE ankyrin domain family member H OS=Homo sapiens OX=9606 GN=POTEH PE=2 SV=3	379.837	1986.43	2428.03	2971.48	656.61	1356.87
P31949	6	5	51.6904	0.524267	0.400084	1.19957	0.0848377	MCF7	CBD	11854.5	Protein S100-A11 OS=Homo sapiens OX=9606 GN=S100A11 PE=1 SV=2	114135	90474.2	57365.9	66529.4	71243.7	80617.5
P31939	34	14	279.689	0.0754009	0.17307	1.11266	0.444635	MCF7	CBD	65129.2	Bifunctional purine biosynthesis protein ATIC OS=Homo sapiens OX=9606 GN=ATIC PE=1 SV=3	57629.9	55185.2	60571	49177.5	51094.4	55558.5
P55265	17	2	88.2767	0.124625	0.210557	2.03443	0.319487	CBD	MCF7	137264	Double-stranded RNA-specific adenosine deaminase OS=Homo sapiens OX=9606 GN=ADAR PE=1 SV=4	614.432	2474	524.802	2420.95	2147.48	2782.42
P04004	2	1	10.7262	0.418027	0.357401	1.11425	0.108664	MCF7	CBD	55104	Vitronectin OS=Homo sapiens OX=9606 GN=VTN PE=1 SV=1	14724.8	17301.7	14193	14393.1	10954	16133.3
P53618	26	13	183.658	0.844304	0.496398	1.01019	0.0531202	MCF7	CBD	108283	Coatomer subunit beta OS=Homo sapiens OX=9606 GN=COPB1 PE=1 SV=3	37251.9	40159.7	40337.2	39064.4	35275.2	42221.7
Q3MJ13	11	2	55.7448	0.360081	0.335543	1.16464	0.127107	MCF7	CBD	125763	WD repeat-containing protein 72 OS=Homo sapiens OX=9606 GN=WDR72 PE=2 SV=2	8518.48	11660.2	12031.1	7723.29	10678.2	9255.02
B7Z493	3	1	14.7891	0.138762	0.221196	2.10039	0.295257	MCF7	CBD	96649.1	FYVE_ RhoGEF and PH domain containing 4 OS=Homo sapiens OX=9606 GN=FGD4 PE=1 SV=1	3410.39	2054.18	1334.45	561.564	1030.74	1644.72
F5H6I7	9	2	53.8118	0.571579	0.41728	1.0489	0.0771171	CBD	MCF7	59229.3	Atlastin GTPase 3 OS=Homo sapiens OX=9606 GN=ATL3 PE=1 SV=1	7960.04	8936.17	8405	8713.5	7924.96	9899.97
REVERSE7489	3	1	14.7139	0.00465651	0.0424878	1.79547	0.984994	CBD	MCF7	95903.1	Reversed Sequence 7489	11574.8	13324.6	10284.9	24023.7	19035.6	20112.8
P23526	18	9	140.333	0.688946	0.451304	1.02232	0.063225	MCF7	CBD	48286.5	Adenosylhomocysteinase OS=Homo sapiens OX=9606 GN=AHCY PE=1 SV=4	66229.6	65828.9	74506.4	64643	66313.1	71099.2
A0A0B4J1T8	8	1	42.5507	0.143668	0.224322	8.01456	0.287637	MCF7	CBD	128330	receptor protein-tyrosine kinase OS=Homo sapiens OX=9606 GN=EPHA6 PE=1 SV=1	176.11	21.5601	162.614	17.5949	27.3588	0
F6TR53	5	2	27.3655	0.461771	0.375973	1.26025	0.0975657	MCF7	CBD	23771.6	HCLS1 binding protein 3 OS=Homo sapiens OX=9606 GN=HS1BP3 PE=1 SV=1	3331.11	2635.9	5425.19	3824.01	2552.93	2662.69
P35637	11	4	84.1368	0.0853656	0.17848	1.30602	0.412128	MCF7	CBD	53654	RNA-binding protein FUS OS=Homo sapiens OX=9606 GN=FUS PE=1 SV=1	13377.3	14642.6	18459	10825.7	13372.8	11389.6
Q8IYW2	11	1	44.6996	0.456042	0.374092	1.13074	0.0989045	CBD	MCF7	306980	Cilia- and flagella-associated protein 46 OS=Homo sapiens OX=9606 GN=CFAP46 PE=2 SV=3	112.382	0	274.359	62.5957	178.241	196.468
REVERSE10102	5	1	23.5852	0.13466	0.217985	1.21656	0.301922	MCF7	CBD	151937	Reversed Sequence 10102	2752.2	2517.09	2995.13	2632.47	1889.24	2271.55
J3KN16	30	7	182.163	0.0253516	0.100843	1.62004	0.740326	CBD	MCF7	225633	Ecm29 proteasome adaptor and scaffold OS=Homo sapiens OX=9606 GN=ECPAS PE=1 SV=1	1945.25	1510.52	1471.59	2184.2	2654.36	3143.94
Q9Y4R8	4	1	21.831	0.0834051	0.177757	2.74169	0.418144	CBD	MCF7	92488.5	Telomere length regulation protein TEL2 homolog OS=Homo sapiens OX=9606 GN=TELO2 PE=1 SV=2	364.137	1520.81	1285.82	2859.77	1928.16	3905.32
Q9HAQ2	4	1	20.2999	0.581873	0.418629	1.38069	0.0756206	MCF7	CBD	90328.8	Kinesin-like protein KIF9 OS=Homo sapiens OX=9606 GN=KIF9 PE=1 SV=4	3063.49	4234.57	9837.98	4864.79	5362.64	2183.74
A0A8I5KX04	3	2	16.958	0.408894	0.353498	1.30091	0.111258	CBD	MCF7	188818	PCF11 cleavage and polyadenylation factor subunit OS=Homo sapiens OX=9606 GN=PCF11 PE=1 SV=1	43475.6	55376.2	19700.9	66426.5	50017.7	37782.6
Q9H1E3	6	5	38.6538	0.718996	0.458035	1.10095	0.0606311	CBD	MCF7	27296.4	Nuclear ubiquitous casein and cyclin-dependent kinase substrate 1 OS=Homo sapiens OX=9606 GN=NUCKS1 PE=1 SV=1	9295.56	10181.3	5784.77	10578.9	10900.8	6332.1
P01111	7	4	53.9326	0.367214	0.338272	1.08598	0.12456	MCF7	CBD	21514.4	GTPase NRas OS=Homo sapiens OX=9606 GN=NRAS PE=1 SV=1	10488.4	12157.6	12303.8	9690.32	10407.7	12084.7
P12111	52	10	258.708	0.00841358	0.0569097	1.27009	0.943358	CBD	MCF7	345381	Collagen alpha-3(VI) chain OS=Homo sapiens OX=9606 GN=COL6A3 PE=1 SV=5	23431	25218.7	26092	29744	31315.1	33869.4
O95671	15	4	95.0613	0.242583	0.281803	1.31378	0.18626	MCF7	CBD	69598.2	Probable bifunctional dTTP/UTP pyrophosphatase/methyltransferase protein OS=Homo sapiens OX=9606 GN=ASMTL PE=1 SV=3	8286.16	8769.93	10578	4462.18	7327.29	9244.55
P61163	9	3	75.2265	0.00699776	0.0512871	1.21129	0.960732	CBD	MCF7	42727.9	Alpha-centractin OS=Homo sapiens OX=9606 GN=ACTR1A PE=1 SV=1	20536.3	21790.3	21663.5	24539.5	25555.2	27416.1
Q9NR45	10	5	75.4854	0.073189	0.170504	1.48877	0.452557	CBD	MCF7	40763.8	Sialic acid synthase OS=Homo sapiens OX=9606 GN=NANS PE=1 SV=2	27379	24160.7	19288.2	35006.6	42788.2	27651.2
A6NKM8	3	1	15.253	0.0383733	0.122451	11.7462	0.630314	CBD	MCF7	23779.5	Solute carrier family 35 member A2 OS=Homo sapiens OX=9606 GN=SLC35A2 PE=1 SV=1	1059.73	951.32	120.489	8585.18	13806.9	2645.47
REVERSE16319	4	2	26.159	1.49518e-06	0.00130969	Infinity	1	CBD	MCF7	99305.9	Reversed Sequence 16319	0	0	0	777.426	955.082	1390.46
Q9NQ94	5	3	25.3352	0.69284	0.452097	1.11577	0.0628693	CBD	MCF7	65487.7	APOBEC1 complementation factor OS=Homo sapiens OX=9606 GN=A1CF PE=1 SV=1	2899.06	3599	3389.45	5059.65	2847.23	3125.26
REVERSE9915	3	1	14.5515	0.00078951	0.018523	2.07362	0.999995	CBD	MCF7	65300.3	Reversed Sequence 9915	1654.5	1849.69	1614.22	3908.25	3600.97	3104.43
REVERSE11062	6	2	34.1167	0.000779726	0.018523	3.44372	0.999995	CBD	MCF7	99515.8	Reversed Sequence 11062	14486.9	16538.9	15649.3	44868.6	48124.6	67742.9
Q07002	6	1	36.8334	0.528939	0.402187	1.10093	0.0840091	MCF7	CBD	54766.7	Cyclin-dependent kinase 18 OS=Homo sapiens OX=9606 GN=CDK18 PE=1 SV=4	2054.28	2382.41	2850.87	1862.34	2073.4	2683.71
Q8N752	5	1	29.7675	0.0147488	0.0757721	1.39558	0.860687	CBD	MCF7	39314.1	Casein kinase I isoform alpha-like OS=Homo sapiens OX=9606 GN=CSNK1A1L PE=2 SV=2	595.76	610.497	664.598	854.143	768.504	988.287
P31948	23	9	160.031	0.955136	0.529354	1.00746	0.0502545	CBD	MCF7	63266.7	Stress-induced-phosphoprotein 1 OS=Homo sapiens OX=9606 GN=STIP1 PE=1 SV=1	37172.9	39209	40935.8	35668	38284.5	44240
P0CG47	19	3	124.272	0.109036	0.197538	1.23474	0.350967	MCF7	CBD	25818.7	Polyubiquitin-B OS=Homo sapiens OX=9606 GN=UBB PE=1 SV=1	18480.8	16407.9	22479.2	15767.4	14386.4	16307.7
B4DTN4	4	2	18.4299	0.0700149	0.166882	1.56031	0.464436	MCF7	CBD	27716.1	Methyltransferase 3_ N6-adenosine-methyltransferase complex catalytic subunit OS=Homo sapiens OX=9606 GN=METTL3 PE=1 SV=1	1876.12	2259.77	2288.93	930.818	1516.27	1670.57
O43237	9	3	59.8201	0.222334	0.269958	1.5625	0.20133	MCF7	CBD	54384.5	Cytoplasmic dynein 1 light intermediate chain 2 OS=Homo sapiens OX=9606 GN=DYNC1LI2 PE=1 SV=1	1166.25	2012.44	872.012	1109.22	747.212	736.017
Q96GJ1	4	1	20.959	0.164728	0.234695	2.23736	0.258694	MCF7	CBD	57217.8	tRNA (uracil-5-)-methyltransferase homolog B OS=Homo sapiens OX=9606 GN=TRMT2B PE=1 SV=1	14527.6	4244.7	12270.6	4214.06	3648.29	6012.47
P47914	7	2	38.4621	0.67194	0.444079	1.92876	0.0648492	MCF7	CBD	17809.1	Large ribosomal subunit protein eL29 OS=Homo sapiens OX=9606 GN=RPL29 PE=1 SV=2	13448	12927	1170.54	5374.63	7575.57	1331.26
REVERSE13099	1	1	11.1554	0.0689462	0.164783	3.10178	0.468578	MCF7	CBD	105828	Reversed Sequence 13099	23963.3	6344.32	10759	4008.33	3766.7	5464.66
REVERSE12930	5	1	23.8454	0.848397	0.498073	1.02446	0.0529553	MCF7	CBD	100808	Reversed Sequence 12930	5045	6369.27	6581.53	5433.53	6482.86	5649.83
E7EMV2	5	1	24.976	0.404083	0.35154	9.48119	0.112668	MCF7	CBD	78938.6	Neurofilament medium polypeptide OS=Homo sapiens OX=9606 GN=NEFM PE=1 SV=1	854.969	1479.25	0	0	246.195	0
Q9UK58	3	1	10.1447	0.0784289	0.173702	1.47728	0.434229	MCF7	CBD	60032.9	Cyclin-L1 OS=Homo sapiens OX=9606 GN=CCNL1 PE=1 SV=1	257.186	415.336	385.744	256.84	214.906	244.617
J3QRV5	5	1	25.1067	0.698958	0.452477	1.04523	0.0623226	CBD	MCF7	114346	LLGL scribble cell polarity complex component 2 OS=Homo sapiens OX=9606 GN=LLGL2 PE=1 SV=1	7579.94	8906.34	16743	12797.4	11156.1	10778.9
Q15021	6	2	33.4465	0.134355	0.21794	1.37634	0.302429	CBD	MCF7	158608	Condensin complex subunit 1 OS=Homo sapiens OX=9606 GN=NCAPD2 PE=1 SV=3	5584.8	7070.64	7540.54	7180.78	9063.58	11552.3
O94887	13	1	71.428	0.125974	0.211391	1.71387	0.317013	CBD	MCF7	120801	FERM_ ARHGEF and pleckstrin domain-containing protein 2 OS=Homo sapiens OX=9606 GN=FARP2 PE=1 SV=3	113.479	82.7397	243.073	212.438	257.379	283.072
Q07617	3	1	13.1812	0.0918328	0.184074	3.1564	0.393442	CBD	MCF7	104779	Sperm-associated antigen 1 OS=Homo sapiens OX=9606 GN=SPAG1 PE=1 SV=3	390.03	168.663	421.358	410.492	1481.61	1201.32
O75223	8	3	56.1373	0.664748	0.442295	1.04705	0.0655717	CBD	MCF7	21235.9	Gamma-glutamylcyclotransferase OS=Homo sapiens OX=9606 GN=GGCT PE=1 SV=1	14662.9	13964.3	16902.4	13640.8	16684.1	17346.9
Q9UNY5	1	1	4.7162	0.416366	0.356861	1.1484	0.109128	MCF7	CBD	51495.5	Zinc finger protein 232 OS=Homo sapiens OX=9606 GN=ZNF232 PE=1 SV=2	631.69	843.116	613.869	599.384	734.346	485.038
Q03113	6	1	41.9728	0.0867739	0.178873	3.22525	0.407911	CBD	MCF7	44450.4	Guanine nucleotide-binding protein subunit alpha-12 OS=Homo sapiens OX=9606 GN=GNA12 PE=1 SV=4	91.9314	416.093	575.295	1020.96	1686.84	786.187
Q9UHB7	4	1	22.9226	0.0172697	0.0821092	1.5326	0.829307	CBD	MCF7	127859	AF4/FMR2 family member 4 OS=Homo sapiens OX=9606 GN=AFF4 PE=1 SV=1	3570.28	4570.22	4738.15	7452.81	6128.96	6156.09
O00299	12	6	88.549	0.0489011	0.136878	1.23432	0.563056	MCF7	CBD	27264.9	Chloride intracellular channel protein 1 OS=Homo sapiens OX=9606 GN=CLIC1 PE=1 SV=4	42456.4	40308.1	42142	32325.7	30091.5	38777.8
Q9H1H9	4	2	13.6065	0.00361848	0.0373854	1.3035	0.992676	MCF7	CBD	203963	Kinesin-like protein KIF13A OS=Homo sapiens OX=9606 GN=KIF13A PE=1 SV=2	9820.19	10068.7	11278.6	7896.04	7952.24	8062.42
Q5T5S1	2	1	8.9192	0.229052	0.27372	4.16418	0.196101	MCF7	CBD	63088.6	Coiled-coil domain-containing protein 183 OS=Homo sapiens OX=9606 GN=CCDC183 PE=2 SV=3	1559.07	3741.47	313.834	293.578	860.146	194.53
P43034	12	5	67.4269	0.103125	0.192605	6.03676	0.364516	CBD	MCF7	47208.3	Platelet-activating factor acetylhydrolase IB subunit beta OS=Homo sapiens OX=9606 GN=PAFAH1B1 PE=1 SV=2	1465.49	1287.46	1458.16	9290.46	14583.5	1547.54
A0A087WUE9	12	2	60.7674	0.586995	0.420592	1.35747	0.0748983	MCF7	CBD	118180	Symplekin scaffold protein OS=Homo sapiens OX=9606 GN=SYMPK PE=1 SV=1	1505.09	4777.31	3528.86	2391.09	1712.6	3123.91
P05141	28	10	167.392	0.669855	0.443707	1.03067	0.0650563	CBD	MCF7	33080.4	ADP/ATP translocase 2 OS=Homo sapiens OX=9606 GN=SLC25A5 PE=1 SV=7	40577.9	49905.7	46587.4	44197.1	50123.2	46954.9
Q5T011	10	6	45.8434	0.0250648	0.100713	1.75944	0.743181	CBD	MCF7	382021	KICSTOR complex protein SZT2 OS=Homo sapiens OX=9606 GN=SZT2 PE=1 SV=3	3708.41	4317.25	2876.2	5299.75	6130.78	7750.69
Q9NUL3	3	1	16.5266	0.0435451	0.129959	2.25036	0.595322	MCF7	CBD	62836.7	Double-stranded RNA-binding protein Staufen homolog 2 OS=Homo sapiens OX=9606 GN=STAU2 PE=1 SV=2	1267.93	1176.61	1556.26	317.219	600.872	859.756
B4DY08	10	1	89.5562	0.646096	0.438261	1.01621	0.0675492	CBD	MCF7	32085.8	Heterogeneous nuclear ribonucleoprotein C OS=Homo sapiens OX=9606 GN=HNRNPC PE=1 SV=1	56710.9	61838.1	55991.4	59210.4	60469.2	57689.2
Q96MH7	2	1	7.9958	0.183362	0.247312	2.91222	0.237221	CBD	MCF7	73910.7	Uncharacterized protein C5orf34 OS=Homo sapiens OX=9606 GN=C5orf34 PE=2 SV=3	888.902	1514.07	2061.25	2619.41	8683.04	1698.36
Q13330	10	3	54.4565	0.40186	0.350728	1.18478	0.11333	CBD	MCF7	81470.6	Metastasis-associated protein MTA1 OS=Homo sapiens OX=9606 GN=MTA1 PE=1 SV=2	2531.9	2710.62	2489.05	2299.78	3920.43	2939.98
P52597	12	4	105.785	0.0373748	0.122268	1.10632	0.637564	MCF7	CBD	46014.1	Heterogeneous nuclear ribonucleoprotein F OS=Homo sapiens OX=9606 GN=HNRNPF PE=1 SV=3	61071.5	57880.8	63326.3	57091.8	54169.9	53499.3
Q86TI0	12	1	61.3179	0.758429	0.46983	1.04265	0.0577228	MCF7	CBD	134396	TBC1 domain family member 1 OS=Homo sapiens OX=9606 GN=TBC1D1 PE=1 SV=2	22288.1	19538.7	16028.9	18621.2	17095.3	19772.7
Q5T5J6	8	2	43.8739	0.877466	0.50633	1.1122	0.0519184	MCF7	CBD	104191	Transcriptional protein SWT1 OS=Homo sapiens OX=9606 GN=SWT1 PE=2 SV=1	19540.6	21750.6	1792.59	4415.75	31055.7	3265.84
Q4G0U5	10	1	48.9655	0.0353007	0.11862	1.37555	0.653182	CBD	MCF7	97518.3	Cilia- and flagella-associated protein 221 OS=Homo sapiens OX=9606 GN=CFAP221 PE=1 SV=2	16585.2	18873.5	19953.3	29658.4	24241.6	22322.1
Q6UW68	3	1	21.7976	0.431234	0.363431	1.08715	0.105091	CBD	MCF7	21483	Transmembrane protein 205 OS=Homo sapiens OX=9606 GN=TMEM205 PE=1 SV=1	56561.9	59611.5	73504.1	61470.3	69590.9	75145.9
Q8IZU2	14	2	60.8373	0.0953482	0.186636	1.79139	0.383968	CBD	MCF7	150213	WD repeat-containing protein 17 OS=Homo sapiens OX=9606 GN=WDR17 PE=2 SV=2	2077.65	2467.98	2550.83	5013.82	5196.65	2502.04
F8VNT9	4	1	25.7828	0.172667	0.239129	4.50557	0.249131	CBD	MCF7	14664.4	CD63 molecule (Fragment) OS=Homo sapiens OX=9606 GN=CD63 PE=1 SV=1	3993.76	1057.02	34.9059	6676.91	13572.3	2664.7
Q9NRD8	15	2	88.0776	0.00614914	0.0483075	3.6938	0.970362	MCF7	CBD	176790	Dual oxidase 2 OS=Homo sapiens OX=9606 GN=DUOX2 PE=1 SV=2	338.164	634.997	543.986	165.808	146.027	98.8921
A0A8V8TLS3	10	3	46.6825	0.542509	0.407029	1.13845	0.081688	CBD	MCF7	177206	SKI3 subunit of superkiller complex OS=Homo sapiens OX=9606 GN=SKIC3 PE=1 SV=1	13636.3	11033.8	10648.4	17085.4	13004.5	10118.2
REVERSE1959	3	1	14.1487	0.0779901	0.173516	11.7019	0.435706	CBD	MCF7	137699	Reversed Sequence 1959	13.3788	0	29.6297	310.642	131.713	60.9243
H0Y704	6	1	28.3484	0.0141629	0.0746521	16.2494	0.868195	CBD	MCF7	48256.6	Zinc finger protein 185 with LIM domain (Fragment) OS=Homo sapiens OX=9606 GN=ZNF185 PE=1 SV=2	227.215	201.734	50.6245	4933.84	1831.23	1027.69
A0A7P0TAG1	9	2	54.8866	0.574775	0.417329	1.07789	0.0766459	MCF7	CBD	65299	Dihydrolipoamide acetyltransferase component of pyruvate dehydrogenase complex OS=Homo sapiens OX=9606 GN=DLAT PE=1 SV=1	11750.6	12908.3	15737.3	13604.3	10409.2	13463.5
REVERSE12560	3	1	19.9934	0.0939106	0.184898	2.56595	0.387787	MCF7	CBD	50394.1	Reversed Sequence 12560	5606.69	4712.44	7484.73	1462.52	749.481	4726.5
O60879	6	1	28.8172	0.047359	0.133969	24.5849	0.571971	CBD	MCF7	126311	Protein diaphanous homolog 2 OS=Homo sapiens OX=9606 GN=DIAPH2 PE=1 SV=1	36.8081	54.8363	0	631.604	592.558	1028.91
Q96ED9	3	1	12.3982	0.407051	0.352673	1.35777	0.111795	CBD	MCF7	83777	Protein Hook homolog 2 OS=Homo sapiens OX=9606 GN=HOOK2 PE=1 SV=3	21902	24871.3	1766.56	20511.5	23722.1	21672.1
Q9BV35	2	1	9.9694	0.0744293	0.172021	1.46006	0.44808	MCF7	CBD	52606.2	Mitochondrial adenyl nucleotide antiporter SLC25A23 OS=Homo sapiens OX=9606 GN=SLC25A23 PE=1 SV=2	986.416	1087.38	1167.07	631.629	596.375	991.673
A0A087X0B9	19	5	99.8782	0.687132	0.450683	1.05391	0.0633927	CBD	MCF7	262265	protein-tyrosine-phosphatase OS=Homo sapiens OX=9606 GN=PTPRQ PE=1 SV=1	2953.8	3003.07	2687.91	3541.23	2535.44	3034.16
Q7L1W4	4	1	20.873	0.00573392	0.0465691	1.51567	0.974772	CBD	MCF7	99342.1	Volume-regulated anion channel subunit LRRC8D OS=Homo sapiens OX=9606 GN=LRRC8D PE=1 SV=1	3504.82	3443.22	4145.98	5666.97	6049.61	5098.33
Q9NRB3	4	1	24.4506	0.199158	0.257887	1.10254	0.221399	CBD	MCF7	48699.7	Carbohydrate sulfotransferase 12 OS=Homo sapiens OX=9606 GN=CHST12 PE=2 SV=2	3328.69	3266.65	3168.05	3398.4	4026.01	3340.11
A0A7P0T8G6	5	1	33.2973	0.39395	0.34729	1.31929	0.115738	CBD	MCF7	36888.1	medium-chain acyl-CoA dehydrogenase OS=Homo sapiens OX=9606 GN=ACADM PE=1 SV=1	2475.67	2539.26	1659.14	4069.58	1900.55	2834.89
Q9Y4E6	10	2	44.0743	0.398903	0.349941	1.16377	0.11422	MCF7	CBD	166263	WD repeat-containing protein 7 OS=Homo sapiens OX=9606 GN=WDR7 PE=1 SV=2	18492.8	19241.8	25309.5	21091.2	19568.6	13512.5
O75534	25	14	178.826	0.0295591	0.109019	1.31001	0.700784	MCF7	CBD	89740.2	Cold shock domain-containing protein E1 OS=Homo sapiens OX=9606 GN=CSDE1 PE=1 SV=2	21833.2	22817	23961.4	15798.9	16289.6	20286.4
Q8NC51	17	1	108.929	0.0182746	0.0840288	1.52106	0.817259	MCF7	CBD	45022.5	SERPINE1 mRNA-binding protein 1 OS=Homo sapiens OX=9606 GN=SERBP1 PE=1 SV=2	8472.74	7706.31	8926.05	4531.24	5516.87	6456.92
Q5UIP0	21	4	120.506	0.0881031	0.179598	1.70821	0.404009	CBD	MCF7	276633	Telomere-associated protein RIF1 OS=Homo sapiens OX=9606 GN=RIF1 PE=1 SV=2	7193.55	4089.57	7854.19	9981.55	13949	8759.94
H3BN02	3	1	18.4917	0.102123	0.191277	5.41865	0.366914	CBD	MCF7	129735	Integrin subunit alpha X OS=Homo sapiens OX=9606 GN=ITGAX PE=1 SV=1	387.81	272.743	464.361	441.463	1821.19	3832.86
Q13247	7	2	43.8205	0.0550516	0.147454	1.68311	0.530166	CBD	MCF7	39700.9	Serine/arginine-rich splicing factor 6 OS=Homo sapiens OX=9606 GN=SRSF6 PE=1 SV=2	2937.04	5143.77	5267.34	7829.69	8195.86	6440.9
Q9H3N1	8	3	55.8141	0.548394	0.409389	1.06388	0.0807197	MCF7	CBD	32190.5	Thioredoxin-related transmembrane protein 1 OS=Homo sapiens OX=9606 GN=TMX1 PE=1 SV=1	11727.4	14982.8	14994.2	12949.8	13695.1	12555.5
Q8IUI8	4	1	18.9042	0.0790136	0.173967	2.18183	0.432275	CBD	MCF7	50336.2	Cytokine receptor-like factor 3 OS=Homo sapiens OX=9606 GN=CRLF3 PE=1 SV=2	1452.8	811.757	1779.44	4020.73	3002.42	1800.17
A2A288	6	2	30.4814	0.113675	0.201724	1.90928	0.340997	MCF7	CBD	58534.1	Probable ribonuclease ZC3H12D OS=Homo sapiens OX=9606 GN=ZC3H12D PE=1 SV=3	5213.71	4920.04	2628.07	3153.97	2164.98	1365.16
O14957	1	1	6.7484	0.00828603	0.0563862	2.18605	0.944972	MCF7	CBD	6569.69	Cytochrome b-c1 complex subunit 10 OS=Homo sapiens OX=9606 GN=UQCR11 PE=1 SV=1	10532.6	7117.01	11415.4	4957.36	4074.01	4264.26
P15880	15	5	137.546	0.457492	0.374368	1.10771	0.0985627	MCF7	CBD	31609.6	Small ribosomal subunit protein uS5 OS=Homo sapiens OX=9606 GN=RPS2 PE=1 SV=2	65591.2	65695.1	89408.7	67338.5	71470.7	60425.5
O15230	9	1	44.6849	0.743535	0.466042	1.0647	0.0587581	MCF7	CBD	412284	Laminin subunit alpha-5 OS=Homo sapiens OX=9606 GN=LAMA5 PE=1 SV=8	10058.5	9162.67	13869	12208.4	10382.5	8488.57
C9JBG5	1	1	8.836	0.0286276	0.108087	7.93868	0.709173	MCF7	CBD	98098	SID1 transmembrane family member 2 OS=Homo sapiens OX=9606 GN=SIDT2 PE=1 SV=2	1287.58	1279.8	531.406	28.6235	171.715	190.002
REVERSE19445	4	1	19.8875	0.499197	0.390447	1.23413	0.0895587	MCF7	CBD	72441.3	Reversed Sequence 19445	2626.74	1862.72	1296.98	1638.33	1096.17	1954.17
H3BTW3	24	5	130.102	0.817274	0.489996	1.19616	0.0543293	MCF7	CBD	275137	DNA helicase OS=Homo sapiens OX=9606 GN=CHD9 PE=1 SV=9	4429.64	1627.52	1891.67	2412.65	2157.44	2075.21
Q5TZA2	58	12	334.06	0.0119432	0.0682367	1.22432	0.897172	MCF7	CBD	228824	Rootletin OS=Homo sapiens OX=9606 GN=CROCC PE=1 SV=2	43379.5	48205.2	49496.1	36800.9	39683.5	38747.4
P00367	25	8	174.583	0.0092533	0.0600397	1.19849	0.932574	CBD	MCF7	61740.1	Glutamate dehydrogenase 1_ mitochondrial OS=Homo sapiens OX=9606 GN=GLUD1 PE=1 SV=2	40283.5	42036.8	42885.2	47381.6	53164.1	49511.6
P61019	13	4	113.304	0.315306	0.315106	1.0824	0.145322	MCF7	CBD	23716.7	Ras-related protein Rab-2A OS=Homo sapiens OX=9606 GN=RAB2A PE=1 SV=1	34473.4	35809.8	38854.1	29822.8	34154.9	36851
O15013	5	1	27.2843	0.0981692	0.187438	1.45652	0.376682	MCF7	CBD	152809	Rho guanine nucleotide exchange factor 10 OS=Homo sapiens OX=9606 GN=ARHGEF10 PE=1 SV=4	7491.45	10803.7	6311.75	5867.4	5174.03	5852.88
H0YCY6	14	3	109.162	0.0218068	0.0913945	1.60489	0.777141	MCF7	CBD	55060.7	Triokinase/FMN cyclase (Fragment) OS=Homo sapiens OX=9606 GN=TKFC PE=1 SV=1	5258.46	4533.37	5136.07	2466.5	3030.09	3804.95
A0A590UJ43	7	1	48.059	0.0193949	0.0860195	1.26493	0.804156	CBD	MCF7	48976.5	non-specific serine/threonine protein kinase OS=Homo sapiens OX=9606 GN=CSNK1A1 PE=1 SV=1	3915.3	3822.51	4505.58	4864.52	5502.4	5120.13
B2RTY4	27	4	134.321	0.0512164	0.140635	1.24713	0.550194	MCF7	CBD	295101	Unconventional myosin-IXa OS=Homo sapiens OX=9606 GN=MYO9A PE=1 SV=2	13677.7	12502.8	12786.8	8938.93	10674.7	11632.1
Q93034	9	1	43.1882	0.431406	0.363431	2.00714	0.105046	MCF7	CBD	91525.8	Cullin-5 OS=Homo sapiens OX=9606 GN=CUL5 PE=1 SV=4	126.116	867.084	313.972	227.617	34.7709	388.875
P68363	34	4	352.721	0.0291203	0.108837	1.29075	0.704711	MCF7	CBD	50836	Tubulin alpha-1B chain OS=Homo sapiens OX=9606 GN=TUBA1B PE=1 SV=1	2198.57	2601.86	2683.65	1848.33	2107.33	1842.58
O75569	3	1	17.1689	0.0974434	0.187186	1.25734	0.378531	MCF7	CBD	34860.5	Interferon-inducible double-stranded RNA-dependent protein kinase activator A OS=Homo sapiens OX=9606 GN=PRKRA PE=1 SV=1	1294.22	1552.73	1381.93	976.47	1048.68	1338.21
H3BND4	5	1	26.765	0.629616	0.433575	1.1225	0.0694264	MCF7	CBD	89788.9	Pyridoxal dependent decarboxylase domain containing 1 OS=Homo sapiens OX=9606 GN=PDXDC1 PE=1 SV=1	1028.99	1630.78	966.573	1081.44	1159.6	989.554
A0MZ66	20	3	136.964	0.138674	0.221196	2.01565	0.295397	CBD	MCF7	72153.2	Shootin-1 OS=Homo sapiens OX=9606 GN=SHTN1 PE=1 SV=4	7243.88	5588.58	5967.49	13515.3	18208.5	6170.3
REVERSE12927	6	1	40.7283	0.159144	0.232528	1.20273	0.26583	CBD	MCF7	105892	Reversed Sequence 12927	2047.78	2029.79	2629.27	2732.89	2359.34	2974.31
A2A2F0	2	1	13.7879	0.0377578	0.122451	1.46668	0.634763	CBD	MCF7	148987	Ral GTPase activating protein non-catalytic subunit beta (Fragment) OS=Homo sapiens OX=9606 GN=RALGAPB PE=1 SV=1	4331.98	4721.02	5404.15	5697.17	7446.19	8060.57
Q9UHN6	9	1	48.1348	0.374009	0.338272	1.08493	0.122212	CBD	MCF7	155800	Inactive cell surface hyaluronidase CEMIP2 OS=Homo sapiens OX=9606 GN=CEMIP2 PE=1 SV=1	36550.9	44326.9	40718.3	49190.1	42166.9	40566.7
P20700	30	15	252.673	0.557096	0.411694	1.06459	0.0793286	MCF7	CBD	66693.6	Lamin-B1 OS=Homo sapiens OX=9606 GN=LMNB1 PE=1 SV=2	33995.8	33661.9	42230.4	38150.4	33919.3	31150.9
Q8WWQ8	6	1	32.7671	0.394138	0.34729	1.82816	0.11568	CBD	MCF7	288508	Stabilin-2 OS=Homo sapiens OX=9606 GN=STAB2 PE=1 SV=3	6019.45	8222.92	211.733	3086.3	15056.4	8281.68
P02549	26	1	137.497	0.000255917	0.0112084	Infinity	1	CBD	MCF7	281212	Spectrin alpha chain_ erythrocytic 1 OS=Homo sapiens OX=9606 GN=SPTA1 PE=1 SV=5	0	0	0	447.083	182.958	83.3542
P20020	11	1	57.0169	0.663506	0.441827	1.04418	0.0656988	CBD	MCF7	135654	Plasma membrane calcium-transporting ATPase 1 OS=Homo sapiens OX=9606 GN=ATP2B1 PE=1 SV=4	2559.1	3067.97	2762.73	2959.13	2552.63	3248.7
Q9Y6X8	3	2	14.8833	0.218405	0.268506	1.99513	0.204502	CBD	MCF7	92991.5	Zinc fingers and homeoboxes protein 2 OS=Homo sapiens OX=9606 GN=ZHX2 PE=1 SV=1	287.048	399.908	1034.45	811.94	1942.66	679.829
Q9H4B7	5	1	53.645	0.730723	0.461812	1.77134	0.0597095	CBD	MCF7	50897.3	Tubulin beta-1 chain OS=Homo sapiens OX=9606 GN=TUBB1 PE=1 SV=1	731.917	374.746	75.6235	131.024	289.442	1673.76
A0A7P0TAN7	20	11	180.515	0.0979604	0.187438	1.24618	0.377212	CBD	MCF7	67528.6	Solute carrier family 3 member 2 OS=Homo sapiens OX=9606 GN=SLC3A2 PE=1 SV=1	56518.7	57011.9	63528.3	87411.9	65092.2	68143.4
Q9P0L0	9	2	71.4252	0.0433264	0.129772	1.61967	0.59672	CBD	MCF7	28121.4	Vesicle-associated membrane protein-associated protein A OS=Homo sapiens OX=9606 GN=VAPA PE=1 SV=3	8684.44	8234.37	9180.25	14767.2	17259.5	10245.2
P16401	10	2	66.8667	0.981276	0.536208	1.0226	0.0500443	MCF7	CBD	22580.2	Histone H1.5 OS=Homo sapiens OX=9606 GN=H1-5 PE=1 SV=3	50047.7	55519.2	79752	63567.6	62448.4	55207.3
A0A8Q3SIQ8	6	2	35.1996	0.360548	0.335799	1.065	0.126938	MCF7	CBD	155646	Kinesin family member 7 OS=Homo sapiens OX=9606 GN=KIF7 PE=1 SV=1	21629.9	25220.4	24266	23959.5	21814.3	21002.4
Q9BQG0	34	6	197.558	0.000310159	0.0120747	1.73735	1	MCF7	CBD	149824	Myb-binding protein 1A OS=Homo sapiens OX=9606 GN=MYBBP1A PE=1 SV=2	15508.7	14873.1	16247.4	8822.48	8392.01	9624.82
Q9NXR1	5	1	28.0102	0.30459	0.310122	1.44688	0.150343	CBD	MCF7	37891.7	Nuclear distribution protein nudE homolog 1 OS=Homo sapiens OX=9606 GN=NDE1 PE=1 SV=3	16.0058	0	2484.73	1816.3	1721.22	80.7436
P48637	11	3	66.395	0.0805152	0.173967	1.12221	0.427338	CBD	MCF7	52556	Glutathione synthetase OS=Homo sapiens OX=9606 GN=GSS PE=1 SV=1	7372.07	7832.65	8125.05	8979.38	9155.56	8046.04
Q8N139	7	1	41.5887	0.988367	0.537067	1.06518	0.0500171	CBD	MCF7	185826	ATP-binding cassette sub-family A member 6 OS=Homo sapiens OX=9606 GN=ABCA6 PE=1 SV=2	525.396	563.524	736.783	384.52	1001.48	558.695
Q8N2N9	16	2	83.5681	0.320253	0.316717	1.23294	0.143099	CBD	MCF7	155122	Ankyrin repeat domain-containing protein 36B OS=Homo sapiens OX=9606 GN=ANKRD36B PE=1 SV=4	5354.12	10072.2	6652.94	9339.95	10360.8	7521.59
REVERSE302	7	1	33.3962	0.0152804	0.0767032	3.09858	0.853942	CBD	MCF7	117305	Reversed Sequence 302	118.412	260.328	281.349	561.801	705.273	778.266
P22105	17	3	66.8799	0.00641059	0.0496929	2.40669	0.967476	CBD	MCF7	465403	Tenascin-X OS=Homo sapiens OX=9606 GN=TNXB PE=1 SV=5	2786.17	2136.45	1751.2	5913.41	5838.41	4310.02
P51149	18	12	129.605	0.523929	0.400084	1.07458	0.0848981	CBD	MCF7	23774.9	Ras-related protein Rab-7a OS=Homo sapiens OX=9606 GN=RAB7A PE=1 SV=1	54176.3	65334.6	78247.9	74705.8	73433.1	64368.5
Q8WYP3	10	2	48.1984	0.361426	0.335902	1.72876	0.12662	MCF7	CBD	101190	Ras and Rab interactor 2 OS=Homo sapiens OX=9606 GN=RIN2 PE=1 SV=1	3088.85	2363.39	7242.18	3702.49	3016.94	623.651
Q8NEV8	5	1	16.8008	0.764401	0.471943	1.24607	0.0573284	MCF7	CBD	223889	Exophilin-5 OS=Homo sapiens OX=9606 GN=EXPH5 PE=1 SV=4	10147.8	12141	695.906	4472.19	5805.5	8168.12
A0A8V8TQR3	2	1	13.8041	0.743992	0.466161	1.0221	0.0587253	CBD	MCF7	123918	Ankyrin repeat domain 18A OS=Homo sapiens OX=9606 GN=ANKRD18A PE=1 SV=1	16911.7	18208.8	21687.6	19178.8	18727.4	20157.4
A0A7P0TA78	15	3	88.957	4.27903e-05	0.0048987	1.66425	1	CBD	MCF7	342083	Huntingtin OS=Homo sapiens OX=9606 GN=HTT PE=1 SV=1	7319.3	7609.26	7068.85	11990.8	12588.9	12029.6
M0QXM4	7	4	51.9537	0.163455	0.234589	1.38551	0.26029	CBD	MCF7	39899.6	Amino acid transporter OS=Homo sapiens OX=9606 GN=SLC1A5 PE=1 SV=1	7700.49	6039.83	8131.59	10943.6	12121.6	7238.58
P22307	14	3	89.2297	0.882451	0.507005	1.00761	0.0517638	MCF7	CBD	59678.1	Sterol carrier protein 2 OS=Homo sapiens OX=9606 GN=SCP2 PE=1 SV=2	7536.14	8181.93	8118.3	8639.16	6914.92	8102.24
REVERSE2744	2	1	10.2003	0.967527	0.532682	1.02693	0.0501332	CBD	MCF7	45395.7	Reversed Sequence 2744	3433.89	3919.66	5547.53	2855.07	5127.27	5266.2
A0A0A6YYH9	3	1	15.4325	0.0775516	0.173161	3.67644	0.437193	CBD	MCF7	42238.9	COBW domain-containing protein 5 OS=Homo sapiens OX=9606 GN=CBWD5 PE=3 SV=1	332.71	120.38	1550.94	1718.04	2946.76	2702.89
P62318	7	1	34.5959	0.064813	0.159026	2.83005	0.485325	MCF7	CBD	14030.4	Small nuclear ribonucleoprotein Sm D3 OS=Homo sapiens OX=9606 GN=SNRPD3 PE=1 SV=1	701.729	810.755	550.415	81.051	334.713	313.162
O95453	9	1	45.0931	0.0077306	0.0539567	2.46837	0.951899	CBD	MCF7	73964.3	Poly(A)-specific ribonuclease PARN OS=Homo sapiens OX=9606 GN=PARN PE=1 SV=1	2899.4	3238.22	4058.43	6962.32	7150.14	11055.2
P80723	5	3	33.4358	0.0407713	0.126718	49.9973	0.613577	CBD	MCF7	22693.4	Brain acid soluble protein 1 OS=Homo sapiens OX=9606 GN=BASP1 PE=1 SV=2	66.8385	3.3441	0	781.634	2582.38	144.926
P08134	5	1	34.0578	0.151666	0.226597	10.7695	0.275971	MCF7	CBD	22348.6	Rho-related GTP-binding protein RhoC OS=Homo sapiens OX=9606 GN=RHOC PE=1 SV=1	18.0533	278.368	234.795	30.9796	18.3462	0
Q9UBM7	7	5	47.1466	0.749368	0.46769	1.13835	0.0583438	CBD	MCF7	55230.9	7-dehydrocholesterol reductase OS=Homo sapiens OX=9606 GN=DHCR7 PE=1 SV=1	3554.6	9555.46	14046.4	10535	15321.7	5056.75
P68402	3	3	18.9327	0.765212	0.472029	1.0343	0.0572757	CBD	MCF7	25740.4	Platelet-activating factor acetylhydrolase IB subunit alpha2 OS=Homo sapiens OX=9606 GN=PAFAH1B2 PE=1 SV=1	7293.78	8214.09	14542.6	11442.9	11012.1	8626.02
A0A2R8Y651	3	1	16.7637	0.0120775	0.0682367	5.68609	0.895402	CBD	MCF7	144451	GIPC PDZ domain containing family member 3 OS=Homo sapiens OX=9606 GN=GIPC3 PE=1 SV=1	139.358	139.123	379.915	1724.7	1268.67	750.335
H0Y614	2	1	13.6672	0.718139	0.457822	1.06991	0.0607004	MCF7	CBD	8550.85	Ubiquitin-fold modifier 1 (Fragment) OS=Homo sapiens OX=9606 GN=UFM1 PE=1 SV=1	12789.9	19727.2	16760.7	11872.7	13318.5	20866.6
REVERSE966	1	1	4.5156	0.111907	0.20081	1.48909	0.344733	MCF7	CBD	22452.4	Reversed Sequence 966	3092.31	2999.39	4327.71	2713.73	1641.02	2642.42
P49756	13	4	80.3278	0.00576836	0.0465691	1.75886	0.974415	CBD	MCF7	100528	RNA-binding protein 25 OS=Homo sapiens OX=9606 GN=RBM25 PE=1 SV=3	887.752	897.168	950.857	1811.98	1302.38	1697.49
O75844	5	2	35.1206	0.102969	0.192518	2.97903	0.364889	CBD	MCF7	55098.1	CAAX prenyl protease 1 homolog OS=Homo sapiens OX=9606 GN=ZMPSTE24 PE=1 SV=2	549.71	500.489	910.88	1762.7	3301.72	777.687
A0A7I2V572	1	1	5.7553	0.330055	0.320924	1.53502	0.13886	MCF7	CBD	7156.24	G3BP stress granule assembly factor 2 (Fragment) OS=Homo sapiens OX=9606 GN=G3BP2 PE=1 SV=1	5142.81	4087.01	2022.88	1536.22	1936.04	3858.4
Q7Z333	38	4	208.286	0.0614783	0.155918	1.90122	0.499749	MCF7	CBD	307214	Probable helicase senataxin OS=Homo sapiens OX=9606 GN=SETX PE=1 SV=4	3309.4	3359.83	2523.27	1606.78	952.12	2276.15
P99999	7	4	55.3823	0.130466	0.214612	1.19497	0.309036	CBD	MCF7	11862.8	Cytochrome c OS=Homo sapiens OX=9606 GN=CYCS PE=1 SV=2	21083.8	22809.8	23478.1	24884.4	24103.8	31519.4
P11137	25	1	151.171	0.624015	0.430733	1.67199	0.0700934	MCF7	CBD	199983	Microtubule-associated protein 2 OS=Homo sapiens OX=9606 GN=MAP2 PE=1 SV=4	3627.86	3993.6	730.472	1134.86	1796.64	2063.71
REVERSE1398	4	2	29.1756	0.02066	0.0884939	2.95932	0.789783	MCF7	CBD	43984.4	Reversed Sequence 1398	2051.25	2023.34	3258.87	594.875	586.684	1296.53
REVERSE3600	11	4	53.1805	0.319818	0.316717	1.36342	0.143292	CBD	MCF7	346551	Reversed Sequence 3600	8555.02	11552.4	3271.04	10391.4	9918.63	11564.6
G8JLD3	7	2	36.2306	0.183264	0.247312	1.85889	0.237325	CBD	MCF7	124991	ELKS/RAB6-interacting/CAST family member 1 OS=Homo sapiens OX=9606 GN=ERC1 PE=1 SV=1	1115.83	673.785	307.219	1882.46	1124.05	891.274
Q8IWZ3	21	5	108.232	0.171576	0.239025	1.36502	0.250406	CBD	MCF7	271454	Ankyrin repeat and KH domain-containing protein 1 OS=Homo sapiens OX=9606 GN=ANKHD1 PE=1 SV=1	1289.32	940.991	1707.51	2083.47	1812.63	1479.11
P17980	23	10	196.881	0.0299146	0.109426	1.26587	0.697634	MCF7	CBD	49488.8	26S proteasome regulatory subunit 6A OS=Homo sapiens OX=9606 GN=PSMC3 PE=1 SV=3	46073.3	45603.2	45718.5	33849.9	33073.5	41614.3
Q14165	7	3	45.767	0.00853382	0.0572807	2.09042	0.94183	CBD	MCF7	32405	Malectin OS=Homo sapiens OX=9606 GN=MLEC PE=1 SV=1	9320.65	10158.7	10966.6	26259.5	21291.2	16094.1
Q9H0B6	9	3	49.1411	0.322522	0.317486	1.53322	0.142098	MCF7	CBD	69333.9	Kinesin light chain 2 OS=Homo sapiens OX=9606 GN=KLC2 PE=1 SV=1	1829.49	2804.46	1083.78	758.792	1590.4	1380.04
Q9BQA1	3	1	15.2664	0.0829785	0.177267	1.43042	0.419476	CBD	MCF7	37465.8	Methylosome protein WDR77 OS=Homo sapiens OX=9606 GN=WDR77 PE=1 SV=1	1650.44	2048.79	2758.72	3375.92	3169.01	2692.64
Q9BV73	44	13	223.926	0.080083	0.173967	3.9466	0.428747	CBD	MCF7	282050	Centrosome-associated protein CEP250 OS=Homo sapiens OX=9606 GN=CEP250 PE=1 SV=2	9747.75	5807.22	4610.46	31443.5	39668.2	8473.29
G1UD79	2	1	11.507	0.00443124	0.0412926	2.91541	0.986864	CBD	MCF7	29415	PABIR family member 2 OS=Homo sapiens OX=9606 GN=PABIR2 PE=1 SV=1	1881.15	1775.49	1653.54	3565.47	5487.15	6428.76
P18031	7	1	25.4059	0.0420628	0.128693	1.37055	0.604936	MCF7	CBD	50537.2	Tyrosine-protein phosphatase non-receptor type 1 OS=Homo sapiens OX=9606 GN=PTPN1 PE=1 SV=1	31700	32455.5	37768.6	27608.3	20407.6	26351.4
REVERSE10649	8	2	46.9882	0.0379786	0.122451	1.20903	0.633159	CBD	MCF7	77574.7	Reversed Sequence 10649	1237.38	1178.78	1412.23	1637.97	1468.47	1522.21
P11021	57	28	541.239	0.671112	0.444079	1.05289	0.0649312	CBD	MCF7	72447.1	Endoplasmic reticulum chaperone BiP OS=Homo sapiens OX=9606 GN=HSPA5 PE=1 SV=2	161011	184058	161646	161162	161620	210734
A0AA34QVH5	7	1	45.562	0.855349	0.500321	1.01639	0.052686	CBD	MCF7	67747.6	Coactivator associated arginine methyltransferase 1 OS=Homo sapiens OX=9606 GN=CARM1 PE=4 SV=1	11088	12345.4	14152.7	13056.3	11335.4	13810.5
A0A9L9PXL4	5	1	26.4584	0.130728	0.214839	1.11036	0.308582	MCF7	CBD	195970	Polybromo 1 OS=Homo sapiens OX=9606 GN=PBRM1 PE=1 SV=1	106979	96210	92716.4	83320.5	89468.6	93705.5
Q9Y3L5	13	1	97.6953	0.0742636	0.171864	3.20946	0.448673	CBD	MCF7	20972.9	Ras-related protein Rap-2c OS=Homo sapiens OX=9606 GN=RAP2C PE=1 SV=1	288.959	410.587	193.57	616.349	1741.69	508.387
REVERSE2329	2	1	10.322	0.312015	0.313786	1.59902	0.146833	CBD	MCF7	56560	Reversed Sequence 2329	5985.14	10750.2	15923.8	13314.9	27833.7	11074
A0A0G2JP87	12	4	67.4283	0.605504	0.426371	1.03489	0.0724075	MCF7	CBD	99331.9	Coiled-coil alpha-helical rod protein 1 OS=Homo sapiens OX=9606 GN=CCHCR1 PE=1 SV=1	14596.3	15093.6	15015.6	15111.9	12513.2	15573.4
P55786	33	22	274.017	0.0597361	0.15458	1.16923	0.507637	MCF7	CBD	103961	Puromycin-sensitive aminopeptidase OS=Homo sapiens OX=9606 GN=NPEPPS PE=1 SV=2	78265.3	82862.8	91585.1	66758.4	73659.4	75719.1
J3QQW0	14	2	64.0049	0.0552149	0.147454	2.57441	0.529346	CBD	MCF7	221024	GREB1 like retinoic acid receptor coactivator OS=Homo sapiens OX=9606 GN=GREB1L PE=1 SV=2	1164.97	1256.4	1614.93	5695.77	2609.84	2085.47
Q15772	19	5	105.073	0.173979	0.240183	2.0694	0.247611	CBD	MCF7	357083	Striated muscle preferentially expressed protein kinase OS=Homo sapiens OX=9606 GN=SPEG PE=1 SV=4	1193.16	928.362	993.036	1060.62	1745.81	3638.84
P08572	9	2	38.5374	0.0579378	0.152174	1.40767	0.516051	MCF7	CBD	168751	Collagen alpha-2(IV) chain OS=Homo sapiens OX=9606 GN=COL4A2 PE=1 SV=4	5435.63	5275.96	4547.39	2789.64	4032.07	4018.17
REVERSE9338	5	1	24.5414	0.0685959	0.164783	1.55138	0.469952	MCF7	CBD	94001.7	Reversed Sequence 9338	35490.4	43486.1	58084.1	24911.9	34850.1	28585.5
A0A494C0Z5	7	1	79.6563	0.100998	0.190459	2.03174	0.369644	MCF7	CBD	31088.4	RAB33B_ member RAS oncogene family OS=Homo sapiens OX=9606 GN=RAB33B PE=1 SV=1	1494.34	1334.25	1536.37	298.179	656.174	1194.03
A0A8I5KRZ6	2	1	10.0643	0.0253852	0.100843	2.69295	0.739994	MCF7	CBD	42807.8	Melanocyte inducing transcription factor OS=Homo sapiens OX=9606 GN=MITF PE=1 SV=1	300.287	336.018	326.806	172.612	124.173	60.856
A0A6Q8PEZ8	25	6	170.09	0.0714128	0.168381	1.20561	0.459128	CBD	MCF7	114089	Kinesin-like protein OS=Homo sapiens OX=9606 GN=KIF5A PE=1 SV=1	12089.8	12747	13640.1	17527	14821.7	14039.3
Q9NYH9	4	1	24.8125	0.199513	0.258142	4.21398	0.221065	CBD	MCF7	70821.3	U3 small nucleolar RNA-associated protein 6 homolog OS=Homo sapiens OX=9606 GN=UTP6 PE=1 SV=2	13.4484	4.57923	169.52	524.167	227.922	38.233
Q15365	21	5	185.663	0.351082	0.330675	1.08484	0.130448	MCF7	CBD	38011.1	Poly(rC)-binding protein 1 OS=Homo sapiens OX=9606 GN=PCBP1 PE=1 SV=2	66842.4	73552.4	58681.2	59150.9	58800.2	65556.3
A0A087X1Y8	2	1	10.0051	0.953694	0.528722	1.05779	0.0502712	MCF7	CBD	50110.4	Poly(ADP-ribose) polymerase family member 6 OS=Homo sapiens OX=9606 GN=PARP6 PE=1 SV=1	2476.28	1498.31	4253.39	2205.41	3197.8	2375.28
B0QY95	1	1	5.1447	0.00648579	0.0500544	2.46318	0.966632	MCF7	CBD	53788.1	Mitochondrial elongation factor 1 OS=Homo sapiens OX=9606 GN=MIEF1 PE=1 SV=1	4765.82	3218.32	3551.76	1659.37	1199.19	1824.78
F8W0U9	16	4	92.8313	0.219272	0.26881	1.52623	0.203795	CBD	MCF7	172765	NACHT and WD repeat domain containing 1 OS=Homo sapiens OX=9606 GN=NWD1 PE=1 SV=1	1210.88	1485.9	2025.08	2785.16	2969.7	1451.78
Q15185	5	2	39.1858	0.0110414	0.0657539	1.42297	0.909085	MCF7	CBD	18982.6	Prostaglandin E synthase 3 OS=Homo sapiens OX=9606 GN=PTGES3 PE=1 SV=1	72339.4	64888.7	68510.2	51315.3	41404.5	51863.9
Q12789	20	3	103.677	0.6351	0.434788	1.16044	0.0687877	CBD	MCF7	241213	General transcription factor 3C polypeptide 1 OS=Homo sapiens OX=9606 GN=GTF3C1 PE=1 SV=4	1546.29	405.24	1374.84	1025.29	927.457	1907.29
P26640	10	2	48.7313	0.677974	0.446852	1.20874	0.0642594	MCF7	CBD	141731	Valine--tRNA ligase OS=Homo sapiens OX=9606 GN=VARS1 PE=1 SV=4	853.717	2203.41	1866.46	1293.93	1933.12	846.258
O15400	2	1	11.0448	0.151376	0.226597	2.8826	0.276379	CBD	MCF7	29929.6	Syntaxin-7 OS=Homo sapiens OX=9606 GN=STX7 PE=1 SV=4	357.452	540.536	58.1679	1184.44	1113.65	458.132
P33993	14	2	97.4299	0.344821	0.326792	1.12712	0.132861	MCF7	CBD	81935.4	DNA replication licensing factor MCM7 OS=Homo sapiens OX=9606 GN=MCM7 PE=1 SV=4	4682.24	4232.87	5822.08	4137.36	4151.45	4786.23
A0A494C1J1	1	1	6.0954	0.0763507	0.17307	1.31186	0.441317	CBD	MCF7	126829	Cytospin-A OS=Homo sapiens OX=9606 GN=SPECC1L PE=1 SV=1	15172.9	12417.3	18357.1	21083.2	18631.3	20561.8
O15371	9	4	59.1341	0.0940382	0.184898	1.13671	0.387445	MCF7	CBD	64600.2	Eukaryotic translation initiation factor 3 subunit D OS=Homo sapiens OX=9606 GN=EIF3D PE=1 SV=1	12263.5	12632.8	13579.5	10592.9	12456.1	10799.4
P98179	1	1	13.0016	0.39654	0.348391	2.24799	0.11494	MCF7	CBD	17170.4	RNA-binding protein 3 OS=Homo sapiens OX=9606 GN=RBM3 PE=1 SV=1	426.559	1185.51	173.468	154.094	371.387	268.801
F8WDG3	2	1	10.4365	0.289634	0.303559	1.91548	0.157859	MCF7	CBD	12989.9	Megakaryocyte and platelet inhibitory receptor G6b OS=Homo sapiens OX=9606 GN=MPIG6B PE=1 SV=1	9808.3	15261	4100.72	2605.68	6493.66	6129.22
Q5VU78	2	1	11.2886	0.191184	0.252786	1.56907	0.229142	CBD	MCF7	30821.1	Ubiquitin associated protein 2 like (Fragment) OS=Homo sapiens OX=9606 GN=UBAP2L PE=1 SV=1	437.296	153.223	270.836	472.243	537.778	341.509
Q8WXE9	15	2	85.1494	0.000902736	0.020202	2.43572	0.999987	CBD	MCF7	101907	Stonin-2 OS=Homo sapiens OX=9606 GN=STON2 PE=1 SV=1	19486.8	24578.2	23498	53390.7	48840.9	62332.5
P33176	32	8	223.162	0.721029	0.458613	1.03385	0.0604678	CBD	MCF7	110426	Kinesin-1 heavy chain OS=Homo sapiens OX=9606 GN=KIF5B PE=1 SV=1	27726.4	28207.8	28405.4	26152.8	27748.3	33293.2
Q5SZK8	22	2	110.451	0.546107	0.408376	1.25534	0.0810932	CBD	MCF7	352821	FRAS1-related extracellular matrix protein 2 OS=Homo sapiens OX=9606 GN=FREM2 PE=1 SV=3	863.985	810.476	763.405	886.695	650.244	1523.4
E7EQ72	6	2	41.8741	0.0322557	0.115559	2.04006	0.677581	MCF7	CBD	18602.1	Transmembrane p24 trafficking protein 2 (Fragment) OS=Homo sapiens OX=9606 GN=TMED2 PE=1 SV=2	3496.06	4981.87	2908.85	1372.13	2334.54	1874.92
Q9BYP7	9	1	50.4596	0.0430157	0.129705	1.45779	0.598719	CBD	MCF7	200298	Serine/threonine-protein kinase WNK3 OS=Homo sapiens OX=9606 GN=WNK3 PE=1 SV=3	17669.2	20199.8	24425.4	25366.1	34259.7	31186.7
Q5XKE5	10	1	103.124	0.0621005	0.156338	4.17478	0.496992	CBD	MCF7	58120.8	Keratin_ type II cytoskeletal 79 OS=Homo sapiens OX=9606 GN=KRT79 PE=1 SV=2	269.484	993.44	159.061	1273.88	3367.74	1294.85
P02786	42	21	342.32	0.00540806	0.0459918	1.64045	0.978065	MCF7	CBD	85327.7	Transferrin receptor protein 1 OS=Homo sapiens OX=9606 GN=TFRC PE=1 SV=2	59700.6	59775	69823.3	34468.5	36731	44194.8
Q9NYL9	8	1	61.5583	0.0426805	0.129073	1.53849	0.600891	MCF7	CBD	39765.9	Tropomodulin-3 OS=Homo sapiens OX=9606 GN=TMOD3 PE=1 SV=1	9814.16	8645.74	10388.4	4801.06	6075.96	7874.03
A0A3B3IU48	7	2	41.8418	0.139559	0.22166	1.3631	0.293994	CBD	MCF7	109164	MAM domain containing glycosylphosphatidylinositol anchor 1 OS=Homo sapiens OX=9606 GN=MDGA1 PE=1 SV=1	13251.6	13188.2	10577.2	21162.2	12941.5	16354.4
Q6JQN1	10	3	59.9675	0.884789	0.507215	1.07761	0.0516936	MCF7	CBD	119975	Acyl-CoA dehydrogenase family member 10 OS=Homo sapiens OX=9606 GN=ACAD10 PE=1 SV=1	1842.33	1795.49	528.226	1198.35	1439.09	1228.58
P25054	51	11	258.135	0.11971	0.207026	1.36852	0.328813	CBD	MCF7	313813	Adenomatous polyposis coli protein OS=Homo sapiens OX=9606 GN=APC PE=1 SV=2	6142.92	8639.96	6247.06	10315.3	10904.6	7560.03
Q9BUF5	23	3	229.951	0.368395	0.338272	1.10906	0.124146	MCF7	CBD	50313.5	Tubulin beta-6 chain OS=Homo sapiens OX=9606 GN=TUBB6 PE=1 SV=1	12772.4	11225.9	10908.4	8596.99	10990.7	11886.4
Q9UM54-6	30	8	165.687	0.105224	0.193839	1.37943	0.35959	CBD	MCF7	150028	Isoform 6 of Unconventional myosin-VI OS=Homo sapiens OX=9606 GN=MYO6	4043.56	7072.59	5028.06	7724.96	7629.44	6915.41
Q09161	6	2	32.5551	0.335315	0.323121	1.15479	0.136671	CBD	MCF7	92923.1	Nuclear cap-binding protein subunit 1 OS=Homo sapiens OX=9606 GN=NCBP1 PE=1 SV=1	3418.91	3660.36	4492.97	5284.6	4324.34	3754.53
Q6ZR08	40	2	207.717	0.534563	0.404394	1.24604	0.0830319	MCF7	CBD	360022	Dynein axonemal heavy chain 12 OS=Homo sapiens OX=9606 GN=DNAH12 PE=2 SV=2	1408.45	763.177	647.283	754.17	809.968	698.16
Q13423	14	2	90.1604	0.0020236	0.0294154	6.6392	0.999096	CBD	MCF7	114637	NAD(P) transhydrogenase_ mitochondrial OS=Homo sapiens OX=9606 GN=NNT PE=1 SV=3	1856.43	1843.57	1198.84	14125.5	6814.34	11584.5
A0A1B0GV75	8	1	49.7024	0.914836	0.517329	1.04497	0.050921	MCF7	CBD	67742.1	Carnitine O-palmitoyltransferase 2_ mitochondrial OS=Homo sapiens OX=9606 GN=CPT2 PE=1 SV=1	3440.27	2049.83	3280.51	2854.01	2895.47	2643.69
O75533	24	9	162.102	0.740417	0.465253	1.02686	0.0589844	MCF7	CBD	146572	Splicing factor 3B subunit 1 OS=Homo sapiens OX=9606 GN=SF3B1 PE=1 SV=3	9184.94	10412.2	8411.53	8813.73	9046.2	9416.13
A6ND91	1	1	5.2591	0.0374086	0.122268	1.5196	0.637315	MCF7	CBD	30231.4	Aspartate dehydrogenase domain-containing protein OS=Homo sapiens OX=9606 GN=ASPDH PE=1 SV=2	2539.61	2416.34	3194.95	1742.65	1477.67	2143.51
A5PKW4	4	1	23.7465	0.0383134	0.122451	3.33071	0.630745	CBD	MCF7	110170	PH and SEC7 domain-containing protein 1 OS=Homo sapiens OX=9606 GN=PSD PE=1 SV=2	1802.58	2395.95	3763.75	11920.7	10271.9	4327.41
C9JJK5	2	1	10.6927	0.727933	0.460552	1.41746	0.0599243	MCF7	CBD	19812.1	Zyxin (Fragment) OS=Homo sapiens OX=9606 GN=ZYX PE=1 SV=1	906.643	560.799	1.21311	58.9016	796.8	180.415
Q05086	11	3	63.9475	0.0443907	0.130921	1.40532	0.589977	MCF7	CBD	101657	Ubiquitin-protein ligase E3A OS=Homo sapiens OX=9606 GN=UBE3A PE=1 SV=4	9056.33	8916.06	9204.29	5667.85	5562.58	8107.99
P52824	5	2	27.2545	0.221287	0.269958	1.34301	0.202167	CBD	MCF7	103094	Diacylglycerol kinase theta OS=Homo sapiens OX=9606 GN=DGKQ PE=1 SV=2	3238.96	1588.99	3167.82	3730.63	3705.1	3302.68
Q14011	4	3	28.2462	0.273151	0.295388	1.10457	0.166913	MCF7	CBD	18648	Cold-inducible RNA-binding protein OS=Homo sapiens OX=9606 GN=CIRBP PE=1 SV=1	13625.5	11029.8	13723.3	11887.8	11758.3	11099.1
P10768	7	4	62.0255	0.130334	0.214596	1.12975	0.309265	MCF7	CBD	31976.1	S-formylglutathione hydrolase OS=Homo sapiens OX=9606 GN=ESD PE=1 SV=2	44248.3	43349.8	42988.5	34370.9	38047.2	43170.6
Q13404	8	2	54.6841	0.0636155	0.157634	1.35526	0.490407	CBD	MCF7	16609.1	Ubiquitin-conjugating enzyme E2 variant 1 OS=Homo sapiens OX=9606 GN=UBE2V1 PE=1 SV=2	23221.2	19722	21256.5	29086.7	23718.4	34202.2
P21333	127	60	1145.3	0.0973472	0.187186	1.07747	0.378777	MCF7	CBD	283477	Filamin-A OS=Homo sapiens OX=9606 GN=FLNA PE=1 SV=4	129239	134420	136168	118752	120906	131421
J3KP02	5	2	25.4863	0.161821	0.234132	1.13995	0.262364	MCF7	CBD	81742.3	Leucine_ glutamate and lysine rich 1 OS=Homo sapiens OX=9606 GN=LEKR1 PE=1 SV=1	37865.1	36445.5	33476.5	29108.2	29401.5	36044.6
D6RA66	1	1	5.9738	0.254002	0.288015	4.19313	0.178601	CBD	MCF7	10584.2	15-hydroxyprostaglandin dehydrogenase [NAD(+)] (Fragment) OS=Homo sapiens OX=9606 GN=HPGD PE=1 SV=1	5591.51	905.338	6.21071	6032.32	19736.1	1499.74
Q01814	6	1	28.554	0.00968645	0.0611394	4.75653	0.926928	CBD	MCF7	138074	Plasma membrane calcium-transporting ATPase 2 OS=Homo sapiens OX=9606 GN=ATP2B2 PE=1 SV=2	519.012	1283.76	399.791	4071.2	3144.37	3261.01
F8VXC8	9	4	46.4231	0.601129	0.42583	1.09756	0.0729798	MCF7	CBD	136584	SWI/SNF related_ matrix associated_ actin dependent regulator of chromatin subfamily c member 2 OS=Homo sapiens OX=9606 GN=SMARCC2 PE=1 SV=1	25540.4	37515.4	32407.7	23622.5	26317.4	37038
Q6TFL3	36	4	186.666	0.131223	0.215048	2.45479	0.30773	CBD	MCF7	154179	Coiled-coil domain-containing protein 171 OS=Homo sapiens OX=9606 GN=CCDC171 PE=2 SV=1	2619.95	2441.74	2374.12	3216.15	11176.6	3860.67
O43155	2	2	4.5643	0.429147	0.36267	1.3302	0.105642	MCF7	CBD	74904.3	Leucine-rich repeat transmembrane protein FLRT2 OS=Homo sapiens OX=9606 GN=FLRT2 PE=1 SV=1	123.98	86.178	71.0952	19.4884	77.7322	114.216
O00505	5	2	30.2049	0.0334976	0.117192	1.44983	0.667409	MCF7	CBD	58324.2	Importin subunit alpha-4 OS=Homo sapiens OX=9606 GN=KPNA3 PE=1 SV=2	4172.9	4088.12	4378.87	2360.37	2795.64	3562.2
Q9NR48	20	2	100.693	0.818367	0.490468	1.43607	0.0542763	MCF7	CBD	336383	Histone-lysine N-methyltransferase ASH1L OS=Homo sapiens OX=9606 GN=ASH1L PE=1 SV=2	13424.2	14094.4	2107.19	6104.84	10989.6	3535.25
REVERSE11529	5	1	30.9543	0.00029113	0.0118611	1.34886	1	CBD	MCF7	154415	Reversed Sequence 11529	16005.6	15400.2	15815.3	20432.1	22087.9	21174.6
O95219	2	1	9.3601	0.238718	0.279064	1.77323	0.188982	MCF7	CBD	52194.1	Sorting nexin-4 OS=Homo sapiens OX=9606 GN=SNX4 PE=1 SV=1	91283.2	84437.8	192252	57850.6	118513	31151.1
C9JE82	6	2	29.8823	0.0154466	0.0773164	3.06853	0.851845	CBD	MCF7	130411	Calcium voltage-gated channel auxiliary subunit alpha2delta 2 OS=Homo sapiens OX=9606 GN=CACNA2D2 PE=1 SV=1	9814.17	6223.63	3707.22	22451.7	21171	16965.5
B4DUC8	2	1	10.1781	0.146051	0.224617	1.30495	0.284067	CBD	MCF7	33699.5	S-methyl-5'-thioadenosine phosphorylase OS=Homo sapiens OX=9606 GN=MTAP PE=1 SV=1	8180.81	10315	14288.7	14310.3	13900.9	14571
H0YDH4	1	1	4.8808	0.978411	0.536141	4.60947	0.0500589	MCF7	CBD	18170.4	AlkB homolog 3_ alpha-ketoglutarate dependent dioxygenase (Fragment) OS=Homo sapiens OX=9606 GN=ALKBH3 PE=1 SV=1	0	262.827	143.537	19.8688	14.8891	53.4007
Q9ULJ7	2	1	14.0788	0.0452306	0.132285	3.8311	0.584765	MCF7	CBD	157798	Ankyrin repeat domain-containing protein 50 OS=Homo sapiens OX=9606 GN=ANKRD50 PE=1 SV=4	410.888	556.558	556.935	51.2981	51.7044	294.894
J3KPH8	4	1	19.1621	0.442999	0.369036	1.22044	0.102075	CBD	MCF7	109994	Histone deacetylase OS=Homo sapiens OX=9606 GN=HDAC7 PE=1 SV=1	17895	21751.9	6624.83	17601.6	18567	20303.3
REVERSE10766	2	1	9.8056	0.0165507	0.0807658	Infinity	0.838094	CBD	MCF7	26449.5	Reversed Sequence 10766	0	0	0	8054.83	9053.84	23.7845
P62263	9	3	55.8622	0.226262	0.271869	1.14915	0.198244	MCF7	CBD	16443.8	Small ribosomal subunit protein uS11 OS=Homo sapiens OX=9606 GN=RPS14 PE=1 SV=3	46200.5	51057.6	60356.8	40893.4	48155.7	48108.8
O94851	16	4	88.9361	0.947849	0.527391	1.03564	0.0503441	CBD	MCF7	220943	[F-actin]-monooxygenase MICAL2 OS=Homo sapiens OX=9606 GN=MICAL2 PE=1 SV=2	3462.67	2659.93	12522.1	6656.27	10790.8	1862.22
Q9BT78	13	2	85.4595	0.0489104	0.136878	2.12881	0.563003	MCF7	CBD	46554	COP9 signalosome complex subunit 4 OS=Homo sapiens OX=9606 GN=COPS4 PE=1 SV=1	2947.57	2529.34	3403.84	888.338	1041.57	2241.78
P54707	8	1	41.4694	0.106985	0.195325	1.46762	0.355556	CBD	MCF7	116366	Potassium-transporting ATPase alpha chain 2 OS=Homo sapiens OX=9606 GN=ATP12A PE=1 SV=3	2712.36	2347.02	3767.12	3380.56	5190.39	4383.01
D6RE79	3	2	17.2903	0.0635023	0.157576	1.3318	0.490892	MCF7	CBD	51058.7	Major facilitator superfamily domain containing 10 OS=Homo sapiens OX=9606 GN=MFSD10 PE=1 SV=1	3236.98	3912.1	3273.71	2700.48	2977.59	2148.02
Q5VXU9	15	5	70.4838	0.0184993	0.0842056	2.4639	0.814603	CBD	MCF7	167312	Protein shortage in chiasmata 1 ortholog OS=Homo sapiens OX=9606 GN=SHOC1 PE=1 SV=1	2564.93	3191.82	4062.48	11269.9	6765.01	6158.71
REVERSE14891	3	1	15.9689	0.113564	0.201724	1.67269	0.341228	MCF7	CBD	62726.3	Reversed Sequence 14891	33796.3	73565.5	48786.9	28823.9	34591.5	29936.7
O43570	4	2	38.1238	0.0110445	0.0657539	3.64282	0.909043	MCF7	CBD	39736.1	Carbonic anhydrase 12 OS=Homo sapiens OX=9606 GN=CA12 PE=1 SV=1	10028.7	8409.21	11469.2	2969.21	1441.19	3799.46
A0A0R4J2E8	22	9	164.429	0.332831	0.322052	1.10718	0.137697	MCF7	CBD	95136.6	Matrin-3 OS=Homo sapiens OX=9606 GN=MATR3 PE=1 SV=1	27191.8	31376.2	36126.7	28335.8	30056.5	27135.5
P12429	9	2	67.3987	0.0852901	0.17848	1.18855	0.412356	CBD	MCF7	36546.4	Annexin A3 OS=Homo sapiens OX=9606 GN=ANXA3 PE=1 SV=3	6415.34	5735.76	7286	8226.8	7564.22	7310.98
Q969P6	13	2	84.9464	0.0298242	0.109426	1.48074	0.698432	MCF7	CBD	70442.3	DNA topoisomerase I_ mitochondrial OS=Homo sapiens OX=9606 GN=TOP1MT PE=1 SV=1	63191.6	65607	72830.9	36415.3	45674.5	54078.7
Q14956	7	1	49.6579	0.0612235	0.155896	31.1232	0.500887	CBD	MCF7	64664	Transmembrane glycoprotein NMB OS=Homo sapiens OX=9606 GN=GPNMB PE=1 SV=2	9.90347	9.80476	8.71208	792.496	57.4179	34.6178
A0A2R8Y4Z0	8	1	45.1928	0.922813	0.519334	1.03768	0.0507558	MCF7	CBD	144586	Cyclin dependent kinase 13 (Fragment) OS=Homo sapiens OX=9606 GN=CDK13 PE=1 SV=1	903.07	1047.57	1673.1	1508.42	1090.6	893.143
A0FGR9	8	1	58.06	0.250297	0.285663	43.5742	0.181025	CBD	MCF7	101233	Extended synaptotagmin-3 OS=Homo sapiens OX=9606 GN=ESYT3 PE=1 SV=1	68.0763	26.822	28.9973	118.541	5241.68	38.4348
F5GWN5	5	1	26.2803	0.482995	0.384298	1.24671	0.0928746	CBD	MCF7	183796	Phosphatidylinositol-4-phosphate 3-kinase catalytic subunit type 2 beta OS=Homo sapiens OX=9606 GN=PIK3C2B PE=1 SV=1	407.488	1114	628.078	632.71	827.583	1219.59
P14927	4	1	26.5879	0.0791612	0.173967	1.74838	0.431785	CBD	MCF7	13530.5	Cytochrome b-c1 complex subunit 7 OS=Homo sapiens OX=9606 GN=UQCRB PE=1 SV=2	1894.52	2037.67	4015.38	5218.18	4929.06	3748.1
J3KT73	5	1	43.9329	0.0774311	0.173161	1.821	0.437604	CBD	MCF7	7622.05	Large ribosomal subunit protein eL38 OS=Homo sapiens OX=9606 GN=RPL38 PE=1 SV=1	1443.04	1405.03	1444.06	2189.6	3846.44	1779.96
A3KMH1	31	3	144.714	0.0937825	0.184898	1.51978	0.388131	CBD	MCF7	215851	von Willebrand factor A domain-containing protein 8 OS=Homo sapiens OX=9606 GN=VWA8 PE=1 SV=2	3614.37	4862.02	6605.81	8608.61	6220.55	8092.42
Q92621	34	6	185.02	0.0130137	0.0714687	3.46177	0.883109	CBD	MCF7	230317	Nuclear pore complex protein Nup205 OS=Homo sapiens OX=9606 GN=NUP205 PE=1 SV=3	611.22	754.759	1062.18	2358.24	4153.99	1893.51
P55957	8	2	46.622	0.133134	0.21636	1.75154	0.304474	MCF7	CBD	22165.8	BH3-interacting domain death agonist OS=Homo sapiens OX=9606 GN=BID PE=1 SV=1	2418.61	1906.14	2656.04	2286.89	978.242	720.385
Q8NHP1	1	1	10.3688	0.0994218	0.188706	19.9697	0.373533	MCF7	CBD	37369.2	Aflatoxin B1 aldehyde reductase member 4 OS=Homo sapiens OX=9606 GN=AKR7L PE=2 SV=7	370.443	222.948	2542.77	0	128.183	28.8634
REVERSE17932	1	1	11.0852	0.0390015	0.123219	5.47925	0.62584	CBD	MCF7	12346.2	Reversed Sequence 17932	9314.69	12358	5656.22	97846.4	22432	29463.5
Q96BQ3	3	1	20.9731	0.0121136	0.0682367	1.95155	0.894926	CBD	MCF7	53234.8	Tripartite motif-containing protein 43 OS=Homo sapiens OX=9606 GN=TRIM43 PE=1 SV=1	484.402	724.27	501.249	1012.28	1314.71	1010.01
P37108	6	3	41.7232	0.116429	0.204789	1.28442	0.335331	CBD	MCF7	14684	Signal recognition particle 14 kDa protein OS=Homo sapiens OX=9606 GN=SRP14 PE=1 SV=2	13695.4	13297.1	13279.4	14253.9	21260.9	16211.4
P46940	66	24	545.937	0.00580787	0.046673	1.10221	0.974003	MCF7	CBD	189880	Ras GTPase-activating-like protein IQGAP1 OS=Homo sapiens OX=9606 GN=IQGAP1 PE=1 SV=1	69049.9	69809.2	68230	61521.8	61598	64765.5
Q05639	32	8	319.578	0.0494043	0.137382	1.6535	0.560209	MCF7	CBD	50812.4	Elongation factor 1-alpha 2 OS=Homo sapiens OX=9606 GN=EEF1A2 PE=1 SV=1	121335	120736	141715	52034.3	87886.6	92185.2
P11277	12	2	64.7295	0.984582	0.536341	1.02653	0.05003	CBD	MCF7	247324	Spectrin beta chain_ erythrocytic OS=Homo sapiens OX=9606 GN=SPTB PE=1 SV=5	8200.5	8470.74	8030.26	7812.28	10981.1	6563.53
Q9BXP5	10	6	57.8967	0.0462531	0.133401	1.45348	0.578546	MCF7	CBD	101123	Serrate RNA effector molecule homolog OS=Homo sapiens OX=9606 GN=SRRT PE=1 SV=1	3824.86	3606.58	3563.73	2240.39	2088.03	3236.29
O00291	8	2	47.4299	0.531082	0.403292	1.14046	0.083634	CBD	MCF7	117305	Huntingtin-interacting protein 1 OS=Homo sapiens OX=9606 GN=HIP1 PE=1 SV=5	20029.6	26999.2	8589.83	22407.5	20850.5	20172.9
P49257	10	4	71.5664	0.310159	0.313305	1.24879	0.147698	CBD	MCF7	57834.2	Protein ERGIC-53 OS=Homo sapiens OX=9606 GN=LMAN1 PE=1 SV=2	20573.7	16250.9	13203.1	22437.6	24501.6	15534.7
O14920	5	2	20.9015	0.890858	0.51019	1.15332	0.0515182	MCF7	CBD	87590.6	Inhibitor of nuclear factor kappa-B kinase subunit beta OS=Homo sapiens OX=9606 GN=IKBKB PE=1 SV=1	2541.65	2686.72	11782.3	4813.05	6812.39	3123.91
P53004	6	1	43.1882	0.272739	0.295307	1.18339	0.16715	CBD	MCF7	33713.7	Biliverdin reductase A OS=Homo sapiens OX=9606 GN=BLVRA PE=1 SV=2	14820.4	14778.3	18770.1	17584.4	16572.1	23082.6
A0A6I8PTZ8	8	1	51.3768	0.106128	0.194685	1.65449	0.357509	CBD	MCF7	102265	Argonaute RISC component 1 OS=Homo sapiens OX=9606 GN=AGO1 PE=1 SV=1	271.304	649.78	539.627	861.389	837.784	717.551
H0YM05	1	1	5.73	0.0723404	0.169215	3.05702	0.455673	MCF7	CBD	12763.7	Cilia and flagella associated protein 161 (Fragment) OS=Homo sapiens OX=9606 GN=CFAP161 PE=1 SV=1	1068.18	1163.93	1780.06	129.367	370.578	812.501
Q13017	7	2	39.7115	0.333514	0.322449	1.58455	0.137414	MCF7	CBD	173943	Rho GTPase-activating protein 5 OS=Homo sapiens OX=9606 GN=ARHGAP5 PE=1 SV=2	51.8162	50.6124	39.3639	23.0202	0	66.4643
Q13228	22	16	150.612	0.149872	0.226539	1.10997	0.27851	MCF7	CBD	52961.3	Methanethiol oxidase OS=Homo sapiens OX=9606 GN=SELENBP1 PE=1 SV=2	40414.4	46552.6	47181.9	38414.2	39899	42544.3
P63241	26	13	133.408	0.525781	0.400656	1.10825	0.0845674	MCF7	CBD	17060.4	Eukaryotic translation initiation factor 5A-1 OS=Homo sapiens OX=9606 GN=EIF5A PE=1 SV=2	80411.9	87548.7	113272	85514.4	99516.4	68731.5
Q13315	20	3	105.236	0.091121	0.183729	1.51514	0.395416	MCF7	CBD	355764	Serine-protein kinase ATM OS=Homo sapiens OX=9606 GN=ATM PE=1 SV=4	14562	11170	12955.6	7880.81	6102.42	11550.9
A0A5F9ZHN7	1	1	5.5155	0.0812207	0.174588	1.60908	0.425056	CBD	MCF7	69987.1	Phosphatidylinositol-3-phosphatase SAC1 OS=Homo sapiens OX=9606 GN=SACM1L PE=1 SV=1	1178.05	1244.9	1910.1	2662.49	2586.6	1723.11
F5H6Z0	6	1	34.8651	0.0455466	0.132689	4.38214	0.582828	MCF7	CBD	53875.7	Cyclin dependent kinase 17 OS=Homo sapiens OX=9606 GN=CDK17 PE=1 SV=1	238.022	450.864	102.211	66.571	73.0779	40.8786
A0A087WXM6	6	5	68.8033	0.0354604	0.11862	1.53399	0.651951	MCF7	CBD	19813.9	Large ribosomal subunit protein uL22 (Fragment) OS=Homo sapiens OX=9606 GN=RPL17 PE=1 SV=1	78170.2	79285.4	85197.4	39406.3	55869	62908.8
Q7Z3T8	4	1	22.7458	0.149052	0.22608	2.02726	0.279685	MCF7	CBD	171299	Zinc finger FYVE domain-containing protein 16 OS=Homo sapiens OX=9606 GN=ZFYVE16 PE=1 SV=3	504.861	222.337	322.945	79.1769	157.485	281.349
Q96JH8	4	1	29.1963	0.136128	0.219393	6.17084	0.299505	MCF7	CBD	118767	Ras-associating and dilute domain-containing protein OS=Homo sapiens OX=9606 GN=RADIL PE=1 SV=5	126.426	264.47	85.5069	0	31.1451	46.0571
Q7RTP6	11	4	61.3191	0.15695	0.230731	1.22253	0.268734	CBD	MCF7	225436	[F-actin]-monooxygenase MICAL3 OS=Homo sapiens OX=9606 GN=MICAL3 PE=1 SV=2	6651.47	6542.6	6808.7	7159.04	7301.62	9993.39
Q6ZUX3	9	1	55.5028	0.104486	0.193292	4.04921	0.361307	CBD	MCF7	112066	TOG array regulator of axonemal microtubules protein 2 OS=Homo sapiens OX=9606 GN=TOGARAM2 PE=2 SV=2	393.886	8903.61	3178.38	15779.7	11126.5	23611.3
E7EWW0	3	1	14.8306	0.79457	0.481326	1.5689	0.0555113	CBD	MCF7	120268	VPS35 endosomal protein-sorting factor-like OS=Homo sapiens OX=9606 GN=VPS35L PE=1 SV=2	293.137	160.547	499.43	719.922	685.599	89.8239
Q9Y5H0	2	1	10.6647	0.0333547	0.117192	1.20491	0.668563	CBD	MCF7	101370	Protocadherin gamma-A3 OS=Homo sapiens OX=9606 GN=PCDHGA3 PE=2 SV=2	19295.1	18518.7	18299.4	20396.8	24707.6	22506.8
P08727	80	35	705.613	0.215057	0.266258	1.13147	0.207275	CBD	MCF7	44106.1	Keratin_ type I cytoskeletal 19 OS=Homo sapiens OX=9606 GN=KRT19 PE=1 SV=4	413505	413589	520792	540185	514617	470289
O15145	7	3	39.7462	0.0142394	0.0746521	2.82731	0.86721	CBD	MCF7	20774.8	Actin-related protein 2/3 complex subunit 3 OS=Homo sapiens OX=9606 GN=ARPC3 PE=1 SV=3	845.314	668.832	570.925	2817.3	1710.42	1367.42
Q52LR7	4	1	17.9202	0.0810569	0.174588	3.0661	0.425584	MCF7	CBD	91950.4	Enhancer of polycomb homolog 2 OS=Homo sapiens OX=9606 GN=EPC2 PE=1 SV=2	16457.6	8850.5	15898.4	8273.2	1275.5	3890.68
Q8TAQ5	5	1	33.7669	0.0440166	0.130112	1.55319	0.592329	CBD	MCF7	82756.2	Zinc finger protein 420 OS=Homo sapiens OX=9606 GN=ZNF420 PE=1 SV=1	813.551	942.724	902.01	1044.69	1685.11	1399.02
E7ESI2	7	3	44.0179	0.111989	0.20081	1.44954	0.344557	MCF7	CBD	27221.7	Cyclin-dependent kinase 2 OS=Homo sapiens OX=9606 GN=CDK2 PE=1 SV=1	2520.51	2822.38	1825.72	1263.87	1916.25	1765.33
P0CG00	3	1	15.3591	0.0626652	0.156953	1.47285	0.494517	MCF7	CBD	57384.5	Putative zinc finger and SCAN domain-containing protein 5D OS=Homo sapiens OX=9606 GN=ZSCAN5DP PE=5 SV=1	8139.9	11864.6	9079.94	5362.77	7461.88	6922.4
A0A7P0Z4G9	2	1	10.5552	0.00478829	0.0430181	1.27516	0.983853	CBD	MCF7	14615.7	Cullin 4B (Fragment) OS=Homo sapiens OX=9606 GN=CUL4B PE=1 SV=1	149870	159934	143722	193340	182651	202329
A0A087WYR0	2	1	11.4581	0.116131	0.204789	Infinity	0.335937	CBD	MCF7	13825	Signal recognition particle 19 kDa protein OS=Homo sapiens OX=9606 GN=SRP19 PE=1 SV=1	0	0	0	3295.7	3660.41	0
K7EM38	13	1	160.591	0.116543	0.204789	Infinity	0.3351	MCF7	CBD	14579.5	Actin_ cytoplasmic 2 (Fragment) OS=Homo sapiens OX=9606 GN=ACTG1 PE=1 SV=1	366.403	241.116	0	0	0	0
REVERSE1738	9	1	45.0209	0.516251	0.396151	13.5952	0.0862958	CBD	MCF7	136170	Reversed Sequence 1738	11.7137	0	257.436	2127.88	1531.26	0
A0A804HKY0	5	1	31.4243	0.258718	0.290658	13.2247	0.175594	CBD	MCF7	147832	Contactin associated protein family member 5 OS=Homo sapiens OX=9606 GN=CNTNAP5 PE=1 SV=1	962.482	318.377	564.237	2117.85	21867.9	415.119
E9PG71	5	3	22.085	0.142693	0.223398	1.31803	0.289122	CBD	MCF7	107370	receptor protein-tyrosine kinase OS=Homo sapiens OX=9606 GN=EPHA4 PE=1 SV=1	10864.3	11750.2	9687.28	18145.2	12125	12304.5
E5RHC5	3	1	24.387	0.116502	0.204789	Infinity	0.335184	CBD	MCF7	29413.7	ADP ribosylation factor GTPase activating protein 1 (Fragment) OS=Homo sapiens OX=9606 GN=ARFGAP1 PE=1 SV=2	0	0	0	798.543	511.537	0
Q02952-3	6	2	44.312	0.246855	0.283468	1.84664	0.183329	CBD	MCF7	181560	Isoform 3 of A-kinase anchor protein 12 OS=Homo sapiens OX=9606 GN=AKAP12	450.046	673.092	897.371	1924.98	1218.6	587.567
C9J5C3	7	1	44.9283	0.935153	0.523425	2.85301	0.0505327	MCF7	CBD	23586.3	Programmed cell death 10 (Fragment) OS=Homo sapiens OX=9606 GN=PDCD10 PE=1 SV=1	4.11013	568.63	81.8197	65.5942	130.535	33.2988
REVERSE13675	4	1	19.2473	0.00223658	0.0306579	1.58852	0.998639	MCF7	CBD	108465	Reversed Sequence 13675	27485.7	26626.9	24616.6	14656.9	17498	17406.6
P04040	16	8	82.4024	0.387003	0.343805	1.29296	0.117926	CBD	MCF7	59984.4	Catalase OS=Homo sapiens OX=9606 GN=CAT PE=1 SV=3	8359.54	8917.39	11758.2	16710.9	12665.5	8164.82
Q9NWL6	4	1	20.6636	0.166002	0.235322	5.00381	0.257114	CBD	MCF7	72878.3	Asparagine synthetase domain-containing protein 1 OS=Homo sapiens OX=9606 GN=ASNSD1 PE=2 SV=2	314.167	614.406	469.138	418.27	1886.82	4688.79
P16591	3	1	19.8157	0.117101	0.205129	Infinity	0.333977	CBD	MCF7	95265.4	Tyrosine-protein kinase Fer OS=Homo sapiens OX=9606 GN=FER PE=1 SV=2	0	0	0	564.732	1179.22	0
Q15459	18	4	114.011	0.042142	0.128693	2.3836	0.604415	CBD	MCF7	88943.4	Splicing factor 3A subunit 1 OS=Homo sapiens OX=9606 GN=SF3A1 PE=1 SV=1	3894.12	5184.55	3873.79	7837.83	7053.38	15982.3
P13693	12	7	99.5645	0.0151102	0.0760669	1.78469	0.856094	MCF7	CBD	19709.5	Translationally-controlled tumor protein OS=Homo sapiens OX=9606 GN=TPT1 PE=1 SV=1	130153	145338	115569	55568.1	81474.6	82076.6
P08238	75	24	716.993	0.0314958	0.113533	1.36535	0.683961	MCF7	CBD	83606.5	Heat shock protein HSP 90-beta OS=Homo sapiens OX=9606 GN=HSP90AB1 PE=1 SV=4	292266	296983	324712	184433	235594	249369
Q96JB5	3	1	23.8828	0.208753	0.264288	3.94591	0.21268	CBD	MCF7	57262.9	CDK5 regulatory subunit-associated protein 3 OS=Homo sapiens OX=9606 GN=CDK5RAP3 PE=1 SV=2	9816.3	3794.88	405.37	11082	39048.6	5177.47
H7C1N7	4	1	27.4522	0.117207	0.205129	Infinity	0.333762	CBD	MCF7	13793.6	Selenocysteine lyase (Fragment) OS=Homo sapiens OX=9606 GN=SCLY PE=1 SV=1	0	0	0	1413.77	640.747	0
Q96RY7	10	1	47.0727	0.023285	0.0952057	8.40874	0.761379	CBD	MCF7	166961	Intraflagellar transport protein 140 homolog OS=Homo sapiens OX=9606 GN=IFT140 PE=1 SV=1	178.396	202.115	121.843	596.607	2919.52	708.033
Q08AM6	6	2	38.3712	0.431499	0.363431	1.21093	0.105021	CBD	MCF7	88999.3	Protein VAC14 homolog OS=Homo sapiens OX=9606 GN=VAC14 PE=1 SV=1	1585.7	2710.29	1197.52	2700.67	1765.58	2186.02
Q9Y6X9	8	4	60.4516	0.899855	0.512331	1.00646	0.0512763	CBD	MCF7	118622	ATPase MORC2 OS=Homo sapiens OX=9606 GN=MORC2 PE=1 SV=2	24917	15785	21831.9	19711.1	19501.8	23724.7
REVERSE10283	2	1	10.492	0.189598	0.252205	514.14	0.23074	CBD	MCF7	88050.1	Reversed Sequence 10283	7.0194	0	0	922.522	2686.44	0
A9Z1Z3	10	2	49.8438	0.00145158	0.0249313	6.35991	0.999805	CBD	MCF7	202292	Fer-1-like protein 4 OS=Homo sapiens OX=9606 GN=FER1L4 PE=2 SV=1	1321.09	1028.13	1720.51	5872.26	9176.01	10834.9
Q14974	18	6	103.48	0.00113372	0.0219297	1.56038	0.999948	MCF7	CBD	98482	Importin subunit beta-1 OS=Homo sapiens OX=9606 GN=KPNB1 PE=1 SV=2	31048.6	31531.6	27186	19639.8	18236.5	19652.2
Q7L2H7	13	2	81.6747	0.297726	0.307006	1.40203	0.153715	MCF7	CBD	42959.2	Eukaryotic translation initiation factor 3 subunit M OS=Homo sapiens OX=9606 GN=EIF3M PE=1 SV=1	1269.05	2435.15	2640.22	1459.02	1305.45	1760.71
A8MWY0	3	1	16.3034	0.580056	0.418629	1.11346	0.0758803	MCF7	CBD	117207	Endosome/lysosome-associated apoptosis and autophagy regulator family member 2 OS=Homo sapiens OX=9606 GN=ELAPOR2 PE=1 SV=2	4078.28	3668.67	5233.05	3744.8	5267.33	2645.24
REVERSE22367	6	2	24.6569	0.301544	0.30855	1.24853	0.151824	MCF7	CBD	102639	Reversed Sequence 22367	6567.25	7299.54	7409.14	5551.52	3622.13	7867.07
P52701	24	12	141.653	0.351761	0.330989	1.17097	0.130191	MCF7	CBD	154611	DNA mismatch repair protein Msh6 OS=Homo sapiens OX=9606 GN=MSH6 PE=1 SV=2	16930.4	18064.8	23976.9	16959.5	19651.4	13750.9
C9JCC6	3	1	16.9913	0.442113	0.368473	1.35122	0.102297	MCF7	CBD	23318.9	DR1 associated protein 1 OS=Homo sapiens OX=9606 GN=DRAP1 PE=1 SV=1	425.292	206.767	358.896	405.076	66.7461	261.558
Q9Y5X3	7	1	47.0167	0.606256	0.426371	1.16136	0.0723101	CBD	MCF7	47101.7	Sorting nexin-5 OS=Homo sapiens OX=9606 GN=SNX5 PE=1 SV=1	835.504	799.8	1880.5	912.741	1332.89	1837.48
O95259	5	1	29.8386	0.210261	0.264338	4.17853	0.211364	MCF7	CBD	112506	Potassium voltage-gated channel subfamily H member 1 OS=Homo sapiens OX=9606 GN=KCNH1 PE=1 SV=1	4935.72	5512.49	564.273	386.647	278.045	1970.8
O14979	15	5	113.275	0.139955	0.222002	1.11414	0.293369	MCF7	CBD	46608.7	Heterogeneous nuclear ribonucleoprotein D-like OS=Homo sapiens OX=9606 GN=HNRNPDL PE=1 SV=3	27924.1	31518.3	30047.4	24783.6	26340.8	29197.5
A0A0A0MQS9	7	4	29.9868	0.198078	0.257235	2.45032	0.222421	CBD	MCF7	205192	Laminin subunit alpha 4 OS=Homo sapiens OX=9606 GN=LAMA4 PE=1 SV=1	29336.3	9993.23	5147.27	40583.3	54377.9	14021.1
O60664	12	4	73.8367	0.572332	0.41728	1.07457	0.0770055	MCF7	CBD	47246.1	Perilipin-3 OS=Homo sapiens OX=9606 GN=PLIN3 PE=1 SV=3	6320.13	5784.57	6798.28	4965.96	5046.51	7578.74
O15260	5	1	48.3901	0.434822	0.364827	1.11162	0.104155	CBD	MCF7	30622.2	Surfeit locus protein 4 OS=Homo sapiens OX=9606 GN=SURF4 PE=1 SV=3	36299	41663.9	40863	35677	45962	50450.8
REVERSE13555	5	2	23.6636	0.162464	0.234254	1.17558	0.261544	CBD	MCF7	107805	Reversed Sequence 13555	10675.2	10397.3	11842.5	15103.1	11789.8	11801.5
P40227	22	7	162.468	0.00330478	0.0363314	1.38534	0.994485	MCF7	CBD	58480.5	T-complex protein 1 subunit zeta OS=Homo sapiens OX=9606 GN=CCT6A PE=1 SV=3	44694.3	40361.7	42043.8	28897.6	29628.1	33220.6
Q14684	5	1	45.7506	0.0604019	0.155052	1.54373	0.504593	MCF7	CBD	84826.8	Ribosomal RNA processing protein 1 homolog B OS=Homo sapiens OX=9606 GN=RRP1B PE=1 SV=3	946.897	1004.73	641.586	534.431	650.892	494.512
REVERSE47075	4	2	18.8623	0.049272	0.137232	1.59268	0.560954	MCF7	CBD	89241.4	Reversed Sequence 47075	2935.79	3600.15	4449.32	1829	2359.34	2708.98
Q9P2H0	4	1	29.2331	0.794849	0.481329	7.60779	0.0554958	CBD	MCF7	127114	Centrosomal protein of 126 kDa OS=Homo sapiens OX=9606 GN=CEP126 PE=1 SV=4	121.163	112.904	0	0	1780.74	0
E7EX17	13	4	89.8089	0.755574	0.469389	1.02421	0.0579154	MCF7	CBD	69754.8	Eukaryotic translation initiation factor 4B OS=Homo sapiens OX=9606 GN=EIF4B PE=1 SV=1	16806.7	15928.5	15076.3	18240.8	14727.1	13713.3
M0R361	1	1	5.8568	0.477681	0.382625	1.36756	0.094011	MCF7	CBD	16835	Zinc finger protein 181 (Fragment) OS=Homo sapiens OX=9606 GN=ZNF181 PE=1 SV=1	4383.42	8430.99	3269.43	1804.23	3511.86	6444.88
A2RTX5	13	3	70.7768	0.492997	0.388168	1.24805	0.0908019	MCF7	CBD	93672.2	Threonine--tRNA ligase 2_ cytoplasmic OS=Homo sapiens OX=9606 GN=TARS3 PE=1 SV=1	6880.08	6180.57	3750.75	5371.52	5911.05	2187.56
Q13474	2	1	15.9187	0.353529	0.331912	1.79043	0.129525	MCF7	CBD	109160	Dystrophin-related protein 2 OS=Homo sapiens OX=9606 GN=DRP2 PE=2 SV=2	3850.51	1304.63	1114.86	767.286	1895.5	839.161
REVERSE23804	2	1	10.9502	0.113563	0.201724	12.5499	0.341232	CBD	MCF7	53692.2	Reversed Sequence 23804	142.975	5.09328	0	311.637	1480.29	66.3147
P27348	30	14	189.556	0.0122911	0.0690147	2.15461	0.892589	MCF7	CBD	28049.4	14-3-3 protein theta OS=Homo sapiens OX=9606 GN=YWHAQ PE=1 SV=1	52671.7	40230.2	50318	22999.1	15933.9	27538.4
A0A3B3ISZ0	7	2	48.1142	0.897809	0.512165	1.01249	0.0513295	CBD	MCF7	39318	Acylglycerol kinase_ mitochondrial OS=Homo sapiens OX=9606 GN=AGK PE=1 SV=1	10661.7	13772.5	11714.7	10741.5	12364.6	13494.3
O75113	5	1	24.6935	0.755841	0.469389	1.0303	0.0578973	CBD	MCF7	101291	NEDD4-binding protein 1 OS=Homo sapiens OX=9606 GN=N4BP1 PE=1 SV=4	9902.16	6075.64	11415	9545.48	9600.31	9076.91
Q9Y240	1	1	4.9863	0.103409	0.192663	2.12589	0.363843	CBD	MCF7	36036.8	C-type lectin domain family 11 member A OS=Homo sapiens OX=9606 GN=CLEC11A PE=1 SV=1	3674.87	2818.46	1401.95	4637.68	8290.01	3856.85
Q13148	6	1	45.8268	0.120875	0.207811	3.57134	0.326555	MCF7	CBD	45082.1	TAR DNA-binding protein 43 OS=Homo sapiens OX=9606 GN=TARDBP PE=1 SV=1	2144.49	670.159	1425.3	64.5956	21.3471	1101.27
Q07021	10	5	72.3649	0.0539709	0.146014	1.14018	0.535657	MCF7	CBD	31761.5	Complement component 1 Q subcomponent-binding protein_ mitochondrial OS=Homo sapiens OX=9606 GN=C1QBP PE=1 SV=1	85544.6	92646.7	86110.1	72825.5	75323	83658.2
P07602	11	4	69.4921	0.00428082	0.0406795	2.27713	0.988053	CBD	MCF7	59937.6	Prosaposin OS=Homo sapiens OX=9606 GN=PSAP PE=1 SV=2	3642.21	3464.92	4512.16	7161.3	8671.34	10626
H3BNQ7	12	4	79.5044	0.587991	0.420898	1.15958	0.0747596	CBD	MCF7	58779.1	4-aminobutyrate aminotransferase_ mitochondrial OS=Homo sapiens OX=9606 GN=ABAT PE=1 SV=1	2316.38	2687.51	1478.72	3351.15	2331.95	1834.04
O14818	14	6	93.8907	0.268302	0.293541	1.25999	0.169746	CBD	MCF7	28058	Proteasome subunit alpha type-7 OS=Homo sapiens OX=9606 GN=PSMA7 PE=1 SV=1	48005.1	53042.7	29016	58516.3	46783.9	58579
P09960	17	6	105.181	0.168158	0.236431	1.08757	0.254481	CBD	MCF7	69912.7	Leukotriene A-4 hydrolase OS=Homo sapiens OX=9606 GN=LTA4H PE=1 SV=2	6895.65	7144.25	7926.27	8366.53	7939.39	7583.74
P21439	8	1	34.5863	0.124636	0.210557	Infinity	0.319467	CBD	MCF7	142094	Phosphatidylcholine translocator ABCB4 OS=Homo sapiens OX=9606 GN=ABCB4 PE=1 SV=2	0	0	0	248.429	2109.71	0
Q8IWY9	6	1	35.4356	0.724273	0.459833	1.30757	0.0602103	MCF7	CBD	135660	Codanin-1 OS=Homo sapiens OX=9606 GN=CDAN1 PE=1 SV=4	189.942	453.171	1001.01	602.169	535.685	119.532
Q9BXI6	3	1	15.2378	0.471365	0.379726	1.27367	0.095394	CBD	MCF7	57630.9	TBC1 domain family member 10A OS=Homo sapiens OX=9606 GN=TBC1D10A PE=1 SV=1	4750.64	6991.66	5269.58	9228.05	4348.04	8091.42
REVERSE22955	2	1	9.7566	0.178525	0.243326	1.28625	0.242477	MCF7	CBD	59002.2	Reversed Sequence 22955	87384.8	121656	87328.3	67517.6	94063.5	68831.7
Q9Y2D8	3	1	13.5525	0.0959632	0.186689	2.57769	0.382356	CBD	MCF7	72034.7	Afadin- and alpha-actinin-binding protein OS=Homo sapiens OX=9606 GN=SSX2IP PE=1 SV=3	1390.31	1096.2	1856.66	5526.99	4022.91	1645.42
Q4LDE5	4	1	22.0645	0.00465607	0.0424878	1.91652	0.984997	MCF7	CBD	404941	Sushi_ von Willebrand factor type A_ EGF and pentraxin domain-containing protein 1 OS=Homo sapiens OX=9606 GN=SVEP1 PE=1 SV=3	11721.1	10533.7	14973.6	6127.62	7024.92	6272.43
Q9Y4G6	11	2	71.0049	0.212836	0.265254	1.15989	0.209151	MCF7	CBD	273952	Talin-2 OS=Homo sapiens OX=9606 GN=TLN2 PE=1 SV=4	5095.27	6820.71	5267.94	4906.28	4773.39	5135.43
Q9Y6D9	9	1	58.5777	0.0421658	0.128693	1.38787	0.604258	MCF7	CBD	83352.2	Mitotic spindle assembly checkpoint protein MAD1 OS=Homo sapiens OX=9606 GN=MAD1L1 PE=1 SV=2	4827.49	5143.78	5171.17	4188.68	2880.37	3841.54
O75038	5	1	22.614	0.116837	0.204897	6.21206	0.334508	CBD	MCF7	156037	1-phosphatidylinositol 4_5-bisphosphate phosphodiesterase eta-2 OS=Homo sapiens OX=9606 GN=PLCH2 PE=1 SV=3	4.79658	0	74.8375	345.812	88.8272	60.0527
P37802	8	5	67.8003	0.0230911	0.0949601	1.67758	0.763412	MCF7	CBD	22562.6	Transgelin-2 OS=Homo sapiens OX=9606 GN=TAGLN2 PE=1 SV=3	33416.1	30551	32037.7	16648.6	15560.9	25018.5
P08631	9	3	50.1477	0.27467	0.296848	2.60814	0.166042	CBD	MCF7	60113.2	Tyrosine-protein kinase HCK OS=Homo sapiens OX=9606 GN=HCK PE=1 SV=5	3736.66	3485.53	441.603	12571.8	2294.73	5121.68
Q9ULH7	4	1	25.1711	0.851263	0.498934	4.9569	0.0528427	MCF7	CBD	118355	Myocardin-related transcription factor B OS=Homo sapiens OX=9606 GN=MRTFB PE=1 SV=3	0	298.756	345.247	5.90297	102.919	21.0981
A0A5F9ZHN1	1	1	4.3965	0.0775524	0.173161	1.51422	0.43719	MCF7	CBD	49836.7	Ankyrin repeat and death domain containing 1B (Fragment) OS=Homo sapiens OX=9606 GN=ANKDD1B PE=4 SV=1	24893.7	43713.6	32581.4	21192.3	23281.9	22351.5
P29374	9	1	50.7925	0.452342	0.373111	2.18594	0.0997864	MCF7	CBD	143721	AT-rich interactive domain-containing protein 4A OS=Homo sapiens OX=9606 GN=ARID4A PE=1 SV=3	1060.85	956.1	106.14	78.7848	741.968	150.495
P60228	15	6	127.683	0.0208735	0.0891576	1.83605	0.787401	MCF7	CBD	52620.1	Eukaryotic translation initiation factor 3 subunit E OS=Homo sapiens OX=9606 GN=EIF3E PE=1 SV=1	25935.1	28020.8	24929	10654.9	13317.5	18991.9
P47813	6	2	35.2864	0.0846497	0.17848	1.6001	0.414305	MCF7	CBD	16574.5	Eukaryotic translation initiation factor 1A_ X-chromosomal OS=Homo sapiens OX=9606 GN=EIF1AX PE=1 SV=2	7809.65	6371.7	5836.22	2981.2	5916.56	3612.42
O76070	7	4	62.0394	0.016421	0.0805817	1.53092	0.839693	MCF7	CBD	13330.8	Gamma-synuclein OS=Homo sapiens OX=9606 GN=SNCG PE=1 SV=2	21994.1	16648.2	22827.5	13930.6	12527.3	13694.4
A8MXL6	4	1	31.0112	0.0920696	0.184094	1.54338	0.392789	CBD	MCF7	32051.6	Protein SEC13 homolog OS=Homo sapiens OX=9606 GN=SEC13 PE=1 SV=1	31539.5	38050.1	39586.2	60675.3	68845.6	38979
P09382	5	1	34.1568	0.19133	0.252786	1.68998	0.228996	MCF7	CBD	15057.9	Galectin-1 OS=Homo sapiens OX=9606 GN=LGALS1 PE=1 SV=2	4961.01	5538.81	5305.45	1249.85	1658.88	6443.59
Q6UB98	13	3	49.1667	0.762927	0.471456	1.20352	0.0574246	CBD	MCF7	237192	Ankyrin repeat domain-containing protein 12 OS=Homo sapiens OX=9606 GN=ANKRD12 PE=1 SV=3	1003.43	938.939	2828.43	2092.39	2906.79	742.563
O94776	5	1	29.0482	0.257354	0.290312	1.26711	0.176455	MCF7	CBD	75764.6	Metastasis-associated protein MTA2 OS=Homo sapiens OX=9606 GN=MTA2 PE=1 SV=1	4256.93	4030.81	4676.94	3586.87	2225.8	4419.01
A0AA34QVX7	14	2	90.27	0.15437	0.228864	1.88279	0.272222	MCF7	CBD	193038	RPTOR independent companion of MTOR complex 2 OS=Homo sapiens OX=9606 GN=RICTOR PE=4 SV=1	11428.6	11392.7	27289.5	6745.34	10270	9599.85
P61970	5	1	39.3404	0.073397	0.170695	1.92765	0.4518	MCF7	CBD	14649.6	Nuclear transport factor 2 OS=Homo sapiens OX=9606 GN=NUTF2 PE=1 SV=1	1352.03	830.776	1345.72	520.326	407.075	903.085
REVERSE17593	1	1	5.8777	0.224886	0.270946	256.272	0.199315	CBD	MCF7	33215.5	Reversed Sequence 17593	7.44234	0	0	1769.78	137.48	0
Q07864	17	3	94.5256	0.0160053	0.0794319	3.19364	0.844849	CBD	MCF7	264199	DNA polymerase epsilon catalytic subunit A OS=Homo sapiens OX=9606 GN=POLE PE=1 SV=5	2099.35	1706.66	3005.17	4369.65	8163.42	9219.36
Q06830	31	11	201.796	0.774273	0.474117	1.02325	0.0567019	CBD	MCF7	22338.5	Peroxiredoxin-1 OS=Homo sapiens OX=9606 GN=PRDX1 PE=1 SV=1	237190	291238	277699	260432	302649	261787
D6R9L0	12	1	106.499	0.130322	0.214596	Infinity	0.309286	CBD	MCF7	33029.8	Small ribosomal subunit protein RACK1 (Fragment) OS=Homo sapiens OX=9606 GN=RACK1 PE=1 SV=1	0	0	0	228.628	4072.03	0
P06493	9	2	68.1152	0.0629515	0.156953	1.11172	0.493271	MCF7	CBD	34152.5	Cyclin-dependent kinase 1 OS=Homo sapiens OX=9606 GN=CDK1 PE=1 SV=3	786.111	754.054	796.142	647.864	721.391	732.276
Q12933	7	1	42.4589	0.445159	0.370389	1.08414	0.101538	CBD	MCF7	57627.3	TNF receptor-associated factor 2 OS=Homo sapiens OX=9606 GN=TRAF2 PE=1 SV=2	2704.31	3474.72	3784.71	3720.46	3370.98	3710.67
F5H669	4	2	23.3048	0.209965	0.264288	1.16431	0.211621	MCF7	CBD	41379.8	Cleavage and polyadenylation specific factor 7 (Fragment) OS=Homo sapiens OX=9606 GN=CPSF7 PE=1 SV=1	2718.71	2481.08	3078.74	2468.02	2003.72	2638.48
A0A087X165	6	2	31.1034	0.117665	0.205292	1.11558	0.332847	CBD	MCF7	130748	SRC kinase signaling inhibitor 1 OS=Homo sapiens OX=9606 GN=SRCIN1 PE=1 SV=1	5565.11	5611.78	5986.58	6261.47	5906.52	6979.26
REVERSE5426	5	1	36.7249	0.436866	0.36575	1.18502	0.103628	CBD	MCF7	102875	Reversed Sequence 5426	32878.4	42509.6	36953.9	51000.3	31525.7	50601.4
A0A590UJT6	9	2	49.7356	0.895367	0.511605	1.22416	0.0513943	MCF7	CBD	116191	Coiled-coil domain containing 57 OS=Homo sapiens OX=9606 GN=CCDC57 PE=1 SV=1	2135	1739.46	501.752	858.076	1637.87	1078.92
Q14152	37	16	224.002	0.343634	0.32656	1.19781	0.133327	MCF7	CBD	166969	Eukaryotic translation initiation factor 3 subunit A OS=Homo sapiens OX=9606 GN=EIF3A PE=1 SV=1	28806.6	32199.3	21435.3	20515.4	28500.5	19811
Q9Y3R5	29	7	157.173	0.374283	0.338272	1.35238	0.122119	CBD	MCF7	260512	Protein dopey-2 OS=Homo sapiens OX=9606 GN=DOP1B PE=1 SV=5	16231.8	13412.6	4039.94	16118.8	17353.9	12081.2
P07951	12	1	112.95	0.320896	0.316717	1.50191	0.142814	MCF7	CBD	32964.8	Tropomyosin beta chain OS=Homo sapiens OX=9606 GN=TPM2 PE=1 SV=1	1852.9	2781.43	2640.68	1782.14	441.729	2619.96
Q9BZL4	4	1	17.567	0.476407	0.381972	1.15194	0.0942871	MCF7	CBD	85337.5	Protein phosphatase 1 regulatory subunit 12C OS=Homo sapiens OX=9606 GN=PPP1R12C PE=1 SV=1	1255.19	1754.83	1420.47	1798.79	939.521	1107.79
Q9NUJ1	5	2	42.032	0.0383527	0.122451	1.36236	0.630462	MCF7	CBD	34274.7	Palmitoyl-protein thioesterase ABHD10_ mitochondrial OS=Homo sapiens OX=9606 GN=ABHD10 PE=1 SV=1	4022.11	4197.4	5446.28	3496.45	3170.8	3363.68
P62316	6	4	35.9789	0.607994	0.426737	1.07002	0.0720861	MCF7	CBD	13641	Small nuclear ribonucleoprotein Sm D2 OS=Homo sapiens OX=9606 GN=SNRPD2 PE=1 SV=1	8908.68	9402.72	11923.9	10867.3	8950.25	8439.14
H0Y612	20	2	123.478	0.707191	0.45515	1.09112	0.0616094	MCF7	CBD	100261	Tripartite motif containing 33 (Fragment) OS=Homo sapiens OX=9606 GN=TRIM33 PE=1 SV=1	17598.8	24547.7	30604.8	21286.6	31047.7	14341.7
Q16512	6	2	27.8123	0.0469046	0.13383	9.29253	0.574654	MCF7	CBD	104731	Serine/threonine-protein kinase N1 OS=Homo sapiens OX=9606 GN=PKN1 PE=1 SV=2	808.231	113.855	382.265	14.8294	28.7718	96.7645
Q53GQ0	7	2	41.2228	0.00514605	0.0450764	1.20251	0.980592	CBD	MCF7	34438.3	Very-long-chain 3-oxoacyl-CoA reductase OS=Homo sapiens OX=9606 GN=HSD17B12 PE=1 SV=2	7295.55	7147.47	7738.92	8719.85	8648.96	9305.13
A0A0G2JS82	15	2	91.524	0.114758	0.203074	3.72219	0.338747	CBD	MCF7	102396	AP-2 complex subunit alpha-2 (Fragment) OS=Homo sapiens OX=9606 GN=AP2A2 PE=1 SV=1	242.196	261.061	308.442	1956.99	742.798	321.511
Q9BQS8	26	3	123.998	0.26543	0.293377	1.17713	0.171463	MCF7	CBD	168694	FYVE and coiled-coil domain-containing protein 1 OS=Homo sapiens OX=9606 GN=FYCO1 PE=1 SV=3	7164.84	7064.25	8444.67	5600.75	5579.39	8081.81
O95294	7	2	41.463	0.129176	0.21372	2.27864	0.311288	MCF7	CBD	90928.9	RasGAP-activating-like protein 1 OS=Homo sapiens OX=9606 GN=RASAL1 PE=1 SV=3	7122.63	2170.64	4464.16	2166.85	2493.83	1376.87
Q13619	29	4	160.869	0.077423	0.173161	1.45867	0.437631	CBD	MCF7	88193.7	Cullin-4A OS=Homo sapiens OX=9606 GN=CUL4A PE=1 SV=3	2797.6	2756.88	1754.86	3631.94	3915.64	3114.35
Q9Y2I6	8	2	58.1448	0.00531654	0.0457882	2.98314	0.97896	CBD	MCF7	157541	Ninein-like protein OS=Homo sapiens OX=9606 GN=NINL PE=1 SV=2	4530.53	5013.82	4582.8	19745	11364.6	11033.7
Q96CN7	8	3	59.7318	0.610632	0.427731	1.07163	0.0717492	CBD	MCF7	32521.9	Isochorismatase domain-containing protein 1 OS=Homo sapiens OX=9606 GN=ISOC1 PE=1 SV=3	25293	15494.2	22773.5	20914.8	25102.9	22095.6
REVERSE8682	16	4	88.2396	0.325167	0.319438	1.16743	0.140947	MCF7	CBD	138623	Reversed Sequence 8682	2276.06	2875.68	3155.12	2043.28	2845.65	2226.6
A0A087WX99	1	1	6.0007	0.420942	0.358329	1.3527	0.107857	CBD	MCF7	90480.6	Cadherin-4 OS=Homo sapiens OX=9606 GN=CDH4 PE=1 SV=1	1243.25	254.366	771.286	1241.22	665.615	1162.31
Q5TCX8	13	3	67.7707	0.392163	0.346873	1.30004	0.116295	MCF7	CBD	115097	Mitogen-activated protein kinase kinase kinase 21 OS=Homo sapiens OX=9606 GN=MAP3K21 PE=1 SV=3	1721.68	2055.27	3194.73	2334.77	1895.94	1131.97
P49750	11	1	61.713	0.0929366	0.184806	1.60856	0.390418	CBD	MCF7	241874	YLP motif-containing protein 1 OS=Homo sapiens OX=9606 GN=YLPM1 PE=1 SV=4	1553.16	2483.82	2668.12	4651.29	3013.49	3120.77
A0A5F9ZHY7	1	1	4.994	0.373901	0.338272	Infinity	0.122249	MCF7	CBD	31431.7	BRI3 binding protein OS=Homo sapiens OX=9606 GN=BRI3BP PE=1 SV=1	374.55	0	0	0	0	0
A0A994J6K3	3	1	13.5186	0.148469	0.225706	1.1483	0.280527	CBD	MCF7	159098	Heart development protein with EGF like domains 1 OS=Homo sapiens OX=9606 GN=HEG1 PE=1 SV=1	9919.61	12029.4	9539.14	12631.7	11253.9	12272.3
O14917	1	1	4.2013	0.046548	0.133401	15.5379	0.576778	CBD	MCF7	127484	Protocadherin-17 OS=Homo sapiens OX=9606 GN=PCDH17 PE=1 SV=2	0	0	45.5326	261.433	80.7134	365.336
E9PBK7	5	1	41.446	0.288364	0.303317	1.37845	0.158527	MCF7	CBD	36253.8	Mitogen-activated protein kinase OS=Homo sapiens OX=9606 GN=MAPK3 PE=1 SV=1	3007.39	3085.35	5422.99	3623.53	2670.86	2059.72
O96013	3	1	24.3383	0.284951	0.301697	1.96172	0.160345	MCF7	CBD	64357.3	Serine/threonine-protein kinase PAK 4 OS=Homo sapiens OX=9606 GN=PAK4 PE=1 SV=1	162.222	117.647	52.1786	10.1142	106.776	52.3734
P16989	12	5	73.7888	0.67103	0.444079	1.07159	0.0649393	MCF7	CBD	40090	Y-box-binding protein 3 OS=Homo sapiens OX=9606 GN=YBX3 PE=1 SV=4	3701.05	3613.89	2776.85	2185.19	3117.03	4115.34
Q96BM9	7	1	40.5564	0.181818	0.246345	1.3299	0.238876	MCF7	CBD	21644.1	ADP-ribosylation factor-like protein 8A OS=Homo sapiens OX=9606 GN=ARL8A PE=1 SV=1	1203.91	1458.37	1501.5	712.543	1290.37	1128
Q02218	15	6	76.7919	0.345679	0.327346	1.2208	0.132526	CBD	MCF7	117133	2-oxoglutarate dehydrogenase complex component E1 OS=Homo sapiens OX=9606 GN=OGDH PE=1 SV=3	6829.75	6395.12	7822.9	11331.2	7572.73	6791.2
P78527-2	98	1	676.906	0.49707	0.389798	1.05038	0.0899818	MCF7	CBD	470463	Isoform 2 of DNA-dependent protein kinase catalytic subunit OS=Homo sapiens OX=9606 GN=PRKDC	10648.9	10795.1	10019.2	9090	9515.62	11348.4
P78527	105	3	688.107	0.49707	0.389798	1.05038	0.0899818	MCF7	CBD	474051	DNA-dependent protein kinase catalytic subunit OS=Homo sapiens OX=9606 GN=PRKDC PE=1 SV=3	8151.05	8262.94	7669.02	6957.79	7283.58	8686.44
Q92522	10	3	53.1174	0.251218	0.286527	1.12114	0.180418	CBD	MCF7	22487.1	Histone H1.10 OS=Homo sapiens OX=9606 GN=H1-10 PE=1 SV=1	16157.1	15382.3	17463.9	20927.9	17712.8	16299
Q8WU90	3	1	17.7744	0.0358308	0.119224	1.97509	0.649116	MCF7	CBD	49001.7	Zinc finger CCCH domain-containing protein 15 OS=Homo sapiens OX=9606 GN=ZC3H15 PE=1 SV=1	19843.5	14928	11251.6	5828.7	8044.36	9428.67
Q6Q759	2	1	8.5611	0.425947	0.360488	1.90188	0.106497	MCF7	CBD	252940	Sperm-associated antigen 17 OS=Homo sapiens OX=9606 GN=SPAG17 PE=1 SV=1	1172.2	473.258	5966.64	3590.02	80.5024	331.878
Q8IZS8	10	3	58.7527	0.0761066	0.17307	6.65155	0.442165	CBD	MCF7	124152	Voltage-dependent calcium channel subunit alpha-2/delta-3 OS=Homo sapiens OX=9606 GN=CACNA2D3 PE=1 SV=1	1736.77	1057.83	1491.67	9145.23	17402	1963.17
Q5TCS8	18	4	95.797	0.507844	0.392971	1.12026	0.0878764	CBD	MCF7	222839	Adenylate kinase 9 OS=Homo sapiens OX=9606 GN=AK9 PE=1 SV=2	22733.4	20839.6	12654.4	21734.3	22827.8	18427.4
P06733	76	43	591.874	0.164041	0.234695	1.09774	0.259553	MCF7	CBD	47511.2	Alpha-enolase OS=Homo sapiens OX=9606 GN=ENO1 PE=1 SV=2	633011	639632	698981	557632	587117	651318
O60942	3	2	14.6023	0.266134	0.293443	1.13508	0.17104	CBD	MCF7	69469.3	mRNA-capping enzyme OS=Homo sapiens OX=9606 GN=RNGTT PE=1 SV=1	11890.9	12557.6	13796.3	13575.3	12902.3	16933.4
Q6P2E9	13	2	91.7401	0.500939	0.39097	1.10455	0.0892151	CBD	MCF7	153087	Enhancer of mRNA-decapping protein 4 OS=Homo sapiens OX=9606 GN=EDC4 PE=1 SV=1	5076.07	4771.14	5529.63	4855.09	5160	6969.39
Q5TBA9	16	2	76.6209	0.170817	0.238447	2.80591	0.251301	CBD	MCF7	342297	Protein furry homolog OS=Homo sapiens OX=9606 GN=FRY PE=1 SV=1	2662.79	2700.92	948.901	2029.77	6378.86	9303.95
REVERSE53224	1	1	5.6086	0.251929	0.286805	1.53963	0.179951	CBD	MCF7	17873.5	Reversed Sequence 53224	945.802	432.552	1679.17	1689.75	1174.19	1843.53
O75063	2	2	13.8062	0.291807	0.304332	1.19192	0.156728	CBD	MCF7	46888.8	Glycosaminoglycan xylosylkinase OS=Homo sapiens OX=9606 GN=FAM20B PE=1 SV=1	6856.91	9001.67	9345.55	10751.1	8040.28	11249.8
Q99832	33	7	271.334	0.0118816	0.0682367	1.27954	0.897985	MCF7	CBD	59880	T-complex protein 1 subunit eta OS=Homo sapiens OX=9606 GN=CCT7 PE=1 SV=2	40523	40235.2	44533.9	30807.2	31422.1	35690.6
Q15398	2	1	9.7125	0.562808	0.413852	1.17965	0.0784413	MCF7	CBD	95799.4	Disks large-associated protein 5 OS=Homo sapiens OX=9606 GN=DLGAP5 PE=1 SV=2	18559.7	11012.4	10866.4	17757.2	5540.17	10982.9
Q86XF0	2	1	18.8917	0.318595	0.316407	113.627	0.143837	CBD	MCF7	21734.2	Dihydrofolate reductase 2_ mitochondrial OS=Homo sapiens OX=9606 GN=DHFR2 PE=1 SV=1	0	0	37.7687	4165.2	126.332	0
F8WCH4	1	1	4.8758	0.537412	0.406018	57.7786	0.0825451	CBD	MCF7	8617.48	LY6/PLAUR domain containing 6B OS=Homo sapiens OX=9606 GN=LYPD6B PE=4 SV=1	35.6243	0	0	0	2.96101	2055.36
REVERSE12624	2	1	16.0059	0.690956	0.451554	1.25051	0.0630407	MCF7	CBD	70654	Reversed Sequence 12624	2654.59	3698.5	365.74	400.632	4448.01	524.221
P18206	40	10	241.131	0.00254815	0.0313785	1.30133	0.997753	CBD	MCF7	124370	Vinculin OS=Homo sapiens OX=9606 GN=VCL PE=1 SV=4	12381.4	12602.4	12823.8	16792.6	15208.9	17198.6
Q8IX18	4	1	19.9326	0.422495	0.359302	1.24833	0.107432	MCF7	CBD	89871.9	Probable ATP-dependent RNA helicase DHX40 OS=Homo sapiens OX=9606 GN=DHX40 PE=1 SV=2	2938.14	1694.3	1637.14	1694.97	1347.76	1979.63
REVERSE11278	1	1	4.6286	0.0334233	0.117192	3.90333	0.668009	MCF7	CBD	100167	Reversed Sequence 11278	732.927	579.536	1089.85	123.76	399.273	92.4194
A0A140T8Y7	6	1	29.3813	0.484574	0.385171	1.04567	0.0925417	MCF7	CBD	188120	Coiled-coil and C2 domain containing 2A OS=Homo sapiens OX=9606 GN=CC2D2A PE=1 SV=3	18740.6	21087	21572.4	21054.9	18713.8	18949.9
Q8WXX0	67	11	356.233	0.0978935	0.187438	1.445	0.377382	MCF7	CBD	464696	Dynein axonemal heavy chain 7 OS=Homo sapiens OX=9606 GN=DNAH7 PE=1 SV=2	37101.9	38752.5	40820	21345.2	21781.7	37616.7
P11388	20	2	122.973	0.229905	0.274382	1.29978	0.195455	MCF7	CBD	175127	DNA topoisomerase 2-alpha OS=Homo sapiens OX=9606 GN=TOP2A PE=1 SV=3	2502.58	1976.14	2318.48	1318.6	2486.2	1424.67
E9PDF1	9	3	45.4348	0.402506	0.350728	1.04964	0.113137	MCF7	CBD	143494	SH3 domain and tetratricopeptide repeats 2 OS=Homo sapiens OX=9606 GN=SH3TC2 PE=1 SV=1	7680.56	7853.61	7951.31	6887.94	7236.2	8250.7
Q5TAP6	5	1	26.7749	0.0842895	0.17848	1.17289	0.415409	MCF7	CBD	87302	U3 small nucleolar RNA-associated protein 14 homolog C OS=Homo sapiens OX=9606 GN=UTP14C PE=1 SV=1	3098	3147.41	3710	2720.93	3047.17	2719.87
A0A8I5KS41	2	1	9.6117	0.540879	0.406707	1.09248	0.0819602	CBD	MCF7	34184.1	ER membrane protein complex subunit 3 OS=Homo sapiens OX=9606 GN=EMC3 PE=1 SV=1	2618.91	3425.64	3281.25	3296.1	4019.52	2872.58
Q460N5	18	4	92.756	0.249308	0.284797	1.17608	0.181683	CBD	MCF7	204853	Protein mono-ADP-ribosyltransferase PARP14 OS=Homo sapiens OX=9606 GN=PARP14 PE=1 SV=3	4299.04	5166.76	6431.34	6796.3	5638.36	6261.7
O95716	13	1	106.399	0.0434085	0.129772	5.29929	0.596195	MCF7	CBD	24495.3	Ras-related protein Rab-3D OS=Homo sapiens OX=9606 GN=RAB3D PE=1 SV=1	993.404	1264.97	381.279	56.8837	302.966	138.265
REVERSE2346	1	1	4.7469	0.0338857	0.117192	2.87779	0.664294	MCF7	CBD	21535.9	Reversed Sequence 2346	4906.47	3357.57	3140.34	642.453	1996.19	1324.25
Q9Y4D7	18	4	90.3657	0.292653	0.304631	1.27879	0.156291	MCF7	CBD	215429	Plexin-D1 OS=Homo sapiens OX=9606 GN=PLXND1 PE=1 SV=3	833.699	908.819	1140.51	481.871	790.522	982.103
Q9NRF9	1	1	5.5953	0.092368	0.184094	2.92219	0.39197	MCF7	CBD	16916.6	DNA polymerase epsilon subunit 3 OS=Homo sapiens OX=9606 GN=POLE3 PE=1 SV=1	910.307	1185.08	1022.6	77.9474	300.393	688.662
K7EKI8	20	4	113.308	0.486568	0.385184	1.32307	0.0921244	CBD	MCF7	205060	Periplakin OS=Homo sapiens OX=9606 GN=PPL PE=1 SV=1	12045.2	12167.8	16230.1	11853.7	13735.1	27920.1
A0A669KAX3	4	1	23.818	0.106982	0.195325	6.11468	0.355564	CBD	MCF7	102681	Wolframin ER transmembrane glycoprotein OS=Homo sapiens OX=9606 GN=WFS1 PE=1 SV=1	328.843	469.541	163.077	2340.54	3180.4	358.098
F2Z2V0	6	1	42.9518	0.770172	0.472986	1.02299	0.0569583	MCF7	CBD	59261.7	Copine 1 (Fragment) OS=Homo sapiens OX=9606 GN=CPNE1 PE=1 SV=1	19795.6	20161.8	18190.4	19957.9	15806.2	21076.8
Q2VWA4	1	1	4.5627	0.602814	0.426003	1.32442	0.0727582	CBD	MCF7	106893	SKI family transcriptional corepressor 2 OS=Homo sapiens OX=9606 GN=SKOR2 PE=1 SV=3	977.15	496.092	0	0	1951.19	0
P57740	9	1	44.3002	0.0982191	0.187438	1.48012	0.376556	MCF7	CBD	107116	Nuclear pore complex protein Nup107 OS=Homo sapiens OX=9606 GN=NUP107 PE=1 SV=1	2398.89	2860.82	2350.19	2112.73	1152.01	1876.65
C9JEJ2	8	1	52.7639	0.776772	0.475145	1.19854	0.0565483	MCF7	CBD	43606.2	choline-phosphate cytidylyltransferase OS=Homo sapiens OX=9606 GN=PCYT1A PE=1 SV=1	793.741	504.194	2542.24	1401.38	1580.07	222.588
O75382	3	1	15.6971	0.544727	0.407994	1.23457	0.0813203	MCF7	CBD	81913.1	Tripartite motif-containing protein 3 OS=Homo sapiens OX=9606 GN=TRIM3 PE=1 SV=2	168.166	618.491	0	59.8836	202.465	374.846
Q9UKX2	18	1	107.825	0.0149367	0.0759159	5.79047	0.858296	MCF7	CBD	224071	Myosin-2 OS=Homo sapiens OX=9606 GN=MYH2 PE=1 SV=1	1343.06	1967.22	2246.85	139.743	199.094	620.864
Q8TD10	8	1	30.6732	0.0439921	0.130112	1.75173	0.592484	MCF7	CBD	51879.4	Mirror-image polydactyly gene 1 protein OS=Homo sapiens OX=9606 GN=MIPOL1 PE=1 SV=1	1977.38	1595.99	2442.57	865.763	1100.19	1468.33
P08754	7	1	50.2892	0.665571	0.442413	1.15682	0.0654879	CBD	MCF7	41102.5	Guanine nucleotide-binding protein G(i) subunit alpha-3 OS=Homo sapiens OX=9606 GN=GNAI3 PE=1 SV=3	6236.42	5998.15	9816	11114.8	9079.93	5313.83
A0A8V8TP20	13	1	80.8223	0.2897	0.303559	1.54824	0.157825	MCF7	CBD	172313	DNA topoisomerase 2 OS=Homo sapiens OX=9606 GN=TOP2B PE=1 SV=1	996.546	854.063	1732.89	356.082	761.617	1196.87
Q14651	10	2	60.0775	0.376593	0.339206	1.22176	0.121339	CBD	MCF7	70652.8	Plastin-1 OS=Homo sapiens OX=9606 GN=PLS1 PE=1 SV=2	5504.7	3833.98	7114.27	7886.94	5198.51	7016.07
O60762	9	4	60.4078	0.010742	0.0657539	1.4809	0.91304	CBD	MCF7	29691.3	Dolichol-phosphate mannosyltransferase subunit 1 OS=Homo sapiens OX=9606 GN=DPM1 PE=1 SV=1	8149.52	8816.17	8980.56	14510.2	12921.1	10992.4
P11177	6	5	30.8708	0.266081	0.293443	1.20746	0.171071	CBD	MCF7	39575.7	Pyruvate dehydrogenase E1 component subunit beta_ mitochondrial OS=Homo sapiens OX=9606 GN=PDHB PE=1 SV=3	4992.81	7156.86	8146.37	8604.59	7192.05	8709.96
P30041	23	15	176.036	0.0094382	0.0603776	1.331	0.930169	MCF7	CBD	25149.1	Peroxiredoxin-6 OS=Homo sapiens OX=9606 GN=PRDX6 PE=1 SV=3	100575	111404	123268	84434.4	81733.3	85709.3
Q8TB73	2	1	12.2912	0.0707683	0.167992	7.50676	0.46156	CBD	MCF7	65300.3	Protein NDNF OS=Homo sapiens OX=9606 GN=NDNF PE=1 SV=2	4109.66	2551.39	551.045	11921.1	36766.4	5451.98
Q9NQG5	2	1	10.7777	0.470588	0.379391	1.10229	0.0955668	MCF7	CBD	37013.8	Regulation of nuclear pre-mRNA domain-containing protein 1B OS=Homo sapiens OX=9606 GN=RPRD1B PE=1 SV=1	3666.51	3670.2	4560.44	3974.82	2871.43	3946.86
Q92698	9	3	45.9447	0.266439	0.293443	1.16072	0.170856	CBD	MCF7	85549.7	DNA repair and recombination protein RAD54-like OS=Homo sapiens OX=9606 GN=RAD54L PE=1 SV=2	4152.76	3508.77	4569.8	3978.24	5246.39	4972.57
H3BNC9	11	4	111.897	0.347282	0.328509	1.09601	0.131904	CBD	MCF7	65102.9	Small ribosomal subunit protein eS17 OS=Homo sapiens OX=9606 PE=3 SV=2	59943.1	49390.8	50685.1	54739.4	65806.2	54837
O43290	14	1	77.5562	0.884134	0.507005	1.06628	0.0517131	CBD	MCF7	90426	U4/U6.U5 tri-snRNP-associated protein 1 OS=Homo sapiens OX=9606 GN=SART1 PE=1 SV=1	39.7253	133.726	162.197	191.231	145.559	21.1053
A0A994J537	14	3	75.6774	0.0184766	0.0842056	1.63107	0.814872	MCF7	CBD	169410	Tensin 3 OS=Homo sapiens OX=9606 GN=TNS3 PE=1 SV=1	18140.6	16039.6	23786.9	12867.5	11554.2	11117.6
Q9NR31	7	5	28.7462	0.0901325	0.18213	1.70376	0.39819	MCF7	CBD	22480.9	GTP-binding protein SAR1a OS=Homo sapiens OX=9606 GN=SAR1A PE=1 SV=1	3165.94	3395.84	1846.55	1284.28	2000.13	1650.75
Q15102	5	1	28.6616	0.0290723	0.108837	1.59296	0.705143	MCF7	CBD	25848.3	Platelet-activating factor acetylhydrolase IB subunit alpha1 OS=Homo sapiens OX=9606 GN=PAFAH1B3 PE=1 SV=1	15027.3	15591.1	16194.5	8658.51	7979.57	12749.2
D6RGG3	26	7	157.059	0.182386	0.246923	1.1927	0.238265	CBD	MCF7	334400	Collagen type XII alpha 1 chain OS=Homo sapiens OX=9606 GN=COL12A1 PE=1 SV=1	27452.7	24014.3	23798.1	29348.5	25318.4	35101.9
C9JFB6	3	1	15.9381	0.450228	0.372578	1.28721	0.100296	CBD	MCF7	21907.8	Lebercilin-like protein (Fragment) OS=Homo sapiens OX=9606 GN=LCA5L PE=3 SV=1	88.9302	110.214	171.783	196.137	97.8786	183.447
Q9Y4D8	43	3	200.957	0.0593506	0.154495	1.52501	0.509417	CBD	MCF7	444990	Probable E3 ubiquitin-protein ligase HECTD4 OS=Homo sapiens OX=9606 GN=HECTD4 PE=1 SV=5	3359.22	3736.69	4854.07	7290.94	6086.64	4846.3
P32298	2	1	8.9344	0.908221	0.514927	1.10377	0.0510707	MCF7	CBD	67780.9	G protein-coupled receptor kinase 4 OS=Homo sapiens OX=9606 GN=GRK4 PE=1 SV=3	2763.61	3372.24	8113.03	6539.11	3676.47	2693.72
Q8IYD8	33	5	188.331	0.747701	0.467315	1.03248	0.058461	MCF7	CBD	234986	Fanconi anemia group M protein OS=Homo sapiens OX=9606 GN=FANCM PE=1 SV=2	42311.1	37340.2	44074.6	48326.7	38525.2	32981.6
B1AHB1	11	1	65.9673	0.0265315	0.102832	2.27923	0.728802	MCF7	CBD	78391.8	DNA replication licensing factor MCM5 OS=Homo sapiens OX=9606 GN=MCM5 PE=1 SV=1	2714.26	2974.09	3555.81	946.573	1048.23	2061.02
P40616	7	1	54.9796	0.165581	0.235072	7.70556	0.257634	MCF7	CBD	20531.6	ADP-ribosylation factor-like protein 1 OS=Homo sapiens OX=9606 GN=ARL1 PE=1 SV=1	2062.16	96.2057	585.801	38.7754	39.8489	277.504
A5D8V7	3	1	16.8792	0.0861654	0.17848	1.80643	0.409723	CBD	MCF7	69310.7	Outer dynein arm-docking complex subunit 3 OS=Homo sapiens OX=9606 GN=ODAD3 PE=1 SV=1	6997.29	3886.44	5405.82	12597.7	10285.6	6542.5
Q9BVI0	3	2	13.2547	0.179173	0.243326	1.23059	0.241761	CBD	MCF7	116812	PHD finger protein 20 OS=Homo sapiens OX=9606 GN=PHF20 PE=1 SV=2	10614.3	9755.17	12200.4	12095.8	11713.3	16271
REVERSE7391	5	2	23.4368	0.880378	0.507005	1.02229	0.0518273	MCF7	CBD	79459.7	Reversed Sequence 7391	6936.26	4656.69	8193.35	4719.87	9406.54	5228.44
Q9BVN2	3	1	15.4191	0.151693	0.226597	1.42458	0.275933	CBD	MCF7	97413.8	AP-4 complex accessory subunit RUSC1 OS=Homo sapiens OX=9606 GN=RUSC1 PE=1 SV=3	17077.3	19852.8	11068.8	24974.5	25510.7	17893.1
P51148	10	4	73.8112	0.00254222	0.0313785	1.34089	0.997772	MCF7	CBD	23710.7	Ras-related protein Rab-5C OS=Homo sapiens OX=9606 GN=RAB5C PE=1 SV=2	48822	51448.5	49456.6	37737.8	39528	34397
Q53TS8	7	2	34.6956	0.123329	0.209749	1.16556	0.321896	CBD	MCF7	209912	Cation channel sperm-associated targeting subunit tau OS=Homo sapiens OX=9606 GN=C2CD6 PE=1 SV=2	5454.69	4853.47	5661.33	5512.39	6834.13	6266.89
Q9NZM1	78	28	538.785	0.25286	0.287464	1.10181	0.179342	CBD	MCF7	236249	Myoferlin OS=Homo sapiens OX=9606 GN=MYOF PE=1 SV=1	72777.4	72130.2	75145.8	71383.4	80685.4	90389
C9JIF9	9	3	60.8392	0.330244	0.320924	1.26952	0.13878	CBD	MCF7	82757.7	Acylamino-acid-releasing enzyme OS=Homo sapiens OX=9606 GN=APEH PE=1 SV=1	11567.3	9012.33	15754.7	18785	11336.4	16005.6
O95876	7	1	30.9453	0.268646	0.293541	1.20035	0.169542	CBD	MCF7	86224.4	WD repeat-containing and planar cell polarity effector protein fritz homolog OS=Homo sapiens OX=9606 GN=WDPCP PE=1 SV=2	1765.49	2742.4	2149.54	2391.74	2505.68	3093.83
Q9HB71	7	2	41.6519	0.0604496	0.155052	1.29173	0.504376	MCF7	CBD	26324	Calcyclin-binding protein OS=Homo sapiens OX=9606 GN=CACYBP PE=1 SV=2	35901.9	37075.6	37111.8	23187.3	29240.2	32799
A0A494C171	9	2	50.7038	0.0803956	0.173967	7.12301	0.427726	CBD	MCF7	171991	KIAA0586 OS=Homo sapiens OX=9606 GN=KIAA0586 PE=1 SV=1	90.9714	53.0028	61.8763	97.6181	984.132	384.525
P02794	6	1	66.0181	0.290581	0.303919	1.42546	0.157365	MCF7	CBD	21396.8	Ferritin heavy chain OS=Homo sapiens OX=9606 GN=FTH1 PE=1 SV=2	530.082	408.332	484.421	137.227	152.828	708.105
P38606	14	6	92.4195	0.841833	0.495896	1.05572	0.053222	CBD	MCF7	68703.4	V-type proton ATPase catalytic subunit A OS=Homo sapiens OX=9606 GN=ATP6V1A PE=1 SV=2	15303	14182.4	14189.5	12817.5	13094.5	20196.6
E9PFN5	5	2	41.0145	0.017326	0.0821092	2.65839	0.828625	CBD	MCF7	21821.4	Glutathione S-transferase kappa OS=Homo sapiens OX=9606 GN=GSTK1 PE=1 SV=1	2670.25	2712.2	3716.34	11764.8	5924.16	6499.09
Q8TER5	9	1	49.2479	0.0234242	0.0954336	2.51519	0.759926	CBD	MCF7	166369	Rho guanine nucleotide exchange factor 40 OS=Homo sapiens OX=9606 GN=ARHGEF40 PE=1 SV=3	3890.56	5485.98	4067.13	7941.52	9332.01	16539.9
Q6ZMT1	4	2	18.1258	0.172663	0.239129	1.28988	0.249136	CBD	MCF7	45693.3	SH3 and cysteine-rich domain-containing protein 2 OS=Homo sapiens OX=9606 GN=STAC2 PE=1 SV=1	15634	14517.3	13465.3	14878.1	17638.6	23743.6
A0AA34QW03	27	9	229.401	0.0609856	0.155608	1.24465	0.501955	MCF7	CBD	76259.9	Synaptotagmin binding cytoplasmic RNA interacting protein OS=Homo sapiens OX=9606 GN=SYNCRIP PE=4 SV=1	56295.3	59365.1	60920.3	44057.3	42351.8	55462.5
O60500	6	2	47.0618	0.153931	0.228727	1.65169	0.272825	MCF7	CBD	135883	Nephrin OS=Homo sapiens OX=9606 GN=NPHS1 PE=1 SV=1	12292.3	6057.64	13450.5	6622.89	6164.03	6466.39
O95817	10	1	57.9537	0.683595	0.449542	1.22729	0.0637234	MCF7	CBD	61765.9	BAG family molecular chaperone regulator 3 OS=Homo sapiens OX=9606 GN=BAG3 PE=1 SV=3	7332.84	5275.01	60.6823	6246.58	3011.14	1064.65
REVERSE1348	4	1	18.2918	0.560754	0.413284	1.38783	0.078758	CBD	MCF7	280331	Reversed Sequence 1348	1930.81	1127.64	2257.15	3950.63	2224.07	1202.44
Q9HCK8	21	4	121.009	0.0393485	0.123759	1.91486	0.623396	MCF7	CBD	292344	Chromodomain-helicase-DNA-binding protein 8 OS=Homo sapiens OX=9606 GN=CHD8 PE=1 SV=5	27804.1	36187.9	29648.7	14165.7	11318.4	23417.9
C9JKF1	10	2	59.2803	0.0899385	0.18213	2.01368	0.398739	CBD	MCF7	149962	Sterile alpha motif domain containing 9 (Fragment) OS=Homo sapiens OX=9606 GN=SAMD9 PE=1 SV=1	20154.5	11862	6442.99	27623.3	30118.2	19703.5
Q96PC5	13	3	85.3934	0.905201	0.514205	1.13581	0.0511428	CBD	MCF7	160463	Melanoma inhibitory activity protein 2 OS=Homo sapiens OX=9606 GN=MIA2 PE=1 SV=4	7579.9	13687.2	4368.9	3891.94	16659.3	8566.19
P26196	17	6	133.173	0.00366641	0.0373854	2.02661	0.992377	CBD	MCF7	54816.1	Probable ATP-dependent RNA helicase DDX6 OS=Homo sapiens OX=9606 GN=DDX6 PE=1 SV=2	49204.6	72782	58436	116366	119621	129659
Q13191	8	1	41.7647	0.44933	0.372186	1.43535	0.100514	CBD	MCF7	110933	E3 ubiquitin-protein ligase CBL-B OS=Homo sapiens OX=9606 GN=CBLB PE=1 SV=2	100.424	2.0395	76.8127	61.6661	45.8415	149.817
P50502	13	9	101.819	0.157642	0.231493	1.13372	0.267811	MCF7	CBD	41502.9	Hsc70-interacting protein OS=Homo sapiens OX=9606 GN=ST13 PE=1 SV=2	43983.6	48789.7	54853.7	45591.9	41103.9	43518.5
Q9Y623	24	3	127.188	0.076773	0.173161	1.48708	0.439858	MCF7	CBD	224041	Myosin-4 OS=Homo sapiens OX=9606 GN=MYH4 PE=2 SV=2	27932.5	21829.8	32546.7	20190.1	14301.2	20858.1
REVERSE8862	8	3	48.6273	0.000946513	0.0202217	1.88607	0.999983	CBD	MCF7	127699	Reversed Sequence 8862	41352.1	47770.5	43141.9	81723.6	75465.6	92271.2
Q9UN81	12	2	76.0379	0.101527	0.191046	1.46043	0.368355	MCF7	CBD	40283.9	LINE-1 retrotransposable element ORF1 protein OS=Homo sapiens OX=9606 GN=L1RE1 PE=1 SV=1	2867.53	2530.11	1822.53	1303.13	1888.04	1752.7
P15374	3	1	15.8014	0.0762883	0.17307	1.59362	0.441534	MCF7	CBD	26353.7	Ubiquitin carboxyl-terminal hydrolase isozyme L3 OS=Homo sapiens OX=9606 GN=UCHL3 PE=1 SV=1	18718.7	25534.1	32683.1	14308.1	14523.1	19446.1
Q9UQ35	33	5	176.77	0.461194	0.375973	1.14186	0.097699	MCF7	CBD	300357	Serine/arginine repetitive matrix protein 2 OS=Homo sapiens OX=9606 GN=SRRM2 PE=1 SV=2	5979.35	5642.97	7808.97	7362.21	4507.34	5147.65
M0QZ12	3	2	17.1711	0.313282	0.314698	6.31971	0.146248	CBD	MCF7	90419.6	GRAM domain containing 1A OS=Homo sapiens OX=9606 GN=GRAMD1A PE=1 SV=1	36.37	39.1186	265.923	216.149	1882.29	59.1779
A0A0D9SEY1	10	1	50.3826	0.142438	0.223398	1.71386	0.289512	CBD	MCF7	151882	non-specific serine/threonine protein kinase OS=Homo sapiens OX=9606 GN=MAP4K4 PE=1 SV=1	2593.33	3499.29	1269.89	5103.76	4330.2	3184.35
P12757	14	2	76.5998	0.68847	0.451254	1.16366	0.0632689	CBD	MCF7	78230.7	Ski-like protein OS=Homo sapiens OX=9606 GN=SKIL PE=1 SV=2	5095.05	3389.54	2928.73	6514.79	3825.65	2940.77
Q15437	17	4	95.4671	0.00709202	0.0512871	1.69134	0.959619	MCF7	CBD	87448.8	Protein transport protein Sec23B OS=Homo sapiens OX=9606 GN=SEC23B PE=1 SV=2	1973.97	1913.35	2312.16	1081.2	1148.4	1435.84
P21266	18	9	156.334	0.00970198	0.0611394	1.29475	0.926725	MCF7	CBD	27015.9	Glutathione S-transferase Mu 3 OS=Homo sapiens OX=9606 GN=GSTM3 PE=1 SV=3	79351.8	80182.9	86084.1	65988.5	57106.9	66608.2
O15294	7	1	29.3449	0.0209168	0.0891576	4.18749	0.786921	CBD	MCF7	118179	UDP-N-acetylglucosamine--peptide N-acetylglucosaminyltransferase 110 kDa subunit OS=Homo sapiens OX=9606 GN=OGT PE=1 SV=3	102.722	123.201	180.515	924.854	476.705	300.396
Q9NX74	9	1	53.7813	0.275912	0.297346	1.54824	0.165335	MCF7	CBD	55848.8	tRNA-dihydrouridine(20) synthase [NAD(P)+]-like OS=Homo sapiens OX=9606 GN=DUS2 PE=1 SV=1	19464.8	9409.77	17868	9900.69	5387.27	14902.8
P00338	77	50	465.496	0.0131762	0.07191	1.55297	0.880987	MCF7	CBD	36973.9	L-lactate dehydrogenase A chain OS=Homo sapiens OX=9606 GN=LDHA PE=1 SV=2	491267	542242	406504	282394	300633	344237
O94874	13	3	69.2427	0.696085	0.452116	1.03825	0.0625776	CBD	MCF7	90051.6	E3 UFM1-protein ligase 1 OS=Homo sapiens OX=9606 GN=UFL1 PE=1 SV=2	7239.88	8163.82	8811.92	7872.76	7764.12	9504.9
P38919	11	4	55.7508	0.0213107	0.0903969	1.50973	0.782565	MCF7	CBD	47156.3	Eukaryotic initiation factor 4A-III OS=Homo sapiens OX=9606 GN=EIF4A3 PE=1 SV=4	17412.4	17582.3	21194	10228.4	13139.1	13850.3
Q9ULZ3	3	1	25.0065	0.0496557	0.137862	1.40476	0.558797	MCF7	CBD	21683.9	Apoptosis-associated speck-like protein containing a CARD OS=Homo sapiens OX=9606 GN=PYCARD PE=1 SV=2	10048.1	10388	9830.22	6832.95	5778.93	8933.71
A0A8Q3SIU1	14	2	72.3697	0.0119939	0.0682367	1.84904	0.896504	MCF7	CBD	161163	RAS protein activator like 2 OS=Homo sapiens OX=9606 GN=RASAL2 PE=1 SV=1	3694.98	4425.88	5217.48	2154.45	2154.96	2904.25
Q8NBX0	6	1	43.7847	0.299407	0.307821	1.341	0.152878	MCF7	CBD	47493.6	Saccharopine dehydrogenase-like oxidoreductase OS=Homo sapiens OX=9606 GN=SCCPDH PE=1 SV=1	2527.88	2899.81	2448.38	1145.15	3454.41	1273.73
B8ZZA1	2	1	13.8022	0.161855	0.234132	Infinity	0.262321	CBD	MCF7	14366.4	Prothymosin alpha OS=Homo sapiens OX=9606 GN=PTMA PE=1 SV=1	0	0	0	4215.08	39.6598	0
REVERSE561	3	1	15.5588	0.873033	0.505547	1.07252	0.0520615	MCF7	CBD	33466.7	Reversed Sequence 561	3542.27	4012.14	1005.79	2189.32	2522.32	3269.74
P26599	26	8	244.097	0.242756	0.281803	1.05519	0.18614	CBD	MCF7	59804.2	Polypyrimidine tract-binding protein 1 OS=Homo sapiens OX=9606 GN=PTBP1 PE=1 SV=2	72338.1	74671.2	78419.4	74838.5	83287.4	79743.9
REVERSE11187	4	1	21.5786	0.166742	0.235891	9.72542	0.256205	CBD	MCF7	57435.1	Reversed Sequence 11187	147.375	187.075	0	397.986	2447.76	406.922
P39656	16	11	104.338	0.696352	0.452116	1.0254	0.0625537	CBD	MCF7	50972	Dolichyl-diphosphooligosaccharide--protein glycosyltransferase 48 kDa subunit OS=Homo sapiens OX=9606 GN=DDOST PE=1 SV=4	28407.3	30664.3	34992.8	33928.7	31041	31483.8
P45985	6	1	42.8152	0.789586	0.479634	1.07233	0.0557917	CBD	MCF7	44744	Dual specificity mitogen-activated protein kinase kinase 4 OS=Homo sapiens OX=9606 GN=MAP2K4 PE=1 SV=1	49354.6	58954	59646.7	52506.7	47894.4	79702.3
Q8TCU6	31	6	174.883	0.141686	0.223394	1.41184	0.290671	MCF7	CBD	188884	Phosphatidylinositol 3_4_5-trisphosphate-dependent Rac exchanger 1 protein OS=Homo sapiens OX=9606 GN=PREX1 PE=1 SV=3	7115.52	7294.12	8712.86	3704.66	5336.42	7336.52
P06576	45	23	458.218	0.938406	0.523727	1.0021	0.0504805	MCF7	CBD	56560	ATP synthase subunit beta_ mitochondrial OS=Homo sapiens OX=9606 GN=ATP5F1B PE=1 SV=3	177589	173189	196597	160566	173766	211897
REVERSE392	3	1	17.2284	0.141991	0.223394	608.541	0.2902	CBD	MCF7	54670.5	Reversed Sequence 392	4.84878	16.1558	1.50691	1023.48	12670.7	5.03552
Q8NE71	8	3	52.1865	0.209185	0.264288	1.37506	0.212301	CBD	MCF7	96382.1	ATP-binding cassette sub-family F member 1 OS=Homo sapiens OX=9606 GN=ABCF1 PE=1 SV=2	6459.74	4785.34	7160.43	9989.01	9407.99	5911.76
E5RH68	1	1	5.7901	0.261094	0.290971	3.51361	0.174113	CBD	MCF7	4856.43	Family with sequence similarity 135 member B OS=Homo sapiens OX=9606 GN=FAM135B PE=4 SV=1	12866.9	2928.25	219.873	38172	14745.9	3352.82
Q9BTF0	8	1	39.728	0.21942	0.26881	1.11167	0.203674	MCF7	CBD	57003.5	THUMP domain-containing protein 2 OS=Homo sapiens OX=9606 GN=THUMPD2 PE=1 SV=2	65439.7	58020.7	71144.7	55194	56855.3	63007.1
Q9NS98	4	1	31.7328	0.473981	0.380724	1.12403	0.0948169	CBD	MCF7	88012.5	Semaphorin-3G OS=Homo sapiens OX=9606 GN=SEMA3G PE=1 SV=1	3103.06	2579.36	3635.11	2903.27	3373.33	4196.59
A0A3B3ISF6	1	1	3.4326	0.371946	0.338272	176.058	0.122917	CBD	MCF7	127403	Kelch domain containing 7B OS=Homo sapiens OX=9606 GN=KLHDC7B PE=1 SV=1	7.40641	0	2.93727	23.0065	1798.08	0
Q6ZN66	3	1	19.7992	0.0803468	0.173967	6.18074	0.427886	CBD	MCF7	72940.1	Guanylate-binding protein 6 OS=Homo sapiens OX=9606 GN=GBP6 PE=1 SV=1	0	0	254.878	495.881	683.43	396.024
Q8NAP3	8	2	34.0196	0.129913	0.214305	3.04351	0.309998	CBD	MCF7	136653	Zinc finger and BTB domain-containing protein 38 OS=Homo sapiens OX=9606 GN=ZBTB38 PE=1 SV=2	364.821	236.485	347.121	1816.82	700.126	369.597
A0A0A0MRH0	1	1	5.9617	0.632052	0.434229	1.22317	0.0691409	MCF7	CBD	48911.1	Notchless protein homolog 1 OS=Homo sapiens OX=9606 GN=NLE1 PE=1 SV=1	19717.6	15291.1	192.514	8039.11	15734.9	5004.53
Q5TEJ8	4	1	16.8692	0.0119721	0.0682367	1.75621	0.896791	MCF7	CBD	72847.1	Protein THEMIS2 OS=Homo sapiens OX=9606 GN=THEMIS2 PE=1 SV=1	3229.63	3112.66	3196.18	2143.61	1378.14	1909.52
A0A8Q3SIC5	4	1	28.9446	0.787092	0.478949	1.40531	0.055935	MCF7	CBD	23932.3	Myosin light chain 6B OS=Homo sapiens OX=9606 GN=MYL6B PE=1 SV=1	2051.37	1725.99	7126.66	2492.02	2333.24	2933.92
O14908	5	1	29.1924	0.71393	0.45603	1.29596	0.0610446	CBD	MCF7	36163.3	PDZ domain-containing protein GIPC1 OS=Homo sapiens OX=9606 GN=GIPC1 PE=1 SV=2	2859.37	1793.43	892.164	3782.56	2483.43	920.092
P11055	31	3	165.088	0.244611	0.282486	1.35216	0.184859	CBD	MCF7	224989	Myosin-3 OS=Homo sapiens OX=9606 GN=MYH3 PE=1 SV=3	6114.74	6425.91	8089.32	6332.74	9772.03	11790.3
A0A9L9PXQ4	8	2	50.8131	0.765789	0.472029	1.08651	0.0572384	MCF7	CBD	50990.6	Lysosomal associated membrane protein 2 OS=Homo sapiens OX=9606 GN=LAMP2 PE=1 SV=1	4299.51	7725.95	4993.34	3769.28	6514.95	5379.54
Q04695	17	1	187.502	0.168135	0.236431	36714.2	0.254509	CBD	MCF7	48390.9	Keratin_ type I cytoskeletal 17 OS=Homo sapiens OX=9606 GN=KRT17 PE=1 SV=2	0	0	0.0188903	13.7618	679.78	0
Q15399	6	1	29.3153	0.708764	0.455409	1.10297	0.0614761	CBD	MCF7	91375.1	Toll-like receptor 1 OS=Homo sapiens OX=9606 GN=TLR1 PE=1 SV=3	18.8019	41.0082	1037.32	1056.78	108.353	44.9659
Q9NSI6	9	2	51.1842	0.0259959	0.102112	20.7895	0.73399	CBD	MCF7	265674	Bromodomain and WD repeat-containing protein 1 OS=Homo sapiens OX=9606 GN=BRWD1 PE=1 SV=4	139.337	154.733	17.6817	4624.66	1057.02	799.484
Q9H0B3	7	2	35.2635	0.648434	0.438603	1.07927	0.0672929	CBD	MCF7	129461	IQ domain-containing protein N OS=Homo sapiens OX=9606 GN=IQCN PE=1 SV=1	19093.6	23261.7	9779.4	21504.2	16882.8	17880.4
J3KND3	5	1	33.1874	0.0257168	0.101723	2.23458	0.736722	MCF7	CBD	17229.3	Myosin light polypeptide 6 OS=Homo sapiens OX=9606 GN=MYL6 PE=1 SV=1	28125.8	20846.3	25009.8	9971.63	7223.58	15912.5
Q13242	7	3	39.5178	0.517395	0.396681	1.07967	0.0860847	MCF7	CBD	25656.3	Serine/arginine-rich splicing factor 9 OS=Homo sapiens OX=9606 GN=SRSF9 PE=1 SV=1	1214.34	1493.37	1436.41	1091.51	1226.29	1520.53
Q13045	18	5	104.152	0.343087	0.326524	1.08435	0.133543	CBD	MCF7	146234	Protein flightless-1 homolog OS=Homo sapiens OX=9606 GN=FLII PE=1 SV=2	7029.23	7377.09	6864.73	8769.24	7128.27	7167.84
P61254	8	4	46.7198	0.903797	0.513907	1.01111	0.0511771	CBD	MCF7	17258.2	Large ribosomal subunit protein uL24 OS=Homo sapiens OX=9606 GN=RPL26 PE=1 SV=1	78081.1	84160.5	69517.8	79013.5	85651.4	69669.7
O15254	1	1	5.6992	0.0601668	0.15478	2.41555	0.505664	CBD	MCF7	78370.5	Peroxisomal acyl-coenzyme A oxidase 3 OS=Homo sapiens OX=9606 GN=ACOX3 PE=1 SV=2	157.596	241.678	100.458	548.199	411.379	247.553
Q86VV8	37	8	191.532	0.0888704	0.180825	1.77711	0.401789	CBD	MCF7	252451	Rotatin OS=Homo sapiens OX=9606 GN=RTTN PE=1 SV=3	4593.09	7664.73	6362.1	15403.1	9855.94	7830.66
Q16671	2	1	8.485	0.984071	0.53623	1.07817	0.050032	CBD	MCF7	64175.5	Anti-Muellerian hormone type-2 receptor OS=Homo sapiens OX=9606 GN=AMHR2 PE=1 SV=1	12.6737	199.13	244.483	324.691	156.136	11.1274
I3L4W9	1	1	4.4638	0.189336	0.252205	2.35002	0.231006	CBD	MCF7	22421.7	Interleukin 4 receptor (Fragment) OS=Homo sapiens OX=9606 GN=IL4R PE=1 SV=1	193.388	436.377	713.268	1846.54	793.872	515.743
REVERSE955	18	4	96.2161	0.452544	0.373111	1.35079	0.0997378	MCF7	CBD	105310	Reversed Sequence 955	2596.36	1085.53	2333.18	1549.1	1221.73	1682.18
REVERSE11054	1	1	4.1074	0.987871	0.536964	1.01904	0.0500186	CBD	MCF7	39456.1	Reversed Sequence 11054	2309.24	1957.14	2199.72	1572.51	2365.74	2650.95
P78562	8	5	54.5887	0.590701	0.421515	1.6315	0.0743849	CBD	MCF7	87044.4	Phosphate-regulating neutral endopeptidase PHEX OS=Homo sapiens OX=9606 GN=PHEX PE=1 SV=1	4641.92	1849.25	41697.7	54028.7	21771.1	2820.37
Q8TD57	14	1	83.0004	0.129067	0.21372	5.02896	0.31148	CBD	MCF7	474080	Dynein axonemal heavy chain 3 OS=Homo sapiens OX=9606 GN=DNAH3 PE=1 SV=1	2198.32	1180	228.257	9397.91	7293.9	1445.51
E9PP21	3	1	27.4037	0.126768	0.21171	1.47708	0.315575	CBD	MCF7	17567.6	Cysteine and glycine-rich protein 1 OS=Homo sapiens OX=9606 GN=CSRP1 PE=1 SV=1	6499.87	5510.29	4202.18	6699.07	10566.3	6681.52
REVERSE16747	2	1	9.0884	0.128978	0.21372	1.56764	0.311637	MCF7	CBD	39143.3	Reversed Sequence 16747	5509.95	6005.92	6470.14	2171.7	3950.71	5350.88
REVERSE3943	2	1	10.6029	0.408269	0.353498	1.30403	0.11144	CBD	MCF7	45105.5	Reversed Sequence 3943	39517.3	13620.4	114796	94793.5	69979.6	54218.2
Q9C0C2	15	4	77.0022	0.260189	0.290658	1.63574	0.174675	MCF7	CBD	182822	182 kDa tankyrase-1-binding protein OS=Homo sapiens OX=9606 GN=TNKS1BP1 PE=1 SV=4	3044.85	2045.27	4893.18	1074.54	2011.17	3017.51
A0A6Q8PGA8	10	5	70.8471	0.501568	0.391224	1.0796	0.0890915	MCF7	CBD	78120.2	Glycine--tRNA ligase OS=Homo sapiens OX=9606 GN=GARS1 PE=1 SV=1	13983.6	17444.4	17425.8	13762	14114.2	17375.6
O95793	6	2	29.827	0.169691	0.237443	1.49448	0.252639	MCF7	CBD	63467.5	Double-stranded RNA-binding protein Staufen homolog 1 OS=Homo sapiens OX=9606 GN=STAU1 PE=1 SV=2	3034.53	3688.78	3168.51	3470.36	1342.68	1805.89
F8VVL1	1	1	5.9157	0.658642	0.440628	1.52414	0.0662024	CBD	MCF7	18169.6	Density-regulated protein OS=Homo sapiens OX=9606 GN=DENR PE=1 SV=1	961.959	134.478	0	0	1671.12	0
A0A0D9SFL3	3	2	18.3069	0.597794	0.424585	1.07136	0.0734228	CBD	MCF7	61700	EWS RNA binding protein 1 OS=Homo sapiens OX=9606 GN=EWSR1 PE=1 SV=1	9678.4	9522.25	8342.64	8754.25	8939.7	11814.9
A0A087WVY5	9	1	48.4694	0.000598687	0.0161359	5.41798	0.999999	CBD	MCF7	150000	Cilia and flagella associated protein 57 OS=Homo sapiens OX=9606 GN=CFAP57 PE=1 SV=1	659.984	1101.53	986.327	4671.09	4477.65	5738.99
Q9H9Y2	4	2	26.178	0.39605	0.348136	1.55349	0.11509	CBD	MCF7	40225	Ribosome production factor 1 OS=Homo sapiens OX=9606 GN=RPF1 PE=1 SV=2	972.001	396.806	903.231	1747.92	1210.19	571.475
A0A087WSW1	2	1	10.1775	0.0179004	0.0829615	2.7682	0.821713	MCF7	CBD	126772	Cilia and flagella associated protein 70 OS=Homo sapiens OX=9606 GN=CFAP70 PE=1 SV=2	1427.85	1258.44	2129.63	403.806	498.551	837.37
A0A804HJG7	14	2	66.088	0.628685	0.433104	1.07805	0.0695363	MCF7	CBD	165971	Cytoplasmic linker associated protein 2 OS=Homo sapiens OX=9606 GN=CLASP2 PE=1 SV=1	3790.99	3988.21	3645.36	3810	4806.97	1980.44
P61009	3	1	20.4245	0.172836	0.239139	1.18161	0.248934	CBD	MCF7	20370.5	Signal peptidase complex subunit 3 OS=Homo sapiens OX=9606 GN=SPCS3 PE=1 SV=1	15818.6	16280.6	20485.5	22014.6	18232.4	21887.7
REVERSE11988	3	1	15.5796	0.0596316	0.15458	1.58032	0.508119	MCF7	CBD	177350	Reversed Sequence 11988	21055	22641.5	18380.3	9170.25	13404.2	16706.6
P31689	13	5	72.7898	0.152244	0.226797	1.65642	0.275162	CBD	MCF7	45609.6	DnaJ homolog subfamily A member 1 OS=Homo sapiens OX=9606 GN=DNAJA1 PE=1 SV=2	17508.9	17592.9	16236.9	38982.5	29457.1	16599
P09429	28	10	155.873	0.138074	0.221196	1.53096	0.296355	MCF7	CBD	25064.9	High mobility group protein B1 OS=Homo sapiens OX=9606 GN=HMGB1 PE=1 SV=3	99135.3	156329	102889	81436.2	99558.2	53076.2
Q9NXE4-5	3	1	15.3627	0.174753	0.240681	2.62915	0.246724	MCF7	CBD	49251.3	Isoform 5 of Sphingomyelin phosphodiesterase 4 OS=Homo sapiens OX=9606 GN=SMPD4	4171.7	1825.3	1493.74	122.106	501.307	2225.7
Q8NDH3	3	2	16.796	0.0215241	0.0906776	1.6001	0.780223	CBD	MCF7	56773.4	Probable aminopeptidase NPEPL1 OS=Homo sapiens OX=9606 GN=NPEPL1 PE=1 SV=3	4699.62	4224.21	3841.74	8200.2	5573.98	6651.95
Q8TBY8	3	1	15.0758	0.24588	0.282982	10.2814	0.183991	CBD	MCF7	119034	Polyamine-modulated factor 1-binding protein 1 OS=Homo sapiens OX=9606 GN=PMFBP1 PE=1 SV=3	2514.79	1497.49	11636.8	134412	23833.5	2649.41
Q14978-3	13	4	78.5162	0.604374	0.426371	1.09464	0.0725543	CBD	MCF7	73745.4	Isoform 3 of Nucleolar and coiled-body phosphoprotein 1 OS=Homo sapiens OX=9606 GN=NOLC1	8463.27	12867.9	9781.76	11706.2	13283.2	9068.2
Q96EK2	3	1	15.9863	0.0873663	0.179222	1.37882	0.406163	MCF7	CBD	58025	PHD finger protein 21B OS=Homo sapiens OX=9606 GN=PHF21B PE=1 SV=1	4583.68	6271.14	6413.8	4041.35	4895.09	3587.76
Q14D04	2	1	11.4129	0.0673627	0.162971	1.51597	0.474854	MCF7	CBD	95543.9	Ventricular zone-expressed PH domain-containing protein homolog 1 OS=Homo sapiens OX=9606 GN=VEPH1 PE=1 SV=1	153598	246204	159397	120099	133940	114834
Q495T6	4	1	20.1156	9.92292e-05	0.00755817	Infinity	1	CBD	MCF7	90051.3	Membrane metallo-endopeptidase-like 1 OS=Homo sapiens OX=9606 GN=MMEL1 PE=2 SV=2	0	0	0	526.306	178.76	147.114
Q9UPX8	11	1	57.122	0.622164	0.430035	1.159	0.0703172	CBD	MCF7	202345	SH3 and multiple ankyrin repeat domains protein 2 OS=Homo sapiens OX=9606 GN=SHANK2 PE=1 SV=4	16028.6	17033.1	14386.4	11785.9	22587	20619.5
Q9UN86	6	2	34.9656	0.0499384	0.138209	1.58746	0.557218	MCF7	CBD	54178.3	Ras GTPase-activating protein-binding protein 2 OS=Homo sapiens OX=9606 GN=G3BP2 PE=1 SV=2	12898.7	15939.7	16011.3	8148.83	12561.9	7541.7
REVERSE1288	6	1	26.2206	0.000910994	0.020202	2.97498	0.999986	CBD	MCF7	120073	Reversed Sequence 1288	44350.3	47156.4	66156.9	161334	153402	154310
A0A0A0MQR2	5	1	26.859	0.508266	0.392971	1.27972	0.0877956	MCF7	CBD	38273.1	Replication termination factor 2 OS=Homo sapiens OX=9606 GN=RTF2 PE=1 SV=1	1934.9	1032.58	880.684	699.611	833.585	1473.83
A0A0C4DFP8	5	2	25.5741	0.0855606	0.17848	2.10358	0.411539	MCF7	CBD	112641	Meckelin OS=Homo sapiens OX=9606 GN=TMEM67 PE=1 SV=1	897.098	930.276	792.683	208.804	270.766	765.953
A0A7P0T7Z2	7	3	39.9883	0.617631	0.429542	1.13255	0.0708722	MCF7	CBD	204419	ADP ribosylation factor guanine nucleotide exchange factor 2 OS=Homo sapiens OX=9606 GN=ARFGEF2 PE=1 SV=1	6018.49	10649	9403.62	7561.37	8660.54	6797.96
Q9P273	12	6	58.7556	0.0757741	0.17307	1.3348	0.443325	CBD	MCF7	305285	Teneurin-3 OS=Homo sapiens OX=9606 GN=TENM3 PE=1 SV=3	20986.3	20164	23350.1	31854	31410.5	22830.5
O95398	4	2	16.4227	0.595044	0.423422	1.64776	0.0737926	CBD	MCF7	104835	Rap guanine nucleotide exchange factor 3 OS=Homo sapiens OX=9606 GN=RAPGEF3 PE=1 SV=6	6090.22	3677.82	3071.7	2866.68	14088.6	4201.48
Q9UKZ4	4	1	20.7394	0.0600499	0.154746	1.77427	0.506198	CBD	MCF7	309859	Teneurin-1 OS=Homo sapiens OX=9606 GN=TENM1 PE=1 SV=2	7457.99	7280.58	4651.66	8814.98	10554.2	15034.3
Q9UNM6	13	4	90.2409	0.164123	0.234695	1.1414	0.259449	MCF7	CBD	43230.7	26S proteasome non-ATPase regulatory subunit 13 OS=Homo sapiens OX=9606 GN=PSMD13 PE=1 SV=2	18261.3	19531.3	17848.4	13882	17472.4	17393.8
F5H0I3	6	1	34.3037	0.0630525	0.156953	2.61339	0.492833	MCF7	CBD	80248.5	SRY-box transcription factor 5 OS=Homo sapiens OX=9606 GN=SOX5 PE=1 SV=1	5515.39	5095	5582.97	1347.8	844.66	4003.86
C9J1J0	2	1	10.5689	0.372607	0.338272	1.78299	0.122691	MCF7	CBD	39429.5	adenylate cyclase OS=Homo sapiens OX=9606 GN=ADCY1 PE=1 SV=1	648.274	420.898	162.556	234.156	95.3457	361.32
REVERSE6946	5	1	32.1037	0.926813	0.52024	1.02936	0.0506792	MCF7	CBD	158069	Reversed Sequence 6946	4030.12	3354.02	5327.96	4464.18	3626.74	4258.58
Q13435	5	2	26.0742	0.724562	0.459833	1.04086	0.0601875	MCF7	CBD	100342	Splicing factor 3B subunit 2 OS=Homo sapiens OX=9606 GN=SF3B2 PE=1 SV=2	979.032	1038.75	1084.19	598.231	1239.47	1142.49
REVERSE950	2	1	10.0805	0.000130187	0.00886379	Infinity	1	CBD	MCF7	37611.1	Reversed Sequence 950	0	0	0	1638.28	779.686	5465.34
Q9UBE0	7	2	45.2211	0.574525	0.417329	1.31245	0.0766826	CBD	MCF7	38906.1	SUMO-activating enzyme subunit 1 OS=Homo sapiens OX=9606 GN=SAE1 PE=1 SV=1	3543.45	936.684	2024.62	4024.75	3172.49	1339.95
Q92576	11	4	53.0656	0.0323884	0.115797	1.4688	0.676479	CBD	MCF7	231706	PHD finger protein 3 OS=Homo sapiens OX=9606 GN=PHF3 PE=1 SV=3	6479.28	5722.1	5514.27	10485.4	7315.98	8219.36
E7ETY2	12	3	58.5447	0.182587	0.247005	4.89075	0.238049	CBD	MCF7	152532	Treacle ribosome biogenesis factor 1 OS=Homo sapiens OX=9606 GN=TCOF1 PE=1 SV=1	2677.54	2811.95	224.423	7515.49	18433.2	1996.65
Q16204	3	1	17.2098	0.650761	0.439033	2.34308	0.0670403	MCF7	CBD	53462.1	Coiled-coil domain-containing protein 6 OS=Homo sapiens OX=9606 GN=CCDC6 PE=1 SV=2	1659.4	29.7781	0	136.87	570.207	13.8443
P62873	7	2	62.4308	0.145688	0.224617	1.68824	0.284605	MCF7	CBD	38175.4	Guanine nucleotide-binding protein G(I)/G(S)/G(T) subunit beta-1 OS=Homo sapiens OX=9606 GN=GNB1 PE=1 SV=3	5280.83	4178.44	2618.84	1704.21	2038.84	3411.22
Q9Y5S9	4	1	31.4933	0.316487	0.315745	1.15733	0.144786	MCF7	CBD	19946.1	RNA-binding protein 8A OS=Homo sapiens OX=9606 GN=RBM8A PE=1 SV=1	46648.3	59578	42126	39499.7	48523.7	40161.4
Q96HP0	9	3	44.2738	0.0712258	0.168381	1.31212	0.459831	CBD	MCF7	231440	Dedicator of cytokinesis protein 6 OS=Homo sapiens OX=9606 GN=DOCK6 PE=1 SV=3	12567.3	11056.5	10760.4	18086.8	13463.1	13566.5
P98187	4	1	18.977	0.0136415	0.0728608	1.3729	0.874933	MCF7	CBD	60679.1	Cytochrome P450 4F8 OS=Homo sapiens OX=9606 GN=CYP4F8 PE=1 SV=1	3010.61	3538.51	2851.02	2118.99	2390.04	2337.89
Q86XA9	21	3	113.351	0.740177	0.465253	1.19371	0.059002	CBD	MCF7	225312	HEAT repeat-containing protein 5A OS=Homo sapiens OX=9606 GN=HEATR5A PE=1 SV=2	188.324	130.917	223.556	157.028	142.337	348.577
O75794	5	3	24.2385	0.105921	0.194508	1.60323	0.357984	MCF7	CBD	39591.1	Translation initiation factor eIF2 assembly protein OS=Homo sapiens OX=9606 GN=CDC123 PE=1 SV=1	796.539	572.604	430.674	299.223	356.472	466.927
Q9C0I3	9	1	60.5647	0.198699	0.257659	7.14325	0.221832	MCF7	CBD	100309	Serine-rich coiled-coil domain-containing protein 1 OS=Homo sapiens OX=9606 GN=CCSER1 PE=1 SV=2	661.716	66.6043	618.903	74.1322	0	114.469
Q9UJW3	3	1	14.5391	0.0935187	0.184898	1.49399	0.388841	MCF7	CBD	44552.4	DNA (cytosine-5)-methyltransferase 3-like OS=Homo sapiens OX=9606 GN=DNMT3L PE=1 SV=3	5235.81	5027.52	4078.35	3067.67	2284.57	4247.34
Q15056	8	2	61.1412	0.0204739	0.088274	1.5132	0.79187	MCF7	CBD	27442.1	Eukaryotic translation initiation factor 4H OS=Homo sapiens OX=9606 GN=EIF4H PE=1 SV=5	10247.6	8860.06	9513.03	5462.98	5765.32	7685.72
REVERSE13485	6	3	38.7953	0.270899	0.294158	1.51752	0.168218	CBD	MCF7	73478.8	Reversed Sequence 13485	2520.47	2801.19	4595.83	7616.24	3981.79	3451.96
Q6KCM7	4	1	21.1416	0.384445	0.342612	2.99778	0.11875	CBD	MCF7	53005.2	Mitochondrial adenyl nucleotide antiporter SLC25A25 OS=Homo sapiens OX=9606 GN=SLC25A25 PE=1 SV=1	768.616	791.771	6896.4	13628.3	10892.7	830.546
P10809	54	29	597.854	0.374949	0.338272	1.07005	0.121893	MCF7	CBD	61225.9	60 kDa heat shock protein_ mitochondrial OS=Homo sapiens OX=9606 GN=HSPD1 PE=1 SV=2	332621	361237	396532	330281	369461	319262
A0A8I5KTB8	6	2	28.9825	0.156769	0.230731	2.87539	0.268975	MCF7	CBD	127773	NIMA related kinase 10 OS=Homo sapiens OX=9606 GN=NEK10 PE=1 SV=1	1514.82	554.9	394.12	125.068	84.4669	647.336
A0A7P0T8F3	6	2	38.9331	0.125711	0.211354	2.12335	0.317493	CBD	MCF7	185268	Alsin Rho guanine nucleotide exchange factor ALS2 OS=Homo sapiens OX=9606 GN=ALS2 PE=1 SV=1	828.762	791.2	867.643	1014.89	2995.78	1271.39
Q5H9R7	18	6	99.3795	0.0191346	0.0856636	1.31839	0.80717	MCF7	CBD	98638.7	Serine/threonine-protein phosphatase 6 regulatory subunit 3 OS=Homo sapiens OX=9606 GN=PPP6R3 PE=1 SV=2	7320.78	6906.56	7462.67	5696.03	4758.43	5997.4
Q9Y696	10	3	72.2686	0.47547	0.381635	1.14706	0.0944911	MCF7	CBD	29000.3	Chloride intracellular channel protein 4 OS=Homo sapiens OX=9606 GN=CLIC4 PE=1 SV=4	3981.09	4824.46	3295.09	2955.64	4691.44	2902.22
Q2KHM9	7	3	40.9911	0.46374	0.376993	1.13234	0.0971129	CBD	MCF7	110319	Protein moonraker OS=Homo sapiens OX=9606 GN=KIAA0753 PE=1 SV=3	6779.43	13030.8	10674.9	12182.9	11481	10855.7
A8MU27	5	1	43.1295	0.216636	0.267457	1.15919	0.205959	MCF7	CBD	17127.6	Small ubiquitin like modifier 3 OS=Homo sapiens OX=9606 GN=SUMO3 PE=1 SV=1	29470.4	30375.3	26432.1	25833.3	20382.8	28213.6
P30419	10	2	54.8476	0.0424618	0.128922	8.99395	0.602317	CBD	MCF7	57148.5	Glycylpeptide N-tetradecanoyltransferase 1 OS=Homo sapiens OX=9606 GN=NMT1 PE=1 SV=2	238.646	105.406	133.256	2919.96	1015.32	357.602
Q7Z3U7	4	1	22.0219	0.792612	0.480805	1.56749	0.0556206	MCF7	CBD	192469	Protein MON2 homolog OS=Homo sapiens OX=9606 GN=MON2 PE=1 SV=3	3172.29	380.597	0	26.2225	2240.38	0
P49915	22	7	134.736	0.589422	0.421469	1.06322	0.0745612	MCF7	CBD	77456.9	GMP synthase [glutamine-hydrolyzing] OS=Homo sapiens OX=9606 GN=GMPS PE=1 SV=1	28988.7	29807	23228.4	26965.3	27578.4	22603.3
A2RRP1	23	3	138.024	0.341174	0.326254	1.78176	0.134301	CBD	MCF7	271879	NBAS subunit of NRZ tethering complex OS=Homo sapiens OX=9606 GN=NBAS PE=1 SV=2	2589.45	1050.34	2436.14	3311.44	5922.29	1592.13
Q5VTR2	5	1	28.5259	0.466488	0.377946	4.89286	0.0964872	MCF7	CBD	114290	E3 ubiquitin-protein ligase BRE1A OS=Homo sapiens OX=9606 GN=RNF20 PE=1 SV=2	186.056	32.8279	1128.84	52.9268	164.607	57.9131
P30085	7	3	52.6477	0.689138	0.451304	1.05042	0.0632073	MCF7	CBD	22450.5	UMP-CMP kinase OS=Homo sapiens OX=9606 GN=CMPK1 PE=1 SV=3	12312.4	11738	15091.3	12971	10336.6	13955.3
REVERSE13848	5	2	29.0305	0.424403	0.36005	1.22575	0.106913	CBD	MCF7	109404	Reversed Sequence 13848	467.431	580.124	1387.46	1196.53	950.158	838.037
Q8NEL0	3	1	18.5503	0.133949	0.217482	1.32193	0.303107	MCF7	CBD	38342	Coiled-coil domain-containing protein 54 OS=Homo sapiens OX=9606 GN=CCDC54 PE=1 SV=2	4889.33	4591.83	5154.69	2818.76	3412.17	4840.67
Q8TE57	3	1	14.3369	0.796894	0.4824	1.03392	0.0553832	CBD	MCF7	140367	A disintegrin and metalloproteinase with thrombospondin motifs 16 OS=Homo sapiens OX=9606 GN=ADAMTS16 PE=2 SV=3	8733.29	9926.27	2881.05	5145.15	6729.62	10396.5
Q13164	2	1	8.7278	0.509173	0.392971	1.31086	0.0876229	CBD	MCF7	88842.8	Mitogen-activated protein kinase 7 OS=Homo sapiens OX=9606 GN=MAPK7 PE=1 SV=2	4412.49	5353.49	6494.04	8578.81	3827.96	8907.81
Q9BVG8	4	1	17.3567	0.991433	0.538399	1.03396	0.0500093	MCF7	CBD	93459.4	Kinesin-like protein KIFC3 OS=Homo sapiens OX=9606 GN=KIFC3 PE=1 SV=4	37076.4	46228.7	22012.3	26921.5	33660.9	41276
A0A8I5KVU2	11	1	61.7959	0.305187	0.310304	1.24836	0.150055	CBD	MCF7	191436	La ribonucleoprotein 4B OS=Homo sapiens OX=9606 GN=LARP4B PE=1 SV=1	2266.16	2994.36	2527.43	4155.27	2436.39	3130.54
O00410	18	4	105.45	0.538506	0.406288	1.32444	0.0823597	CBD	MCF7	125113	Importin-5 OS=Homo sapiens OX=9606 GN=IPO5 PE=1 SV=4	34851.3	25398.1	46054.7	32068.6	32679.1	76046
O94826	16	1	94.2024	0.677509	0.446713	2.42285	0.0643044	MCF7	CBD	68139.3	Mitochondrial import receptor subunit TOM70 OS=Homo sapiens OX=9606 GN=TOMM70 PE=1 SV=1	2046.92	1776.75	0	160.798	568.704	848.667
O75390	14	7	85.1496	0.0754116	0.17307	1.13842	0.444597	MCF7	CBD	51940.7	Citrate synthase_ mitochondrial OS=Homo sapiens OX=9606 GN=CS PE=1 SV=2	61123.6	57445.5	65045.1	57416.7	54033.8	49838.5
Q5LJA5	1	1	6.1761	0.191358	0.252786	4.67913	0.228968	MCF7	CBD	40879.4	Ubiquitin carboxyl-terminal hydrolase OS=Homo sapiens OX=9606 GN=UCHL5 PE=1 SV=1	355.221	359.429	654.588	156.9	135.726	0
P54098	22	4	116.937	0.149438	0.226329	1.21643	0.279131	CBD	MCF7	140703	DNA polymerase subunit gamma-1 OS=Homo sapiens OX=9606 GN=POLG PE=1 SV=1	8641.59	10035.5	8702.09	12305.4	11882.2	9117.33
Q15811	21	3	105.338	0.0101691	0.0636253	1.95252	0.920594	CBD	MCF7	196277	Intersectin-1 OS=Homo sapiens OX=9606 GN=ITSN1 PE=1 SV=3	7695.46	9006.51	10219.4	13853.8	17886.1	20824.7
P00441	12	9	62.0666	0.20872	0.264288	1.10712	0.212709	CBD	MCF7	16163.9	Superoxide dismutase [Cu-Zn] OS=Homo sapiens OX=9606 GN=SOD1 PE=1 SV=2	122715	128277	114608	120663	137078	147022
J3KN34	3	1	15.0613	0.13266	0.215789	2.5795	0.305277	MCF7	CBD	96402.6	Tyrosine-protein phosphatase non-receptor type OS=Homo sapiens OX=9606 GN=PTPN3 PE=1 SV=2	1471.36	1289.36	1745.94	338.074	89.5058	1319.53
H7C231	15	2	109.212	0.368597	0.338272	1.46738	0.124076	MCF7	CBD	191647	BCL6 corepressor OS=Homo sapiens OX=9606 GN=BCOR PE=1 SV=3	5240.47	6446.91	2750.28	1608.76	3580.81	4649.49
P08574	2	1	10.5172	0.310288	0.313305	1.10647	0.147637	CBD	MCF7	35764.2	Cytochrome c1_ heme protein_ mitochondrial OS=Homo sapiens OX=9606 GN=CYC1 PE=1 SV=3	15988.5	16106.5	15867.3	20093.7	15170.2	17805
Q8N6H7-2	12	2	66.5174	0.132219	0.215767	1.25655	0.306025	CBD	MCF7	44599.7	Isoform 2 of ADP-ribosylation factor GTPase-activating protein 2 OS=Homo sapiens OX=9606 GN=ARFGAP2	11458.5	13162.3	15369.4	17007.1	19064.5	14177.9
A0A0A0MS57	4	1	29.0587	0.0109381	0.0657539	2.67203	0.91045	CBD	MCF7	78489.1	Membrane spanning 4-domains A14 OS=Homo sapiens OX=9606 GN=MS4A14 PE=1 SV=1	10661.9	11173.6	10979.7	38639.3	18915.1	30128.9
Q6NUP7	14	2	83.0875	0.280022	0.299549	1.74001	0.163034	CBD	MCF7	100536	Serine/threonine-protein phosphatase 4 regulatory subunit 4 OS=Homo sapiens OX=9606 GN=PPP4R4 PE=1 SV=1	423.14	219.507	152.23	260.289	757.866	364.937
A0A1B0GUH0	9	2	51.8332	0.2706	0.294081	1.1173	0.168393	CBD	MCF7	159885	RP1 axonemal microtubule associated OS=Homo sapiens OX=9606 GN=RP1 PE=1 SV=1	3226.47	3307.94	3080.72	3947.45	3043.09	3752.4
Q8WW12	4	3	36.8937	0.144299	0.224617	1.16629	0.286683	CBD	MCF7	18924.9	PEST proteolytic signal-containing nuclear protein OS=Homo sapiens OX=9606 GN=PCNP PE=1 SV=2	4926.43	3886.1	4158.07	4572.15	5148.2	5407.07
I3L1D2	1	1	7.8417	0.159844	0.232699	1.65255	0.264916	CBD	MCF7	6592.96	Mannose-P-dolichol utilization defect 1 OS=Homo sapiens OX=9606 GN=MPDU1 PE=1 SV=1	2294.37	2551.16	6310.97	6526.93	7208.97	4700.73
P61981	18	4	182.991	0.0266227	0.102958	2.13842	0.727926	MCF7	CBD	28473.7	14-3-3 protein gamma OS=Homo sapiens OX=9606 GN=YWHAG PE=1 SV=2	15136.7	11308	13284.4	7761.49	3863.12	6954.08
REVERSE4442	4	1	23.6842	0.165315	0.234884	2.80998	0.257964	CBD	MCF7	56906.9	Reversed Sequence 4442	144.171	42.1909	530.669	330.532	1145.14	539.168
Q86UE4	7	1	40.9216	0.412943	0.356018	1.096	0.110095	CBD	MCF7	63894.1	Protein LYRIC OS=Homo sapiens OX=9606 GN=MTDH PE=1 SV=2	8468.64	8673.72	10771.6	8970.74	11317.4	10305.6
Q93009	26	3	147.671	0.61442	0.428792	1.06424	0.0712715	MCF7	CBD	129386	Ubiquitin carboxyl-terminal hydrolase 7 OS=Homo sapiens OX=9606 GN=USP7 PE=1 SV=2	4375.46	3403.71	4046.41	3170.94	3542.76	4398.02
Q8WYP5	17	4	86.7924	0.34309	0.326524	1.91462	0.133542	CBD	MCF7	254381	Protein ELYS OS=Homo sapiens OX=9606 GN=AHCTF1 PE=1 SV=3	9148.63	4839.59	5161.42	14320.8	18059.1	4284.32
Q14191	13	2	72.9021	0.0292417	0.108996	15.6919	0.70362	CBD	MCF7	164514	Bifunctional 3'-5' exonuclease/ATP-dependent helicase WRN OS=Homo sapiens OX=9606 GN=WRN PE=1 SV=2	95.4307	73.371	166.054	4005.69	830.11	418.719
Q15424	5	2	26.6412	0.710383	0.455668	1.04308	0.0613398	MCF7	CBD	103098	Scaffold attachment factor B1 OS=Homo sapiens OX=9606 GN=SAFB PE=1 SV=4	2231.13	1739.86	1659.29	1399.58	2889	1109.19
Q8NHM5	3	2	15.0381	0.372833	0.338272	1.15962	0.122613	CBD	MCF7	155067	Lysine-specific demethylase 2B OS=Homo sapiens OX=9606 GN=KDM2B PE=1 SV=1	16262.9	13420.4	14108.1	14334.7	15193.9	21252.7
Q9NQ29	7	1	40.6239	0.148439	0.225706	1.40761	0.28057	MCF7	CBD	44127.2	Putative RNA-binding protein Luc7-like 1 OS=Homo sapiens OX=9606 GN=LUC7L PE=1 SV=1	7151.53	5988.24	5273.83	4191.18	3058.32	5831.98
P41091	16	7	108.615	0.0129584	0.071389	1.22105	0.883832	MCF7	CBD	51679.8	Eukaryotic translation initiation factor 2 subunit 3 OS=Homo sapiens OX=9606 GN=EIF2S3 PE=1 SV=3	17229.9	16765	17106.7	13018.3	13608.9	15223.5
Q14847	9	7	62.9234	0.113408	0.201724	1.40914	0.341557	CBD	MCF7	30116.4	LIM and SH3 domain protein 1 OS=Homo sapiens OX=9606 GN=LASP1 PE=1 SV=2	43155.2	36229.7	26485.1	51146.1	57321.3	40717.8
P40429	25	12	149.353	0.90364	0.513907	1.03582	0.051181	CBD	MCF7	23634.3	Large ribosomal subunit protein uL13 OS=Homo sapiens OX=9606 GN=RPL13A PE=1 SV=2	57843.1	50480.7	38608.2	52980.7	62452	36762.5
D3YTD1	2	1	10.5311	0.0922439	0.184094	25.1173	0.39231	CBD	MCF7	34126.8	Tetraspanin 32 OS=Homo sapiens OX=9606 GN=TSPAN32 PE=1 SV=1	172.433	342.708	137.596	11482.1	4623.81	289.045
O43396	8	3	46.4212	0.0856883	0.17848	1.66176	0.411154	MCF7	CBD	32650.6	Thioredoxin-like protein 1 OS=Homo sapiens OX=9606 GN=TXNL1 PE=1 SV=3	1236.17	1113.43	1816.46	668.298	697.516	1141.2
Q96T58	19	5	96.9812	0.0960101	0.186689	8.35793	0.382234	CBD	MCF7	403275	Msx2-interacting protein OS=Homo sapiens OX=9606 GN=SPEN PE=1 SV=1	5284.21	4653.83	2255.24	40615.5	56459.2	4835.84
C9JCL9	2	2	9.9701	0.657293	0.440345	1.05547	0.0663439	MCF7	CBD	19108.7	THO complex subunit 5 (Fragment) OS=Homo sapiens OX=9606 GN=THOC5 PE=1 SV=1	1825.12	2352.62	1219.26	371.304	2126.77	2615.27
K7ER43	1	1	5.0854	0.137686	0.221196	3.65756	0.296979	CBD	MCF7	60834.4	Zinc finger protein 426 OS=Homo sapiens OX=9606 GN=ZNF426 PE=1 SV=1	332.806	0	0	83.8753	375.743	757.639
P40818-2	6	1	50.1613	0.833031	0.493032	2.0078	0.0535988	MCF7	CBD	115993	Isoform 2 of Ubiquitin carboxyl-terminal hydrolase 8 OS=Homo sapiens OX=9606 GN=USP8	2765.91	343.163	0	0	1487.75	60.7453
Q08380	3	2	14.0292	0.294244	0.306105	1.95966	0.155476	CBD	MCF7	66243.5	Galectin-3-binding protein OS=Homo sapiens OX=9606 GN=LGALS3BP PE=1 SV=1	134.971	45.842	121.161	86.8532	336.311	168.601
Q8NE09	12	5	55.0212	0.501019	0.39097	1.83982	0.0891993	CBD	MCF7	148361	Regulator of G-protein signaling 22 OS=Homo sapiens OX=9606 GN=RGS22 PE=1 SV=3	3973.7	2181.37	2579.87	7276.67	7328.87	1465.17
Q9NVA2-2	7	1	52.6505	0.0456565	0.132689	1.42037	0.582158	MCF7	CBD	51108.2	Isoform 2 of Septin-11 OS=Homo sapiens OX=9606 GN=SEPTIN11	390.85	571.518	498.829	370.23	320.593	337.921
REVERSE13908	9	2	58.0133	0.555224	0.411459	1.12827	0.0796238	CBD	MCF7	110414	Reversed Sequence 13908	3549.53	3504.79	4199.81	4861.53	3075.19	4760.97
P63104	29	7	329.426	0.163409	0.234589	1.5555	0.260347	MCF7	CBD	27916.2	14-3-3 protein zeta/delta OS=Homo sapiens OX=9606 GN=YWHAZ PE=1 SV=1	134007	114005	67429.5	81262.8	51946.4	69581.4
P61020	8	1	59.1836	0.0484659	0.136506	1.33082	0.565543	MCF7	CBD	23935	Ras-related protein Rab-5B OS=Homo sapiens OX=9606 GN=RAB5B PE=1 SV=1	2978.05	3879.82	3416.75	2561.04	2875.9	2283.58
P30101	25	17	222.743	0.286601	0.302465	1.05609	0.159462	MCF7	CBD	57181.6	Protein disulfide-isomerase A3 OS=Homo sapiens OX=9606 GN=PDIA3 PE=1 SV=4	145836	145771	154276	140560	130728	150914
Q9Y4G8	9	1	51.7395	0.485681	0.385184	1.46864	0.0923097	CBD	MCF7	168273	Rap guanine nucleotide exchange factor 2 OS=Homo sapiens OX=9606 GN=RAPGEF2 PE=1 SV=1	673.393	598.822	910.66	495.085	1649.48	1061.28
P12036	4	1	20.4597	0.730269	0.461759	1.54474	0.0597443	MCF7	CBD	112707	Neurofilament heavy polypeptide OS=Homo sapiens OX=9606 GN=NEFH PE=1 SV=4	6597.55	11711.1	24.6872	5306.54	5941.01	620.69
P51530	22	2	127.862	0.123925	0.209964	13.697	0.320783	CBD	MCF7	122126	DNA replication ATP-dependent helicase/nuclease DNA2 OS=Homo sapiens OX=9606 GN=DNA2 PE=1 SV=3	1231.41	342.69	102.94	10545.7	11910.7	514.14
P36542	8	3	47.3075	0.342913	0.326524	1.07009	0.133611	MCF7	CBD	33053.1	ATP synthase subunit gamma_ mitochondrial OS=Homo sapiens OX=9606 GN=ATP5F1C PE=1 SV=1	32247.4	32415.8	36899.5	29995.1	30369	34546.4
A6NJL1	4	1	19.186	0.284162	0.301526	8.02936	0.16077	CBD	MCF7	56681.4	Zinc finger and SCAN domain-containing protein 5B OS=Homo sapiens OX=9606 GN=ZSCAN5B PE=1 SV=1	103.159	45.1813	190.046	2444.81	116.368	155.847
Q9UI17	3	1	10.4587	0.258868	0.290658	12.3717	0.175501	CBD	MCF7	97210.1	Dimethylglycine dehydrogenase_ mitochondrial OS=Homo sapiens OX=9606 GN=DMGDH PE=1 SV=2	58.335	235.706	0	41.5467	3233.54	362.717
Q86Z02-3	2	1	10.2081	0.0145725	0.0750865	2.50215	0.862939	CBD	MCF7	90108.1	Isoform 3 of Homeodomain-interacting protein kinase 1 OS=Homo sapiens OX=9606 GN=HIPK1	899.056	918.952	610.322	1621.74	1677.85	2776.44
P0DME0	9	1	80.7723	0.0881646	0.179598	1.26026	0.40383	CBD	MCF7	34882.4	Protein SETSIP OS=Homo sapiens OX=9606 GN=SETSIP PE=1 SV=1	6037.03	6530.36	7618.1	8436.13	9621	7381.76
Q01105-2	12	3	112.714	0.0881646	0.179598	1.26026	0.40383	CBD	MCF7	32103	Isoform 2 of Protein SET OS=Homo sapiens OX=9606 GN=SET	79863.7	86389.9	100780	111601	127276	97653.1
A0A494C028	8	1	55.4795	0.126474	0.21171	1.27755	0.316107	MCF7	CBD	43542.2	DEK proto-oncogene OS=Homo sapiens OX=9606 GN=DEK PE=1 SV=1	30791.8	24961	30064.4	21684.8	18332.7	27155.7
A5A3E0	43	12	259.078	0.712674	0.455831	1.02396	0.0611487	MCF7	CBD	123099	POTE ankyrin domain family member F OS=Homo sapiens OX=9606 GN=POTEF PE=1 SV=2	63064.1	66297.9	2992.03	40465.8	72842.6	15949.1
O14556	11	2	58.0802	0.336486	0.323893	1.89726	0.136192	CBD	MCF7	44843.4	Glyceraldehyde-3-phosphate dehydrogenase_ testis-specific OS=Homo sapiens OX=9606 GN=GAPDHS PE=1 SV=2	9888.46	14152.1	16.6669	18254.6	17671.8	9716.49
REVERSE17894	1	1	5.0602	0.017092	0.0816901	5.06827	0.831465	MCF7	CBD	30313.5	Reversed Sequence 17894	4038.02	4679.96	5747.14	466.492	497.393	1890.17
Q9Y2Z0	10	2	57.9806	0.727781	0.460552	1.11839	0.0599361	MCF7	CBD	41309.3	Protein SGT1 homolog OS=Homo sapiens OX=9606 GN=SUGT1 PE=1 SV=3	126.197	478.162	54.9692	228.221	228.96	132.351
Q13751	7	1	32.5143	0.374925	0.338272	1.14122	0.121902	CBD	MCF7	133451	Laminin subunit beta-3 OS=Homo sapiens OX=9606 GN=LAMB3 PE=1 SV=1	14549.3	19554.4	15835.5	16884.8	17289.4	22817.5
P22897	4	2	18.5571	0.0948987	0.185964	1.96342	0.385154	CBD	MCF7	168977	Macrophage mannose receptor 1 OS=Homo sapiens OX=9606 GN=MRC1 PE=1 SV=1	848.77	1462.08	1135.38	3210.13	2193.89	1362.38
Q9P1Q0	6	1	45.1819	0.697575	0.452116	1.07471	0.0624449	MCF7	CBD	111616	Vacuolar protein sorting-associated protein 54 OS=Homo sapiens OX=9606 GN=VPS54 PE=1 SV=2	368.252	663.868	267.861	117.09	363.944	728.577
Q86X40	5	2	30.096	0.125325	0.21111	1.59111	0.318199	CBD	MCF7	42653.5	Leucine-rich repeat-containing protein 28 OS=Homo sapiens OX=9606 GN=LRRC28 PE=2 SV=1	332.281	601.068	687.327	1057.21	835.731	685.733
Q9ULE3	14	2	93.9946	0.144254	0.224617	1.9466	0.286751	CBD	MCF7	114765	DENN domain-containing protein 2A OS=Homo sapiens OX=9606 GN=DENND2A PE=1 SV=4	30070.1	35453.2	9746.69	42826.1	39673.9	64020.7
Q8TC12	5	3	29.4274	0.204875	0.262943	1.21545	0.216129	CBD	MCF7	35785.5	Retinol dehydrogenase 11 OS=Homo sapiens OX=9606 GN=RDH11 PE=1 SV=2	2188.25	3253.98	3120.63	3387.2	3188.01	3832.53
Q6ZU80	17	5	73.5624	0.00132791	0.0240508	4.70085	0.999877	CBD	MCF7	128643	Centrosomal protein of 128 kDa OS=Homo sapiens OX=9606 GN=CEP128 PE=1 SV=2	3139.31	5124.25	5088.64	17093.1	20765.2	24908.4
Q9UBT2	8	3	44.022	0.588142	0.420898	1.09016	0.0747385	CBD	MCF7	71794	SUMO-activating enzyme subunit 2 OS=Homo sapiens OX=9606 GN=UBA2 PE=1 SV=2	3595.31	3133.51	3016.49	3814.64	2768.73	4040.53
O43169	4	3	18.3081	0.384127	0.342612	1.17004	0.118853	MCF7	CBD	16808.6	Cytochrome b5 type B OS=Homo sapiens OX=9606 GN=CYB5B PE=1 SV=3	4506.27	4149.53	5110.06	5280.08	2828.58	3656.6
Q9UKV3	10	4	50.2433	0.771094	0.473159	1.03907	0.0569002	CBD	MCF7	152261	Apoptotic chromatin condensation inducer in the nucleus OS=Homo sapiens OX=9606 GN=ACIN1 PE=1 SV=2	4450.04	3218.95	8986.35	5939.1	7233.31	4133.71
P30414	6	1	33.9507	0.184074	0.247868	20.2454	0.236464	CBD	MCF7	166703	NK-tumor recognition protein OS=Homo sapiens OX=9606 GN=NKTR PE=1 SV=2	201.638	77.964	63.7279	1017.09	5851.4	82.3486
Q14667	18	6	108.417	0.244443	0.282478	1.37154	0.184974	MCF7	CBD	256267	Bridge-like lipid transfer protein family member 2 OS=Homo sapiens OX=9606 GN=BLTP2 PE=1 SV=3	955.843	988.175	1729.08	796.737	846.867	1034.49
Q99708	6	3	24.8905	0.285599	0.301771	1.85292	0.159997	CBD	MCF7	103254	DNA endonuclease RBBP8 OS=Homo sapiens OX=9606 GN=RBBP8 PE=1 SV=2	6282.76	5924.93	1698.5	8371.41	13180.3	4215.36
M0R149	2	1	15.8594	0.583965	0.419426	1.76842	0.0753238	MCF7	CBD	19674.7	PML-RARA regulated adaptor molecule 1 (Fragment) OS=Homo sapiens OX=9606 GN=PRAM1 PE=1 SV=1	1047.48	509.122	0	217.623	218.062	444.539
P28074	16	5	136.319	0.418408	0.357401	1.16225	0.108558	MCF7	CBD	28651.4	Proteasome subunit beta type-5 OS=Homo sapiens OX=9606 GN=PSMB5 PE=1 SV=3	41871.4	43365.1	29067.7	27908	38772.1	31667
A6NMQ3	5	3	34.0677	0.470036	0.379295	1.12922	0.0956897	CBD	MCF7	15633.8	Alpha-endosulfine OS=Homo sapiens OX=9606 GN=ENSA PE=1 SV=2	5861.55	4829.52	8843.77	6966.65	8274.65	6817.73
P55795	19	2	195.806	0.010854	0.0657539	1.1993	0.91156	MCF7	CBD	49548.8	Heterogeneous nuclear ribonucleoprotein H2 OS=Homo sapiens OX=9606 GN=HNRNPH2 PE=1 SV=1	12383.7	13328.7	12735.6	10201.8	10436.2	11420.8
Q9NX78	2	1	10.4496	0.403834	0.35154	1.40348	0.112742	MCF7	CBD	80334.8	Protein O-mannosyl-transferase TMEM260 OS=Homo sapiens OX=9606 GN=TMEM260 PE=1 SV=3	2064.55	3018.02	5304.36	2638.27	2777.54	1985.02
P48449	13	4	88.3604	0.0575924	0.151494	2.26348	0.517699	CBD	MCF7	84506.5	Lanosterol synthase OS=Homo sapiens OX=9606 GN=LSS PE=1 SV=1	3522	2271.95	5063.5	9622.73	9801.91	5150.93
P78371	33	17	282.395	0.0540088	0.146014	1.29249	0.535462	MCF7	CBD	57830.5	T-complex protein 1 subunit beta OS=Homo sapiens OX=9606 GN=CCT2 PE=1 SV=4	91768.9	89426.8	105247	64044.2	72489.7	85087.2
P27815	7	4	34.9455	0.556685	0.411694	1.25455	0.0793933	CBD	MCF7	98770.6	3'_5'-cyclic-AMP phosphodiesterase 4A OS=Homo sapiens OX=9606 GN=PDE4A PE=1 SV=3	3810.04	3472.7	3263.2	3047.59	3405.53	6777.22
P50402	4	2	28.5503	0.532706	0.404	1.48853	0.0833521	CBD	MCF7	29050.9	Emerin OS=Homo sapiens OX=9606 GN=EMD PE=1 SV=1	1700.14	1759.82	1391.38	4265.78	1731.06	1224.51
O00757	11	2	68.2319	0.732766	0.462102	1.0458	0.059554	MCF7	CBD	37085.4	Fructose-1_6-bisphosphatase isozyme 2 OS=Homo sapiens OX=9606 GN=FBP2 PE=1 SV=2	12114.5	13415	16466.2	11959.7	13200.6	14996.1
Q86VH2	15	2	79.0749	0.0055079	0.0465519	1.25203	0.977073	CBD	MCF7	161424	Kinesin-like protein KIF27 OS=Homo sapiens OX=9606 GN=KIF27 PE=1 SV=1	6386.48	6341.44	5729.8	7433.9	7657.89	8017.82
P06753-6	13	2	125.871	0.863468	0.503181	1.13342	0.0523886	CBD	MCF7	29036.5	Isoform 6 of Tropomyosin alpha-3 chain OS=Homo sapiens OX=9606 GN=TPM3	3784.83	3438.01	7729.5	12015.6	2617.41	2314.3
P53621	34	7	235.893	0.122896	0.209504	1.18998	0.322709	CBD	MCF7	139886	Coatomer subunit alpha OS=Homo sapiens OX=9606 GN=COPA PE=1 SV=2	19527.2	22539.2	21312.7	21451.3	27041.3	26927.4
Q8NB25	19	5	90.4852	0.151177	0.226597	1.76423	0.276659	CBD	MCF7	133193	Protein FAM184A OS=Homo sapiens OX=9606 GN=FAM184A PE=1 SV=3	2715.03	3104.83	2936.7	8207.44	3509.81	3731.3
O60292	1	1	4.4015	0.414523	0.356379	1.02858	0.109647	CBD	MCF7	195922	Signal-induced proliferation-associated 1-like protein 3 OS=Homo sapiens OX=9606 GN=SIPA1L3 PE=1 SV=3	78.3325	1483.49	74.2338	297.866	696.469	688.479
E3W980	5	2	28.7444	0.871468	0.505015	1.02104	0.0521133	CBD	MCF7	118061	Helicase_ POLQ like OS=Homo sapiens OX=9606 GN=HELQ PE=1 SV=1	11340.8	9722.18	14366.5	9973.23	12594.4	13607.5
J3KQJ9	7	2	37.0359	0.0264228	0.102638	2.48051	0.729849	CBD	MCF7	149544	von Willebrand factor D and EGF domains OS=Homo sapiens OX=9606 GN=VWDE PE=1 SV=1	1406.74	1708.3	2173.2	6068.21	4234.47	2814.83
E9PQ57	1	1	6.4793	0.809652	0.486759	1.08925	0.0547088	MCF7	CBD	48744.4	Rae1 protein homolog OS=Homo sapiens OX=9606 GN=RAE1 PE=1 SV=1	6985.95	7367.01	3810.16	4144.55	5521.06	7009.34
O76094	9	1	45.5235	0.0274835	0.105275	3.40174	0.719756	CBD	MCF7	75176.6	Signal recognition particle subunit SRP72 OS=Homo sapiens OX=9606 GN=SRP72 PE=1 SV=3	80.5837	62.0205	127.551	237.875	193.8	487.323
REVERSE11406	2	1	9.7457	0.408534	0.353498	1.21239	0.111363	MCF7	CBD	77667.5	Reversed Sequence 11406	2149.68	2008.77	2496.75	1929.65	1019.71	2539.98
P20807	4	1	19.7774	5.03324e-05	0.0048987	68.1048	1	CBD	MCF7	95166.2	Calpain-3 OS=Homo sapiens OX=9606 GN=CAPN3 PE=1 SV=2	850.234	918.617	954.722	38663.8	64251.3	82573.2
Q8WWY3	6	2	31.9951	0.132523	0.215767	1.70245	0.305508	MCF7	CBD	55684.3	U4/U6 small nuclear ribonucleoprotein Prp31 OS=Homo sapiens OX=9606 GN=PRPF31 PE=1 SV=2	1064.79	1202.21	918.339	323.275	551.746	996.012
P61224	7	2	52.7745	0.337275	0.324118	1.07581	0.135871	CBD	MCF7	21052.9	Ras-related protein Rap-1b OS=Homo sapiens OX=9606 GN=RAP1B PE=1 SV=1	17013.4	19616.7	18189.9	18095.6	19278.1	21602
P10599	4	4	31.9404	0.0792942	0.173967	1.18112	0.431344	CBD	MCF7	12022.7	Thioredoxin OS=Homo sapiens OX=9606 GN=TXN PE=1 SV=3	142159	141888	161949	159402	174262	193113
P42166	16	1	106.896	0.343801	0.32656	1.21329	0.133261	MCF7	CBD	76062.4	Lamina-associated polypeptide 2_ isoform alpha OS=Homo sapiens OX=9606 GN=TMPO PE=1 SV=2	481.672	457.441	593.196	280.101	519.607	463.226
A0A494C128	6	1	30.3344	0.145702	0.224617	3.68397	0.284584	CBD	MCF7	53506.5	Nucleolar protein 56 OS=Homo sapiens OX=9606 GN=NOP56 PE=1 SV=1	7.67694	44.2295	106.365	100.032	370.359	112.675
A0A8J8YUB5	21	1	113.425	0.00195298	0.0293741	2.98869	0.999223	CBD	MCF7	238996	Ankyrin repeat domain 36C OS=Homo sapiens OX=9606 GN=ANKRD36C PE=1 SV=1	79.2971	47.0753	59.7511	186.1	173.991	196.175
P56537	5	1	33.0636	0.109615	0.198193	1.33453	0.349693	MCF7	CBD	27112.4	Eukaryotic translation initiation factor 6 OS=Homo sapiens OX=9606 GN=EIF6 PE=1 SV=1	41771.9	39212.2	38461.9	24506.1	25726.3	39271.7
Q04837	12	6	100.75	0.313991	0.314738	1.12154	0.145923	CBD	MCF7	17259.7	Single-stranded DNA-binding protein_ mitochondrial OS=Homo sapiens OX=9606 GN=SSBP1 PE=1 SV=1	56167.2	60392.1	43220.4	56120.8	59808.8	63269.3
P25786	11	6	75.4636	0.470501	0.379391	1.24294	0.0955861	CBD	MCF7	29840.8	Proteasome subunit alpha type-1 OS=Homo sapiens OX=9606 GN=PSMA1 PE=1 SV=1	15285.4	10022.3	9331.35	11408.1	20490.9	11155.2
REVERSE7311	3	2	22.6052	0.206107	0.263925	4.68653	0.215023	CBD	MCF7	157139	Reversed Sequence 7311	2394.56	4362.7	5685.36	2865.57	26931.9	28515.3
P41240	6	1	36.0101	0.66196	0.441273	1.9766	0.0658577	MCF7	CBD	51274.7	Tyrosine-protein kinase CSK OS=Homo sapiens OX=9606 GN=CSK PE=1 SV=1	2626.61	1002.13	0	717.147	95.1047	1023.6
P13010	34	18	313.496	0.961821	0.531378	1.0019	0.0501843	CBD	MCF7	83275	X-ray repair cross-complementing protein 5 OS=Homo sapiens OX=9606 GN=XRCC5 PE=1 SV=3	67996.6	76072.7	75732.5	72578.8	70172.3	77469
Q5VYS8	9	1	46.7556	0.17917	0.243326	1.55091	0.241765	CBD	MCF7	173396	Terminal uridylyltransferase 7 OS=Homo sapiens OX=9606 GN=TUT7 PE=1 SV=1	704.079	797.298	1385.28	1002.64	1811.22	1663.09
P08237	19	2	130.845	0.777488	0.475417	1.25647	0.0565047	MCF7	CBD	86038.1	ATP-dependent 6-phosphofructokinase_ muscle type OS=Homo sapiens OX=9606 GN=PFKM PE=1 SV=2	2548.6	1940.96	469.564	1730.05	1845.34	371.478
O60551	11	1	59.2204	0.083982	0.17848	1.91605	0.416356	CBD	MCF7	57322.5	Glycylpeptide N-tetradecanoyltransferase 2 OS=Homo sapiens OX=9606 GN=NMT2 PE=1 SV=1	140.434	177.319	282.472	248.015	466.453	435.594
A0A8I5KRK1	11	1	68.4063	0.63871	0.435473	1.19183	0.068375	MCF7	CBD	156128	RAB3 GTPase activating non-catalytic protein subunit 2 OS=Homo sapiens OX=9606 GN=RAB3GAP2 PE=1 SV=1	1375.41	983.263	587.861	971.576	417.529	1083.17
Q9NRC6	36	5	187.866	0.00591994	0.0469279	1.52763	0.972824	CBD	MCF7	419488	Spectrin beta chain_ non-erythrocytic 5 OS=Homo sapiens OX=9606 GN=SPTBN5 PE=1 SV=2	912.948	1045.22	842.391	1432.41	1303.27	1542.53
A0A7N4I390	4	1	18.0184	0.012847	0.0712232	2.61087	0.88529	MCF7	CBD	93227.2	NTPase KAP family P-loop domain containing 1 OS=Homo sapiens OX=9606 GN=NKPD1 PE=1 SV=1	1164.97	1370.73	1316.08	343.296	399.194	732.794
A2RU30	2	1	9.1968	0.773385	0.474066	1.14692	0.056757	CBD	MCF7	60068.8	Protein TESPA1 OS=Homo sapiens OX=9606 GN=TESPA1 PE=1 SV=2	3346.49	4156.13	1348.2	2417.05	2113.92	5620.25
P29375	16	2	83.3913	0.568185	0.415961	1.21564	0.077624	CBD	MCF7	194947	Lysine-specific demethylase 5A OS=Homo sapiens OX=9606 GN=KDM5A PE=1 SV=3	766.652	611.386	1862.03	1820.34	1332.98	785.422
REVERSE69600	2	1	13.0437	0.70472	0.454394	1.05649	0.0618208	CBD	MCF7	15665.4	Reversed Sequence 69600	1137.4	333.652	2800.61	2516.55	890.132	1106.27
A0A2R8YD85	9	3	55.7577	0.298523	0.307273	1.24775	0.153317	CBD	MCF7	253939	Dedicator of cytokinesis 10 OS=Homo sapiens OX=9606 GN=DOCK10 PE=1 SV=1	4634.57	5729.15	5617.97	8352.98	6697.22	4890.96
Q6PI48	9	5	54.7985	0.0167862	0.0810722	1.74831	0.835201	CBD	MCF7	74133.1	Aspartate--tRNA ligase_ mitochondrial OS=Homo sapiens OX=9606 GN=DARS2 PE=1 SV=1	59172.6	74845.1	77629.2	97551.9	136535	135937
P17516	8	2	44.9969	0.114198	0.202287	2.2719	0.339907	MCF7	CBD	37466.1	Aldo-keto reductase family 1 member C4 OS=Homo sapiens OX=9606 GN=AKR1C4 PE=1 SV=3	2000.73	1742.86	1343.34	240.085	1329.29	669.684
A0A8V8TNJ2	6	3	28.5511	0.224054	0.270946	1.49877	0.199968	CBD	MCF7	168328	NLR family pyrin domain containing 1 OS=Homo sapiens OX=9606 GN=NLRP1 PE=1 SV=1	1110.57	1062.44	966.707	1087.58	2360.58	1257.55
A0A8V8TM60	3	1	18.1495	0.00331815	0.0363314	8.75863	0.994413	CBD	MCF7	24967.5	Single-pass membrane protein with coiled-coil domains 2 OS=Homo sapiens OX=9606 GN=SMCO2 PE=1 SV=1	221.504	139.764	459.704	2810.67	2457.48	1922.44
A0A804HI04	2	1	14.9912	0.388957	0.345016	1.32996	0.117304	CBD	MCF7	74157.1	Glutamate receptor OS=Homo sapiens OX=9606 GN=GRIK2 PE=1 SV=1	348.245	458.687	1064.74	831.99	1084.37	572.898
F5GWT4	7	1	32.4958	0.00701275	0.0512871	1.2128	0.960555	CBD	MCF7	226358	non-specific serine/threonine protein kinase OS=Homo sapiens OX=9606 GN=WNK1 PE=1 SV=1	9081.99	8627.27	9184.08	10691.9	10364.7	11559.7
A0A075B6G3	65	16	371.988	0.566462	0.415571	1.41939	0.077884	MCF7	CBD	428831	Dystrophin OS=Homo sapiens OX=9606 GN=DMD PE=1 SV=1	35558.5	38352.6	11020.8	13142.1	13019.9	33675.1
A0A7I2V2R3	10	4	118.063	0.28616	0.302182	1.05927	0.159697	MCF7	CBD	35640	Heterogeneous nuclear ribonucleoprotein A3 OS=Homo sapiens OX=9606 GN=HNRNPA3 PE=1 SV=1	71520.3	76680.2	80261.6	74925.7	67356.5	73395.9
A0A7I2V586	23	9	161.32	0.0131491	0.07191	1.29508	0.88134	MCF7	CBD	82456.4	Aconitate hydratase_ mitochondrial OS=Homo sapiens OX=9606 GN=ACO2 PE=1 SV=1	11881.6	11933.2	12560.7	8689.5	8910.65	10487.3
Q8TEP8	24	4	112.694	0.00370335	0.0373854	1.52826	0.992143	CBD	MCF7	281792	Centrosomal protein of 192 kDa OS=Homo sapiens OX=9606 GN=CEP192 PE=1 SV=3	7412.54	8655.66	7309.21	12674.7	10918.8	12133.2
Q2TB10	3	1	13.0868	0.618298	0.429593	1.09895	0.0707899	MCF7	CBD	76490.5	Zinc finger protein 800 OS=Homo sapiens OX=9606 GN=ZNF800 PE=1 SV=1	14136.6	11070.4	9178.55	8914.98	9318.76	13055.9
P08670	15	2	111.475	0.237455	0.278632	2.00263	0.189887	MCF7	CBD	53708.8	Vimentin OS=Homo sapiens OX=9606 GN=VIM PE=1 SV=4	2096.8	687.8	1951.81	369.039	439.396	1556.65
H7C4H2	4	2	21.5275	0.164495	0.234695	2.36206	0.258984	MCF7	CBD	17616.3	Signal recognition particle receptor subunit beta (Fragment) OS=Homo sapiens OX=9606 GN=SRPRB PE=1 SV=1	1061.47	731.318	563.558	62.8684	302.702	632.009
P12883	17	1	79.3959	0.352172	0.330989	3.80684	0.130036	CBD	MCF7	223896	Myosin-7 OS=Homo sapiens OX=9606 GN=MYH7 PE=1 SV=5	11.817	62.8018	119.235	241.135	470.708	26.1277
E7EMK3	3	1	13.5025	0.208355	0.264288	3.21826	0.213029	CBD	MCF7	53935.9	Flotillin OS=Homo sapiens OX=9606 GN=FLOT2 PE=1 SV=1	26.9816	389.036	262.634	312.842	442.094	1429.14
A0A0U1RRL5	2	1	9.7186	0.552828	0.410758	1.9574	0.0800049	MCF7	CBD	67280.7	E74 like ETS transcription factor 1 (Fragment) OS=Homo sapiens OX=9606 GN=ELF1 PE=1 SV=1	266.466	162.597	1825.86	137.055	80.9113	934.029
P51572	18	11	108.713	0.539199	0.406321	1.15692	0.0822427	CBD	MCF7	28048.7	B-cell receptor-associated protein 31 OS=Homo sapiens OX=9606 GN=BCAP31 PE=1 SV=3	44939.6	52283.7	9550.08	36509.9	49044.5	37974
P22626	20	13	188.929	0.308395	0.312476	1.12033	0.148527	CBD	MCF7	37486.8	Heterogeneous nuclear ribonucleoproteins A2/B1 OS=Homo sapiens OX=9606 GN=HNRNPA2B1 PE=1 SV=2	102557	111702	139532	140275	135770	120316
P48047	5	1	47.3956	0.893291	0.510918	1.04054	0.0514507	CBD	MCF7	23391.4	ATP synthase subunit O_ mitochondrial OS=Homo sapiens OX=9606 GN=ATP5PO PE=1 SV=1	7899.82	23210.4	8530.42	13587.6	6761.08	20899
P11413	75	44	509.446	0.577788	0.418629	1.05743	0.0762072	CBD	MCF7	59713.1	Glucose-6-phosphate 1-dehydrogenase OS=Homo sapiens OX=9606 GN=G6PD PE=1 SV=4	234912	273164	307973	256881	311456	294577
E9PD53	5	1	23.8874	0.14206	0.223394	1.52971	0.290093	MCF7	CBD	145140	Structural maintenance of chromosomes protein OS=Homo sapiens OX=9606 GN=SMC4 PE=1 SV=1	3846.4	3655.01	3869.64	1473.82	2177.36	3782.27
Q9H3K2	6	1	30.6293	0.00752724	0.0529592	3.3887	0.95439	MCF7	CBD	37376.4	Growth hormone-inducible transmembrane protein OS=Homo sapiens OX=9606 GN=GHITM PE=1 SV=2	620.25	772.926	612.29	190.703	120.784	280.324
Q3ZCV2	5	1	21.8274	0.183988	0.247868	1.87359	0.236555	CBD	MCF7	47982.3	Ciliary microtubule-associated protein 2 OS=Homo sapiens OX=9606 GN=CIMAP2 PE=2 SV=4	2868.33	2733.09	4527.37	8247	7639.12	3091.06
Q6PCB7	2	1	9.8319	0.0965582	0.18671	1.69359	0.380809	CBD	MCF7	71963.7	Long-chain fatty acid transport protein 1 OS=Homo sapiens OX=9606 GN=SLC27A1 PE=1 SV=1	1799.87	1624.34	1170.04	3466.9	2545.34	1768.53
P25788	13	6	107.856	0.453224	0.373111	1.06886	0.0995749	MCF7	CBD	28661.4	Proteasome subunit alpha type-3 OS=Homo sapiens OX=9606 GN=PSMA3 PE=1 SV=2	46231.4	42513.5	52897	41457.8	42975.9	48083.2
O75366	6	3	33.1908	0.172187	0.239129	2.26856	0.24969	CBD	MCF7	92369.5	Advillin OS=Homo sapiens OX=9606 GN=AVIL PE=1 SV=3	3098.93	1628.06	2998.51	9695.59	2595.12	5235.01
O94972	2	1	10.0831	0.285012	0.301697	2.39084	0.160312	CBD	MCF7	109560	E3 ubiquitin-protein ligase TRIM37 OS=Homo sapiens OX=9606 GN=TRIM37 PE=1 SV=2	1189.94	834.345	2624.14	7597.71	1717.96	1797.95
A0A2R8Y491	1	1	11.379	0.654556	0.439857	2.4422	0.0666335	MCF7	CBD	51319	Estrogen related receptor beta OS=Homo sapiens OX=9606 GN=ESRRB PE=1 SV=1	832.539	581.018	0	8.66155	0	570.143
Q9NZN3	11	2	59.2993	0.828855	0.492223	1.06267	0.0537854	CBD	MCF7	60944.3	EH domain-containing protein 3 OS=Homo sapiens OX=9606 GN=EHD3 PE=1 SV=2	806.392	1070.05	1033.63	837.533	876.416	1378.51
P00451	30	6	146.326	0.351947	0.330989	1.15605	0.130121	MCF7	CBD	268493	Coagulation factor VIII OS=Homo sapiens OX=9606 GN=F8 PE=1 SV=1	2809.31	3239.08	4069.71	2537.47	3302.33	2912.49
O95299	11	3	51.8111	0.3296	0.320924	1.45651	0.139052	MCF7	CBD	41092.8	NADH dehydrogenase [ubiquinone] 1 alpha subcomplex subunit 10_ mitochondrial OS=Homo sapiens OX=9606 GN=NDUFA10 PE=1 SV=1	1260.55	1610.21	707.503	544.618	681.652	1230.46
Q96A49	8	3	40.7665	0.0473142	0.133969	1.50433	0.572235	MCF7	CBD	39990.5	Synapse-associated protein 1 OS=Homo sapiens OX=9606 GN=SYAP1 PE=1 SV=1	2389.09	3217.8	3792.83	2031.55	2013.84	2203.06
Q9Y4L1	38	16	302.552	0.331912	0.321788	1.12358	0.138081	CBD	MCF7	111564	Hypoxia up-regulated protein 1 OS=Homo sapiens OX=9606 GN=HYOU1 PE=1 SV=1	25474	24108.4	28395.4	26480.6	26569.6	34564
Q96NA2	5	1	31.2108	0.0631425	0.156953	1.22191	0.492443	MCF7	CBD	44371.5	Rab-interacting lysosomal protein OS=Homo sapiens OX=9606 GN=RILP PE=1 SV=1	9683.84	9521.39	9842.85	6791.45	8025.76	8955.51
P17987	21	7	180.847	0.607334	0.426494	1.03845	0.072171	MCF7	CBD	60856.9	T-complex protein 1 subunit alpha OS=Homo sapiens OX=9606 GN=TCP1 PE=1 SV=1	56120.9	52585.4	63359.3	54834.4	52160	58701.1
Q14517	28	3	142.812	0.367649	0.338272	1.44749	0.124407	MCF7	CBD	509695	Protocadherin Fat 1 OS=Homo sapiens OX=9606 GN=FAT1 PE=1 SV=2	21621.9	20762.8	9803.73	6738.53	12241.8	17074
A0A1B0GUS7	52	3	291.246	0.266921	0.293541	1.18293	0.170568	MCF7	CBD	488691	Unc-13 homolog B OS=Homo sapiens OX=9606 GN=UNC13B PE=1 SV=1	3633.59	3516.52	4024.27	2351.99	3529.6	3564.77
Q6IQ21	4	2	22.9062	0.0273339	0.10506	2.41469	0.721163	MCF7	CBD	82060.1	Zinc finger protein 770 OS=Homo sapiens OX=9606 GN=ZNF770 PE=1 SV=1	1605.93	2037.26	2094.14	441.209	925.965	1008.84
P01833	5	2	24.4087	0.806755	0.485555	1.07401	0.0548576	CBD	MCF7	84481.2	Polymeric immunoglobulin receptor OS=Homo sapiens OX=9606 GN=PIGR PE=1 SV=4	1590.74	1791.95	782.533	1437.53	982.579	2053.39
P27635	8	3	59.8177	0.0336099	0.117192	1.56412	0.666505	MCF7	CBD	25033.1	Large ribosomal subunit protein uL16 OS=Homo sapiens OX=9606 GN=RPL10 PE=1 SV=5	28126.9	30522.8	28772.1	13695.4	21688.6	20507.9
H3BMN5	1	1	5.2553	0.962707	0.531532	1.04513	0.0501758	MCF7	CBD	18412.8	Calbindin 2 (Fragment) OS=Homo sapiens OX=9606 GN=CALB2 PE=1 SV=2	1144.45	328.238	1491.7	1459.41	924.002	452.964
E9PBG4	6	1	29.2022	0.267477	0.293541	1.49158	0.170236	CBD	MCF7	169976	Adhesion G protein-coupled receptor L3 OS=Homo sapiens OX=9606 GN=ADGRL3 PE=1 SV=1	5840.27	5658.83	1601.51	6312.57	6924.84	6303.26
G3V295	5	3	45.6008	0.597653	0.424585	1.03926	0.0734416	MCF7	CBD	23241.3	Proteasome subunit alpha type OS=Homo sapiens OX=9606 GN=PSMA6 PE=1 SV=1	43358.2	41046.3	43516.9	37300.4	38530.7	47258
Q96HE7	12	4	86.194	0.461181	0.375973	1.10073	0.0977021	CBD	MCF7	55248.1	ERO1-like protein alpha OS=Homo sapiens OX=9606 GN=ERO1A PE=1 SV=2	11066.5	12844.9	15948.9	14436.4	12993.9	16445.3
D6REY1	3	1	13.8879	0.33775	0.324219	3.13499	0.135678	MCF7	CBD	40466.8	Chitinase 1 OS=Homo sapiens OX=9606 GN=CHIT1 PE=1 SV=1	164.013	20.4498	311.394	40.7482	0	117.42
G3V5Z3	10	1	54.5096	0.329439	0.320924	1.20685	0.13912	CBD	MCF7	82658.1	SMEK homolog 1 OS=Homo sapiens OX=9606 GN=PPP4R3A PE=1 SV=1	2172.08	3780.58	3603.84	4047.58	3314.51	4171.21
P15882	11	1	62.5586	0.230631	0.274545	1.1875	0.194907	MCF7	CBD	53799.6	N-chimaerin OS=Homo sapiens OX=9606 GN=CHN1 PE=1 SV=3	31272.3	23574.5	32701.3	25682.8	26117.3	21924.7
Q6ZN84	2	1	12.8482	0.342246	0.326524	1.51555	0.133876	MCF7	CBD	76825	Coiled-coil domain-containing protein 81 OS=Homo sapiens OX=9606 GN=CCDC81 PE=1 SV=2	2406.11	1092.84	2835.52	1800.44	992.418	1386.82
O00507	33	6	190.411	0.605199	0.426371	1.07476	0.072447	CBD	MCF7	294556	Probable ubiquitin carboxyl-terminal hydrolase FAF-Y OS=Homo sapiens OX=9606 GN=USP9Y PE=2 SV=2	4240.79	4227.72	7446.63	6102.18	5314.51	5688.32
Q00653	3	2	18.306	0.0607542	0.155379	1.36029	0.502997	CBD	MCF7	97433.6	Nuclear factor NF-kappa-B p100 subunit OS=Homo sapiens OX=9606 GN=NFKB2 PE=1 SV=4	1608.73	1824.09	2088.01	2720.53	2070.98	2718.44
Q99518	3	1	19.3618	0.00337223	0.0363338	9.62266	0.994118	CBD	MCF7	61591.8	Flavin-containing monooxygenase 2 OS=Homo sapiens OX=9606 GN=FMO2 PE=1 SV=5	1783.34	1959.89	1924.83	31530.5	12607.6	10403.8
Q9Y3I0	12	2	65.7856	0.259602	0.290658	1.11229	0.175041	CBD	MCF7	55723.7	RNA-splicing ligase RtcB homolog OS=Homo sapiens OX=9606 GN=RTCB PE=1 SV=1	11294	12933.5	12909.6	12445.9	13333.1	15528.2
Q07955	10	3	54.1799	0.572306	0.41728	1.11133	0.0770095	MCF7	CBD	27858.7	Serine/arginine-rich splicing factor 1 OS=Homo sapiens OX=9606 GN=SRSF1 PE=1 SV=2	32294.5	34035.8	48103.1	38254.3	37092.1	27623.9
Q9ULV8	1	1	4.9871	0.140028	0.222002	1.62317	0.293255	MCF7	CBD	53482.5	E3 ubiquitin-protein ligase CBL-C OS=Homo sapiens OX=9606 GN=CBLC PE=1 SV=3	5321.75	5540.65	5489.16	2375.32	1999.94	5698.6
REVERSE7473	4	1	27.7091	0.735326	0.463383	1.27687	0.0593611	MCF7	CBD	98638.7	Reversed Sequence 7473	6.10717	458.578	283.839	34.8875	546.176	5.15617
P26232	16	3	100.894	0.647279	0.438329	1.269	0.0674193	CBD	MCF7	106112	Catenin alpha-2 OS=Homo sapiens OX=9606 GN=CTNNA2 PE=1 SV=5	933.902	457.96	792.056	771.818	1483.45	516.119
Q8IZH2	12	2	72.3104	0.964381	0.531915	1.21464	0.0501603	MCF7	CBD	195647	5'-3' exoribonuclease 1 OS=Homo sapiens OX=9606 GN=XRN1 PE=1 SV=1	15432.3	13351.2	2286.22	10535.8	11553.3	3490.24
Q7Z7A1	58	11	320.392	0.789509	0.479634	1.02755	0.0557961	MCF7	CBD	270027	Centriolin OS=Homo sapiens OX=9606 GN=CNTRL PE=1 SV=2	13578.1	15580.5	17068.8	15664	16334.4	12989.6
A0A7P0T9B9	5	1	26.3048	0.746388	0.466995	2.14502	0.058554	MCF7	CBD	204795	ADAMTS like 1 (Fragment) OS=Homo sapiens OX=9606 GN=ADAMTSL1 PE=1 SV=1	252.195	442.676	0	18.7006	305.245	0
A0A5F9ZI21	1	1	5.0279	0.79199	0.480594	1.00283	0.0556555	CBD	MCF7	127779	Rho guanine nucleotide exchange factor 2 OS=Homo sapiens OX=9606 GN=ARHGEF2 PE=1 SV=1	9146.01	9431.98	4571.61	2549.84	7399.58	13265.6
Q14683	26	5	150.619	0.452939	0.373111	1.47347	0.0996432	MCF7	CBD	143860	Structural maintenance of chromosomes protein 1A OS=Homo sapiens OX=9606 GN=SMC1A PE=1 SV=2	6531.34	8029.15	2743.18	1877.75	4986.44	4879.27
O75891	5	1	27.4187	0.658015	0.440492	1.1074	0.0662681	CBD	MCF7	99684.8	Cytosolic 10-formyltetrahydrofolate dehydrogenase OS=Homo sapiens OX=9606 GN=ALDH1L1 PE=1 SV=2	385.766	247.751	52.8023	225.168	150.263	384.597
REVERSE8074	2	1	11.3114	0.231286	0.274545	Infinity	0.194415	CBD	MCF7	30134.2	Reversed Sequence 8074	0	0	0	4697.6	0	5.61992
D6R9T3	1	1	5.1154	0.896377	0.511925	1.03107	0.0513673	MCF7	CBD	32645.6	Abasic site processing protein HMCES (Fragment) OS=Homo sapiens OX=9606 GN=HMCES PE=1 SV=1	3759.52	5843.67	6767.55	7308.44	4074.96	4494.07
H0Y390	98	6	499.578	0.0186014	0.0842056	1.48967	0.813401	MCF7	CBD	508325	Microtubule actin crosslinking factor 1 (Fragment) OS=Homo sapiens OX=9606 GN=MACF1 PE=1 SV=1	36044.2	42154	34002.3	28897.8	21701.6	24719.5
P33991	20	8	124.074	0.00498842	0.0443611	2.89337	0.982057	CBD	MCF7	97128.4	DNA replication licensing factor MCM4 OS=Homo sapiens OX=9606 GN=MCM4 PE=1 SV=5	23808.7	34319.8	33673.1	68479.9	83927.7	113209
E7EPK1	18	5	139.303	0.879387	0.506938	1.03602	0.051858	CBD	MCF7	50980.2	Septin OS=Homo sapiens OX=9606 GN=SEPTIN7 PE=1 SV=2	13009.4	11265.5	10079.9	8992.45	12916.2	13683.7
Q13185	8	3	62.3613	0.671919	0.444079	1.04881	0.0648512	MCF7	CBD	20982.5	Chromobox protein homolog 3 OS=Homo sapiens OX=9606 GN=CBX3 PE=1 SV=4	19349.4	22392.2	20812.6	17458.3	16591.5	25593.2
Q8NHV4	3	2	17.6189	0.438341	0.366375	1.26257	0.103251	MCF7	CBD	72593.5	Protein NEDD1 OS=Homo sapiens OX=9606 GN=NEDD1 PE=1 SV=1	5512.41	7329.77	8639.45	2484.43	6426.7	8103.06
O75335	14	1	72.7149	0.476192	0.381972	1.4723	0.0943337	MCF7	CBD	135031	Liprin-alpha-4 OS=Homo sapiens OX=9606 GN=PPFIA4 PE=2 SV=3	3629.28	2976.79	664.809	553.077	387.997	3997.39
Q9BXS5	13	1	77.8176	0.579822	0.418629	1.35374	0.0759139	MCF7	CBD	48758.1	AP-1 complex subunit mu-1 OS=Homo sapiens OX=9606 GN=AP1M1 PE=1 SV=3	12530.6	11419.1	31587.5	18791.4	10938.5	11295
Q9H2U1	10	1	51.628	0.826606	0.491947	1.17916	0.053888	MCF7	CBD	115673	ATP-dependent DNA/RNA helicase DHX36 OS=Homo sapiens OX=9606 GN=DHX36 PE=1 SV=2	1574.18	1292.37	3612.88	2161.91	2009.94	1323.13
A0A096LNU0	2	1	9.8445	0.995476	0.538591	1.00652	0.0500026	CBD	MCF7	80666.7	MCC regulator of WNT signaling pathway OS=Homo sapiens OX=9606 GN=MCC PE=1 SV=1	2069.49	2086.64	1211.83	1232.32	1735.37	2435.25
Q6ZMT4	5	2	23.698	0.166953	0.235891	10.9	0.255947	CBD	MCF7	107869	Lysine-specific demethylase 7A OS=Homo sapiens OX=9606 GN=KDM7A PE=1 SV=2	318.646	123.929	159.664	3139.32	3282.95	142.16
H3BSK9	2	1	12.9669	0.982906	0.53623	1.36506	0.0500369	CBD	MCF7	37252.4	Ataxin 2 like (Fragment) OS=Homo sapiens OX=9606 GN=ATXN2L PE=1 SV=1	87.8131	244.373	0	386.363	67.0896	0
Q9HB07	11	3	76.0961	0.669327	0.443656	1.05706	0.0651092	MCF7	CBD	42850.6	MYG1 exonuclease OS=Homo sapiens OX=9606 GN=MYG1 PE=1 SV=4	9008	9957.76	7327.18	7208.09	8763.62	8902.04
A0A8I5KSE4	3	1	13.6076	0.262732	0.292053	1.57206	0.173104	CBD	MCF7	233653	Neuron navigator 1 OS=Homo sapiens OX=9606 GN=NAV1 PE=1 SV=1	5071.84	5306.64	3672.14	11264.7	6462.78	4360.93
REVERSE14363	1	1	4.8338	2.88268e-08	5.05012e-05	Infinity	1	CBD	MCF7	23590.8	Reversed Sequence 14363	0	0	0	2398.62	2059.8	2621.38
Q8N3R9	3	1	14.7865	0.438065	0.366319	1.1812	0.103322	MCF7	CBD	77578.8	Protein PALS1 OS=Homo sapiens OX=9606 GN=PALS1 PE=1 SV=3	9327.95	399.117	28.4885	4328.01	3207.34	723.657
P0DMM9	7	3	30.3239	0.904681	0.514146	1.34242	0.0511554	CBD	MCF7	34310.3	Sulfotransferase 1A3 OS=Homo sapiens OX=9606 GN=SULT1A3 PE=1 SV=1	1377.02	1093.37	1204.82	1942.59	2538.87	452.236
Q8TEB1	2	1	8.4618	0.0758721	0.17307	1.90226	0.442983	MCF7	CBD	62297	DDB1- and CUL4-associated factor 11 OS=Homo sapiens OX=9606 GN=DCAF11 PE=1 SV=1	1569.37	2329.61	2473.2	1492.34	653.07	1204.38
A0A2R8Y6V7	1	1	11.0082	0.451501	0.373111	1.20026	0.0999887	MCF7	CBD	127564	Solute carrier family 12 member 1 OS=Homo sapiens OX=9606 GN=SLC12A1 PE=1 SV=1	672.17	978.337	1036.03	681.077	1053.62	503.6
P62888	7	1	41.3057	0.522892	0.399671	1.24724	0.0850843	MCF7	CBD	12955.2	Large ribosomal subunit protein eL30 OS=Homo sapiens OX=9606 GN=RPL30 PE=1 SV=2	37362.3	31427.2	17017	14280.2	39279.3	15237.3
Q92794	22	4	110.391	0.291011	0.304092	1.304	0.157141	CBD	MCF7	227708	Histone acetyltransferase KAT6A OS=Homo sapiens OX=9606 GN=KAT6A PE=1 SV=2	687.651	1350.38	649.166	956.652	1375.96	1171.49
Q9UHR6	2	1	6.1529	0.830069	0.492408	1.06776	0.0537307	CBD	MCF7	43568	Zinc finger HIT domain-containing protein 2 OS=Homo sapiens OX=9606 GN=ZNHIT2 PE=1 SV=1	193675	189327	402120	334934	338831	164558
P84085	7	2	97.3009	0.0545375	0.14699	1.22987	0.532763	MCF7	CBD	20643.8	ADP-ribosylation factor 5 OS=Homo sapiens OX=9606 GN=ARF5 PE=1 SV=2	7414.1	6353.08	7622.65	5232.35	6217.06	5942.56
REVERSE11343	4	1	25.7301	0.0386487	0.122882	2.28986	0.628345	CBD	MCF7	71124.7	Reversed Sequence 11343	9613.48	8162.41	20733.5	31915.1	31632.6	24633.6
Q9H2U2	17	7	138.667	0.159112	0.232528	1.19606	0.265871	MCF7	CBD	38433.5	Inorganic pyrophosphatase 2_ mitochondrial OS=Homo sapiens OX=9606 GN=PPA2 PE=1 SV=2	32071.8	29903.8	36186	25445.4	24162.4	32463.4
Q04637	36	11	228.314	0.120495	0.207722	1.17551	0.327287	CBD	MCF7	176233	Eukaryotic translation initiation factor 4 gamma 1 OS=Homo sapiens OX=9606 GN=EIF4G1 PE=1 SV=4	30956.8	37288.5	29422.7	35293.7	40937	38579.4
P38117	11	5	79.2779	0.920046	0.518602	1.00415	0.0508112	MCF7	CBD	28071.8	Electron transfer flavoprotein subunit beta OS=Homo sapiens OX=9606 GN=ETFB PE=1 SV=3	32668.5	34361.7	36857.8	39473.5	29914.4	34070.5
P47985	6	3	47.4208	0.224748	0.270946	1.11792	0.199423	MCF7	CBD	29953.2	Cytochrome b-c1 complex subunit Rieske_ mitochondrial OS=Homo sapiens OX=9606 GN=UQCRFS1 PE=1 SV=2	9459.93	9629.79	10202.3	8528.41	7651.53	10022.3
Q8WWQ0	16	5	82.346	0.770273	0.472986	1.08488	0.056952	CBD	MCF7	208457	PH-interacting protein OS=Homo sapiens OX=9606 GN=PHIP PE=1 SV=2	5256.48	5513.64	4416.72	6764.06	5892.23	3819.65
Q27J81	20	5	121.728	0.834422	0.493355	1.04845	0.0535378	CBD	MCF7	136936	Inverted formin-2 OS=Homo sapiens OX=9606 GN=INF2 PE=1 SV=2	12143.1	11244.3	9321.71	8551.91	12430.4	13311.5
Q9C0G6	28	7	128.01	0.871728	0.505015	1.01713	0.0521047	CBD	MCF7	479975	Dynein axonemal heavy chain 6 OS=Homo sapiens OX=9606 GN=DNAH6 PE=1 SV=3	1667.72	1530.4	1085.12	1459.2	1242.8	1654.62
Q13347	10	2	78.9244	0.314967	0.315017	1.241	0.145477	MCF7	CBD	36901.1	Eukaryotic translation initiation factor 3 subunit I OS=Homo sapiens OX=9606 GN=EIF3I PE=1 SV=1	10707.1	12341.7	13716.9	11409.5	11914.1	6302.41
P52907	15	6	112.899	0.13241	0.215767	1.09944	0.3057	MCF7	CBD	33093.9	F-actin-capping protein subunit alpha-1 OS=Homo sapiens OX=9606 GN=CAPZA1 PE=1 SV=3	43003.6	42172.9	39018.3	35439.6	36838	40684.5
Q5S007	39	5	225.953	0.966984	0.532551	1.00508	0.0501377	MCF7	CBD	289753	Leucine-rich repeat serine/threonine-protein kinase 2 OS=Homo sapiens OX=9606 GN=LRRK2 PE=1 SV=2	16041.9	19019.7	20295	16983	17421.8	20672
P31327	10	2	53.4149	0.661085	0.441198	1.06341	0.0659481	MCF7	CBD	166080	Carbamoyl-phosphate synthase [ammonia]_ mitochondrial OS=Homo sapiens OX=9606 GN=CPS1 PE=1 SV=2	11153.5	13190.4	14029.4	8706.46	13316	14062.5
O94921	5	1	30.2398	0.55597	0.411694	1.08474	0.079506	CBD	MCF7	53513.2	Cyclin-dependent kinase 14 OS=Homo sapiens OX=9606 GN=CDK14 PE=1 SV=3	2211.07	2143.58	2075.83	2823.61	1966.72	2185.06
A0A8I5KWA8	4	1	22.3505	0.869041	0.504459	1.03706	0.052195	CBD	MCF7	168001	P-type Cu(+) transporter OS=Homo sapiens OX=9606 GN=ATP7A PE=1 SV=1	523974	497190	1.07835e+06	860871	868920	447539
Q8N4N8	2	1	12.2759	0.50625	0.392702	1.67263	0.088182	CBD	MCF7	77166.3	Kinesin-like protein KIF2B OS=Homo sapiens OX=9606 GN=KIF2B PE=1 SV=3	1086.25	906.824	856.324	1986.81	527.184	2251.99
Q9Y4C1	2	1	13.0302	0.712143	0.455759	1.20267	0.0611927	CBD	MCF7	149565	Lysine-specific demethylase 3A OS=Homo sapiens OX=9606 GN=KDM3A PE=1 SV=4	24422.6	24350.8	122907	81358.3	104441	20674.9
Q14687	7	1	25.7254	0.456756	0.374092	1.1897	0.0987359	MCF7	CBD	136449	Genetic suppressor element 1 OS=Homo sapiens OX=9606 GN=GSE1 PE=1 SV=3	3178.91	2062.66	3625.01	2234.19	2409.66	2808.92
REVERSE20710	4	1	20.5096	0.00233925	0.0306649	2.04578	0.998376	CBD	MCF7	126254	Reversed Sequence 20710	69672	78373.4	78946	139812	139235	185328
P07437	37	5	363.621	0.00119597	0.0222894	1.61151	0.99993	MCF7	CBD	50127.2	Tubulin beta chain OS=Homo sapiens OX=9606 GN=TUBB PE=1 SV=2	153596	161989	168713	91444.7	99743.5	109335
A0A8C8KL71	13	1	77.9869	0.0490223	0.136972	3.3864	0.562367	MCF7	CBD	246674	Myosin VIIB OS=Homo sapiens OX=9606 GN=MYO7B PE=1 SV=1	2273.46	2611.94	3167.4	274.216	479.692	1624.08
REVERSE4019	1	1	4.8571	0.706866	0.45515	1.63142	0.0616371	CBD	MCF7	23244.4	Reversed Sequence 4019	3737.93	4361.58	709.873	322.498	547.578	13501.8
M0R0D9	3	1	15.1651	0.802978	0.48491	1.03375	0.0550555	MCF7	CBD	13024.9	Zinc finger protein 415 OS=Homo sapiens OX=9606 GN=ZNF415 PE=4 SV=1	363.786	366.757	482.27	450.951	269.595	452.673
Q9H2A2	2	1	9.5287	0.75731	0.469786	1.18965	0.057798	MCF7	CBD	54199.9	2-aminomuconic semialdehyde dehydrogenase OS=Homo sapiens OX=9606 GN=ALDH8A1 PE=1 SV=1	47.0539	158.442	517.171	417.701	173.437	16.322
P60709	72	25	544.764	0.147419	0.225555	1.30485	0.282054	CBD	MCF7	42079	Actin_ cytoplasmic 1 OS=Homo sapiens OX=9606 GN=ACTB PE=1 SV=1	172292	190519	170909	288860	226277	181287
Q96JM3	4	1	20.1806	0.744281	0.466176	2.12528	0.0587044	CBD	MCF7	90068.7	Chromosome alignment-maintaining phosphoprotein 1 OS=Homo sapiens OX=9606 GN=CHAMP1 PE=1 SV=2	1885.82	756.225	6400.41	3533.05	15122.5	562.207
P08865	14	6	94.4795	0.0488795	0.136878	1.37127	0.563179	MCF7	CBD	32968.2	Small ribosomal subunit protein uS2 OS=Homo sapiens OX=9606 GN=RPSA PE=1 SV=4	56907.6	50780.8	48258	43598.5	30638.4	39487.1
Q6UY01	6	1	32.8456	0.400489	0.350479	1.37117	0.113741	CBD	MCF7	62287.4	Leucine-rich repeat-containing protein 31 OS=Homo sapiens OX=9606 GN=LRRC31 PE=2 SV=1	14545.8	8064.86	16643.7	24085.6	10730.4	19008.6
H3BLU7	4	1	29.3698	0.0192169	0.0856636	1.73161	0.806215	MCF7	CBD	35026.5	Aldo-keto reductase family 7 member A2 (Fragment) OS=Homo sapiens OX=9606 GN=AKR7A2 PE=1 SV=1	8377.83	6465.28	7887.08	4451.48	3423.07	5252.08
A6NK53	1	1	4.2529	0.461981	0.375973	1.44827	0.0975173	MCF7	CBD	78857.1	Zinc finger protein 233 OS=Homo sapiens OX=9606 GN=ZNF233 PE=2 SV=3	523.093	218.397	184.976	52.7755	378.861	208.069
O00154	12	2	74.5455	0.732704	0.462102	1.03459	0.0595586	MCF7	CBD	42480.4	Cytosolic acyl coenzyme A thioester hydrolase OS=Homo sapiens OX=9606 GN=ACOT7 PE=1 SV=3	9479.67	9691.73	10056.4	6403.13	8967.8	12879.8
O75445	9	1	42.4786	0.83083	0.492408	1.03707	0.0536965	CBD	MCF7	586664	Usherin OS=Homo sapiens OX=9606 GN=USH2A PE=1 SV=3	1159.81	832.084	2079.09	949.955	1815.97	1455.96
REVERSE11022	5	1	32.352	0.0134908	0.0727208	2.32522	0.87689	MCF7	CBD	61982.7	Reversed Sequence 11022	4139.06	3189.24	3196.51	1118.41	1314.62	2093.35
F5H8F7	3	1	14.5108	0.562352	0.413852	1.06877	0.0785114	CBD	MCF7	55780.8	ASH2 like_ histone lysine methyltransferase complex subunit OS=Homo sapiens OX=9606 GN=ASH2L PE=1 SV=1	4738.4	3510.09	3196.51	4023.17	3815.32	4393.6
M0R2P6	6	2	28.5402	0.315576	0.315195	1.65359	0.145199	MCF7	CBD	74335.1	SH3KBP1 binding protein 1 OS=Homo sapiens OX=9606 GN=SHKBP1 PE=1 SV=1	3553.29	5794.74	1911.55	1378.69	2222.63	3207.85
O00506	13	1	74.7291	0.00430224	0.0406795	1.74697	0.987887	MCF7	CBD	48339.8	Serine/threonine-protein kinase 25 OS=Homo sapiens OX=9606 GN=STK25 PE=1 SV=1	1479.44	1845.55	1641.76	821.696	1043.84	977.53
Q9H8Y8	3	1	17.1937	0.14461	0.224617	2.0647	0.286216	MCF7	CBD	47316.5	Golgi reassembly-stacking protein 2 OS=Homo sapiens OX=9606 GN=GORASP2 PE=1 SV=3	1783.53	2194.8	878.861	497.873	526.095	1328.53
P49006	5	4	41.2395	0.847589	0.497907	1.11031	0.0529875	CBD	MCF7	19585.8	MARCKS-related protein OS=Homo sapiens OX=9606 GN=MARCKSL1 PE=1 SV=2	5739.15	6142.75	2837.83	5519.68	7927.99	2895.76
A0A0A6YYL4	4	1	22.1648	0.823934	0.491022	2.50159	0.0540117	CBD	MCF7	115249	Coronin OS=Homo sapiens OX=9606 GN=PAM16 PE=1 SV=1	62.9309	99.1552	1532.01	1131.78	3094.87	11.2839
O14787-2	8	1	50.2362	0.758089	0.469786	1.29192	0.0577455	MCF7	CBD	101948	Isoform 2 of Transportin-2 OS=Homo sapiens OX=9606 GN=TNPO2	136.129	168.861	743.29	302.529	455.048	53.8328
REVERSE22836	3	1	20.693	0.360892	0.335902	1.92977	0.126813	MCF7	CBD	52774.6	Reversed Sequence 22836	1232.14	313.096	1288.37	444.633	265.539	758.189
Q16825	4	1	21.663	0.552549	0.410758	1.70667	0.0800495	CBD	MCF7	134194	Tyrosine-protein phosphatase non-receptor type 21 OS=Homo sapiens OX=9606 GN=PTPN21 PE=1 SV=2	24.3337	65.7897	702.495	879.811	431.433	41.4974
A0A087WW91	3	1	22.7823	0.899551	0.512324	1.05412	0.0512842	CBD	MCF7	24604.1	Synapsin II (Fragment) OS=Homo sapiens OX=9606 GN=SYN2 PE=1 SV=1	4841.07	3582.22	1742.9	2086.7	3092.41	5537.28
Q9UKY7	6	2	32.2377	0.0375358	0.122451	2.15176	0.636383	MCF7	CBD	27334.9	Protein CDV3 homolog OS=Homo sapiens OX=9606 GN=CDV3 PE=1 SV=1	1374.08	1544.37	2380.87	988.761	927.352	546.666
REVERSE137	1	1	4.5561	0.239168	0.279203	1.54972	0.188662	MCF7	CBD	46406.3	Reversed Sequence 137	2992.75	2042.41	5046.65	2041.41	2005.97	2458.17
REVERSE22595	5	1	25.7669	0.715994	0.456954	1.36446	0.060875	MCF7	CBD	211803	Reversed Sequence 22595	920.519	2633.36	629.301	767.856	674.96	1623
A0A6Q8PFF9	1	1	5.0835	0.0670347	0.162655	1.41492	0.476175	MCF7	CBD	45346	Charged multivesicular body protein 1a OS=Homo sapiens OX=9606 GN=CHMP1A PE=1 SV=1	1622.89	2161.36	2400.08	1319.76	1393.43	1657.6
B4E2Q0	4	1	20.0837	0.154722	0.228864	9.04007	0.271742	CBD	MCF7	105854	Calcium-transporting ATPase OS=Homo sapiens OX=9606 GN=ATP2C1 PE=1 SV=1	1162.37	1084.78	212.392	2949.47	18274.9	1010.09
Q96EY7	8	2	45.5089	0.376531	0.339206	1.23336	0.12136	MCF7	CBD	79234.2	Small ribosomal subunit protein mS39 OS=Homo sapiens OX=9606 GN=PTCD3 PE=1 SV=3	10745.6	15117.2	8966.17	7297.9	9175.91	11765.3
A0A6Q8PF47	8	2	55.7388	0.703393	0.453761	1.05044	0.0619352	CBD	MCF7	57973	Histidine--tRNA ligase_ cytoplasmic OS=Homo sapiens OX=9606 GN=HARS1 PE=1 SV=1	24406.2	26631.2	19944.9	22914.1	29186.9	22461.4
P55290	7	3	37.6357	0.874724	0.505547	1.04841	0.0520063	MCF7	CBD	78743.2	Cadherin-13 OS=Homo sapiens OX=9606 GN=CDH13 PE=1 SV=1	15262.6	14180.4	26098.5	16513.4	12386.2	24077.3
Q9BUP0	10	1	51.632	0.112377	0.201094	1.53291	0.343732	MCF7	CBD	27041.8	EF-hand domain-containing protein D1 OS=Homo sapiens OX=9606 GN=EFHD1 PE=1 SV=1	2540.62	3065	4622.83	2205.28	1884.35	2582.95
A0A087WSW7	3	1	13.8982	0.0799849	0.173967	1.41744	0.429068	MCF7	CBD	81663.1	Helicase_ lymphoid-specific_ isoform CRA_d OS=Homo sapiens OX=9606 GN=HELLS PE=1 SV=1	2030.04	1606.9	2225.49	1467.35	1083.79	1584.79
Q9P253	7	1	50.2117	0.214167	0.265729	8.04278	0.208023	CBD	MCF7	111554	Vacuolar protein sorting-associated protein 18 homolog OS=Homo sapiens OX=9606 GN=VPS18 PE=1 SV=2	561.273	230.969	8.49941	1872.56	4401.98	165.653
A0A7I2V4J9	4	1	30.2521	0.164913	0.234695	4.97386	0.258463	MCF7	CBD	193159	Laminin subunit beta 1 OS=Homo sapiens OX=9606 GN=LAMB1 PE=1 SV=1	115.894	275.258	111.689	0	41.3538	59.7427
Q6UB99	8	3	43.277	0.161985	0.234132	2.75271	0.262155	CBD	MCF7	299796	Ankyrin repeat domain-containing protein 11 OS=Homo sapiens OX=9606 GN=ANKRD11 PE=1 SV=3	24793.9	8559.08	2721.63	33324.5	51220	14758.3
Q9Y6G9	6	1	28.4834	0.245946	0.282982	2.44901	0.183947	CBD	MCF7	56864.4	Cytoplasmic dynein 1 light intermediate chain 1 OS=Homo sapiens OX=9606 GN=DYNC1LI1 PE=1 SV=3	2304.93	216.671	1811.46	4083.89	5137.4	1390.43
Q9UHD8	20	4	152.995	0.783309	0.477642	1.02153	0.0561559	MCF7	CBD	65686.7	Septin-9 OS=Homo sapiens OX=9606 GN=SEPTIN9 PE=1 SV=2	11202.2	10204.2	10489.9	8993.71	9605.72	12624.5
A0A8I5KTK5	5	1	37.9805	0.135977	0.219352	2.16947	0.299752	MCF7	CBD	81572.7	Mannosyl-oligosaccharide glucosidase OS=Homo sapiens OX=9606 GN=MOGS PE=1 SV=1	428.411	429.627	470.56	0	612.406	0
Q8N283	8	3	60.6694	0.298089	0.307006	1.31566	0.153534	CBD	MCF7	110849	Ankyrin repeat domain-containing protein 35 OS=Homo sapiens OX=9606 GN=ANKRD35 PE=2 SV=3	2560.55	2815.22	6447.66	5621.57	5466.91	4467.18
P00558	61	30	432.468	0.207788	0.264288	1.18424	0.213529	MCF7	CBD	45014	Phosphoglycerate kinase 1 OS=Homo sapiens OX=9606 GN=PGK1 PE=1 SV=3	311579	263130	319861	223471	227727	304198
H0YIB2	9	2	81.2578	0.879176	0.506938	1.57922	0.0518646	MCF7	CBD	3966.7	Keratin 8 (Fragment) OS=Homo sapiens OX=9606 GN=KRT8 PE=1 SV=2	1476.17	1098.42	1.57325	15.2515	679.737	936.292
P02768	9	3	56.2246	0.205605	0.263686	13.1451	0.215473	CBD	MCF7	71362.7	Albumin OS=Homo sapiens OX=9606 GN=ALB PE=1 SV=2	233.228	181.945	221.739	7475.43	683.307	213.56
P11233	6	2	34.2617	0.0402624	0.125731	1.67029	0.617053	CBD	MCF7	23737.9	Ras-related protein Ral-A OS=Homo sapiens OX=9606 GN=RALA PE=1 SV=1	1432.5	1785.39	2195.65	3163.07	3520.53	2358.55
Q86UP2	45	11	304.688	0.242717	0.281803	1.1801	0.186167	CBD	MCF7	156561	Kinectin OS=Homo sapiens OX=9606 GN=KTN1 PE=1 SV=1	20498.6	27779.1	21074.2	30724.8	27537.1	23580
Q05655	4	3	18.7127	0.428804	0.362556	1.51683	0.105733	CBD	MCF7	78702.8	Protein kinase C delta type OS=Homo sapiens OX=9606 GN=PRKCD PE=1 SV=2	1443.04	1198.05	3458.45	3378.08	4474.31	1399.61
Q09028	13	2	70.8087	0.66683	0.442839	1.03974	0.0653603	MCF7	CBD	47940.9	Histone-binding protein RBBP4 OS=Homo sapiens OX=9606 GN=RBBP4 PE=1 SV=3	16933	17854.5	20571.6	15694.1	18266.5	19282.6
E9PC52	10	2	72.3496	0.66683	0.442839	1.03974	0.0653603	MCF7	CBD	47280.4	Histone-binding protein RBBP7 OS=Homo sapiens OX=9606 GN=RBBP7 PE=1 SV=1	37706.4	39758.4	45809	34947.6	40675.8	42938.4
P51570	1	1	5.2177	0.170149	0.237704	1.51069	0.252093	MCF7	CBD	42728.5	Galactokinase OS=Homo sapiens OX=9606 GN=GALK1 PE=1 SV=1	5155.13	4454.22	6684.98	4677.95	2108.55	3999.51
P19367	37	7	262.126	0.691567	0.451732	1.06374	0.062985	CBD	MCF7	103627	Hexokinase-1 OS=Homo sapiens OX=9606 GN=HK1 PE=1 SV=3	42389	50467.8	53043.2	46052.5	45745.2	63402.3
K7EN27	9	1	62.8636	0.247327	0.283751	1.19701	0.183011	CBD	MCF7	17287.7	protein deglycase (Fragment) OS=Homo sapiens OX=9606 GN=PARK7 PE=1 SV=1	278.842	253.101	270.855	266.534	397.423	296.998
A0A087X142	13	2	89.9054	0.481531	0.383978	1.28327	0.0931853	MCF7	CBD	49698.2	Septin OS=Homo sapiens OX=9606 GN=SEPTIN8 PE=1 SV=1	1821.69	1830.21	922.025	1332.89	1510.9	720.49
Q96JG6	3	1	12.092	0.16079	0.23357	1.20179	0.263689	MCF7	CBD	112030	Syndetin OS=Homo sapiens OX=9606 GN=VPS50 PE=1 SV=3	12299.6	9181.47	9294.31	8141.98	8301.54	9164.51
O76039	14	3	79.9216	0.0911365	0.183729	1.692	0.395373	CBD	MCF7	107862	Cyclin-dependent kinase-like 5 OS=Homo sapiens OX=9606 GN=CDKL5 PE=1 SV=2	828.203	1685.14	1289.07	1847.1	2758.49	1828.08
A0A8Q3SI97	4	1	23.2748	0.92328	0.519334	1.14867	0.0507466	MCF7	CBD	293944	Teneurin transmembrane protein 2 OS=Homo sapiens OX=9606 GN=TENM2 PE=1 SV=1	525.639	1723.55	1151.29	903.402	1186.17	870.804
REVERSE6097	3	1	14.0747	0.0310405	0.112178	3.18563	0.687842	MCF7	CBD	57627.3	Reversed Sequence 6097	769.456	893.833	831.499	287.762	389.545	105.831
Q8NFA0	13	2	70.5735	0.580809	0.418629	1.18574	0.0757724	CBD	MCF7	183937	Ubiquitin carboxyl-terminal hydrolase 32 OS=Homo sapiens OX=9606 GN=USP32 PE=1 SV=1	977.168	1412.13	1137.69	889.707	1515.71	1776.68
P17600	10	3	63.3602	0.212833	0.265254	1.13263	0.209153	CBD	MCF7	74282.6	Synapsin-1 OS=Homo sapiens OX=9606 GN=SYN1 PE=1 SV=3	53373.8	61390.8	58598.1	74983.8	60171.5	61200.3
Q9UBL6	9	1	56.4248	0.0370642	0.122022	1.741	0.639853	MCF7	CBD	71434.5	Copine-7 OS=Homo sapiens OX=9606 GN=CPNE7 PE=1 SV=1	3775.53	3014.08	3023.72	1303.31	2044.27	2289.03
P22059	4	2	21.1328	0.358345	0.334994	1.20665	0.12774	MCF7	CBD	90276.1	Oxysterol-binding protein 1 OS=Homo sapiens OX=9606 GN=OSBP PE=1 SV=1	3272.75	3227.28	2857.54	1605.89	2994.25	3154.86
Q9HD20	14	6	86.6309	0.533595	0.404048	1.046	0.0831984	CBD	MCF7	134609	Endoplasmic reticulum transmembrane helix translocase OS=Homo sapiens OX=9606 GN=ATP13A1 PE=1 SV=2	8873.34	8666.2	9415.98	8976.27	8731.73	10487.6
P34896	8	1	58.4011	0.179163	0.243326	1.35672	0.241772	CBD	MCF7	53653	Serine hydroxymethyltransferase_ cytosolic OS=Homo sapiens OX=9606 GN=SHMT1 PE=1 SV=1	2863.71	4590.17	4296.45	4875.04	6630.37	4436.55
Q9NUQ9	7	2	38.6317	0.187165	0.251066	2.06987	0.23323	MCF7	CBD	37033.2	CYFIP-related Rac1 interactor B OS=Homo sapiens OX=9606 GN=CYRIB PE=1 SV=1	4517.83	1502.58	2204.84	2211.72	1038.63	723.458
P24534	11	4	111.406	0.0196785	0.0865517	1.96455	0.800896	MCF7	CBD	24934.8	Elongation factor 1-beta OS=Homo sapiens OX=9606 GN=EEF1B2 PE=1 SV=3	60990.4	58438.8	69522.9	24533.4	27474.4	44172.9
P50851	29	6	151.796	0.147012	0.225199	3.24815	0.28265	CBD	MCF7	321789	Lipopolysaccharide-responsive and beige-like anchor protein OS=Homo sapiens OX=9606 GN=LRBA PE=1 SV=4	9824.3	7372.32	4348.07	21949.3	40826	7205.07
O00160	3	1	15.0777	0.120705	0.207722	1.74915	0.326883	MCF7	CBD	125586	Unconventional myosin-If OS=Homo sapiens OX=9606 GN=MYO1F PE=1 SV=3	2266.45	2482.05	3008.91	1584.03	733.943	2116.97
Q5U5Z8	2	1	13.0358	0.0753537	0.17307	1.11836	0.444801	MCF7	CBD	105335	Cytosolic carboxypeptidase 2 OS=Homo sapiens OX=9606 GN=AGBL2 PE=1 SV=2	18706	18085.8	18655.4	15126.2	16716	17736.7
Q15274	3	1	15.6995	0.00436183	0.0408632	5.17996	0.987419	CBD	MCF7	31187.8	Nicotinate-nucleotide pyrophosphorylase [carboxylating] OS=Homo sapiens OX=9606 GN=QPRT PE=1 SV=3	1164.81	642.989	1734.42	5562.72	5858.21	6927.61
REVERSE6618	14	3	75.6644	0.0173416	0.0821092	1.31523	0.828436	CBD	MCF7	256267	Reversed Sequence 6618	17554.3	18004.2	16188	23911.9	24156	19990.6
H3BM38	1	1	5.747	0.0338487	0.117192	1.80723	0.664589	CBD	MCF7	14247.7	Synaptosomal-associated protein (Fragment) OS=Homo sapiens OX=9606 GN=SNAP23 PE=1 SV=1	2578.35	3388.53	1781.02	5136.21	4707.53	4158.54
A0A0U1RRC9	2	1	10.6036	0.866215	0.503654	1.66234	0.0522921	MCF7	CBD	59368.3	Ubiquitin associated and SH3 domain containing A OS=Homo sapiens OX=9606 GN=UBASH3A PE=1 SV=1	339.239	320.993	15.1859	50.6074	58.5189	297.179
A0A3B3ITK0	5	1	34.6419	0.557029	0.411694	3.51286	0.0793392	CBD	MCF7	134459	Thrombospondin 2 OS=Homo sapiens OX=9606 GN=THBS2 PE=1 SV=1	23687.9	25636	7208.58	11877.2	13542.4	173171
REVERSE14160	4	1	19.6603	0.233782	0.276114	5.34894	0.192561	CBD	MCF7	70977	Reversed Sequence 14160	2173.73	3097.42	388.253	8302.94	20725.7	1243.16
Q8IVH8	3	2	16.0739	0.00910491	0.0595177	3.3538	0.934497	MCF7	CBD	102514	Mitogen-activated protein kinase kinase kinase kinase 3 OS=Homo sapiens OX=9606 GN=MAP4K3 PE=1 SV=1	555.995	715.675	535.223	135.101	277.597	126.062
E9PEF1	11	1	63.3777	0.034754	0.11862	1.94042	0.65743	MCF7	CBD	95220.8	Phosphodiesterase OS=Homo sapiens OX=9606 GN=PDE2A PE=1 SV=2	404.653	222.274	295.925	146.607	194.308	134.678
P07339	23	1	182.787	0.784625	0.478112	1.09624	0.0560785	CBD	MCF7	45065.5	Cathepsin D OS=Homo sapiens OX=9606 GN=CTSD PE=1 SV=1	1391.41	1092.12	941.078	806.081	1479.51	1468.59
REVERSE4291	3	1	14.0359	0.159404	0.232699	Infinity	0.265489	CBD	MCF7	74436.8	Reversed Sequence 4291	0	0	0	827.251	19.5693	0
P61088	7	2	42.3042	0.377896	0.339512	1.254	0.120903	MCF7	CBD	17194.9	Ubiquitin-conjugating enzyme E2 N OS=Homo sapiens OX=9606 GN=UBE2N PE=1 SV=1	35773.7	35855.1	21457.6	29962.5	25543.2	18726.1
Q14696	2	1	19.6116	0.129072	0.21372	1.79174	0.311471	CBD	MCF7	26247.8	LRP chaperone MESD OS=Homo sapiens OX=9606 GN=MESD PE=1 SV=2	2186.54	2404.08	1022.46	3863.67	3919.78	2273.71
Q92843	4	1	30.8998	0.359899	0.335543	1.90575	0.127173	MCF7	CBD	20860.5	Bcl-2-like protein 2 OS=Homo sapiens OX=9606 GN=BCL2L2 PE=1 SV=2	21600.5	22709.4	5695.74	3032.25	8152.93	15054.2
P62491	8	3	52.4922	0.481491	0.383978	1.0609	0.0931938	MCF7	CBD	24507.6	Ras-related protein Rab-11A OS=Homo sapiens OX=9606 GN=RAB11A PE=1 SV=3	61208	59363.8	71665.7	56554.6	58667.1	65981.4
REVERSE22874	9	5	63.5761	0.149475	0.226329	1.16844	0.279078	CBD	MCF7	115710	Reversed Sequence 22874	19257.2	19325.4	21913.4	27001.4	22639.6	21045
A0A0A0MSI8	2	2	10.1285	0.533692	0.404048	1.10697	0.0831818	MCF7	CBD	83145.8	Exocyst complex component 5 OS=Homo sapiens OX=9606 GN=EXOC5 PE=1 SV=1	938.299	774.276	1118.42	1038.79	739.658	778.992
P51153	8	2	52.5584	0.193184	0.25351	1.29952	0.227156	MCF7	CBD	23002.3	Ras-related protein Rab-13 OS=Homo sapiens OX=9606 GN=RAB13 PE=1 SV=1	2525.05	3366.99	2123.4	1767.22	2397.91	2002.86
A0A087X0K4	9	3	56.0257	0.58351	0.419295	1.13078	0.0753881	MCF7	CBD	399404	CUB and Sushi multiple domains 2 OS=Homo sapiens OX=9606 GN=CSMD2 PE=1 SV=1	1791.82	2311.75	1508.09	1739.75	2245.09	977.813
Q8NC51-3	15	1	116.924	0.0859191	0.17848	1.33728	0.41046	MCF7	CBD	43192.4	Isoform 3 of SERPINE1 mRNA-binding protein 1 OS=Homo sapiens OX=9606 GN=SERBP1	31833.3	38222.1	31690.4	23266.5	31459.5	21358.4
P24539	9	4	59.9633	0.0348136	0.11862	1.24001	0.656963	MCF7	CBD	28965.7	ATP synthase F(0) complex subunit B1_ mitochondrial OS=Homo sapiens OX=9606 GN=ATP5PB PE=1 SV=2	52501.3	56249.4	60914.3	50219.7	41745.4	44860.2
P04406	66	15	494.445	0.189513	0.252205	1.18972	0.230826	MCF7	CBD	36224.4	Glyceraldehyde-3-phosphate dehydrogenase OS=Homo sapiens OX=9606 GN=GAPDH PE=1 SV=3	115586	122221	132040	82257.5	115617	112993
A0A1B0GTF3	7	1	35.2013	0.146291	0.224617	1.64942	0.283712	MCF7	CBD	77475.3	Heat shock protein family A (Hsp70) member 12A OS=Homo sapiens OX=9606 GN=HSPA12A PE=1 SV=1	2080.36	2850	2456.79	766.334	1486.94	2225.37
P09651	22	12	181.511	0.541151	0.406707	1.07807	0.0819147	MCF7	CBD	38860.8	Heterogeneous nuclear ribonucleoprotein A1 OS=Homo sapiens OX=9606 GN=HNRNPA1 PE=1 SV=5	198190	240783	265610	218892	241845	192821
A0A8I5KSL3	5	1	24.2653	0.122819	0.209504	2.44941	0.322854	MCF7	CBD	136805	Nonsense-mediated mRNA decay factor OS=Homo sapiens OX=9606 GN=SMG7 PE=1 SV=1	1224.22	2618.7	725.259	590.589	786.826	487.591
REVERSE3515	3	1	15.853	0.129314	0.21372	3.35156	0.311046	CBD	MCF7	101557	Reversed Sequence 3515	1371.43	585.389	2061.68	3047.24	8598.27	1822.75
P46783	13	8	108.303	0.151209	0.226597	1.07432	0.276613	MCF7	CBD	18897.8	Small ribosomal subunit protein eS10 OS=Homo sapiens OX=9606 GN=RPS10 PE=1 SV=1	64218.1	62970.4	67012.6	60881	56185.8	63699.6
Q9Y2X3	17	3	102.615	0.118409	0.205699	2.4273	0.331367	CBD	MCF7	60091.5	Nucleolar protein 58 OS=Homo sapiens OX=9606 GN=NOP58 PE=1 SV=1	841.647	1442.49	1078.43	1783.68	4829.31	1548.96
Q7RTW8	13	4	83.1417	0.687046	0.450683	1.42189	0.0634007	MCF7	CBD	129616	Otoancorin OS=Homo sapiens OX=9606 GN=OTOA PE=1 SV=1	27219.5	24112.8	6213.84	20384.7	9255.39	10831.4
Q9UKT9	4	1	18.5976	0.767093	0.472029	1.15568	0.0571544	MCF7	CBD	59049.8	Zinc finger protein Aiolos OS=Homo sapiens OX=9606 GN=IKZF3 PE=1 SV=2	1320.57	2001.76	820.188	1037.96	1292.01	1254.51
Q9C0B2	12	3	62.872	0.544377	0.407906	1.10704	0.0813782	CBD	MCF7	179958	Cilia- and flagella-associated protein 74 OS=Homo sapiens OX=9606 GN=CFAP74 PE=1 SV=3	7141.75	10146.8	7550.3	9782.06	10417.9	7297.58
A0A8V8TKT5	6	1	40.7178	0.685877	0.450449	1.17777	0.0635095	MCF7	CBD	57795	non-specific serine/threonine protein kinase OS=Homo sapiens OX=9606 GN=STK39 PE=1 SV=1	1020.41	1615.3	318.061	117.549	918.133	1472.26
P39023	31	11	223.743	0.075192	0.17307	1.37919	0.445371	MCF7	CBD	46394.1	Large ribosomal subunit protein uL3 OS=Homo sapiens OX=9606 GN=RPL3 PE=1 SV=2	66378.3	69883.4	74854.2	38754.7	52312.7	62004.5
P30043	11	4	91.5142	0.683058	0.449357	1.07476	0.0637741	CBD	MCF7	22233.4	Flavin reductase (NADPH) OS=Homo sapiens OX=9606 GN=BLVRB PE=1 SV=3	44750.7	40711.7	27184	33317.7	48512	39238.3
Q9BXT8	10	2	48.353	0.00717935	0.0515467	2.0394	0.958581	CBD	MCF7	187324	RING finger protein 17 OS=Homo sapiens OX=9606 GN=RNF17 PE=1 SV=3	3007.59	3768.15	3432.27	8558.56	5619.61	6640.04
Q9ULI0	11	1	65.553	0.248231	0.284227	7.9547	0.182402	MCF7	CBD	166482	ATPase family AAA domain-containing protein 2B OS=Homo sapiens OX=9606 GN=ATAD2B PE=1 SV=4	196.551	30.563	1180.16	147.047	0	29.8639
P55084	21	10	136.946	0.143597	0.224322	1.21537	0.287745	CBD	MCF7	51579.7	Trifunctional enzyme subunit beta_ mitochondrial OS=Homo sapiens OX=9606 GN=HADHB PE=1 SV=3	47208.9	53443.6	40681.2	49914.1	64372.2	57486.8
A0A8V8TKL7	2	1	10.4183	0.285479	0.301771	3.00599	0.160061	CBD	MCF7	42298.8	KIAA0319 like OS=Homo sapiens OX=9606 GN=KIAA0319L PE=1 SV=1	477.436	271.226	4.73028	201.683	1358.98	704.028
Q9UL15	2	1	10.8671	0.860605	0.502058	1.03025	0.0524914	CBD	MCF7	51770	BAG family molecular chaperone regulator 5 OS=Homo sapiens OX=9606 GN=BAG5 PE=1 SV=1	23894.5	29129.6	28859.8	25009.5	34205.3	25146.4
Q5TCY1	2	1	9.7783	0.87379	0.505547	1.29035	0.0520367	CBD	MCF7	143079	Tau-tubulin kinase 1 OS=Homo sapiens OX=9606 GN=TTBK1 PE=1 SV=2	1614.45	906.475	4.25355	2149.21	1109.16	0
A0A0A0MTQ8	4	1	24.2293	0.221946	0.269958	1.42225	0.201639	MCF7	CBD	97870.2	Coiled-coil domain containing 175 OS=Homo sapiens OX=9606 GN=CCDC175 PE=1 SV=1	2356.23	2055.86	2531.67	2036.75	856.887	1988.59
Q96SU4	6	1	38.0886	0.211178	0.264634	2.22138	0.210572	MCF7	CBD	83869.1	Oxysterol-binding protein-related protein 9 OS=Homo sapiens OX=9606 GN=OSBPL9 PE=1 SV=2	232.261	245.813	736.4	309.683	87.7158	149.323
B7WPF5	1	1	5.1451	0.855637	0.500321	1.04426	0.0526752	MCF7	CBD	74219.6	Calpain 10 OS=Homo sapiens OX=9606 GN=CAPN10 PE=1 SV=1	743.866	843.909	1390.89	586.276	1322.18	943.976
C9J0I9	3	2	15.1306	0.638983	0.435473	1.04544	0.068344	CBD	MCF7	51588.7	Zinc finger C3HC-type containing 1 OS=Homo sapiens OX=9606 GN=ZC3HC1 PE=1 SV=1	106.866	137.225	491.091	339.829	237.879	190.882
A0A7I2V3B4	8	3	42.4898	0.634229	0.434531	1.07663	0.0688882	CBD	MCF7	70265.3	Sec1 family domain containing 1 OS=Homo sapiens OX=9606 GN=SCFD1 PE=1 SV=1	1373.95	1518.01	2426.5	1758.82	2227.46	1739.74
REVERSE60493	1	1	5.215	0.456092	0.374092	1.33156	0.0988927	CBD	MCF7	23726	Reversed Sequence 60493	9972.93	12337.8	8778.3	16461.5	17302.7	7632.84
P00492	8	5	65.8557	0.162246	0.234132	1.13782	0.261822	MCF7	CBD	24807.5	Hypoxanthine-guanine phosphoribosyltransferase OS=Homo sapiens OX=9606 GN=HPRT1 PE=1 SV=2	40952.1	41678.7	46118.9	36684.9	33820.7	42648.9
P30050	14	8	112.09	0.612214	0.428403	1.03601	0.0715487	CBD	MCF7	17989.7	Large ribosomal subunit protein uL11 OS=Homo sapiens OX=9606 GN=RPL12 PE=1 SV=1	49566.5	50655	61376	53374.6	57943.2	56099.6
A0A8J8YVX4	10	1	49.2042	0.753265	0.468287	2.26199	0.0580733	CBD	MCF7	106074	Outer dense fiber protein 2 OS=Homo sapiens OX=9606 GN=ODF2 PE=1 SV=1	23.5998	0	200.479	506.864	0	0
P19784	4	1	22.7052	0.24601	0.282982	1.29078	0.183903	MCF7	CBD	41384.4	Casein kinase II subunit alpha' OS=Homo sapiens OX=9606 GN=CSNK2A2 PE=1 SV=1	7193.27	8702.03	6109.56	5071.98	4259.28	7716.5
Q14103	12	3	93.4611	0.60586	0.426371	1.03888	0.0723612	MCF7	CBD	38605.3	Heterogeneous nuclear ribonucleoprotein D0 OS=Homo sapiens OX=9606 GN=HNRNPD PE=1 SV=1	60982.6	68035.7	69402.1	61143.3	58587.1	71263.5
Q9UNX4	4	1	20.6017	0.380491	0.341309	1.47407	0.120042	MCF7	CBD	107183	WD repeat-containing protein 3 OS=Homo sapiens OX=9606 GN=WDR3 PE=1 SV=1	5055.13	1797.29	3481.51	1945.94	2544.43	2520.1
H7BYX7	9	1	43.3299	0.708893	0.455409	6.67552	0.0614652	CBD	MCF7	163407	Phospholipase B1_ membrane-associated (Fragment) OS=Homo sapiens OX=9606 GN=PLB1 PE=1 SV=1	108.927	245.418	0	878.892	1486.55	0
Q08426	8	2	35.4463	0.223239	0.270463	3.47001	0.200611	CBD	MCF7	80122.3	Peroxisomal bifunctional enzyme OS=Homo sapiens OX=9606 GN=EHHADH PE=1 SV=3	1277.95	388.839	313.189	1856.51	4501.27	512.749
O75396	13	6	81.5887	0.999598	0.539539	1.00133	0.05	CBD	MCF7	24911.7	Vesicle-trafficking protein SEC22b OS=Homo sapiens OX=9606 GN=SEC22B PE=1 SV=5	34396.4	37067	38974	40378	33788.8	36417.8
A8MPP1	1	1	3.6301	0.569301	0.41643	1.74261	0.0774566	MCF7	CBD	103008	Putative ATP-dependent RNA helicase DDX11-like protein 8 OS=Homo sapiens OX=9606 GN=DDX11L8 PE=1 SV=1	675.924	281.098	1742.4	475.282	295.845	777.938
A8MT37	4	1	24.9509	0.573081	0.417329	2.24332	0.076895	CBD	MCF7	45432.9	[tau protein] kinase OS=Homo sapiens OX=9606 GN=GSK3A PE=1 SV=2	123.213	220.46	80.5095	636.346	260.483	54.747
P14868	21	8	133.774	0.479933	0.383746	1.10643	0.0935263	MCF7	CBD	57535.5	Aspartate--tRNA ligase_ cytoplasmic OS=Homo sapiens OX=9606 GN=DARS1 PE=1 SV=2	27084.9	27621.5	37756.3	29532	28694.6	25342.2
O15173	6	2	29.8436	0.268489	0.293541	1.16559	0.169635	CBD	MCF7	23875.5	Membrane-associated progesterone receptor component 2 OS=Homo sapiens OX=9606 GN=PGRMC2 PE=1 SV=1	26113.4	20839.6	24821.6	24983.1	25357.1	33319.2
P55060	36	16	267.064	0.00242843	0.0312686	1.30913	0.998124	MCF7	CBD	111215	Exportin-2 OS=Homo sapiens OX=9606 GN=CSE1L PE=1 SV=3	40287.8	40818.6	43429.7	29727.2	32423.8	32978.1
Q9BSJ8	32	15	260.637	0.707103	0.45515	1.08453	0.0616169	MCF7	CBD	123370	Extended synaptotagmin-1 OS=Homo sapiens OX=9606 GN=ESYT1 PE=1 SV=1	17765	24838.7	28748.5	24633.7	24270.3	16886.8
A0A1W2PS85	6	2	37.7016	0.0056178	0.0465519	1.59509	0.975963	CBD	MCF7	159960	BIVM-ERCC5 readthrough OS=Homo sapiens OX=9606 GN=BIVM-ERCC5 PE=1 SV=1	908.604	836.788	1024.28	1634.96	1314.68	1468.23
A0A7P0Z491	42	9	228.094	0.794287	0.481321	1.03632	0.055527	CBD	MCF7	422220	Assembly factor for spindle microtubules OS=Homo sapiens OX=9606 GN=ASPM PE=1 SV=1	20205.1	21267.9	12525.8	21076.8	19469.9	15413.4
Q9NQR4	9	2	49.3432	0.826638	0.491947	1.01492	0.0538865	MCF7	CBD	31007.2	Omega-amidase NIT2 OS=Homo sapiens OX=9606 GN=NIT2 PE=1 SV=1	9813.57	8520.56	7489.77	8639.45	5411.39	11393.4
A0A994J6L7	13	5	74.9182	0.659304	0.440849	1.06671	0.0661333	MCF7	CBD	62885.1	Poly(U)-binding-splicing factor PUF60 OS=Homo sapiens OX=9606 GN=PUF60 PE=1 SV=1	5245.52	4300.39	3665.89	6842.79	2349.69	3193.07
F5GYJ8	4	2	28.3473	0.819105	0.49059	1.13669	0.0542407	CBD	MCF7	32986.9	ubiquitinyl hydrolase 1 OS=Homo sapiens OX=9606 GN=OTUB1 PE=1 SV=1	3362.13	4023.02	7961.76	8682.47	5909.53	2852.66
REVERSE12427	3	1	14.6542	0.446791	0.371196	1.35104	0.101135	CBD	MCF7	32680	Reversed Sequence 12427	395.08	112.477	487.567	573.011	494.655	276.785
Q66K14	11	2	54.3876	0.0580272	0.152181	2.97003	0.515626	MCF7	CBD	141666	TBC1 domain family member 9B OS=Homo sapiens OX=9606 GN=TBC1D9B PE=1 SV=3	1529.68	579.896	1458.96	230.841	492.508	478.166
O00443	29	4	150.061	0.37368	0.338272	1.10522	0.122324	MCF7	CBD	192277	Phosphatidylinositol 4-phosphate 3-kinase C2 domain-containing subunit alpha OS=Homo sapiens OX=9606 GN=PIK3C2A PE=1 SV=2	6454.29	6297.15	8020.63	5576.47	6375.45	6842.65
REVERSE8498	2	1	10.4969	0.011705	0.0681257	8.42475	0.900316	CBD	MCF7	36995.6	Reversed Sequence 8498	510.466	611.157	411.713	1563.76	4747.11	6607.09
H0YHG0	6	2	38.0402	0.169199	0.23716	1.17829	0.253228	MCF7	CBD	59531.5	DnaJ homolog subfamily C member 14 (Fragment) OS=Homo sapiens OX=9606 PE=1 SV=1	7170.98	8002.81	8864.65	5783.61	7256.68	7360.82
P46776	9	6	65.0478	0.00414547	0.0401237	1.63138	0.989081	MCF7	CBD	16675.5	Large ribosomal subunit protein uL15 OS=Homo sapiens OX=9606 GN=RPL27A PE=1 SV=2	282120	337191	311025	207643	195821	166810
REVERSE48843	2	1	9.8969	0.944135	0.525785	3.65135	0.050395	CBD	MCF7	32304.3	Reversed Sequence 48843	201.058	209.796	0.270989	1425.28	75.8738	0
Q9Y6U3	3	1	16.6596	0.0450795	0.132285	3.6644	0.585695	MCF7	CBD	80945.2	Scinderin OS=Homo sapiens OX=9606 GN=SCIN PE=1 SV=4	1988.56	1346.45	4371.44	595.51	442.087	1065.46
A0A590UJI0	4	1	22.8362	0.0964149	0.186689	1.29543	0.381181	MCF7	CBD	229829	KIAA1549 like OS=Homo sapiens OX=9606 GN=KIAA1549L PE=1 SV=1	3045.12	4270.58	4109.88	2908.24	3176.19	2735.5
P61006	10	1	102.152	0.694227	0.452097	1.03521	0.0627441	MCF7	CBD	23839.3	Ras-related protein Rab-8A OS=Homo sapiens OX=9606 GN=RAB8A PE=1 SV=1	13564.9	16705	16318.8	13959.8	15483.2	15560.9
A0A8V8TNE5	5	1	32.6711	0.823342	0.491022	1.72184	0.0540395	MCF7	CBD	87097.1	Double zinc ribbon and ankyrin repeat-containing protein 1 OS=Homo sapiens OX=9606 GN=DZANK1 PE=1 SV=1	354.053	1213.95	22.2381	169.008	462.134	292.429
Q14318	4	2	24.9171	0.0386104	0.122882	1.19256	0.628618	MCF7	CBD	45018	Peptidyl-prolyl cis-trans isomerase FKBP8 OS=Homo sapiens OX=9606 GN=FKBP8 PE=1 SV=2	19498.6	17173.4	19921.7	16824.1	14940.2	15691.2
Q8TDD1	4	1	19.9706	0.209179	0.264288	6.49283	0.212307	CBD	MCF7	98880.1	ATP-dependent RNA helicase DDX54 OS=Homo sapiens OX=9606 GN=DDX54 PE=1 SV=2	7113.34	6438.02	1000.39	37742.9	53612	3127.09
Q9NNZ3	2	1	12.5596	0.134757	0.217985	24.3247	0.301762	CBD	MCF7	27707.5	DnaJ homolog subfamily C member 4 OS=Homo sapiens OX=9606 GN=DNAJC4 PE=1 SV=1	335.722	19.133	56.2067	4599.58	5304.81	94.5576
P40123	6	1	36.8995	0.547313	0.408882	1.07364	0.0808959	CBD	MCF7	53109.2	Adenylyl cyclase-associated protein 2 OS=Homo sapiens OX=9606 GN=CAP2 PE=1 SV=1	46641.1	41682.2	54221.1	45388.1	58740.8	48913.1
P16118	4	2	19.094	0.38864	0.345016	1.94889	0.117404	MCF7	CBD	55251.7	6-phosphofructo-2-kinase/fructose-2_6-bisphosphatase 1 OS=Homo sapiens OX=9606 GN=PFKFB1 PE=1 SV=3	340.858	1710.58	731.732	637.42	603.371	187.29
Q6SZW1	5	1	21.2603	0.008304	0.0563862	Infinity	0.944745	CBD	MCF7	80414.8	NAD(+) hydrolase SARM1 OS=Homo sapiens OX=9606 GN=SARM1 PE=1 SV=1	0	0	0	868.585	28.4604	39.3771
Q01518	26	14	209.413	0.194667	0.254124	1.15894	0.225701	CBD	MCF7	52357.8	Adenylyl cyclase-associated protein 1 OS=Homo sapiens OX=9606 GN=CAP1 PE=1 SV=5	45437.3	47396.3	46159.5	45675.4	53247.8	62162.1
M0R0C6	13	6	99.6671	0.86368	0.503181	1.03495	0.0523811	MCF7	CBD	77107.7	KH-type splicing regulatory protein OS=Homo sapiens OX=9606 GN=KHSRP PE=1 SV=2	19570.6	20248.5	14014.7	16747.4	16620.7	18647.5
A0A0U1RRM1	3	2	15.8434	0.331065	0.321323	1.26217	0.138435	MCF7	CBD	63804	GATA zinc finger domain containing 2B OS=Homo sapiens OX=9606 GN=GATAD2B PE=1 SV=1	684.758	738.362	673.549	598.635	754.496	308.028
Q8TEL6	3	1	14.0891	0.329386	0.320924	14.1874	0.139142	CBD	MCF7	91821.7	Short transient receptor potential channel 4-associated protein OS=Homo sapiens OX=9606 GN=TRPC4AP PE=1 SV=2	22.3975	0	0	202.189	115.573	0
Q8WXF1	12	4	105.253	0.0350578	0.11862	1.33198	0.655062	MCF7	CBD	58857.8	Paraspeckle component 1 OS=Homo sapiens OX=9606 GN=PSPC1 PE=1 SV=1	18826.3	20590.6	21973.9	14563.2	13644.8	17881.9
Q9NRY4	11	1	60.9866	0.49328	0.388216	1.41969	0.0907445	MCF7	CBD	172054	Rho GTPase-activating protein 35 OS=Homo sapiens OX=9606 GN=ARHGAP35 PE=1 SV=3	777.816	333.344	43.9936	0	172.471	641.194
O14686	25	5	121.127	0.137362	0.220976	1.87065	0.2975	CBD	MCF7	599948	Histone-lysine N-methyltransferase 2D OS=Homo sapiens OX=9606 GN=KMT2D PE=1 SV=2	2102.79	1388.98	3995.94	5479.51	2990.37	5537
P13073	17	9	137.815	0.66202	0.441273	1.06931	0.0658516	MCF7	CBD	19633.8	Cytochrome c oxidase subunit 4 isoform 1_ mitochondrial OS=Homo sapiens OX=9606 GN=COX4I1 PE=1 SV=1	138917	111676	77756.9	58900.9	60388.8	187778
Q13011	11	2	71.9881	0.179749	0.243919	1.39838	0.241127	CBD	MCF7	36158.4	Delta(3_5)-Delta(2_4)-dienoyl-CoA isomerase_ mitochondrial OS=Homo sapiens OX=9606 GN=ECH1 PE=1 SV=2	11570.9	8784.73	11084.7	17306.8	16580.8	10077.8
REVERSE6391	7	1	36.8381	0.829826	0.492408	1.96313	0.0537416	CBD	MCF7	285338	Reversed Sequence 6391	554.272	556.289	1809.66	2430.41	3280.09	22.2664
A0A0A0MRB5	5	1	25.7177	0.0257808	0.101723	3.40473	0.736094	MCF7	CBD	177867	MAP kinase-activating death domain protein OS=Homo sapiens OX=9606 GN=MADD PE=1 SV=1	7707.17	4945.36	6616.71	902.64	1573.15	3183.75
REVERSE23789	2	2	10.5092	0.085643	0.17848	4.00923	0.411291	MCF7	CBD	64730.6	Reversed Sequence 23789	673.328	1163.89	355.937	40.9003	116.546	389.579
Q9UHC1	16	5	81.3474	0.415163	0.356379	1.25072	0.109466	CBD	MCF7	166164	DNA mismatch repair protein Mlh3 OS=Homo sapiens OX=9606 GN=MLH3 PE=1 SV=3	4772.59	4126.23	1922.15	5527.72	3594.04	4412.28
Q96P48	7	2	26.1853	0.0737114	0.170812	1.7844	0.450661	CBD	MCF7	163846	Arf-GAP with Rho-GAP domain_ ANK repeat and PH domain-containing protein 1 OS=Homo sapiens OX=9606 GN=ARAP1 PE=1 SV=3	15628.4	21427	9983.67	25035.5	23715.3	35185.4
Q15404	3	1	17.5398	0.288447	0.303317	103.506	0.158483	CBD	MCF7	31540.3	Ras suppressor protein 1 OS=Homo sapiens OX=9606 GN=RSU1 PE=1 SV=3	123.105	0	0	5255.05	7486.98	0
Q8NHQ8	6	3	31.784	0.691037	0.451554	1.26718	0.0630333	MCF7	CBD	48555.1	Ras association domain-containing protein 8 OS=Homo sapiens OX=9606 GN=RASSF8 PE=1 SV=2	7506.58	5904.24	1706.68	5316.24	5624.05	989.731
REVERSE11071	5	1	31.162	0.702089	0.453532	1.03487	0.0620484	MCF7	CBD	102950	Reversed Sequence 11071	12812	12702	13096.4	10512.3	11361.7	15435.3
Q8IVG5	17	2	91.8235	0.727796	0.460552	1.15968	0.059935	CBD	MCF7	186244	Sterile alpha motif domain-containing protein 9-like OS=Homo sapiens OX=9606 GN=SAMD9L PE=1 SV=2	1003.7	94.1904	8805.7	4663.18	6634.3	187.55
Q8NFV4	7	2	38.9017	0.0170026	0.0816901	2.06212	0.832555	MCF7	CBD	33804	sn-1-specific diacylglycerol lipase ABHD11 OS=Homo sapiens OX=9606 GN=ABHD11 PE=1 SV=2	24319.9	23650.2	22373.2	15512.2	8011.97	10587.9
P04066	3	1	15.4358	0.0923682	0.184094	28.6775	0.391969	CBD	MCF7	53974.1	Tissue alpha-L-fucosidase OS=Homo sapiens OX=9606 GN=FUCA1 PE=1 SV=4	10.6554	17.3788	88.0995	306.171	2952.13	72.1201
Q04917	17	3	187.413	0.393982	0.34729	1.16277	0.115728	MCF7	CBD	28389.9	14-3-3 protein eta OS=Homo sapiens OX=9606 GN=YWHAH PE=1 SV=4	4125.75	3651.44	4732.01	4858.67	2984.28	2915.14
A0A0A0MSI1	2	1	10.3206	0.979048	0.536141	1.22816	0.0500554	MCF7	CBD	63292.2	INSC spindle orientation adaptor protein OS=Homo sapiens OX=9606 GN=INSC PE=4 SV=1	4356.46	2168.66	10348.9	5353.34	4275.99	4109.93
Q9UQ80	21	13	142.569	0.827722	0.491947	1.02242	0.0538369	CBD	MCF7	44129.1	Proliferation-associated protein 2G4 OS=Homo sapiens OX=9606 GN=PA2G4 PE=1 SV=3	51909.2	54775.7	32947.7	42763.8	45388.7	54610.1
Q9NYU1	5	3	21.7285	0.419884	0.358173	1.10171	0.108149	CBD	MCF7	175363	UDP-glucose:glycoprotein glucosyltransferase 2 OS=Homo sapiens OX=9606 GN=UGGT2 PE=1 SV=4	6781.18	6366.77	7309.24	7413.11	8756.1	6368.78
O43395	3	1	13.8356	0.300048	0.308118	2.40688	0.15256	CBD	MCF7	77700.2	U4/U6 small nuclear ribonucleoprotein Prp3 OS=Homo sapiens OX=9606 GN=PRPF3 PE=1 SV=2	169.125	161.984	182.941	849.659	159.467	228.129
Q99613	19	8	131.691	0.0450296	0.132285	1.41702	0.586003	MCF7	CBD	106028	Eukaryotic translation initiation factor 3 subunit C OS=Homo sapiens OX=9606 GN=EIF3C PE=1 SV=1	27762.4	34417	32496.4	18014.4	23083.9	25715.1
Q9H3C7	2	1	10.9175	0.13573	0.219155	Infinity	0.300156	CBD	MCF7	81367.6	Gametogenetin-binding protein 2 OS=Homo sapiens OX=9606 GN=GGNBP2 PE=1 SV=1	0	0	0	3033.9	124.694	0
C9JDE9	6	2	34.1119	0.855817	0.500321	1.02996	0.0526684	CBD	MCF7	40725.8	Acetyl-CoA acyltransferase 1 OS=Homo sapiens OX=9606 GN=ACAA1 PE=1 SV=1	6665.54	6574.7	7331.92	8088.61	7344.25	5755.6
A0A0D9SEI3	7	1	38.4305	0.13173	0.215477	Infinity	0.306859	CBD	MCF7	89780.1	Cyclin dependent kinase 11B OS=Homo sapiens OX=9606 GN=CDK11B PE=1 SV=1	0	0	0	86.79	1137.86	0
Q9UBT7	3	1	14.8699	0.607384	0.426494	1.36138	0.0721645	CBD	MCF7	82637.9	Alpha-catulin OS=Homo sapiens OX=9606 GN=CTNNAL1 PE=1 SV=2	1728.36	882.779	1631.99	1041.52	3310.27	1424.72
O00370	6	1	32.6886	0.269051	0.293541	8.85238	0.169303	CBD	MCF7	150095	LINE-1 retrotransposable element ORF2 protein OS=Homo sapiens OX=9606 PE=1 SV=1	2364.35	409.833	42.1135	4107.8	20507.6	315.522
P48556	9	1	47.5341	0.839362	0.494939	1.1062	0.0533256	CBD	MCF7	39897.1	26S proteasome non-ATPase regulatory subunit 8 OS=Homo sapiens OX=9606 GN=PSMD8 PE=1 SV=2	20754.1	13988.1	20918.3	13039.1	18596.6	29935.7
Q9NSV4	2	1	14.8471	0.0992322	0.18855	1.70429	0.374007	CBD	MCF7	138238	Protein diaphanous homolog 3 OS=Homo sapiens OX=9606 GN=DIAPH3 PE=1 SV=4	1849.81	1746.31	1916.88	1902.14	3806.79	3686.85
Q8TEU7	13	1	51.1728	0.0150872	0.0760669	1.34712	0.856386	MCF7	CBD	180963	Rap guanine nucleotide exchange factor 6 OS=Homo sapiens OX=9606 GN=RAPGEF6 PE=1 SV=2	18293.1	18341.3	19567.1	12992.4	12791.6	15935.8
P31942	10	3	86.766	0.178644	0.243326	1.10294	0.242346	CBD	MCF7	36983.6	Heterogeneous nuclear ribonucleoprotein H3 OS=Homo sapiens OX=9606 GN=HNRNPH3 PE=1 SV=2	8065.69	9343.4	8435.45	10299	9002.8	9203.11
Q9Y608	9	3	52.3129	0.301878	0.30855	1.25956	0.15166	MCF7	CBD	82399.7	Leucine-rich repeat flightless-interacting protein 2 OS=Homo sapiens OX=9606 GN=LRRFIP2 PE=1 SV=1	3383.14	3019.59	2518.04	1829.33	1812.77	3440.34
REVERSE9194	2	1	10.6872	0.142181	0.223394	1.39366	0.289907	MCF7	CBD	84157	Reversed Sequence 9194	13619.7	12350.1	15846.4	7974.7	8060.17	13969.6
O43809	7	3	41.547	0.359647	0.335543	1.11251	0.127265	MCF7	CBD	26284.3	Cleavage and polyadenylation specificity factor subunit 5 OS=Homo sapiens OX=9606 GN=NUDT21 PE=1 SV=1	7440.11	7050.38	8042.45	7247.57	5419.31	7587.23
REVERSE27177	4	1	20.952	0.0258648	0.101825	2.84554	0.73527	MCF7	CBD	92710.1	Reversed Sequence 27177	88956.9	42228.4	65963.3	15610.8	21330.8	32341.9
A6NEL0	5	2	25.5654	0.649745	0.438981	16.5458	0.0671504	CBD	MCF7	12434.7	High mobility group nucleosome binding domain 1 OS=Homo sapiens OX=9606 GN=HMGN1 PE=1 SV=1	0	2.5924	241.472	17.7892	4020.44	0
P47897	17	4	122.427	0.154503	0.228864	1.28103	0.272041	MCF7	CBD	88711.3	Glutamine--tRNA ligase OS=Homo sapiens OX=9606 GN=QARS1 PE=1 SV=1	13600.1	17037.6	12806.2	8916.07	11951.6	13045.5
P13667	63	35	551.059	0.699877	0.452604	1.02483	0.0622417	MCF7	CBD	73274.7	Protein disulfide-isomerase A4 OS=Homo sapiens OX=9606 GN=PDIA4 PE=1 SV=2	134556	124190	137288	121585	120862	143990
Q9BZE4	12	2	67.5646	0.526561	0.400901	1.18674	0.0844288	MCF7	CBD	74363.9	GTP-binding protein 4 OS=Homo sapiens OX=9606 GN=GTPBP4 PE=1 SV=3	3100.61	2854.35	4792.19	4065.26	1857.68	3133.09
Q9ULD8	1	1	4.7819	0.393755	0.34729	1.16499	0.115799	CBD	MCF7	118669	Potassium voltage-gated channel subfamily H member 3 OS=Homo sapiens OX=9606 GN=KCNH3 PE=1 SV=2	6371.75	4541.46	5644.27	6901.24	7383.17	5004.93
Q9BWS9	2	1	10.9521	0.300897	0.308447	1.07066	0.152142	MCF7	CBD	45111.8	Chitinase domain-containing protein 1 OS=Homo sapiens OX=9606 GN=CHID1 PE=1 SV=1	1112.5	1018.34	1230.46	1049.18	1056.52	1033.75
A0A804HI07	7	2	39.0219	0.188555	0.252132	1.43896	0.231801	CBD	MCF7	93477.2	Catenin alpha 3 OS=Homo sapiens OX=9606 GN=CTNNA3 PE=1 SV=1	859.475	866.336	551.973	1385.57	775.447	1116.62
REVERSE2214	5	1	23.8705	0.0319807	0.115027	1.35476	0.679876	MCF7	CBD	36224.4	Reversed Sequence 2214	9777.97	9671.68	10620.5	6787.31	6601.99	8806.55
Q9H4M7	3	1	13.3176	0.495371	0.389163	1.21201	0.0903222	CBD	MCF7	85629.1	Pleckstrin homology domain-containing family A member 4 OS=Homo sapiens OX=9606 GN=PLEKHA4 PE=1 SV=2	1807.26	1911.9	132.423	1172.68	1398.5	2096.99
Q8IVF4	83	15	464.61	0.145972	0.224617	1.71112	0.284183	MCF7	CBD	518035	Dynein axonemal heavy chain 10 OS=Homo sapiens OX=9606 GN=DNAH10 PE=1 SV=4	23866.7	18664.4	16147.6	7622.9	6759.65	19910
P62917	12	8	41.4992	0.60258	0.426003	1.05426	0.0727889	CBD	MCF7	28252.8	Large ribosomal subunit protein uL2 OS=Homo sapiens OX=9606 GN=RPL8 PE=1 SV=2	41684	44064.9	36145	46978.6	44280.5	37249.1
P0DMV8	50	20	439.667	0.0215322	0.0906776	1.18149	0.780135	CBD	MCF7	70337.5	Heat shock 70 kDa protein 1A OS=Homo sapiens OX=9606 GN=HSPA1A PE=1 SV=1	123521	123389	122521	134056	145826	156597
P62993	6	1	34.6235	0.54114	0.406707	2.8149	0.0819165	CBD	MCF7	25320.4	Growth factor receptor-bound protein 2 OS=Homo sapiens OX=9606 GN=GRB2 PE=1 SV=1	401.053	1047.56	1076.38	5500.17	362.471	1244.93
REVERSE702	3	1	15.0888	0.738244	0.464888	1.08529	0.0591441	MCF7	CBD	29929.6	Reversed Sequence 702	1859.39	907.794	24.2692	2418.99	138.962	14.1326
Q15008	15	8	106.513	0.621738	0.430035	1.11711	0.0703689	MCF7	CBD	45816.6	26S proteasome non-ATPase regulatory subunit 6 OS=Homo sapiens OX=9606 GN=PSMD6 PE=1 SV=1	17580.5	26583.4	28921.3	21598.3	25794.1	18031.3
P27144	5	2	32.4655	0.814016	0.488712	1.04039	0.0544894	CBD	MCF7	25382.1	Adenylate kinase 4_ mitochondrial OS=Homo sapiens OX=9606 GN=AK4 PE=1 SV=1	28748.7	11838.2	20119.3	26996.7	15317.4	20844.3
P31946	25	7	291.777	0.157955	0.231564	1.41639	0.267396	MCF7	CBD	28196.5	14-3-3 protein beta/alpha OS=Homo sapiens OX=9606 GN=YWHAB PE=1 SV=3	101145	79419.4	91768.7	72332.3	40556.4	79384.2
P55285	3	1	16.5046	0.384346	0.342612	1.63286	0.118782	CBD	MCF7	88593.9	Cadherin-6 OS=Homo sapiens OX=9606 GN=CDH6 PE=1 SV=1	894.342	1065.29	3364.31	2109.31	1504.06	5079.89
P25789	6	4	59.8306	0.924843	0.519467	1.01122	0.0507164	CBD	MCF7	29769	Proteasome subunit alpha type-4 OS=Homo sapiens OX=9606 GN=PSMA4 PE=1 SV=1	34722.6	35235.8	23947	25616.1	35665.6	33677.5
A0A0A0MTG1	1	1	5.4176	0.440302	0.367452	1.23113	0.102754	CBD	MCF7	119502	Valine--tRNA ligase_ mitochondrial OS=Homo sapiens OX=9606 GN=VARS2 PE=1 SV=1	577.06	435.543	645.451	919.541	634.923	486.824
P17066	19	3	216.117	0.513255	0.395092	1.1005	0.086853	CBD	MCF7	71484.5	Heat shock 70 kDa protein 6 OS=Homo sapiens OX=9606 GN=HSPA6 PE=1 SV=2	6384.42	5418.71	4531.3	7125.76	5553.38	5296.97
P09874	32	10	215.593	0.541441	0.40675	1.06198	0.0818662	CBD	MCF7	113882	Poly [ADP-ribose] polymerase 1 OS=Homo sapiens OX=9606 GN=PARP1 PE=1 SV=4	47707.1	39227.6	54900.9	48409.4	48715.3	53502.1
A6NES4	9	1	36.2327	0.0335859	0.117192	4.2911	0.666698	MCF7	CBD	191614	Maestro heat-like repeat-containing protein family member 2A OS=Homo sapiens OX=9606 GN=MROH2A PE=4 SV=4	1078.16	414.381	955.025	295.97	188.802	85.6094
A0A4W8VX11	4	1	24.9432	0.224939	0.270946	3.35764	0.199274	MCF7	CBD	211502	Pericentriolar material 1 OS=Homo sapiens OX=9606 GN=PCM1 PE=4 SV=1	847.506	75.8279	308.478	17.7708	22.727	326.371
Q8IUC4	4	2	20.5696	0.425128	0.360142	1.11009	0.106717	MCF7	CBD	77620.8	Rhophilin-2 OS=Homo sapiens OX=9606 GN=RHPN2 PE=1 SV=1	8221.09	8843.08	7599.97	5842.59	7338.72	9036.86
P80303	10	1	64.8381	0.207625	0.264288	1.72902	0.213673	CBD	MCF7	50336.9	Nucleobindin-2 OS=Homo sapiens OX=9606 GN=NUCB2 PE=1 SV=3	1609.46	1392.55	2243.18	4324.73	3143.91	1600.42
P20908	1	1	4.4044	0.924	0.519334	1.38872	0.0507326	CBD	MCF7	184244	Collagen alpha-1(V) chain OS=Homo sapiens OX=9606 GN=COL5A1 PE=1 SV=3	61.3776	68.7485	307.353	292.296	294.663	20.5771
Q70CQ2	39	12	225.391	0.993675	0.538504	1.01448	0.050005	MCF7	CBD	409994	Ubiquitin carboxyl-terminal hydrolase 34 OS=Homo sapiens OX=9606 GN=USP34 PE=1 SV=2	25856.1	21324.7	9098.5	22817.1	22991	9667.88
REVERSE16844	4	1	27.3836	0.0267164	0.103092	2.39525	0.727028	MCF7	CBD	50717.2	Reversed Sequence 16844	794.067	711.681	865.61	181.549	413.53	394.948
P11940	26	5	222.357	0.0979858	0.187438	1.29045	0.377148	MCF7	CBD	70899.1	Polyadenylate-binding protein 1 OS=Homo sapiens OX=9606 GN=PABPC1 PE=1 SV=2	69024.4	69876	72677	45237.3	50159.8	68559.5
A0A2R8Y549	8	5	48.0408	0.164825	0.234695	1.16081	0.258573	MCF7	CBD	205496	PATJ crumbs cell polarity complex component OS=Homo sapiens OX=9606 GN=PATJ PE=1 SV=1	28702.7	32460.1	25041.6	26057.3	22784.3	25420.6
H0YDM4	2	1	9.1426	0.680171	0.447794	2.48371	0.0640484	CBD	MCF7	83709.4	Hook microtubule tethering protein 3 OS=Homo sapiens OX=9606 GN=HOOK3 PE=1 SV=2	580.431	607.034	3.30969	2388.75	550.703	18.0849
A0A087WZM2	3	2	20.7092	0.457555	0.374368	1.71313	0.0985477	MCF7	CBD	25423	Ribonuclease T2 OS=Homo sapiens OX=9606 GN=RNASET2 PE=1 SV=2	174.652	585.145	150.1	171.058	77.7369	282.338
P49591	12	6	78.8307	0.0571216	0.150772	1.43116	0.519964	CBD	MCF7	59290.6	Serine--tRNA ligase_ cytoplasmic OS=Homo sapiens OX=9606 GN=SARS1 PE=1 SV=3	8360.49	7586.78	8023.23	14458.1	9677.87	10169.6
P10644	5	3	36.3229	0.420706	0.358329	1.47118	0.107922	MCF7	CBD	43209.9	cAMP-dependent protein kinase type I-alpha regulatory subunit OS=Homo sapiens OX=9606 GN=PRKAR1A PE=1 SV=1	717.508	293.016	735.066	554.403	185.869	446.252
Q8N7X0	20	2	104.544	0.71564	0.456895	1.06407	0.060904	CBD	MCF7	190797	Androglobin OS=Homo sapiens OX=9606 GN=ADGB PE=2 SV=3	17435.4	19335.7	22895.4	22777.9	24142.2	16569.2
Q5T7W0	9	1	50.7304	0.189577	0.252205	Infinity	0.230761	CBD	MCF7	106666	Zinc finger protein 618 OS=Homo sapiens OX=9606 GN=ZNF618 PE=1 SV=1	0	0	0	4629.43	0	16.0807
B5MC82	5	1	36.6469	0.169218	0.23716	1.44363	0.253205	CBD	MCF7	17889.4	D-dopachrome decarboxylase OS=Homo sapiens OX=9606 GN=DDT PE=3 SV=2	3475.14	4511.55	5293	8447.28	6043.91	4679.71
P10155	8	3	48.4788	0.115028	0.203141	1.34093	0.33819	MCF7	CBD	61412.1	RNA-binding protein RO60 OS=Homo sapiens OX=9606 GN=RO60 PE=1 SV=2	6062.57	5182.03	5784.67	3357.45	3816.22	5525.93
Q01831	6	3	37.2348	0.14831	0.225706	1.89162	0.280757	CBD	MCF7	106808	DNA repair protein complementing XP-C cells OS=Homo sapiens OX=9606 GN=XPC PE=1 SV=4	1755.67	1929.59	1599.4	2255.2	5509.78	2231.59
P04843	29	14	247.33	0.817213	0.489996	1.02002	0.0543323	CBD	MCF7	68683.6	Dolichyl-diphosphooligosaccharide--protein glycosyltransferase subunit 1 OS=Homo sapiens OX=9606 GN=RPN1 PE=1 SV=1	52676.3	52045.7	71469.4	60498.8	64731.7	54489
Q15046	24	11	154.961	0.248237	0.284227	1.09057	0.182399	MCF7	CBD	68504.4	Lysine--tRNA ligase OS=Homo sapiens OX=9606 GN=KARS1 PE=1 SV=3	53140.2	52324.4	55926.8	43666.6	49959.5	54361.8
Q9BYK8	29	3	152.509	0.0178968	0.0829615	1.89966	0.821757	CBD	MCF7	327278	3'-5' exoribonuclease HELZ2 OS=Homo sapiens OX=9606 GN=HELZ2 PE=1 SV=7	1397.96	1396.77	1734.07	3681.37	2247.66	2674.14
A0A075B6F3	41	4	233.13	0.352057	0.330989	1.26639	0.130079	CBD	MCF7	542416	Dynein axonemal heavy chain 8 OS=Homo sapiens OX=9606 GN=DNAH8 PE=1 SV=2	8637.32	9446.88	5371.73	9478.36	7553.03	12673.1
A0A8I5KRS9	35	8	184.924	0.0365409	0.120556	1.44541	0.64375	CBD	MCF7	223320	Structural maintenance of chromosomes flexible hinge domain containing 1 OS=Homo sapiens OX=9606 GN=SMCHD1 PE=1 SV=1	4864.7	5821.47	4497.77	7953.01	6054.24	7939.72
Q96RD6	3	1	12.832	0.27975	0.299549	75.507	0.163184	CBD	MCF7	75017.4	Pannexin-2 OS=Homo sapiens OX=9606 GN=PANX2 PE=1 SV=2	7.60469	0	0	545.279	28.9281	0
A0A804HHW7	10	3	58.5833	0.0310558	0.112178	1.8659	0.687711	CBD	MCF7	137904	Tubulin-specific chaperone D OS=Homo sapiens OX=9606 GN=TBCD PE=1 SV=1	1490.86	942.027	1826.45	2714.43	2405.48	2827.59
Q76NI1	13	1	67.9082	0.72774	0.460552	1.01546	0.0599393	MCF7	CBD	193621	Kinase non-catalytic C-lobe domain-containing protein 1 OS=Homo sapiens OX=9606 GN=KNDC1 PE=2 SV=2	1495.66	257.129	2225.96	1431.06	768.036	1719.09
A0A994J5A3	11	2	60.0002	0.0456717	0.132689	1.87871	0.582065	MCF7	CBD	103100	Epidermal growth factor receptor pathway substrate 15 OS=Homo sapiens OX=9606 GN=EPS15 PE=1 SV=1	11995.7	14115.1	8399.03	4593	7959.79	5816.12
Q5TB53	2	1	11.009	0.0798598	0.173967	5.17634	0.429479	MCF7	CBD	29995.1	Transmembrane 9 superfamily member (Fragment) OS=Homo sapiens OX=9606 GN=TM9SF3 PE=1 SV=8	1969.78	5142.02	2434.88	77.549	1041.4	725.339
P52788	9	2	58.636	0.586331	0.420562	1.17978	0.0749911	CBD	MCF7	41724.5	Spermine synthase OS=Homo sapiens OX=9606 GN=SMS PE=1 SV=2	2037.05	1275.87	784.052	1069.76	1640.96	2122.83
A0A8Q3SHL8	6	4	28.7701	0.615312	0.42886	1.13048	0.07116	MCF7	CBD	103085	Integrator complex subunit 4 OS=Homo sapiens OX=9606 GN=INTS4 PE=1 SV=1	1139.24	1187.26	720.288	1224.64	825.929	644.564
A0A7P0T8E0	1	1	7.465	0.00886136	0.0586347	2.65756	0.937639	CBD	MCF7	15401.1	Interferon induced transmembrane protein 1 OS=Homo sapiens OX=9606 GN=IFITM1 PE=1 SV=1	2822.72	3430.78	2855.94	5367.01	9056.16	9785.74
F5H269	4	1	19.318	0.970344	0.533518	1.28901	0.0501111	MCF7	CBD	344066	Dmx like 1 OS=Homo sapiens OX=9606 GN=DMXL1 PE=1 SV=1	116.286	18.9391	461.443	299.368	134.596	28.9238
REVERSE17698	3	2	17.3807	0.753099	0.468287	1.06681	0.0580847	MCF7	CBD	18066.8	Reversed Sequence 17698	1216.73	1827.29	1874.95	1704.02	1876.38	1030.52
A0A6Q8PFL5	12	1	57.8037	0.0867489	0.178873	3.08077	0.407985	CBD	MCF7	76006.7	Leucine rich repeat and sterile alpha motif containing 1 OS=Homo sapiens OX=9606 GN=LRSAM1 PE=1 SV=1	71.4896	210.337	52.7483	519.922	166.852	343.975
B4DXD0	11	1	59.5887	0.038284	0.122451	Infinity	0.630956	CBD	MCF7	83302.6	Translin associated factor X interacting protein 1 OS=Homo sapiens OX=9606 GN=TSNAXIP1 PE=1 SV=1	0	0	0	16128.5	18.6439	68.208
A0A0S2Z4Z6	9	3	52.7663	0.19662	0.255985	1.19399	0.223813	MCF7	CBD	104038	Serine and arginine repetitive matrix 1 (Fragment) OS=Homo sapiens OX=9606 GN=SRRM1 PE=1 SV=1	3908.25	3786.79	4743.83	3712.7	2861.93	3843.31
E9PS97	4	1	28.8735	0.573145	0.417329	1.55648	0.0768855	CBD	MCF7	23734.3	Parvin alpha (Fragment) OS=Homo sapiens OX=9606 GN=PARVA PE=1 SV=1	116.582	104.456	188.86	204.285	433.713	0
P43246	17	8	84.9554	0.232123	0.274951	1.10013	0.19379	CBD	MCF7	105485	DNA mismatch repair protein Msh2 OS=Homo sapiens OX=9606 GN=MSH2 PE=1 SV=1	13333.5	10927	12429.3	12549.9	14272.4	13541
Q9UHB9	22	2	112.682	0.104235	0.193236	1.48296	0.361894	MCF7	CBD	71243	Signal recognition particle subunit SRP68 OS=Homo sapiens OX=9606 GN=SRP68 PE=1 SV=2	18780	26550.2	29532.8	16686	13211.9	20584.3
Q9Y2L6	5	2	26.1242	0.883683	0.507005	1.04807	0.0517266	MCF7	CBD	118902	FERM domain-containing protein 4B OS=Homo sapiens OX=9606 GN=FRMD4B PE=1 SV=4	30800.8	36137.4	51568.9	38476.9	39361.1	35233.5
O76041	15	2	74.9761	0.848797	0.498073	1.14606	0.0529395	CBD	MCF7	116682	Nebulette OS=Homo sapiens OX=9606 GN=NEBL PE=1 SV=1	10243.3	9327.61	3059.29	10312.1	12379	3244.56
P18669	19	4	206.825	0.0299192	0.109426	1.57953	0.697593	MCF7	CBD	28918	Phosphoglycerate mutase 1 OS=Homo sapiens OX=9606 GN=PGAM1 PE=1 SV=2	101114	107869	91053.1	50853.3	58830.6	80269.1
A0A087WTA1	10	1	72.5401	0.508842	0.392971	1.14471	0.0876859	MCF7	CBD	141945	Contactin associated protein family member 4 OS=Homo sapiens OX=9606 GN=CNTNAP4 PE=1 SV=1	12501	20129.7	17922.6	12221.3	16756.6	15184.7
A0A182DWF3	3	1	15.5445	0.855914	0.500321	1.00356	0.0526647	MCF7	CBD	57130.1	thioredoxin-disulfide reductase OS=Homo sapiens OX=9606 GN=TXNRD2 PE=1 SV=1	1221.74	3811.12	1583.69	3096.57	2947.26	549.246
Q6P2D8	6	1	26.6025	0.552458	0.410758	1.61197	0.080064	CBD	MCF7	90548.2	X-ray radiation resistance-associated protein 1 OS=Homo sapiens OX=9606 GN=XRRA1 PE=2 SV=2	31070.3	51338.4	334452	270840	362553	38574.3
P13647	19	3	160.82	0.620074	0.430035	1.06504	0.0705718	CBD	MCF7	62606.6	Keratin_ type II cytoskeletal 5 OS=Homo sapiens OX=9606 GN=KRT5 PE=1 SV=3	16632.9	15230.2	2754.2	11416.6	14577.2	10875.2
O43790	6	1	44.3869	0.301709	0.30855	5.8724	0.151743	CBD	MCF7	55154.5	Keratin_ type II cuticular Hb6 OS=Homo sapiens OX=9606 GN=KRT86 PE=1 SV=1	30233.7	7085.58	1368.04	99526.3	123784	3876.74
Q08170	12	2	78.2243	0.448839	0.371955	3.35016	0.100634	CBD	MCF7	56792.5	Serine/arginine-rich splicing factor 4 OS=Homo sapiens OX=9606 GN=SRSF4 PE=1 SV=2	571.462	268.463	125.661	1868.7	1263.12	103.047
Q9H5I5	14	2	76.8857	0.423732	0.35983	1.18669	0.107095	MCF7	CBD	320859	Piezo-type mechanosensitive ion channel component 2 OS=Homo sapiens OX=9606 GN=PIEZO2 PE=1 SV=2	2847.37	4020.85	2875.99	2061.92	2348.8	3800.53
P22392	21	3	189.54	0.112685	0.201235	1.41435	0.343078	MCF7	CBD	17412.1	Nucleoside diphosphate kinase B OS=Homo sapiens OX=9606 GN=NME2 PE=1 SV=1	7439.18	5728.84	8676.72	4500.27	4481.02	6463.78
O14939	4	1	19.7284	0.233848	0.276114	4.14711	0.192512	CBD	MCF7	106786	Phospholipase D2 OS=Homo sapiens OX=9606 GN=PLD2 PE=1 SV=2	5927.56	2978.9	288.465	9817.71	25871.7	2442.98
O00148	12	1	94.9028	0.26641	0.293443	1.11018	0.170874	MCF7	CBD	49642.9	ATP-dependent RNA helicase DDX39A OS=Homo sapiens OX=9606 GN=DDX39A PE=1 SV=2	4953.93	6096.81	5459.59	5183.34	5245.99	4442.37
O95714	46	8	219.963	0.0559674	0.148777	1.44246	0.525603	CBD	MCF7	533844	E3 ubiquitin-protein ligase HERC2 OS=Homo sapiens OX=9606 GN=HERC2 PE=1 SV=2	6610.35	8060.22	9007.47	12206.5	12748.9	9199.22
F1T0E5	7	1	27.0451	0.406141	0.352392	1.48432	0.112061	MCF7	CBD	153085	Calcium dependent secretion activator OS=Homo sapiens OX=9606 GN=CADPS PE=1 SV=1	738.752	1037.88	406.729	150.948	744.63	575.373
E9PB61	6	1	38.0008	0.0704723	0.167516	1.33064	0.462685	MCF7	CBD	27557.7	Aly/REF export factor OS=Homo sapiens OX=9606 GN=ALYREF PE=1 SV=1	2732.15	3343.34	2573.14	2056.38	1903.25	2539.98
Q9NRF8	5	1	31.2066	0.979892	0.536141	1.05955	0.0500511	CBD	MCF7	66362	CTP synthase 2 OS=Homo sapiens OX=9606 GN=CTPS2 PE=1 SV=1	6984.66	8029.24	28909.4	20208.4	22557.5	3773
A0A7I2YQN9	11	2	113.973	0.883624	0.507005	1.02344	0.0517284	CBD	MCF7	48101.6	G3BP stress granule assembly factor 1 OS=Homo sapiens OX=9606 GN=G3BP1 PE=1 SV=1	30264.9	31029.7	29475.4	25459.6	33233.1	34204.9
O95433	22	5	160.938	0.0715483	0.168474	1.35487	0.45862	MCF7	CBD	38445.5	Activator of 90 kDa heat shock protein ATPase homolog 1 OS=Homo sapiens OX=9606 GN=AHSA1 PE=1 SV=1	17933.7	16407.5	18682.8	10216.3	13238.6	15680.9
REVERSE4835	4	1	17.5078	0.592152	0.421871	1.17782	0.0741858	CBD	MCF7	120186	Reversed Sequence 4835	16993.4	23936.1	2213.93	23910.6	18609.1	8295.61
C9J6P4	8	2	46.9473	0.898442	0.512192	1.35009	0.0513129	CBD	MCF7	115911	Zinc finger CCCH-type containing_ antiviral 1 OS=Homo sapiens OX=9606 GN=ZC3HAV1 PE=1 SV=1	189.716	180.71	175.728	94.576	552.352	90.4298
Q9NQ86	7	1	43.5101	0.699136	0.452477	1.11519	0.0623069	MCF7	CBD	84610.3	E3 ubiquitin-protein ligase TRIM36 OS=Homo sapiens OX=9606 GN=TRIM36 PE=1 SV=2	2528.12	1829.25	3437.82	2624.56	2042.43	2323.02
Q8IXQ6	6	3	27.5643	0.115018	0.203141	1.75003	0.338211	CBD	MCF7	97369.9	Protein mono-ADP-ribosyltransferase PARP9 OS=Homo sapiens OX=9606 GN=PARP9 PE=1 SV=2	12595.3	21006	23458.6	41903.6	36281.8	21670.9
Q13332	14	2	70.4343	0.347773	0.328795	1.25811	0.131714	CBD	MCF7	218296	Receptor-type tyrosine-protein phosphatase S OS=Homo sapiens OX=9606 GN=PTPRS PE=1 SV=3	601.587	432.213	329.852	741.12	509.197	465.31
Q38SD2	10	1	55.6581	0.849937	0.498324	2.62646	0.0528945	MCF7	CBD	228530	Leucine-rich repeat serine/threonine-protein kinase 1 OS=Homo sapiens OX=9606 GN=LRRK1 PE=1 SV=3	2079.02	687.051	0	206.901	846.258	0
Q9HAB8	2	2	13.1953	0.480456	0.383978	1.20148	0.0934145	CBD	MCF7	34005.2	Phosphopantothenate--cysteine ligase OS=Homo sapiens OX=9606 GN=PPCS PE=1 SV=2	2515.57	3612.96	2383.8	2612.29	4647.78	2967.36
REVERSE12703	3	1	13.4395	0.0709075	0.168066	2.36299	0.461032	MCF7	CBD	69387.7	Reversed Sequence 12703	565.915	641.135	821.437	251.689	124.185	482.567
O94964	25	1	148.149	0.418628	0.357401	2.36253	0.108497	CBD	MCF7	185626	Microtubule cross-linking factor 2 OS=Homo sapiens OX=9606 GN=MTCL2 PE=1 SV=3	22037.4	12045.4	7850.12	48067	44321.6	6679.26
Q02790	49	26	425.905	0.0121043	0.0682367	1.46441	0.895049	MCF7	CBD	52089.8	Peptidyl-prolyl cis-trans isomerase FKBP4 OS=Homo sapiens OX=9606 GN=FKBP4 PE=1 SV=3	121597	142946	152257	85471.4	103696	95451.4
P17655	5	3	25.5176	0.337152	0.324118	1.62987	0.135921	CBD	MCF7	80850.9	Calpain-2 catalytic subunit OS=Homo sapiens OX=9606 GN=CAPN2 PE=1 SV=6	1223.75	924.172	566.122	1414.68	2276.98	731.856
O94830	4	1	20.2826	0.237902	0.278632	22.2744	0.189566	CBD	MCF7	81716.3	Phospholipase DDHD2 OS=Homo sapiens OX=9606 GN=DDHD2 PE=1 SV=2	519.59	299.362	0	14095.1	4050.02	96.552
REVERSE83	4	1	18.6124	0.702953	0.453761	1.12998	0.0619733	CBD	MCF7	215851	Reversed Sequence 83	82.5925	182.085	22.221	61.4088	67.238	195.542
Q96MG8	2	2	10.8724	0.140158	0.222009	1.31411	0.293049	MCF7	CBD	40960.5	Protein-L-isoaspartate O-methyltransferase domain-containing protein 1 OS=Homo sapiens OX=9606 GN=PCMTD1 PE=1 SV=2	1157.98	1518.97	1218.25	1206.91	771.43	985.787
Q8WXG9-2	12	3	71.1159	0.799262	0.483356	1.04985	0.0552542	MCF7	CBD	218609	Isoform 2 of Adhesion G-protein coupled receptor V1 OS=Homo sapiens OX=9606 GN=ADGRV1	14314.1	10084.1	15078.7	11173.1	11206.1	15223.4
P35579	51	6	275.827	0.528896	0.402187	1.08193	0.0840165	CBD	MCF7	227787	Myosin-9 OS=Homo sapiens OX=9606 GN=MYH9 PE=1 SV=4	5014.93	5091.5	5645.93	6114.04	4645.94	6282.93
Q17RL8	7	1	35.8119	0.557186	0.411694	2.12072	0.0793144	MCF7	CBD	87446	HCG2004980_ isoform CRA_e OS=Homo sapiens OX=9606 GN=PDZD4 PE=1 SV=1	100031	13910	8000.59	5871.35	5698.45	45930.5
Q16822	14	6	88.7331	0.054655	0.14708	1.20277	0.532168	CBD	MCF7	71497.5	Phosphoenolpyruvate carboxykinase [GTP]_ mitochondrial OS=Homo sapiens OX=9606 GN=PCK2 PE=1 SV=4	12845.3	13166.8	13812.4	18029.6	15221.8	14648.3
Q13564	6	4	31.5153	0.187676	0.251365	2.02021	0.232704	CBD	MCF7	60702.7	NEDD8-activating enzyme E1 regulatory subunit OS=Homo sapiens OX=9606 GN=NAE1 PE=1 SV=1	631.016	517.972	447.635	682.421	1900.11	642.982
Q9NZM3	16	5	91.9136	0.398786	0.349941	1.27044	0.114255	CBD	MCF7	194545	Intersectin-2 OS=Homo sapiens OX=9606 GN=ITSN2 PE=1 SV=3	1728.8	2022.54	1635.73	1586.21	3190.08	2067.65
Q9UDW1	3	1	27.8938	0.555092	0.411459	1.2237	0.0796448	MCF7	CBD	7308.51	Cytochrome b-c1 complex subunit 9 OS=Homo sapiens OX=9606 GN=UQCR10 PE=1 SV=3	157.263	0	1076.49	673.886	286.321	48.0109
P14625	54	6	469.494	0.0437766	0.130112	1.30141	0.593849	MCF7	CBD	92754.2	Endoplasmin OS=Homo sapiens OX=9606 GN=HSP90B1 PE=1 SV=1	26769.7	24373.9	27694.6	21863.9	16946.2	21769
Q6ZMI0	7	1	38.9077	0.178505	0.243326	3.58607	0.242499	MCF7	CBD	88827.9	Protein phosphatase 1 regulatory subunit 21 OS=Homo sapiens OX=9606 GN=PPP1R21 PE=1 SV=1	3091.15	7569.97	1744.13	96.0395	1151.05	2212.2
Q16795	5	1	34.5161	0.457734	0.374368	1.13768	0.0985058	CBD	MCF7	42680.7	NADH dehydrogenase [ubiquinone] 1 alpha subcomplex subunit 9_ mitochondrial OS=Homo sapiens OX=9606 GN=NDUFA9 PE=1 SV=2	3067.7	2845.28	4060.43	3336.34	3337.6	4672.64
A0A7I2YQG2	7	2	65.6086	0.718616	0.45796	1.18042	0.0606618	CBD	MCF7	25872.6	Ribosomal protein L19 OS=Homo sapiens OX=9606 GN=RPL19 PE=1 SV=1	41260.2	38450.5	4138.82	34405.7	54530.5	10041.4
H7C1F9	15	1	98.034	0.699377	0.452477	1.91788	0.0622857	CBD	MCF7	197270	Ral GTPase activating protein catalytic subunit alpha 2 (Fragment) OS=Homo sapiens OX=9606 GN=RALGAPA2 PE=1 SV=1	615.723	620.09	2.3031	2217.46	70.5351	86.567
O95757	19	2	112.192	0.630165	0.433718	1.41694	0.0693619	CBD	MCF7	95539.2	Heat shock 70 kDa protein 4L OS=Homo sapiens OX=9606 GN=HSPA4L PE=1 SV=3	612.511	261.87	521.541	370.959	1222.4	384.582
O95994	11	2	86.6713	4.41181e-06	0.0015458	2.81995	1	MCF7	CBD	20036.3	Anterior gradient protein 2 homolog OS=Homo sapiens OX=9606 GN=AGR2 PE=1 SV=1	93148.1	91290.5	97099.8	31795.4	33468.2	34574.3
Q96SE7	4	1	18.5619	0.117973	0.205443	Infinity	0.332233	CBD	MCF7	98279.7	Zinc finger protein 347 OS=Homo sapiens OX=9606 GN=ZNF347 PE=1 SV=2	0	0	0	1437.69	518.686	0
Q9HC38	7	1	54.6198	0.279423	0.299399	1.09205	0.163366	MCF7	CBD	35192.7	Glyoxalase domain-containing protein 4 OS=Homo sapiens OX=9606 GN=GLOD4 PE=1 SV=1	23524.4	24813.5	27698.7	21022.5	23494.6	25110.6
P21399	30	10	189.825	0.159532	0.232699	1.17378	0.265323	CBD	MCF7	98912.3	Cytoplasmic aconitate hydratase OS=Homo sapiens OX=9606 GN=ACO1 PE=1 SV=3	24740.1	26611.5	28025.1	26867.9	30608.7	35693.9
P35609	24	1	173.237	0.210338	0.264338	1.24413	0.211298	CBD	MCF7	104424	Alpha-actinin-2 OS=Homo sapiens OX=9606 GN=ACTN2 PE=1 SV=1	11350.5	9066.57	13643.8	16691.7	13480.8	12203.4
Q9BYT8	7	1	51.2507	0.252856	0.287464	1.70501	0.179345	MCF7	CBD	81393.3	Neurolysin_ mitochondrial OS=Homo sapiens OX=9606 GN=NLN PE=1 SV=1	3461.32	1885.78	2782.64	919.75	331.078	3517.31
REVERSE4144	1	1	12.3804	0.0937915	0.184898	4.74111	0.388107	CBD	MCF7	54811	Reversed Sequence 4144	185.371	471.968	15.995	860.192	950.67	1381.49
Q7RTY7	6	1	32.2411	0.211722	0.264965	1.70412	0.210103	MCF7	CBD	127122	Ovochymase-1 OS=Homo sapiens OX=9606 GN=OVCH1 PE=2 SV=3	7662.95	7445.09	13168.8	2389.37	5115.57	9088.31
P61313	7	5	60.2499	0.60987	0.42754	1.06059	0.0718461	MCF7	CBD	24260.2	Large ribosomal subunit protein eL15 OS=Homo sapiens OX=9606 GN=RPL15 PE=1 SV=2	58281.7	67152.7	54676.1	46692.6	56907.6	66221.5
A0A8Q3SHI5	5	1	26.7648	0.377906	0.339512	1.16139	0.1209	CBD	MCF7	307962	Unc-79 homolog_ NALCN channel complex subunit OS=Homo sapiens OX=9606 GN=UNC79 PE=1 SV=1	5362.26	6747.5	4513.99	7370.07	6698.52	5238.04
A0A1C7CYY6	11	2	57.4896	0.284988	0.301697	181.53	0.160325	CBD	MCF7	98748.8	Dynamin-binding protein OS=Homo sapiens OX=9606 GN=DNMBP PE=1 SV=1	93.7337	67.1763	11.7597	259.394	31057.5	27.9093
A0A087X072	3	1	20.3224	0.27632	0.297346	1.88396	0.165105	MCF7	CBD	96392.5	DNA helicase OS=Homo sapiens OX=9606 GN=RECQL4 PE=1 SV=1	309431	352977	67534.2	18395	13734	355321
Q14019	6	3	37.9969	0.978023	0.536141	1.00251	0.050061	CBD	MCF7	16059.1	Coactosin-like protein OS=Homo sapiens OX=9606 GN=COTL1 PE=1 SV=3	7664.48	7384.32	8430.15	7538.88	7398.7	8600.42
Q96JN2	15	4	78.4942	0.402306	0.350728	3.80412	0.113196	CBD	MCF7	135699	Coiled-coil domain-containing protein 136 OS=Homo sapiens OX=9606 GN=CCDC136 PE=1 SV=3	797.643	182.501	816.673	2533.66	4088.39	213.264
O15144	10	3	88.9334	0.0838004	0.178382	1.16696	0.416917	CBD	MCF7	34447.1	Actin-related protein 2/3 complex subunit 2 OS=Homo sapiens OX=9606 GN=ARPC2 PE=1 SV=1	13648.1	14396.8	17156.2	17366.7	17558.1	17823.1
P68036	4	2	25.9899	0.874516	0.505547	1.07644	0.052013	CBD	MCF7	18032.7	Ubiquitin-conjugating enzyme E2 L3 OS=Homo sapiens OX=9606 GN=UBE2L3 PE=1 SV=1	4176.66	4700.26	11122.3	8533.43	9659.71	3334.8
REVERSE11821	3	1	22.327	0.406324	0.352392	2.39369	0.112008	MCF7	CBD	46554	Reversed Sequence 11821	481.96	57.1271	227.592	170.847	49.5437	99.9006
P27797	30	18	238.333	0.806054	0.485555	1.0179	0.054894	MCF7	CBD	48312.7	Calreticulin OS=Homo sapiens OX=9606 GN=CALR PE=1 SV=1	211068	205241	222649	174342	202357	251026
P11766	10	3	43.9233	0.803664	0.48499	1.03505	0.0550192	CBD	MCF7	40579.7	Alcohol dehydrogenase class-3 OS=Homo sapiens OX=9606 GN=ADH5 PE=1 SV=4	9223.48	9476.28	7769.7	7703.57	10622.9	9070.81
P09758	5	1	31.9308	0.38328	0.342408	1.93655	0.119128	MCF7	CBD	36393.8	Tumor-associated calcium signal transducer 2 OS=Homo sapiens OX=9606 GN=TACSTD2 PE=1 SV=3	11182.1	11358.8	2598.32	1068.32	4456.6	7456.52
Q9H4M9	17	2	99.4894	0.0619889	0.156338	1.2292	0.497484	MCF7	CBD	60684	EH domain-containing protein 1 OS=Homo sapiens OX=9606 GN=EHD1 PE=1 SV=2	8178.5	7989.93	9476.06	6266.04	7720.3	6876.35
F5H7P7	2	1	16.8553	0.284547	0.301697	48.3916	0.160562	CBD	MCF7	70846.9	peptidylprolyl isomerase OS=Homo sapiens OX=9606 GN=PPWD1 PE=1 SV=1	0	0	34.7961	612.753	1071.09	0
P62750	9	2	64.5064	0.0647417	0.159026	1.55593	0.485625	MCF7	CBD	17695.1	Large ribosomal subunit protein uL23 OS=Homo sapiens OX=9606 GN=RPL23A PE=1 SV=1	61700.8	64790.6	64162.4	27204.5	47217.2	48111.8
Q8NEZ5	4	1	24.299	0.876274	0.505975	1.01263	0.0519563	MCF7	CBD	45306.8	F-box only protein 22 OS=Homo sapiens OX=9606 GN=FBXO22 PE=1 SV=1	44233.2	53693.9	53908.4	40627.9	61001.6	48312.5
J3QRS3	4	3	30.1104	0.287975	0.303317	1.09031	0.158732	CBD	MCF7	20514	Myosin light chain 12A OS=Homo sapiens OX=9606 GN=MYL12A PE=1 SV=1	11102.9	9793.17	12506.3	11631.1	12200.7	12587.1
P16930	9	4	60.9117	0.153393	0.228315	1.40148	0.273566	MCF7	CBD	46773.6	Fumarylacetoacetase OS=Homo sapiens OX=9606 GN=FAH PE=1 SV=2	5164.82	4428.99	4147.71	3349.19	2158.13	4297.71
REVERSE13548	4	1	20.484	0.77559	0.474753	1.02043	0.0566208	MCF7	CBD	79320.2	Reversed Sequence 13548	474.232	1751.52	574.506	678.607	897.533	1168.06
O75914	12	3	72.2182	0.554584	0.411332	1.13046	0.0797253	CBD	MCF7	62651.9	Serine/threonine-protein kinase PAK 3 OS=Homo sapiens OX=9606 GN=PAK3 PE=1 SV=2	11328.9	3472.19	10771.4	9609.22	9366.99	9932.61
Q08209	6	2	39.1817	0.245628	0.282982	1.22154	0.184163	MCF7	CBD	59372.3	Protein phosphatase 3 catalytic subunit alpha OS=Homo sapiens OX=9606 GN=PPP3CA PE=1 SV=1	5824.08	5907.3	7829.42	4344.24	6463.45	5205.55
Q9H993	23	14	201.381	0.000714057	0.0178707	1.9383	0.999997	MCF7	CBD	51571.6	Damage-control phosphatase ARMT1 OS=Homo sapiens OX=9606 GN=ARMT1 PE=1 SV=1	76927.8	79740.1	87826.7	37373.9	45309.4	43455.5
P62851	10	6	73.8902	0.580825	0.418629	1.04738	0.0757701	CBD	MCF7	13799.2	Small ribosomal subunit protein eS25 OS=Homo sapiens OX=9606 GN=RPS25 PE=1 SV=1	72464.1	77128.6	86232.2	73399.4	85277	88322.8
Q9H4A4	17	6	87.8882	0.217312	0.26746	1.56224	0.2054	CBD	MCF7	73280.2	Aminopeptidase B OS=Homo sapiens OX=9606 GN=RNPEP PE=1 SV=2	8262.96	6962.48	11895	17480.3	16574.1	8314.12
Q8NG31	16	4	80.6781	0.361414	0.335902	1.128	0.126624	CBD	MCF7	268357	Kinetochore scaffold 1 OS=Homo sapiens OX=9606 GN=KNL1 PE=1 SV=3	6794.92	7842.88	8189.81	7909.15	10275.3	7565.15
Q8ND23-3	1	1	6.507	0.320188	0.316717	11.3808	0.143127	CBD	MCF7	19826.5	Isoform 3 of Capping protein_ Arp2/3 and myosin-I linker protein 3 OS=Homo sapiens OX=9606 GN=CARMIL3	292.609	152.019	2540.07	25158.4	8627.81	181.987
Q8N3D4	6	1	29.7407	0.253046	0.287488	2.73896	0.179221	CBD	MCF7	162653	EH domain-binding protein 1-like protein 1 OS=Homo sapiens OX=9606 GN=EHBP1L1 PE=1 SV=2	1748	845.758	667.21	3631.86	4543.44	756.369
Q9Y4E8	8	2	41.694	0.697334	0.452116	1.07195	0.0624664	CBD	MCF7	113674	Ubiquitin carboxyl-terminal hydrolase 15 OS=Homo sapiens OX=9606 GN=USP15 PE=1 SV=3	2133	1264.91	2774.11	2032.24	1875.67	2708.18
P35232	12	7	107.151	0.956876	0.529815	1.01208	0.0502352	MCF7	CBD	29861.1	Prohibitin 1 OS=Homo sapiens OX=9606 GN=PHB1 PE=1 SV=1	80065.9	76515	57572	72923.8	78100.6	60572.7
A0A286YFL8	2	1	13.5221	0.547155	0.408882	1.24779	0.0809217	CBD	MCF7	36149.6	Palmitoyl-protein thioesterase 1 (Fragment) OS=Homo sapiens OX=9606 GN=PPT1 PE=1 SV=1	14875.1	14989.3	41133.8	30304.4	41304.9	16981.4
A0A8I5KRU7	30	8	161.335	0.568016	0.415961	1.05428	0.0776494	MCF7	CBD	210058	CDK5 regulatory subunit-associated protein 2 OS=Homo sapiens OX=9606 GN=CDK5RAP2 PE=1 SV=1	10332.7	11931.6	11340.9	9711.25	9689.24	12474.7
Q8N7Z5	17	4	91.9587	0.610258	0.42764	2.46075	0.0717968	CBD	MCF7	212926	Ankyrin repeat domain-containing protein 31 OS=Homo sapiens OX=9606 GN=ANKRD31 PE=2 SV=2	2045.07	1482.22	1798.24	876.404	10197.9	2030.5
P23467	6	1	23.9499	0.296537	0.306782	1.29946	0.154313	CBD	MCF7	225727	Receptor-type tyrosine-protein phosphatase beta OS=Homo sapiens OX=9606 GN=PTPRB PE=1 SV=3	3203.49	4140.81	4681.38	4441.82	4106.26	7078.83
Q7L014	22	10	119.58	0.209629	0.264288	1.28917	0.211913	CBD	MCF7	117876	Probable ATP-dependent RNA helicase DDX46 OS=Homo sapiens OX=9606 GN=DDX46 PE=1 SV=2	5662.5	7176.88	5731.23	8566.71	5930.02	9444.04
O14802	14	2	64.3506	0.563356	0.413983	1.50907	0.0783571	CBD	MCF7	157638	DNA-directed RNA polymerase III subunit RPC1 OS=Homo sapiens OX=9606 GN=POLR3A PE=1 SV=2	1090.73	1441.99	1499.19	1353.31	3720.64	1010.47
A0A669KBI7	15	4	94.005	0.267798	0.293541	1.10684	0.170045	CBD	MCF7	295447	[histone H3]-lysine(4) N-methyltransferase OS=Homo sapiens OX=9606 GN=KMT2B PE=1 SV=1	21306.6	21806.3	20118.5	21971.6	21276.8	26739
P61026	13	6	132.859	0.827239	0.491947	1.03772	0.053859	CBD	MCF7	22769.1	Ras-related protein Rab-10 OS=Homo sapiens OX=9606 GN=RAB10 PE=1 SV=1	24280.2	27570.8	31900.3	31504.8	32421.8	22983.3
A0A8Q3SIG1	15	1	74.4669	0.972944	0.534509	1.40666	0.0500925	MCF7	CBD	366916	Vitellogenin domain-containing protein OS=Homo sapiens OX=9606 GN=LOC400499 PE=4 SV=1	37027	25195.5	2030.32	21801.8	18684.6	5191.33
A0A8Q3SIU6	18	2	95.1656	0.634802	0.434754	1.07613	0.0688221	CBD	MCF7	295302	Ectopic P-granules 5 autophagy tethering factor OS=Homo sapiens OX=9606 GN=EPG5 PE=1 SV=1	4679.47	4534.28	3991.2	3866.62	4632.91	5710.76
Q71RC2	2	1	10.4866	0.553181	0.410758	1.16331	0.0799486	MCF7	CBD	81280.4	La-related protein 4 OS=Homo sapiens OX=9606 GN=LARP4 PE=1 SV=3	2814.37	4214.08	2772.38	3541.63	3392.95	1490.36
A0A0A0MSE2	11	7	98.6318	0.241367	0.281149	1.15916	0.187109	MCF7	CBD	34651.9	3-hydroxyacyl-CoA dehydrogenase OS=Homo sapiens OX=9606 GN=HADH PE=1 SV=2	34926.3	39275.2	43038.9	29665	31294.9	40182.9
REVERSE13971	4	1	20.2069	0.370334	0.338272	1.3122	0.123473	MCF7	CBD	65686.7	Reversed Sequence 13971	1292.69	1478.21	2370.22	1746.8	864.573	1306.57
Q9BY84	2	1	11.6167	0.055164	0.147454	2.91909	0.529601	CBD	MCF7	74071.3	Dual specificity protein phosphatase 16 OS=Homo sapiens OX=9606 GN=DUSP16 PE=1 SV=1	312.241	326.647	342.825	1255.35	1191.73	418.62
P42338	16	2	98.5362	0.248006	0.284227	1.86746	0.182553	CBD	MCF7	124131	Phosphatidylinositol 4_5-bisphosphate 3-kinase catalytic subunit beta isoform OS=Homo sapiens OX=9606 GN=PIK3CB PE=1 SV=1	1366	1078.32	474.826	1029.78	3014.24	1407.37
Q13630	6	3	40.7812	0.648291	0.438603	1.05512	0.0673086	MCF7	CBD	36120.8	GDP-L-fucose synthase OS=Homo sapiens OX=9606 GN=GFUS PE=1 SV=1	9987.87	9828.39	9984.96	6888.9	9386.9	11968.6
Q96N66	2	1	21.3609	0.506504	0.392702	1.56096	0.0881333	CBD	MCF7	53449.4	Lysophospholipid acyltransferase 7 OS=Homo sapiens OX=9606 GN=MBOAT7 PE=1 SV=2	7068.15	1578	11.8825	1775.93	11077	661.893
P41227	6	3	41.1461	0.504967	0.392477	1.14175	0.0884296	MCF7	CBD	26629.6	N-alpha-acetyltransferase 10 OS=Homo sapiens OX=9606 GN=NAA10 PE=1 SV=1	675.21	839.764	883.053	740.6	439.818	919.887
Q6S5L8	2	1	12.0316	0.0358649	0.119224	2.56919	0.648856	MCF7	CBD	69868.6	SHC-transforming protein 4 OS=Homo sapiens OX=9606 GN=SHC4 PE=1 SV=1	4826.22	2268.48	3574.63	1172.67	993.129	1987
J9JIG6	1	1	5.2836	0.0382392	0.122451	1.80313	0.631278	CBD	MCF7	39755.5	Arylsulfatase G OS=Homo sapiens OX=9606 GN=ARSG PE=1 SV=1	3398.98	3239.09	3551.51	8342.72	5518.43	4511.97
Q01581	5	1	37.3518	0.221667	0.269958	3.24996	0.201863	CBD	MCF7	57864	Hydroxymethylglutaryl-CoA synthase_ cytoplasmic OS=Homo sapiens OX=9606 GN=HMGCS1 PE=1 SV=2	647.008	790.36	10.3286	731.181	1889.9	2083.88
Q03701	6	1	30.0577	0.127636	0.212323	3.16345	0.314017	MCF7	CBD	121601	CCAAT/enhancer-binding protein zeta OS=Homo sapiens OX=9606 GN=CEBPZ PE=1 SV=3	924.381	2941.39	3146.53	306.09	205.427	1705.14
P30038	8	1	52.5372	0.911553	0.515952	1.11617	0.0509938	MCF7	CBD	62175.8	Delta-1-pyrroline-5-carboxylate dehydrogenase_ mitochondrial OS=Homo sapiens OX=9606 GN=ALDH4A1 PE=1 SV=3	1165.01	1426.16	3097.79	2219.75	1537.93	1339.18
Q8WTW3	7	2	36.9074	0.0855578	0.17848	2.14468	0.411547	CBD	MCF7	110176	Conserved oligomeric Golgi complex subunit 1 OS=Homo sapiens OX=9606 GN=COG1 PE=1 SV=1	4503.03	6811	7538.52	21208.1	8774.63	10450
Q8NEF3	8	2	51.1557	0.111498	0.20034	1.70027	0.345608	MCF7	CBD	53622.2	Coiled-coil domain-containing protein 112 OS=Homo sapiens OX=9606 GN=CCDC112 PE=1 SV=2	10903	9651.43	10237.5	3747.73	4319.34	10043
H0Y9Z9	7	2	34.3509	0.00906433	0.0594744	1.56797	0.935022	CBD	MCF7	75972.6	Long-chain-fatty-acid--CoA ligase OS=Homo sapiens OX=9606 GN=ACSL1 PE=1 SV=2	13557.1	12736.1	16436.2	23164.5	19897.2	23936.5
Q15011	2	1	6.6119	0.489788	0.387207	1.37382	0.0914578	CBD	MCF7	43834	Homocysteine-responsive endoplasmic reticulum-resident ubiquitin-like domain member 1 protein OS=Homo sapiens OX=9606 GN=HERPUD1 PE=1 SV=1	1243.15	1603.79	0	158.581	1747.32	2005.29
O75947	8	1	75.128	0.148595	0.225706	2.90228	0.280345	MCF7	CBD	18548.3	ATP synthase subunit d_ mitochondrial OS=Homo sapiens OX=9606 GN=ATP5PD PE=1 SV=3	147.341	289.901	355.799	14.5636	107.237	151.447
Q9UIA9	16	3	82.9513	0.242987	0.281803	1.26522	0.185979	MCF7	CBD	125276	Exportin-7 OS=Homo sapiens OX=9606 GN=XPO7 PE=1 SV=3	4873.47	3996.4	4289	3219.21	2477.19	4704.06
Q13409-2	4	2	23.4296	0.217162	0.26746	1.86835	0.205524	MCF7	CBD	71044	Isoform 2B of Cytoplasmic dynein 1 intermediate chain 2 OS=Homo sapiens OX=9606 GN=DYNC1I2	3818.3	2665.65	2957.7	380.735	2824.95	1847.79
Q8WVM7	12	3	67.6099	0.62193	0.430035	1.13238	0.0703455	MCF7	CBD	145397	Cohesin subunit SA-1 OS=Homo sapiens OX=9606 GN=STAG1 PE=1 SV=3	10539.8	11224.7	6755.45	5133.94	10888.7	9163.05
M0R0Y2	3	1	16.7311	0.697491	0.452116	1.08796	0.0624524	CBD	MCF7	29505.4	NSF attachment protein alpha OS=Homo sapiens OX=9606 GN=NAPA PE=1 SV=1	2818.54	3738.79	5328.17	4981.77	4790.87	3158.32
Q5H9U9	16	3	82.6493	0.170045	0.237704	1.21941	0.252216	MCF7	CBD	199952	Probable ATP-dependent RNA helicase DDX60-like OS=Homo sapiens OX=9606 GN=DDX60L PE=2 SV=3	3421.17	3059.41	2644.82	2679.95	2756.53	2046.98
A0A2R8Y2F6	3	3	16.0207	0.751749	0.468027	1.08518	0.0581779	CBD	MCF7	117927	phosphatidylinositol-4_5-bisphosphate 3-kinase OS=Homo sapiens OX=9606 GN=PIK3CA PE=1 SV=1	5869.47	6229.83	8504.09	8601	8568.74	5188.67
P19174	19	4	102.656	0.267321	0.293541	1.79458	0.170329	MCF7	CBD	149844	1-phosphatidylinositol 4_5-bisphosphate phosphodiesterase gamma-1 OS=Homo sapiens OX=9606 GN=PLCG1 PE=1 SV=1	1298.66	820.012	483.079	350.606	152.165	947.013
O75400	17	3	103.194	0.757587	0.469786	1.05822	0.0577793	MCF7	CBD	109090	Pre-mRNA-processing factor 40 homolog A OS=Homo sapiens OX=9606 GN=PRPF40A PE=1 SV=2	3791.34	3963.87	2684.66	2840.6	3469.72	3555.2
O00763	34	6	164.7	0.935596	0.523434	1.14395	0.0505254	CBD	MCF7	278537	Acetyl-CoA carboxylase 2 OS=Homo sapiens OX=9606 GN=ACACB PE=1 SV=3	7361.03	5591.78	2087.2	6898.85	8600.61	1705.62
Q96TA1	22	7	126.076	0.271006	0.294158	1.56283	0.168156	CBD	MCF7	84651.3	Protein Niban 2 OS=Homo sapiens OX=9606 GN=NIBAN2 PE=1 SV=3	13183.6	9552.32	8915.17	25769.8	13528.7	10167
Q8IVV2	10	3	53.1639	0.213094	0.265254	1.34495	0.208932	CBD	MCF7	237788	Lipoxygenase homology domain-containing protein 1 OS=Homo sapiens OX=9606 GN=LOXHD1 PE=2 SV=4	6267.78	8166.11	4608.4	6618.42	8826.06	10166.5
P08621	6	2	36.5788	0.727942	0.460552	1.04207	0.0599236	CBD	MCF7	51613.8	U1 small nuclear ribonucleoprotein 70 kDa OS=Homo sapiens OX=9606 GN=SNRNP70 PE=1 SV=2	10398.5	10998.5	19253.4	15670.9	12452.6	14237.3
Q9H5L6	6	1	27.5707	0.591172	0.421516	1.08952	0.07432	MCF7	CBD	104780	DNA transposase THAP9 OS=Homo sapiens OX=9606 GN=THAP9 PE=1 SV=2	4769.07	4842.42	3446.7	3368.68	4364.74	4251.88
REVERSE9206	4	1	17.8276	0.136876	0.220397	5.87153	0.298286	MCF7	CBD	80883.8	Reversed Sequence 9206	250.522	1374.63	910.468	161.558	263.453	6.83996
P07864	7	1	61.2668	0.710292	0.455668	1.08862	0.0613474	CBD	MCF7	36653.5	L-lactate dehydrogenase C chain OS=Homo sapiens OX=9606 GN=LDHC PE=1 SV=4	254590	258724	513405	429631	430008	258071
Q32MZ4	15	2	88.2476	0.6211	0.430035	1.08338	0.0704465	MCF7	CBD	89880.5	Leucine-rich repeat flightless-interacting protein 1 OS=Homo sapiens OX=9606 GN=LRRFIP1 PE=1 SV=2	1580.86	1388.75	0.89743	1517.58	1137.28	87.0156
A0A2R8Y6Y7	4	1	21.7748	0.905903	0.51427	1.00874	0.0511258	CBD	MCF7	53011.1	Succinate--CoA ligase [ADP-forming] subunit beta_ mitochondrial OS=Homo sapiens OX=9606 GN=SUCLA2 PE=1 SV=1	4316.42	4361	2025.34	1815.58	2969.04	6011.63
P54578	20	8	152.267	0.588126	0.420898	1.04448	0.0747407	MCF7	CBD	56525.4	Ubiquitin carboxyl-terminal hydrolase 14 OS=Homo sapiens OX=9606 GN=USP14 PE=1 SV=3	36960.3	41924.3	42988.4	34797.7	38961.3	42924.4
A0A7P0T871	6	3	31.3702	0.0471815	0.133969	2.16538	0.573016	MCF7	CBD	73416.1	Acyl-CoA dehydrogenase family member 9 OS=Homo sapiens OX=9606 GN=ACAD9 PE=1 SV=1	13265.5	12328.6	13264.7	4712.77	3479.98	9752.74
Q8TEA8	2	1	10.6734	0.822993	0.491022	1.14456	0.0540558	MCF7	CBD	23594.7	D-aminoacyl-tRNA deacylase 1 OS=Homo sapiens OX=9606 GN=DTD1 PE=1 SV=2	1957.97	2014.57	0	1594.68	1869.03	7.07466
A5D8W1	14	1	67.898	0.860299	0.502047	1.07209	0.0525026	CBD	MCF7	107138	Cilia- and flagella-associated protein 69 OS=Homo sapiens OX=9606 GN=CFAP69 PE=1 SV=3	479.789	601.881	296.367	450.774	319.945	706.657
P17040	4	1	20.0241	0.423988	0.359873	3.09728	0.107026	CBD	MCF7	119879	Zinc finger and SCAN domain-containing protein 20 OS=Homo sapiens OX=9606 GN=ZSCAN20 PE=1 SV=3	516.341	41.5914	82.6088	295.458	1608.42	80.0563
Q9UDY4	6	1	38.9331	0.485308	0.385184	1.25356	0.0923877	CBD	MCF7	38035	DnaJ homolog subfamily B member 4 OS=Homo sapiens OX=9606 GN=DNAJB4 PE=1 SV=1	178.759	141.252	90.003	244.477	123.584	145.914
A8MT40	2	1	10.2908	0.00210113	0.0301716	2.66542	0.998943	CBD	MCF7	89311.5	Pyruvate dehydrogenase phosphatase regulatory subunit OS=Homo sapiens OX=9606 GN=PDPR PE=1 SV=2	12364.9	18025.7	15670.7	34413.6	42730.7	45628.5
Q5T6H7	5	1	31.7809	0.227277	0.272714	1.52706	0.19746	MCF7	CBD	62709.5	X-prolyl aminopeptidase 1 OS=Homo sapiens OX=9606 GN=XPNPEP1 PE=1 SV=1	4889.54	6526.88	3294.04	2764.84	2098.87	4769.46
P06744	45	10	384.594	0.0391804	0.123452	1.31355	0.624577	MCF7	CBD	63375.4	Glucose-6-phosphate isomerase OS=Homo sapiens OX=9606 GN=GPI PE=1 SV=4	27158.7	32050.7	24178.9	21399.1	22250.3	19834
P62995	3	2	11.0323	0.979531	0.536141	1.01263	0.0500529	CBD	MCF7	33779.8	Transformer-2 protein homolog beta OS=Homo sapiens OX=9606 GN=TRA2B PE=1 SV=1	5410.15	6000.88	3618.15	6035.06	6019.97	3163.94
P60953	5	1	45.5563	0.802691	0.484904	1.16876	0.0550707	MCF7	CBD	21600.8	Cell division control protein 42 homolog OS=Homo sapiens OX=9606 GN=CDC42 PE=1 SV=2	9540.57	29.8172	1.91731	6.58951	8183.57	0
P11908	3	2	16.8653	0.713677	0.45603	1.17715	0.0610656	CBD	MCF7	35168.4	Ribose-phosphate pyrophosphokinase 2 OS=Homo sapiens OX=9606 GN=PRPS2 PE=1 SV=2	3873.04	3282.99	5298.82	6624.04	2736.49	5300.71
Q96CW1	11	3	53.9426	0.164786	0.234695	1.43667	0.258621	CBD	MCF7	49996.9	AP-2 complex subunit mu OS=Homo sapiens OX=9606 GN=AP2M1 PE=1 SV=2	1803.03	2479.98	2452.98	4006.14	3430.47	2240.82
Q9H1K0	6	1	42.2301	0.267121	0.293541	6.85464	0.170449	CBD	MCF7	89668.2	Rabenosyn-5 OS=Homo sapiens OX=9606 GN=RBSN PE=1 SV=2	7350.01	2160.8	623.436	25067.4	43053.3	1345.77
A0A5F9ZHM4	7	1	60.1489	0.550307	0.410244	1.32208	0.0804098	CBD	MCF7	37579.5	L-lactate dehydrogenase OS=Homo sapiens OX=9606 GN=LDHB PE=1 SV=1	17936.6	15867.9	47466.4	28392	20203.3	58851.6
H0YMF9	6	2	30.725	0.317964	0.31632	1.41407	0.14412	MCF7	CBD	20743.3	Superkiller complex protein 8 OS=Homo sapiens OX=9606 GN=SKIC8 PE=1 SV=1	1206.98	1522.17	1293.61	1635.47	329.651	879.686
P06241	9	1	57.3925	0.189747	0.252211	10.1681	0.230589	CBD	MCF7	61275.3	Tyrosine-protein kinase Fyn OS=Homo sapiens OX=9606 GN=FYN PE=1 SV=3	784.136	242.863	9.0307	6067.36	4253.1	214.023
Q12768	26	5	142.127	0.279303	0.299399	1.20752	0.163432	CBD	MCF7	135199	WASH complex subunit 5 OS=Homo sapiens OX=9606 GN=WASHC5 PE=1 SV=1	1532.22	1574.75	2031.49	1617.84	2313.92	2273.02
P62277	13	8	86.4459	0.0451994	0.132285	1.15888	0.584957	MCF7	CBD	17222.3	Small ribosomal subunit protein uS15 OS=Homo sapiens OX=9606 GN=RPS13 PE=1 SV=2	108155	117353	124783	94987.5	102503	104778
P36551	3	1	17.2239	0.651607	0.439033	1.1594	0.0669491	MCF7	CBD	50950.4	Oxygen-dependent coproporphyrinogen-III oxidase_ mitochondrial OS=Homo sapiens OX=9606 GN=CPOX PE=1 SV=3	1850.99	1287.06	2664.11	1217.73	1793.55	1993.18
Q96RL7	27	5	162.622	0.867717	0.503858	1.04997	0.0522402	CBD	MCF7	362102	Intermembrane lipid transfer protein VPS13A OS=Homo sapiens OX=9606 GN=VPS13A PE=1 SV=2	12103.1	14118.9	13986.8	10679.6	13520.4	18017.9
O95803	1	1	4.7628	0.0126196	0.0704078	9.65011	0.888272	CBD	MCF7	101587	Bifunctional heparan sulfate N-deacetylase/N-sulfotransferase 3 OS=Homo sapiens OX=9606 GN=NDST3 PE=1 SV=1	182.201	304.562	670.611	1577.66	4283.95	5307.19
Q69YN4	8	1	44.7569	0.118961	0.205934	2.75587	0.330279	CBD	MCF7	203679	Protein virilizer homolog OS=Homo sapiens OX=9606 GN=VIRMA PE=1 SV=2	610.569	335.162	3563.72	5856.52	3916.41	2654.54
REVERSE2929	17	3	88.1699	0.288128	0.303317	2.49211	0.158651	CBD	MCF7	210879	Reversed Sequence 2929	5326.63	1400.6	541.901	5846.22	10688.4	1580.84
P62906	11	2	74.643	0.192796	0.253269	1.23916	0.227538	MCF7	CBD	25002.4	Large ribosomal subunit protein uL1 OS=Homo sapiens OX=9606 GN=RPL10A PE=1 SV=2	48396	64771	56822.6	36111.5	50010.7	51059
E9PHT3	5	1	29.9543	0.876561	0.505975	1.21827	0.0519472	MCF7	CBD	56810.5	GRAM domain containing 1C OS=Homo sapiens OX=9606 GN=GRAMD1C PE=1 SV=1	11993.4	17163.6	745.182	11423.5	10972.4	2148.96
O76003	14	5	91.5902	0.700566	0.452882	1.06009	0.0621813	MCF7	CBD	37717.2	Glutaredoxin-3 OS=Homo sapiens OX=9606 GN=GLRX3 PE=1 SV=2	18536.7	15464.6	21639.3	16266.5	14536.2	21683.8
P19224	11	1	73.4587	0.103486	0.192663	1.58791	0.363659	CBD	MCF7	61378.1	UDP-glucuronosyltransferase 1-6 OS=Homo sapiens OX=9606 GN=UGT1A6 PE=1 SV=2	8741.94	8326.52	10841.2	19458.2	14755.6	10104.4
Q00688	8	3	58.6433	0.300016	0.308118	1.48967	0.152576	CBD	MCF7	25233.9	Peptidyl-prolyl cis-trans isomerase FKBP3 OS=Homo sapiens OX=9606 GN=FKBP3 PE=1 SV=1	8274.87	10374.6	7220.95	19980.4	8395.34	10162.6
A0A8I5KRU1	5	1	44.2368	0.231467	0.274545	5.49695	0.19428	MCF7	CBD	72301.7	Transcription initiation factor TFIID subunit 6 OS=Homo sapiens OX=9606 GN=TAF6 PE=1 SV=1	414.218	2475.65	151.057	61.584	395.595	96.023
Q07666	13	3	98.0493	0.645535	0.438261	1.06148	0.067611	CBD	MCF7	48341.5	KH domain-containing_ RNA-binding_ signal transduction-associated protein 1 OS=Homo sapiens OX=9606 GN=KHDRBS1 PE=1 SV=1	3307.32	3663.18	4668.76	4494.15	4363.65	3497.01
Q03938	2	1	10.9483	0.656653	0.440253	1.27316	0.0664113	CBD	MCF7	71224.7	Zinc finger protein 90 OS=Homo sapiens OX=9606 GN=ZNF90 PE=2 SV=3	107.717	20.7923	1289.87	1558.43	123.477	123.914
Q8NBU5	4	2	12.857	0.720491	0.458613	1.86514	0.0605108	CBD	MCF7	41086.3	Outer mitochondrial transmembrane helix translocase OS=Homo sapiens OX=9606 GN=ATAD1 PE=1 SV=1	2646.02	2776.41	3671.99	1774.02	12752.5	2435.87
Q9UBC5	14	1	76.481	0.320715	0.316717	1.6226	0.142894	CBD	MCF7	119313	Unconventional myosin-Ia OS=Homo sapiens OX=9606 GN=MYO1A PE=1 SV=1	280.068	64.2403	188.82	234.68	445.135	185.24
A0A087X256	18	4	109.036	0.0110723	0.0657539	1.43824	0.908676	CBD	MCF7	137529	WASH complex subunit 4 OS=Homo sapiens OX=9606 GN=WASHC4 PE=1 SV=1	27614.4	31348.4	31027.5	45360.7	46670.7	37396.2
Q9UL46	14	6	99.4221	0.251954	0.286805	1.14272	0.179935	MCF7	CBD	27572.8	Proteasome activator complex subunit 2 OS=Homo sapiens OX=9606 GN=PSME2 PE=1 SV=4	35199.3	38156.9	42992.3	38153.2	28690.9	34972.8
A0A8Q3SIB2	2	1	10.1615	0.577686	0.418629	2.90946	0.076222	MCF7	CBD	43357.5	Cell division cycle associated 7 OS=Homo sapiens OX=9606 GN=CDCA7 PE=1 SV=1	1888.7	3241.7	130.611	162.571	1050.47	595.199
M0R0F0	10	3	73.0053	0.278016	0.298804	1.55672	0.16415	CBD	MCF7	22562	Ribosomal protein S5 (Fragment) OS=Homo sapiens OX=9606 GN=RPS5 PE=1 SV=1	9381.15	9786.53	12227.1	20477.1	19887.7	8508.13
Q9Y4A5	60	13	326.818	0.415134	0.356379	1.16712	0.109474	MCF7	CBD	442049	Transformation/transcription domain-associated protein OS=Homo sapiens OX=9606 GN=TRRAP PE=1 SV=3	88216.7	85188.3	122607	67855.2	105568	80203.6
Q13561	14	4	77.254	0.16616	0.235322	1.73496	0.25692	CBD	MCF7	44345.1	Dynactin subunit 2 OS=Homo sapiens OX=9606 GN=DCTN2 PE=1 SV=4	1066.89	1334.01	1711.2	3708.85	1604.66	1820.8
A0A0J9YX62	5	1	34.0997	0.8797	0.506952	1.05534	0.0518483	MCF7	CBD	36828.7	DnaJ heat shock protein family (Hsp40) member B6 OS=Homo sapiens OX=9606 GN=DNAJB6 PE=1 SV=1	5372.26	4233.48	7752.2	6413.36	5524.35	4510.03
A0A024R4E5	37	11	282.702	0.0891478	0.181179	1.13329	0.400993	MCF7	CBD	142067	Vigilin OS=Homo sapiens OX=9606 GN=HDLBP PE=1 SV=1	14792.5	16344.6	17520.4	13628.9	14837.8	14467.8
A0A8I5KNN2	21	4	123.311	0.806254	0.485555	1.05656	0.0548836	CBD	MCF7	90583.8	RNA helicase OS=Homo sapiens OX=9606 GN=DDX21 PE=1 SV=1	18413.5	13715	12879.3	13526.9	20579	13447.8
P35749	59	5	330.181	0.710939	0.455668	1.39147	0.0612933	CBD	MCF7	228195	Myosin-11 OS=Homo sapiens OX=9606 GN=MYH11 PE=1 SV=3	2544.9	3923.86	4102.48	8778.71	2052.78	3878.06
Q9NQT8	13	5	62.8537	0.630319	0.433718	1.05432	0.0693438	CBD	MCF7	204101	Kinesin-like protein KIF13B OS=Homo sapiens OX=9606 GN=KIF13B PE=1 SV=2	11433.4	11077.3	11189.5	12087.4	13452.8	9990.72
REVERSE6210	2	1	15.3711	0.302742	0.308892	6.26672	0.151239	MCF7	CBD	89579.1	Reversed Sequence 6210	5210.53	227.504	5978.48	751.13	107.423	963.217
Q86T82	2	2	8.8721	0.330149	0.320924	1.77215	0.13882	CBD	MCF7	111082	Ubiquitin carboxyl-terminal hydrolase 37 OS=Homo sapiens OX=9606 GN=USP37 PE=1 SV=2	61.3446	207.898	3722.4	541.24	1739.57	4792.97
Q6YHU6	10	1	46.7939	0.453213	0.373111	1.21278	0.0995775	CBD	MCF7	223029	tRNA (32-2'-O)-methyltransferase regulator THADA OS=Homo sapiens OX=9606 GN=THADA PE=1 SV=1	8245.8	5657.7	7416.03	6175.88	11400.1	8279.92
P50991	29	11	221.197	0.0773729	0.173161	1.26195	0.437802	MCF7	CBD	58437.6	T-complex protein 1 subunit delta OS=Homo sapiens OX=9606 GN=CCT4 PE=1 SV=4	93335.9	93824.1	105200	64809.4	77246.9	89616.1
Q13144	5	2	17.6287	0.167583	0.236382	4.48931	0.255179	CBD	MCF7	81121.3	Translation initiation factor eIF2B subunit epsilon OS=Homo sapiens OX=9606 GN=EIF2B5 PE=1 SV=3	862.735	799.723	593.917	1826.27	7481.27	822.036
Q8ND23	7	1	29.1401	0.107146	0.195325	1.31588	0.355192	MCF7	CBD	151827	Capping protein_ Arp2/3 and myosin-I linker protein 3 OS=Homo sapiens OX=9606 GN=CARMIL3 PE=2 SV=2	7978.18	10185	9245.77	6777.54	5623.96	8427.94
Q5VST9-5	34	7	190.511	0.20873	0.264288	1.23794	0.2127	MCF7	CBD	434061	Isoform 4 of Obscurin OS=Homo sapiens OX=9606 GN=OBSCN	16141.5	14139.8	14382.2	8908.46	14941.3	12229.2
H7BXZ5	42	5	217.754	0.334412	0.32272	1.42441	0.137043	CBD	MCF7	339314	non-specific serine/threonine protein kinase (Fragment) OS=Homo sapiens OX=9606 GN=KALRN PE=1 SV=1	10642.4	10295.5	7482.21	15819.7	17027.7	7634.48
P30837	9	1	53.5607	0.118827	0.205934	5.61252	0.330543	CBD	MCF7	57705.6	Aldehyde dehydrogenase X_ mitochondrial OS=Homo sapiens OX=9606 GN=ALDH1B1 PE=1 SV=4	4518.34	3659.77	644.219	16996.3	28755.5	3763.67
P98161	6	1	25.5245	0.295536	0.306521	5.76107	0.154818	CBD	MCF7	467947	Polycystin-1 OS=Homo sapiens OX=9606 GN=PKD1 PE=1 SV=3	6066.72	1709.13	549.975	23896.5	23082.3	986.798
REVERSE14196	2	1	10.0372	0.00588604	0.0469279	2.70248	0.973183	CBD	MCF7	111925	Reversed Sequence 14196	12227.1	19545.3	13402.9	35971.1	35171.3	50943.1
O14735	4	2	24.6063	0.138761	0.221196	1.43025	0.295259	MCF7	CBD	23881	CDP-diacylglycerol--inositol 3-phosphatidyltransferase OS=Homo sapiens OX=9606 GN=CDIPT PE=1 SV=1	1668.41	1359.11	1601.81	693.019	1229.46	1314.26
P20340	9	4	74.5127	0.219214	0.26881	1.08898	0.203842	MCF7	CBD	23706.9	Ras-related protein Rab-6A OS=Homo sapiens OX=9606 GN=RAB6A PE=1 SV=3	32142.4	34218.4	30059.1	27510.4	28910.3	32120.6
O94889	1	1	4.8457	0.748288	0.467349	1.01211	0.0584196	MCF7	CBD	64893.2	Kelch-like protein 18 OS=Homo sapiens OX=9606 GN=KLHL18 PE=1 SV=3	33630.8	18601.2	737.543	35028.4	13361.3	3945.9
P68371	38	1	425.654	0.329575	0.320924	1.09229	0.139062	MCF7	CBD	50287.4	Tubulin beta-4B chain OS=Homo sapiens OX=9606 GN=TUBB4B PE=1 SV=1	153572	150909	171627	133359	135497	167024
REVERSE4816	25	3	127.073	0.965808	0.53207	1.03023	0.0501477	CBD	MCF7	77801.1	Reversed Sequence 4816	220.29	503.692	340.769	319.227	191.088	586.623
A0A0U1RQT1	5	1	32.289	0.23546	0.277144	4.52693	0.191331	CBD	MCF7	63697.5	Arf-GAP with coiled-coil_ ANK repeat and PH domain-containing protein (Fragment) OS=Homo sapiens OX=9606 GN=ACAP2 PE=1 SV=1	309.109	150.359	7.9211	1085.44	925.782	104.62
O75182-2	13	1	74.0049	0.504833	0.392477	2.511	0.0884555	CBD	MCF7	130329	Isoform 2 of Paired amphipathic helix protein Sin3b OS=Homo sapiens OX=9606 GN=SIN3B	0	0	6636.82	8950.58	7714.5	0
Q9NSD9	18	7	96.4793	0.287735	0.303296	1.06683	0.158859	MCF7	CBD	66743	Phenylalanine--tRNA ligase beta subunit OS=Homo sapiens OX=9606 GN=FARSB PE=1 SV=3	11593.5	11060.4	12529.2	10838.7	10343.4	11796.9
P07814	48	10	327.206	0.465563	0.377783	1.07939	0.0966969	MCF7	CBD	172188	Bifunctional glutamate/proline--tRNA ligase OS=Homo sapiens OX=9606 GN=EPRS1 PE=1 SV=5	14708	16562.8	18770.6	14079.6	17314.2	14967.1
Q14257	12	4	80.3228	0.319643	0.316717	1.90078	0.14337	CBD	MCF7	36933.5	Reticulocalbin-2 OS=Homo sapiens OX=9606 GN=RCN2 PE=1 SV=1	26436.5	9212.23	7584.56	38425.4	33627	10124.4
A0A994J5B1	6	1	30.9863	0.373901	0.338272	Infinity	0.122249	CBD	MCF7	119045	Erythrocyte membrane protein band 4.1 like 2 OS=Homo sapiens OX=9606 GN=EPB41L2 PE=1 SV=1	0	0	0	0	382.534	0
Q86TJ2	3	1	15.5503	0.373901	0.338272	Infinity	0.122249	CBD	MCF7	49040.7	Transcriptional adapter 2-beta OS=Homo sapiens OX=9606 GN=TADA2B PE=1 SV=2	0	0	0	305.102	0	0
Q86YE8	7	1	34.957	0.373901	0.338272	Infinity	0.122249	CBD	MCF7	80462.6	Zinc finger protein 573 OS=Homo sapiens OX=9606 GN=ZNF573 PE=2 SV=4	0	0	0	0	1651.57	0
REVERSE13782	4	1	25.9234	0.373901	0.338272	Infinity	0.122249	CBD	MCF7	78949.3	Reversed Sequence 13782	0	0	0	0	0	8071.8
E7ESG8	4	1	33.2701	1	0.539539	1	1	---	---	17025.4	Serine/threonine-protein phosphatase (Fragment) OS=Homo sapiens OX=9606 GN=PPP2CA PE=1 SV=1	0	0	0	0	0	0
P56270-4	2	1	9.597	0.373901	0.338272	Infinity	0.122249	CBD	MCF7	18219.6	Isoform 4 of Myc-associated zinc finger protein OS=Homo sapiens OX=9606 GN=MAZ	0	0	0	0	5039.73	0
Q6ZSZ6	2	1	10.2423	0.995008	0.538504	1.06149	0.0500031	CBD	MCF7	118886	Teashirt homolog 1 OS=Homo sapiens OX=9606 GN=TSHZ1 PE=1 SV=2	0	0	274.964	291.873	0	0
REVERSE8280	3	1	15.3443	0.373901	0.338272	Infinity	0.122249	CBD	MCF7	106689	Reversed Sequence 8280	0	0	0	0	190.435	0
REVERSE9188	4	1	20.1521	0.373901	0.338272	Infinity	0.122249	CBD	MCF7	106917	Reversed Sequence 9188	0	0	0	1788.16	0	0
O75197	5	1	24.4711	0.526331	0.4009	563.355	0.0844696	CBD	MCF7	182395	Low-density lipoprotein receptor-related protein 5 OS=Homo sapiens OX=9606 GN=LRP5 PE=1 SV=2	5.82022	0	0	3278.85	0	0
O75467	5	1	28.6244	1	0.539539	1	1	---	---	62301.6	Zinc finger protein 324A OS=Homo sapiens OX=9606 GN=ZNF324 PE=2 SV=1	0	0	0	0	0	0
O60293	15	3	70.1863	0.9809	0.536169	1.00604	0.0500461	CBD	MCF7	228295	Zinc finger C3H1 domain-containing protein OS=Homo sapiens OX=9606 GN=ZFC3H1 PE=1 SV=3	1377.12	1359.49	687.833	1489.63	712.8	1242.72
Q8NFT6-3	1	1	5.3192	0.553341	0.410758	1.07209	0.0799229	CBD	MCF7	55824.6	Isoform 3 of Protein DBF4 homolog B OS=Homo sapiens OX=9606 GN=DBF4B	12434.8	10958.7	10873.8	10398.9	14128.7	12210
Q9UK32	1	1	4.5281	0.373901	0.338272	Infinity	0.122249	CBD	MCF7	84442.5	Ribosomal protein S6 kinase alpha-6 OS=Homo sapiens OX=9606 GN=RPS6KA6 PE=1 SV=1	0	0	0	0.02007	0	0
A0A286YES2	16	2	92.4692	0.260992	0.290971	4.37334	0.174176	CBD	MCF7	198802	RANBP2 like and GRIP domain containing 1 OS=Homo sapiens OX=9606 GN=RGPD1 PE=4 SV=1	182.025	258.257	153.813	316.667	2084.51	197
O15440	13	1	67.259	0.330103	0.320924	1.2958	0.138839	MCF7	CBD	161744	ATP-binding cassette sub-family C member 5 OS=Homo sapiens OX=9606 GN=ABCC5 PE=1 SV=2	14838.8	13876.7	9744.29	7119.94	7463.14	15097.2
A0A2R8Y5N1	10	2	45.7953	0.228695	0.27348	1.20448	0.196373	CBD	MCF7	140155	Diaphanous related formin 1 OS=Homo sapiens OX=9606 GN=DIAPH1 PE=1 SV=1	1422.54	1733.42	1440.96	1566.75	1722.07	2248.07
A0A7P0T7Z8	5	1	32.979	0.0161546	0.0797263	6.50072	0.842992	MCF7	CBD	136809	Abelson helper integration site 1 OS=Homo sapiens OX=9606 GN=AHI1 PE=1 SV=1	1692.45	1667.11	2473.32	100.562	208.562	588.143
O94919	2	1	10.7124	0.566857	0.415571	15.8681	0.0778242	MCF7	CBD	55758	Endonuclease domain-containing 1 protein OS=Homo sapiens OX=9606 GN=ENDOD1 PE=1 SV=2	904.17	0	1061.61	45.4808	0	78.4012
Q6VY07	3	1	12.3934	0.172349	0.239129	1.50928	0.249501	MCF7	CBD	105298	Phosphofurin acidic cluster sorting protein 1 OS=Homo sapiens OX=9606 GN=PACS1 PE=1 SV=2	79338.2	63206.3	65742.6	24817.6	62120.3	51066.1
Q13033	3	1	14.9317	0.0108409	0.0657539	2.51867	0.911733	CBD	MCF7	87608.6	Striatin-3 OS=Homo sapiens OX=9606 GN=STRN3 PE=1 SV=3	93427.6	115408	146714	216894	308737	369882
Q7Z3Z4	6	1	34.174	0.321958	0.317407	1.54156	0.142346	MCF7	CBD	97900.3	Piwi-like protein 4 OS=Homo sapiens OX=9606 GN=PIWIL4 PE=1 SV=2	335.174	354.266	795.302	450.033	293.567	219.54
O43776	14	3	94.916	0.55239	0.410758	1.1272	0.0800748	MCF7	CBD	63798.4	Asparagine--tRNA ligase_ cytoplasmic OS=Homo sapiens OX=9606 GN=NARS1 PE=1 SV=1	10704.2	13458.5	16395.5	12835.4	14424.9	8720.93
P20339	11	3	70.1704	0.0571457	0.150772	1.20508	0.519847	MCF7	CBD	23886.8	Ras-related protein Rab-5A OS=Homo sapiens OX=9606 GN=RAB5A PE=1 SV=2	6557.25	7477.21	6983.72	6147.48	6159.42	5134.37
Q6IQ32	4	1	17.0365	0.110378	0.199144	1.8467	0.348027	CBD	MCF7	124373	Activity-dependent neuroprotector homeobox protein 2 OS=Homo sapiens OX=9606 GN=ADNP2 PE=1 SV=1	1782.3	1890.74	2457.79	5204.22	3936.9	2180.66
REVERSE12526	2	1	9.4658	0.486403	0.385184	7.43607	0.0921589	MCF7	CBD	56439.9	Reversed Sequence 12526	129.865	1324.7	6.12551	103.584	0	92.8501
Q8TE73	48	5	278.356	0.414319	0.356379	1.08357	0.109704	CBD	MCF7	532843	Dynein axonemal heavy chain 5 OS=Homo sapiens OX=9606 GN=DNAH5 PE=1 SV=3	5503.14	5245.53	6408.21	5435.94	6654.96	6499.82
O94804	13	4	75.3255	0.00257923	0.0313785	1.53829	0.99765	MCF7	CBD	112820	Serine/threonine-protein kinase 10 OS=Homo sapiens OX=9606 GN=STK10 PE=1 SV=1	21699.8	17829.5	19161.7	13289.7	12066.6	12797
Q8N201	5	1	25.5346	0.396839	0.34848	1.18648	0.114848	MCF7	CBD	246522	Integrator complex subunit 1 OS=Homo sapiens OX=9606 GN=INTS1 PE=1 SV=2	135.739	263.397	23.325	15.7618	0	340.3
Q8NEZ3	7	2	27.8188	0.238781	0.279064	5.96854	0.188938	CBD	MCF7	153520	WD repeat-containing protein 19 OS=Homo sapiens OX=9606 GN=WDR19 PE=1 SV=2	762.031	238.728	318.964	6292.23	1251.44	333.158
Q96DT5	31	5	162.983	0.562942	0.413852	1.08004	0.0784206	MCF7	CBD	524533	Dynein axonemal heavy chain 11 OS=Homo sapiens OX=9606 GN=DNAH11 PE=1 SV=4	16234	17298.1	22807.2	17569.6	17204.7	17389.6
Q99497	11	3	106.155	0.142602	0.223398	1.1807	0.289261	MCF7	CBD	20062.2	Parkinson disease protein 7 OS=Homo sapiens OX=9606 GN=PARK7 PE=1 SV=2	39196.7	36028.3	39097.6	31408.5	27607.8	37809.8
P15531	21	4	189.894	0.477876	0.382625	1.08157	0.0939687	MCF7	CBD	17319.8	Nucleoside diphosphate kinase A OS=Homo sapiens OX=9606 GN=NME1 PE=1 SV=1	4964.67	5245.84	6479.87	5423.09	4657.35	5351.13
O60673	11	1	48.721	0.574493	0.417329	1.07695	0.0766873	MCF7	CBD	356198	DNA polymerase zeta catalytic subunit OS=Homo sapiens OX=9606 GN=REV3L PE=1 SV=2	15856.9	21951.8	19335.7	19113.5	18345.7	15602.3
P05455	20	11	167.014	0.100863	0.19041	1.19703	0.369973	MCF7	CBD	47008.2	Lupus La protein OS=Homo sapiens OX=9606 GN=SSB PE=1 SV=2	72623.5	75936.3	77000.5	54642.7	60461.8	73329.3
A0A1W2PR46	13	1	128.8	0.58861	0.42106	1.12118	0.0746736	MCF7	CBD	57530.8	Glial fibrillary acidic protein OS=Homo sapiens OX=9606 GN=GFAP PE=1 SV=1	14920.4	10836.2	16242.5	11310.7	8175.21	17974.1
F8W9U4	15	2	96.6199	0.118472	0.205699	1.255	0.331243	MCF7	CBD	89018.2	Microtubule-associated protein OS=Homo sapiens OX=9606 GN=MAP4 PE=1 SV=1	41287.1	43568.3	52940.3	42100.8	36580.4	31115.8
Q3SY69	5	1	28.2407	0.600082	0.425412	1.20307	0.0731182	CBD	MCF7	102430	Mitochondrial 10-formyltetrahydrofolate dehydrogenase OS=Homo sapiens OX=9606 GN=ALDH1L2 PE=1 SV=2	240.934	597.991	795.306	801.957	780.711	383.426
P36406	9	1	51.1047	0.251434	0.286587	2.33315	0.180275	CBD	MCF7	65549.4	E3 ubiquitin-protein ligase TRIM23 OS=Homo sapiens OX=9606 GN=TRIM23 PE=1 SV=1	5163.11	8385.75	3247.01	24618.2	5136.75	9432.31
A0A0B4J1W3	24	6	148.459	0.558909	0.412618	1.25742	0.0790448	CBD	MCF7	102456	N-alpha-acetyltransferase 15_ NatA auxiliary subunit OS=Homo sapiens OX=9606 GN=NAA15 PE=1 SV=1	4657.95	4252.21	11219.7	11184.4	9538.56	4588.76
Q9NRG1	1	1	5.388	0.0507226	0.139717	1.96491	0.552887	MCF7	CBD	25844.7	Phosphoribosyltransferase domain-containing protein 1 OS=Homo sapiens OX=9606 GN=PRTFDC1 PE=1 SV=1	139022	134829	141255	40098.8	69947.2	101213
Q2WGJ9	15	1	87.8481	0.400517	0.350479	1.12501	0.113732	CBD	MCF7	210563	Fer-1-like protein 6 OS=Homo sapiens OX=9606 GN=FER1L6 PE=2 SV=2	8144.05	8010.93	8670.95	7508.17	9438.1	10983.1
A0A2U3TZI5	1	1	5.4687	0.684643	0.450062	1.04231	0.063625	MCF7	CBD	29970.9	BTB/POZ domain-containing protein KCTD11 OS=Homo sapiens OX=9606 GN=KCTD11 PE=1 SV=1	2769.34	3277.2	3324.54	3406.81	2541.33	3042.53
O15067	11	3	59.9551	0.860139	0.502047	1.49733	0.0525084	CBD	MCF7	146388	Phosphoribosylformylglycinamidine synthase OS=Homo sapiens OX=9606 GN=PFAS PE=1 SV=4	1044.06	736.268	242.812	420.573	98.7347	2510
Q8IZD9	8	1	41.9188	0.330436	0.320924	1.14058	0.138699	CBD	MCF7	235157	Dedicator of cytokinesis protein 3 OS=Homo sapiens OX=9606 GN=DOCK3 PE=1 SV=1	49350.3	60019.3	71684.7	73041.9	73199.9	60265.6
Q9NXD2	14	2	73.0865	0.07978	0.173967	1.56533	0.429741	MCF7	CBD	89242.7	Myotubularin-related protein 10 OS=Homo sapiens OX=9606 GN=MTMR10 PE=1 SV=3	3051.25	4675.39	3340.42	1739.16	2680.21	2650.73
Q9Y446	12	2	69.8044	0.771587	0.473295	1.06943	0.0568693	CBD	MCF7	87538.5	Plakophilin-3 OS=Homo sapiens OX=9606 GN=PKP3 PE=1 SV=1	2633.23	1988.36	3319.4	2168.52	2675.96	3647.85
REVERSE6612	4	1	17.5386	0.28099	0.299611	1.35441	0.1625	CBD	MCF7	96896.5	Reversed Sequence 6612	74031	106125	38201.4	104877	85534.8	105335
Q9NYU2	33	10	185.466	0.424738	0.360062	1.22037	0.106823	CBD	MCF7	177931	UDP-glucose:glycoprotein glucosyltransferase 1 OS=Homo sapiens OX=9606 GN=UGGT1 PE=1 SV=3	13816.3	14662.7	22656.1	24704.4	22986.3	14713.3
Q14315	29	3	215.868	0.401522	0.350728	1.44913	0.11343	CBD	MCF7	293589	Filamin-C OS=Homo sapiens OX=9606 GN=FLNC PE=1 SV=3	2279.86	1799.63	3491	5038.84	4029.45	1902.33
Q969Q6	8	1	47.16	0.213817	0.265662	42.6052	0.208319	CBD	MCF7	53601	Serine/threonine-protein phosphatase 2A regulatory subunit B'' subunit gamma OS=Homo sapiens OX=9606 GN=PPP2R3C PE=1 SV=1	89.8463	17.6393	0	120.448	4435.75	23.2476
P35251	7	2	32.642	0.782834	0.477519	1.29426	0.056184	MCF7	CBD	128768	Replication factor C subunit 1 OS=Homo sapiens OX=9606 GN=RFC1 PE=1 SV=4	10544.9	2442.89	91.1993	493.71	6673.51	2938.14
Q5THJ4	57	13	305.617	0.310717	0.31338	1.14704	0.147437	CBD	MCF7	495680	Intermembrane lipid transfer protein VPS13D OS=Homo sapiens OX=9606 GN=VPS13D PE=1 SV=2	9505.43	11555.9	10942.1	10486.3	11657.5	14565.5
A0A3B3IT68	1	1	5.0021	0.192089	0.25302	2.55007	0.22824	CBD	MCF7	50694.1	Phospholipase D family member 4 OS=Homo sapiens OX=9606 GN=PLD4 PE=1 SV=1	275.958	40.8022	367.682	964.142	434.908	346.329
Q13237	4	1	20.7688	0.416825	0.357072	1.74945	0.108999	CBD	MCF7	88116.6	cGMP-dependent protein kinase 2 OS=Homo sapiens OX=9606 GN=PRKG2 PE=1 SV=1	325.283	1009.95	481.161	1691.64	380.474	1105.58
P31930	13	3	54.8249	0.673933	0.444858	1.18058	0.0646526	CBD	MCF7	53330.2	Cytochrome b-c1 complex subunit 1_ mitochondrial OS=Homo sapiens OX=9606 GN=UQCRC1 PE=1 SV=3	8212.55	8190.91	4929.44	4881.16	11060.7	9243.43
A0A804HI24	19	7	133.547	0.963725	0.531915	1.00553	0.0501663	MCF7	CBD	51570.6	Fumarate hydratase_ mitochondrial OS=Homo sapiens OX=9606 GN=FH PE=1 SV=1	42409.6	36620	25412.5	38504.3	36720.1	28643.3
O43242	18	6	118.001	0.255227	0.289199	1.15707	0.177812	MCF7	CBD	61091.7	26S proteasome non-ATPase regulatory subunit 3 OS=Homo sapiens OX=9606 GN=PSMD3 PE=1 SV=2	14486.6	16731.8	12291.2	12133.1	11488	13982
P07305	6	4	29.9878	0.123439	0.209749	1.28628	0.32169	CBD	MCF7	20863	Histone H1.0 OS=Homo sapiens OX=9606 GN=H1-0 PE=1 SV=3	33424.2	33775	37162.1	55825	39323.5	39089.6
Q15019	13	6	110.497	0.734393	0.462962	1.03	0.0594311	MCF7	CBD	41715.7	Septin-2 OS=Homo sapiens OX=9606 GN=SEPTIN2 PE=1 SV=1	19325.1	16393.6	19551.5	16074.1	17846.6	19739.9
A0AA34QVE6	8	3	62.3224	0.0811361	0.174588	1.24051	0.425328	MCF7	CBD	105149	Ubiquitin associated protein 2 like OS=Homo sapiens OX=9606 GN=UBAP2L PE=4 SV=1	5932.83	5689.94	6471.2	4141.84	4830.95	5613.16
Q9BX26	10	2	57.242	0.069769	0.166522	1.32592	0.465382	MCF7	CBD	177350	Synaptonemal complex protein 2 OS=Homo sapiens OX=9606 GN=SYCP2 PE=2 SV=2	49181.1	49442.8	60779.8	33292.5	41332.6	45595.7
P41252	43	14	297.076	0.292059	0.304375	1.14397	0.156598	CBD	MCF7	145810	Isoleucine--tRNA ligase_ cytoplasmic OS=Homo sapiens OX=9606 GN=IARS1 PE=1 SV=2	21429.5	25894.9	29807.6	32747.7	26240.3	29248.5
Q8NA47	9	1	46.7346	0.392238	0.346873	15.4027	0.116271	CBD	MCF7	66364.5	Coiled-coil domain-containing protein 63 OS=Homo sapiens OX=9606 GN=CCDC63 PE=2 SV=1	70.8575	105.068	3.26825	476.046	2276.42	7.58781
P05386	2	1	30.7107	0.747376	0.467279	1.08929	0.058484	CBD	MCF7	11628	Large ribosomal subunit protein P1 OS=Homo sapiens OX=9606 GN=RPLP1 PE=1 SV=1	9843.22	5922.79	6836.65	10097.5	5659.6	8863.74
REVERSE10005	2	1	10.6571	0.65211	0.439033	1.36875	0.066895	CBD	MCF7	88956.2	Reversed Sequence 10005	21382.2	5488.95	170.726	94.2648	180.994	36738.2
A0A8V8TLZ9	2	1	14.6796	0.167999	0.236431	3.14208	0.254673	MCF7	CBD	130394	Ubiquitin specific peptidase 28 OS=Homo sapiens OX=9606 GN=USP28 PE=1 SV=1	1460	626.472	2566.69	92.8904	649.177	738.851
O95239	5	1	23.2119	0.259984	0.290658	2.78157	0.174803	CBD	MCF7	141478	Chromosome-associated kinesin KIF4A OS=Homo sapiens OX=9606 GN=KIF4A PE=1 SV=3	23029.1	14372.3	2647.63	48466.1	53098.1	9835.33
A0A087X1M1	2	1	10.3693	0.461402	0.375973	1.76947	0.0976509	MCF7	CBD	21115.4	IZUMO family member 4 OS=Homo sapiens OX=9606 GN=IZUMO4 PE=1 SV=1	492.215	79.7141	183.52	11.2683	194.697	220.971
A0A8I5KR05	2	1	12.7355	0.969801	0.533518	4.6953	0.0501152	CBD	MCF7	212552	SET binding factor 1 OS=Homo sapiens OX=9606 GN=SBF1 PE=1 SV=1	768.209	361.515	0	0	81.6405	5222.75
Q06210	25	10	158.318	0.0800674	0.173967	1.24558	0.428798	MCF7	CBD	79605	Glutamine--fructose-6-phosphate aminotransferase [isomerizing] 1 OS=Homo sapiens OX=9606 GN=GFPT1 PE=1 SV=3	28690.7	32031	35275.8	23784.8	29618.6	23667.4
REVERSE9133	3	1	13.6126	0.499155	0.390447	1.19922	0.089567	CBD	MCF7	72585.1	Reversed Sequence 9133	228.176	294.557	391.597	393.454	250.567	452.464
P54886	28	18	196.867	0.0466783	0.133401	1.44579	0.576	CBD	MCF7	88043.8	Delta-1-pyrroline-5-carboxylate synthase OS=Homo sapiens OX=9606 GN=ALDH18A1 PE=1 SV=2	46744.7	52298.1	51111.7	56301.4	77483.7	83306.4
Q9NRW7	13	1	65.7783	0.861279	0.502284	1.18092	0.052467	CBD	MCF7	65476.2	Vacuolar protein sorting-associated protein 45 OS=Homo sapiens OX=9606 GN=VPS45 PE=1 SV=1	1745.16	1902.83	3033.47	2061.53	1358.46	4470.25
A0A7I2YQ75	4	1	18.8928	0.804683	0.485206	3.60167	0.0549656	CBD	MCF7	141856	Ubiquitin specific peptidase 40 OS=Homo sapiens OX=9606 GN=USP40 PE=1 SV=1	0	8.14145	0	0.0246857	29.2981	0
P35606	30	10	193.094	0.434527	0.364754	1.09512	0.104231	CBD	MCF7	103343	Coatomer subunit beta' OS=Homo sapiens OX=9606 GN=COPB2 PE=1 SV=2	12202.4	16070.2	18249.7	16457.7	17525.9	16963.8
A0A6I8PLG0	9	1	45.3602	0.713185	0.455992	1.10476	0.0611062	CBD	MCF7	135517	Adhesion G protein-coupled receptor L2 OS=Homo sapiens OX=9606 GN=ADGRL2 PE=1 SV=1	6174.96	4077.24	5906.84	4213.32	5938.93	7699.54
Q3MIN7	4	2	20.0447	0.242618	0.281803	1.27497	0.186236	MCF7	CBD	78575.8	Ral guanine nucleotide dissociation stimulator-like 3 OS=Homo sapiens OX=9606 GN=RGL3 PE=1 SV=3	1460.07	1216.35	1416.25	1310.08	706.698	1193.24
Q6YHK3	6	1	30.0691	0.803371	0.484981	1.05752	0.0550346	CBD	MCF7	162602	CD109 antigen OS=Homo sapiens OX=9606 GN=CD109 PE=1 SV=2	2030.71	2761.26	3840.04	2369.78	4012.34	2746.43
Q3MJ62	3	1	13.1148	0.130972	0.214839	1.22667	0.308161	CBD	MCF7	45867.9	Zinc finger and SCAN domain-containing protein 23 OS=Homo sapiens OX=9606 GN=ZSCAN23 PE=1 SV=1	8208.1	5521.53	6686.2	8274.03	8462.9	8306.46
P17661	6	1	46.8385	0.325857	0.319632	1.44826	0.140649	MCF7	CBD	53592.9	Desmin OS=Homo sapiens OX=9606 GN=DES PE=1 SV=3	7251.05	10730.9	14465.1	3623.65	8916.6	9863.85
H7C0W4	1	1	6.0229	0.686003	0.450449	2.03213	0.0634977	CBD	MCF7	18502.5	SOSS complex subunit B2 (Fragment) OS=Homo sapiens OX=9606 GN=NABP1 PE=1 SV=1	22090	11673.8	2691.88	32770.1	39008.8	2303.78
A0A494BZV2	36	5	183.955	0.649644	0.438981	1.2116	0.0671613	MCF7	CBD	276320	Myosin phosphatase Rho interacting protein OS=Homo sapiens OX=9606 GN=MPRIP PE=1 SV=1	59245	30871.6	78053	35618.2	35234.8	67946.3
Q15751	26	5	122.352	0.947981	0.527391	1.18279	0.0503424	CBD	MCF7	539129	Probable E3 ubiquitin-protein ligase HERC1 OS=Homo sapiens OX=9606 GN=HERC1 PE=1 SV=2	2555.57	1876.64	1987.03	1705.86	4557.95	1328.8
A0A1B0GTN0	3	1	14.1423	0.295385	0.306521	2.35786	0.154895	MCF7	CBD	248765	Voltage-dependent L-type calcium channel subunit alpha OS=Homo sapiens OX=9606 GN=CACNA1D PE=1 SV=1	556.652	271.253	417.393	327.841	0	200.307
Q96A33	9	5	61.782	0.230745	0.274545	1.25247	0.194821	MCF7	CBD	56159.1	PAT complex subunit CCDC47 OS=Homo sapiens OX=9606 GN=CCDC47 PE=1 SV=1	5390.12	5820.34	5383.74	4056.05	5975.47	3217.66
P04080	5	4	31.6098	0.74153	0.465732	1.11728	0.0589033	CBD	MCF7	11196.6	Cystatin-B OS=Homo sapiens OX=9606 GN=CSTB PE=1 SV=2	50266.2	36520.2	45504	50857	32224.6	64723.5
Q9H0R5	2	1	7.9276	0.64094	0.436059	1.07973	0.0681231	CBD	MCF7	68741.5	Guanylate-binding protein 3 OS=Homo sapiens OX=9606 GN=GBP3 PE=1 SV=3	317.275	410.947	27.5842	168.823	184.644	462.598
Q96DB5	5	1	28.6819	0.64608	0.438261	1.10559	0.067551	MCF7	CBD	36036.2	Regulator of microtubule dynamics protein 1 OS=Homo sapiens OX=9606 GN=RMDN1 PE=1 SV=1	18687.7	12704.5	21164.6	14909.2	15001.5	17626.7
A0A8V8TL51	4	2	19.6666	0.847805	0.497907	1.00441	0.0529788	MCF7	CBD	141417	1-phosphatidylinositol 4_5-bisphosphate phosphodiesterase gamma OS=Homo sapiens OX=9606 GN=PLCG2 PE=1 SV=1	5850.65	5756.09	4799.5	3438.78	5578.36	7317.08
H0YNG3	3	1	22.1929	0.74497	0.466274	1.11045	0.0586551	CBD	MCF7	18764.9	Signal peptidase complex catalytic subunit SEC11 OS=Homo sapiens OX=9606 GN=SEC11A PE=1 SV=1	5197.87	10272	6735.8	9089.35	10406.7	5162.2
Q9UBQ7	6	1	35.6108	0.870261	0.504833	1.01172	0.0521538	MCF7	CBD	36067.5	Glyoxylate reductase/hydroxypyruvate reductase OS=Homo sapiens OX=9606 GN=GRHPR PE=1 SV=1	3330.7	3880.85	3413.44	3571.86	3727.31	3202.68
P60842	34	10	291.234	0.0327662	0.116224	1.9211	0.673361	MCF7	CBD	46382.2	Eukaryotic initiation factor 4A-I OS=Homo sapiens OX=9606 GN=EIF4A1 PE=1 SV=1	30964.2	30452.3	23089.7	11192.6	12204.1	20591.7
P00403	8	3	47.346	0.0204477	0.088274	1.8576	0.792164	MCF7	CBD	25736.2	Cytochrome c oxidase subunit 2 OS=Homo sapiens OX=9606 GN=MT-CO2 PE=1 SV=1	23226	21024.4	24073.9	8542.72	14569.7	13668.6
F5GY56	7	2	46.8555	0.206381	0.263925	1.63515	0.214778	CBD	MCF7	27946.1	Pre-mRNA-processing factor 19 (Fragment) OS=Homo sapiens OX=9606 GN=PRPF19 PE=1 SV=1	5378.6	11331.5	6171.73	15584.8	14428.1	7402.33
O95340	28	15	172.376	0.0478729	0.135053	1.24528	0.568968	MCF7	CBD	70071.1	Bifunctional 3'-phosphoadenosine 5'-phosphosulfate synthase 2 OS=Homo sapiens OX=9606 GN=PAPSS2 PE=1 SV=2	28502.1	28212.2	34402.5	23337.2	26478.1	23354.7
REVERSE1451	4	2	28.9149	0.445207	0.370389	2.87273	0.101526	MCF7	CBD	156796	Reversed Sequence 1451	665.846	939.513	76.8951	95.0313	210.007	280.558
O75164	6	2	25.9512	0.456616	0.374092	1.24629	0.0987689	CBD	MCF7	122658	Lysine-specific demethylase 4A OS=Homo sapiens OX=9606 GN=KDM4A PE=1 SV=2	4080.97	5997.51	201.235	4747.5	5077.11	2986.94
Q92831	5	1	25.4858	0.751036	0.468027	1.09696	0.0582273	CBD	MCF7	94096.7	Histone acetyltransferase KAT2B OS=Homo sapiens OX=9606 GN=KAT2B PE=1 SV=3	4561.67	2271.35	8269.51	8603.58	4155.86	3807.48
A0A0C4DFZ1	2	1	16.0121	0.537977	0.406099	4.76587	0.0824492	CBD	MCF7	29687.1	Syntaxin-1A OS=Homo sapiens OX=9606 GN=STX1A PE=1 SV=1	316.744	186.352	2349.88	12666.5	278.081	652.38
P43304	21	8	150.33	0.852911	0.499566	1.01539	0.052779	MCF7	CBD	81366.1	Glycerol-3-phosphate dehydrogenase_ mitochondrial OS=Homo sapiens OX=9606 GN=GPD2 PE=1 SV=3	18527.5	19018.5	22158.3	18897.4	16165.1	23736.7
P30040	11	5	77.9126	0.65665	0.440253	1.04198	0.0664117	CBD	MCF7	29050.5	Endoplasmic reticulum resident protein 29 OS=Homo sapiens OX=9606 GN=ERP29 PE=1 SV=4	34827.9	32250.9	36577.9	34338.1	32646.1	41023.6
P62899	8	1	36.3827	0.10821	0.196447	1.39784	0.352803	CBD	MCF7	14462.9	Large ribosomal subunit protein eL31 OS=Homo sapiens OX=9606 GN=RPL31 PE=1 SV=1	206.347	376.483	260.116	379.584	413.944	384.775
Q15759	2	1	11.7899	0.503996	0.392304	2.85046	0.0886178	CBD	MCF7	41585.4	Mitogen-activated protein kinase 11 OS=Homo sapiens OX=9606 GN=MAPK11 PE=1 SV=2	1087.51	397.468	490.81	373.558	737.91	4520.45
D6RD46	8	3	40.8381	0.214836	0.266173	2.00146	0.20746	CBD	MCF7	110904	LIM and calponin homology domains 1 OS=Homo sapiens OX=9606 GN=LIMCH1 PE=1 SV=1	6688.96	6465.29	1946.65	11169.8	13958.4	5095.63
A0A499FI31	6	1	31.7448	0.928343	0.520432	1.0791	0.0506509	MCF7	CBD	112813	Spliceosome associated factor 3_ U4/U6 recycling protein OS=Homo sapiens OX=9606 GN=SART3 PE=1 SV=1	2277.15	627.133	23.5516	1415.97	1287.25	9.99813
O60674	2	1	9.5698	0.881008	0.507005	1.09288	0.0518079	CBD	MCF7	132214	Tyrosine-protein kinase JAK2 OS=Homo sapiens OX=9606 GN=JAK2 PE=1 SV=2	122.973	661.255	187.59	646.507	306.928	108.649
Q9H2D6	5	2	32.7797	0.00161128	0.026381	3.09272	0.999674	CBD	MCF7	264284	TRIO and F-actin-binding protein OS=Homo sapiens OX=9606 GN=TRIOBP PE=1 SV=3	1286.97	1406.82	1782.07	4120.3	4026.84	5695.48
E9PGT3	9	1	55.8793	0.911225	0.515952	1.00721	0.0510013	MCF7	CBD	81870.9	Ribosomal protein S6 kinase OS=Homo sapiens OX=9606 GN=RPS6KA1 PE=1 SV=1	2548.6	2666.35	3125.02	3222.71	2225.67	2831.91
A0A8V8NE24	14	2	83.7445	0.334674	0.32272	1.08575	0.136935	MCF7	CBD	71741.9	NADPH--hemoprotein reductase OS=Homo sapiens OX=9606 GN=POR PE=1 SV=1	8770.23	10442.6	9622.45	8380.94	8298.72	9878.17
P34897	24	14	165.912	0.0231897	0.0951421	1.1514	0.762377	MCF7	CBD	56449.3	Serine hydroxymethyltransferase_ mitochondrial OS=Homo sapiens OX=9606 GN=SHMT2 PE=1 SV=3	58299.4	59159.4	62517.9	55428.1	49474.3	51408.2
P32119	31	16	154.885	0.159925	0.232699	1.14435	0.264811	MCF7	CBD	22063	Peroxiredoxin-2 OS=Homo sapiens OX=9606 GN=PRDX2 PE=1 SV=5	93435.9	95683.6	91589.3	71196.7	79968.1	94134.6
Q00765	3	1	30.8204	0.269691	0.293823	4.86245	0.168926	CBD	MCF7	21721.3	Receptor expression-enhancing protein 5 OS=Homo sapiens OX=9606 GN=REEP5 PE=1 SV=3	5980.27	2498.42	22.3667	7686.4	2075.07	31574.5
REVERSE48486	4	2	20.5863	0.486096	0.385184	1.43275	0.092223	MCF7	CBD	150213	Reversed Sequence 48486	33681.2	33098.5	12037.6	14051.3	13904.1	27055.6
Q8N323	4	1	20.7073	0.56694	0.415571	1.03103	0.0778117	MCF7	CBD	63748.4	NXPE family member 1 OS=Homo sapiens OX=9606 GN=NXPE1 PE=1 SV=2	2464.81	1384.07	27.473	1111.41	631.085	2017.19
REVERSE10314	5	2	22.4049	0.100515	0.190159	1.93694	0.370827	CBD	MCF7	90089.9	Reversed Sequence 10314	1019.45	1400.91	1074.61	3490.63	1836.14	1442.78
Q00610	86	35	775.329	0.509191	0.392971	1.07017	0.0876195	MCF7	CBD	193383	Clathrin heavy chain 1 OS=Homo sapiens OX=9606 GN=CLTC PE=1 SV=5	124656	148695	155172	144303	139184	116936
Q7Z7L1	3	1	24.531	0.639104	0.435473	1.26285	0.0683303	MCF7	CBD	104375	Schlafen family member 11 OS=Homo sapiens OX=9606 GN=SLFN11 PE=1 SV=2	1840.91	4835.7	2257.78	2531.09	1538.28	3005.43
Q9NYZ3	2	2	9.7936	0.322581	0.317486	1.46202	0.142072	MCF7	CBD	79075.1	G2 and S phase-expressed protein 1 OS=Homo sapiens OX=9606 GN=GTSE1 PE=1 SV=4	3673.3	2343.92	4467.93	1472.44	900.167	4799.07
Q14566	22	6	136.257	0.12587	0.211391	1.78314	0.317204	CBD	MCF7	93858.9	DNA replication licensing factor MCM6 OS=Homo sapiens OX=9606 GN=MCM6 PE=1 SV=1	6259.96	4148.22	7482.18	14444.8	10877.1	6579.16
P11387	26	7	143.32	0.550282	0.410244	1.1682	0.0804138	MCF7	CBD	91182.1	DNA topoisomerase 1 OS=Homo sapiens OX=9606 GN=TOP1 PE=1 SV=2	25213.1	34215.3	18864.8	16534.3	24451.3	26034.6
Q8IY33	4	1	18.4874	0.325476	0.319438	293.218	0.140813	CBD	MCF7	98300.7	MICAL-like protein 2 OS=Homo sapiens OX=9606 GN=MICALL2 PE=1 SV=1	31.4804	11.1927	0	2725.37	9787.12	0
O00743	2	1	11.136	0.811634	0.487616	4.67424	0.0546085	CBD	MCF7	35828.6	Serine/threonine-protein phosphatase 6 catalytic subunit OS=Homo sapiens OX=9606 GN=PPP6C PE=1 SV=1	823.281	47.6982	0	132.757	3938.41	0
C9J177	8	1	51.1809	0.348802	0.329058	1.1521	0.131318	MCF7	CBD	33798	Protein phosphatase 1 regulatory subunit 7 (Fragment) OS=Homo sapiens OX=9606 GN=PPP1R7 PE=1 SV=1	9494.81	9864.73	9847.23	10518.6	6187.62	8644.68
E7EVH7	9	2	46.1707	0.816016	0.489577	1.01542	0.0543908	MCF7	CBD	83223.9	Kinesin light chain OS=Homo sapiens OX=9606 PE=3 SV=2	9843.83	10381.8	9947.99	9999.89	8254.14	11461.4
Q13136	11	3	62.0035	0.979248	0.536141	1.02174	0.0500544	CBD	MCF7	136349	Liprin-alpha-1 OS=Homo sapiens OX=9606 GN=PPFIA1 PE=1 SV=1	1509.52	2307.28	2549.85	1545.01	3210.24	1749.81
P48052	3	1	8.7539	0.144511	0.224617	38.8925	0.286365	CBD	MCF7	47315.6	Carboxypeptidase A2 OS=Homo sapiens OX=9606 GN=CPA2 PE=1 SV=3	172.008	7.48792	0	2620.78	4337.49	22.7803
P02751	3	1	13.9664	0.0621109	0.156338	1.74449	0.496946	MCF7	CBD	275913	Fibronectin OS=Homo sapiens OX=9606 GN=FN1 PE=1 SV=5	5840.54	5952.3	7422.59	3945.58	2299.11	4770.26
A0A6I8PR93	1	1	5.0348	0.606131	0.426371	1.08379	0.0723262	CBD	MCF7	6705.6	DnaJ heat shock protein family (Hsp40) member C7 OS=Homo sapiens OX=9606 GN=DNAJC7 PE=1 SV=1	16369.1	8284.61	1386.86	1337.1	514.063	26371.2
A0A0U1RQK4	9	1	43.3503	0.156992	0.230731	2.52319	0.268677	MCF7	CBD	213471	ADP-ribosylhydrolase like 1 OS=Homo sapiens OX=9606 GN=ADPRHL1 PE=1 SV=1	2870.87	2577.25	2268.77	148.844	1335.55	1573.99
P69905	4	2	20.7089	0.212208	0.265166	1.27994	0.209687	CBD	MCF7	15314.6	Hemoglobin subunit alpha OS=Homo sapiens OX=9606 GN=HBA1 PE=1 SV=2	21856.7	26406.3	26722.1	30305.7	25009.7	40661
Q9H8V3	8	1	35.7906	0.206899	0.264288	1.2588	0.214317	MCF7	CBD	104532	Protein ECT2 OS=Homo sapiens OX=9606 GN=ECT2 PE=1 SV=4	6429.56	8617.12	7439.51	5733.39	7471.2	4658.65
B7ZC32	3	1	13.6643	0.46861	0.379017	1.29214	0.0960089	MCF7	CBD	109166	Kinesin-like protein KIF28P OS=Homo sapiens OX=9606 GN=KIF28P PE=3 SV=2	531.891	697.304	328.398	366.279	215.868	623.294
REVERSE6541	2	1	9.9166	0.99388	0.538504	1.14882	0.0500047	CBD	MCF7	47463.4	Reversed Sequence 6541	2276.42	1634.43	1870.81	1846.87	977.454	3817.72
J3KMZ7	7	1	41.4689	0.605712	0.426371	1.38092	0.0723804	MCF7	CBD	135261	Integrator complex subunit 2 OS=Homo sapiens OX=9606 GN=INTS2 PE=1 SV=1	305.964	237.262	1003.49	475.41	67.2616	577.393
H0Y626	12	1	68.2243	0.0416128	0.128121	3.11101	0.607918	MCF7	CBD	109740	B box-type domain-containing protein OS=Homo sapiens OX=9606 PE=4 SV=2	1636.62	1886.83	1645.71	209.637	484.589	967.342
P50570	22	2	131.471	0.693887	0.452097	1.04235	0.0627748	MCF7	CBD	98406.6	Dynamin-2 OS=Homo sapiens OX=9606 GN=DNM2 PE=1 SV=2	11222.7	12456.6	12002.8	12075.1	8684.4	13472.7
P26641	43	19	327.645	0.0378012	0.122451	1.33537	0.634447	MCF7	CBD	50461	Elongation factor 1-gamma OS=Homo sapiens OX=9606 GN=EEF1G PE=1 SV=3	173727	193259	187720	114568	146970	153856
Q5RHP9	10	1	48.0717	0.148308	0.225706	2.77396	0.28076	CBD	MCF7	169151	Glutamate-rich protein 3 OS=Homo sapiens OX=9606 GN=ERICH3 PE=1 SV=1	0	0	2015.77	3152.39	2104.78	334.511
P48643	31	15	262.536	0.0118639	0.0682367	1.19208	0.898219	MCF7	CBD	60127.4	T-complex protein 1 subunit epsilon OS=Homo sapiens OX=9606 GN=CCT5 PE=1 SV=1	48184.9	51860.4	50446.2	39268.3	43648.2	43325.9
Q5TAX3	13	2	95.0049	0.726981	0.460552	1.05923	0.0599982	CBD	MCF7	188131	Terminal uridylyltransferase 4 OS=Homo sapiens OX=9606 GN=TUT4 PE=1 SV=3	4610.97	4434.66	2401.36	3561.16	3661.46	4902.41
B7Z9H7	3	1	13.7224	0.18688	0.250875	1.6761	0.233525	MCF7	CBD	47881.8	non-specific serine/threonine protein kinase OS=Homo sapiens OX=9606 GN=STK32A PE=1 SV=1	11085.5	12701.8	15420.5	6967.38	3247.43	13177.5
P31150	21	10	163.201	0.191134	0.252786	1.151	0.229192	MCF7	CBD	51210.1	Rab GDP dissociation inhibitor alpha OS=Homo sapiens OX=9606 GN=GDI1 PE=1 SV=2	17696.9	16946.4	19356.8	15423.4	13462.5	18029.9
A0A6Q8PF05	2	1	13.218	0.101513	0.191046	1.28455	0.368388	CBD	MCF7	36848.7	Musashi RNA binding protein 2 (Fragment) OS=Homo sapiens OX=9606 GN=MSI2 PE=1 SV=1	6330.36	6723.08	7419.75	9234.13	9990.31	7074.4
REVERSE6078	3	1	22.5912	0.321404	0.31704	2.9795	0.14259	CBD	MCF7	113455	Reversed Sequence 6078	14116.2	11485.5	5614.02	34631.5	52487.5	5888.08
A0A3B3IUB5	4	2	28.4102	0.574978	0.417329	1.17714	0.0766162	MCF7	CBD	46599	Histocompatibility minor 13 OS=Homo sapiens OX=9606 GN=HM13 PE=1 SV=1	8690.61	11919.1	6013.11	8219.51	6231.43	8165.58
Q14674	5	2	23.3445	0.127741	0.212323	2.61984	0.313829	MCF7	CBD	236711	Separin OS=Homo sapiens OX=9606 GN=ESPL1 PE=1 SV=3	1617.47	1059.83	796.052	104.847	447.15	773.787
A0A8I5KT00	8	1	44.3549	0.00968894	0.0611394	3.25889	0.926896	MCF7	CBD	169415	Condensin-2 complex subunit D3 OS=Homo sapiens OX=9606 GN=NCAPD3 PE=1 SV=1	89951	78292.8	87030.1	24628.2	15310.3	38393.1
A0A6Q8PFM8	4	1	19.269	0.800954	0.484189	1.01032	0.0551632	CBD	MCF7	193363	Sodium channel protein OS=Homo sapiens OX=9606 GN=SCN11A PE=1 SV=1	304.153	535.564	710.669	519.167	553.48	493.736
REVERSE23423	4	2	18.6077	0.173283	0.23941	1.87406	0.248416	CBD	MCF7	66634.6	Reversed Sequence 23423	5068.31	5709.01	2926.14	13667.9	5275.62	6737.57
P67936	13	1	107.689	0.671569	0.444079	1.05865	0.0648859	MCF7	CBD	28635.9	Tropomyosin alpha-4 chain OS=Homo sapiens OX=9606 GN=TPM4 PE=1 SV=3	1986.42	2390.76	2250.59	1468.8	1972.31	2819.51
O95391	6	1	32.8972	0.480726	0.383978	1.31743	0.0933568	CBD	MCF7	68843	Pre-mRNA-splicing factor SLU7 OS=Homo sapiens OX=9606 GN=SLU7 PE=1 SV=2	4849.22	5767.44	12015.8	11577.5	12673.6	5565.61
A0A7I2V4L7	22	2	197.242	0.034248	0.11776	1.30425	0.661412	MCF7	CBD	66728.5	Polyadenylate-binding protein OS=Homo sapiens OX=9606 GN=PABPC4 PE=1 SV=1	14544.6	14153	14775	10754.6	9647.06	12929.8
P21796	21	8	146.347	0.950931	0.527858	1.00324	0.0503046	CBD	MCF7	30886.7	Voltage-dependent anion-selective channel protein 1 OS=Homo sapiens OX=9606 GN=VDAC1 PE=1 SV=2	77162.1	83961.4	91076.6	90365.7	83549.9	79102.1
O75969	7	1	43.8785	0.794273	0.481321	2.25149	0.0555278	MCF7	CBD	95492.6	A-kinase anchor protein 3 OS=Homo sapiens OX=9606 GN=AKAP3 PE=1 SV=2	737.925	431.563	0	0	51.1353	468.293
O15031	9	1	56.9383	0.586713	0.420562	35.5905	0.0749376	CBD	MCF7	207865	Plexin-B2 OS=Homo sapiens OX=9606 GN=PLXNB2 PE=1 SV=3	78.8732	8.86053	0	0	39.6602	3082.83
A0A494C045	12	1	68.3102	0.720542	0.458613	4.79522	0.0605068	CBD	MCF7	84505.9	TANK binding kinase 1 OS=Homo sapiens OX=9606 GN=TBK1 PE=1 SV=1	15975.3	8108.65	4815.43	4439.68	4236.51	129903
O75165	21	1	131.657	0.10441	0.193292	1.52415	0.361485	CBD	MCF7	256696	DnaJ homolog subfamily C member 13 OS=Homo sapiens OX=9606 GN=DNAJC13 PE=1 SV=5	26885.4	24450.9	41521.2	57987.8	46218.9	37321.6
Q5TEA6	4	1	19.8721	0.363301	0.337466	1.60358	0.125946	MCF7	CBD	78192.2	Protein sel-1 homolog 2 OS=Homo sapiens OX=9606 GN=SEL1L2 PE=2 SV=2	433.907	557.039	1065.94	627.166	555.735	99.7787
O60282	26	4	159.089	0.228415	0.27348	1.29852	0.196587	CBD	MCF7	110065	Kinesin heavy chain isoform 5C OS=Homo sapiens OX=9606 GN=KIF5C PE=1 SV=1	9455.59	9380.02	11825.9	10314.8	12158.2	17341.7
P62191	22	5	153.628	0.363875	0.33782	1.47464	0.125741	CBD	MCF7	49355.7	26S proteasome regulatory subunit 4 OS=Homo sapiens OX=9606 GN=PSMC1 PE=1 SV=1	17380.1	11287.8	18142.7	27618.4	29449.8	11960.7
A0A994J4Z6	6	1	44.2744	0.374428	0.338272	1.48449	0.12207	MCF7	CBD	147778	Transmembrane protein 94 OS=Homo sapiens OX=9606 GN=TMEM94 PE=1 SV=1	979.804	3537.55	1129.51	598.261	19.7913	3185.85
Q92973	9	4	53.8236	0.0675371	0.162971	1.52289	0.474154	MCF7	CBD	103838	Transportin-1 OS=Homo sapiens OX=9606 GN=TNPO1 PE=1 SV=2	2174.7	3279.37	2205.32	1448.51	1584.34	1996.65
A0A7P0T9D7	16	5	81.5994	0.25358	0.287728	1.39326	0.178875	MCF7	CBD	388565	Breast cancer type 2 susceptibility protein OS=Homo sapiens OX=9606 GN=BRCA2 PE=1 SV=1	12410.9	8078.22	11892	9681.83	4579.77	8979.74
REVERSE13710	4	1	20.1308	0.22503	0.270946	3.06645	0.199202	MCF7	CBD	149435	Reversed Sequence 13710	96.4488	361.702	361.802	35.1665	0	232.228
REVERSE89	2	1	10.3781	0.120687	0.207722	1.49983	0.326918	CBD	MCF7	84257	Reversed Sequence 89	15543.1	13524.9	13457.2	27731.4	21364	14684.9
Q9H6N6	23	5	116.815	0.904804	0.514146	1.09154	0.0511524	CBD	MCF7	128518	Putative uncharacterized protein MYH16 OS=Homo sapiens OX=9606 GN=MYH16 PE=1 SV=2	2105.5	2235.32	2158.76	1905.44	1647.04	3542.08
A0A590UJ92	6	1	30.271	0.492614	0.38804	3.37842	0.0908798	CBD	MCF7	93237.4	Coiled-coil domain containing 30 (Fragment) OS=Homo sapiens OX=9606 GN=CCDC30 PE=1 SV=1	645.875	619.972	335.695	11.7937	5371.98	26.901
Q96BD6	1	1	6.5259	0.029039	0.108837	1.32979	0.705443	MCF7	CBD	31112.7	SPRY domain-containing SOCS box protein 1 OS=Homo sapiens OX=9606 GN=SPSB1 PE=1 SV=1	36229.2	35322.2	43486.1	26792.8	31994.3	27720.7
M0R2Z9	9	2	53.3188	0.086206	0.17848	1.92033	0.409601	CBD	MCF7	122457	SURP and G-patch domain containing 2 OS=Homo sapiens OX=9606 GN=SUGP2 PE=1 SV=1	1817.26	2056.93	2177.62	5847.28	3320.53	2453.69
REVERSE13410	1	1	4.8198	0.080332	0.173967	2.7278	0.427934	MCF7	CBD	52003.2	Reversed Sequence 13410	1546.35	1501.25	1548.39	158.525	848.971	677.369
Q8TE58	2	1	17.8459	0.341372	0.326266	7.08292	0.134222	CBD	MCF7	105967	A disintegrin and metalloproteinase with thrombospondin motifs 15 OS=Homo sapiens OX=9606 GN=ADAMTS15 PE=2 SV=1	707.316	413.328	222.79	2094.66	7246.18	174.6
A8MRA7	2	1	10.9772	0.786445	0.478826	1.45892	0.0559724	CBD	MCF7	31367.3	ATP synthase mitochondrial F1 complex assembly factor 1 OS=Homo sapiens OX=9606 GN=ATPAF1 PE=1 SV=2	2064.7	1871.26	1772.51	2282.85	904.254	5141.09
REVERSE2537	2	1	10.9594	0.694448	0.452097	1.0705	0.0627243	MCF7	CBD	36110.9	Reversed Sequence 2537	4298.3	3087.41	3257.37	4275.07	3578.23	2088.88
REVERSE13130	1	1	5.0875	0.172264	0.239129	1.25734	0.2496	MCF7	CBD	79663.3	Reversed Sequence 13130	49706.1	57749.6	62537.6	38863.7	38983.1	57354.1
Q8NFY4	1	1	3.3775	0.213798	0.265662	25.5994	0.208335	CBD	MCF7	121127	Semaphorin-6D OS=Homo sapiens OX=9606 GN=SEMA6D PE=1 SV=1	13.374	283.136	29.2141	258.138	7998.66	81.542
O43314	15	2	77.3972	0.359571	0.335543	1.65545	0.127292	CBD	MCF7	141662	Inositol hexakisphosphate and diphosphoinositol-pentakisphosphate kinase 2 OS=Homo sapiens OX=9606 GN=PPIP5K2 PE=1 SV=3	5475.82	7629.85	3962.66	16299.1	5057.24	6899.4
J3KPP4	11	3	66.109	0.712301	0.455759	1.16896	0.0611796	CBD	MCF7	58733.7	Cisplatin resistance-associated overexpressed protein_ isoform CRA_b OS=Homo sapiens OX=9606 GN=LUC7L3 PE=1 SV=1	5438.39	4994.42	3568.09	8130.28	4731.73	3504.44
P47756	12	7	92.5116	0.64683	0.438261	1.02058	0.0674685	CBD	MCF7	30971	F-actin-capping protein subunit beta OS=Homo sapiens OX=9606 GN=CAPZB PE=1 SV=5	58126.4	51302.1	51332.2	55920.4	53107.4	55040.9
P06396-2	27	1	235.803	0.00020624	0.0104106	1.73404	1	CBD	MCF7	80925.9	Isoform 2 of Gelsolin OS=Homo sapiens OX=9606 GN=GSN	17483.4	17382.9	18012.8	31328	28157	32209.7
P06396	30	2	220.384	0.00020624	0.0104106	1.73404	1	CBD	MCF7	86096.8	Gelsolin OS=Homo sapiens OX=9606 GN=GSN PE=1 SV=1	29664.4	29493.9	30562.8	53154.9	47774.7	54650.9
P40198	3	1	14.1453	0.581765	0.418629	1.12569	0.0756359	MCF7	CBD	27262.1	Carcinoembryonic antigen-related cell adhesion molecule 3 OS=Homo sapiens OX=9606 GN=CEACAM3 PE=1 SV=2	17512.6	21485.9	13826.3	10524.7	19576.2	16825.6
REVERSE1892	2	1	10.1237	0.215452	0.266558	1.287	0.206945	CBD	MCF7	73245.3	Reversed Sequence 1892	344.947	251.032	509.907	1423.28	0	0
P16234	3	1	13.5559	0.0720182	0.169215	2.44385	0.456867	MCF7	CBD	123639	Platelet-derived growth factor receptor alpha OS=Homo sapiens OX=9606 GN=PDGFRA PE=1 SV=1	255.493	337.468	451.366	65.0631	118.339	243.926
[truncated: 4,111 more rows]

## Sheet: PROTEINS NOT QUANTIFIED
Total of proteins detected but not quantified (because they do not have unique peptides) =								2860
Accession	Peptide count	Unique peptides	Confidence score	Anova (p)	q Value	Max fold change	Power	Highest mean condition	Lowest mean condition	Mass	Description	20240704_365_MCF7-L1	20240704_366_MCF7-L2	20240704_367_MCF7-L3	20240704_371_CBD-L1	20240704_372_CBD-L2	20240704_373_CBD-L3
A0A804F6T5	46	0	549.234					---	---	62164.4	Pyruvate kinase OS=Homo sapiens OX=9606 GN=PKM PE=1 SV=1
F5GXS2	54	0	527.198					---	---	105369	Alpha-actinin-4 OS=Homo sapiens OX=9606 GN=ACTN4 PE=1 SV=3
A0A7P0Z4Q5	82	0	468.795					---	---	448189	A-kinase anchoring protein 9 OS=Homo sapiens OX=9606 GN=AKAP9 PE=1 SV=1
A0A7P0T823	44	0	460.08					---	---	93992.6	Heat shock protein 90 beta family member 1 OS=Homo sapiens OX=9606 GN=HSP90B1 PE=1 SV=1
P04406-2	41	0	459.115					---	---	31719.1	Isoform 2 of Glyceraldehyde-3-phosphate dehydrogenase OS=Homo sapiens OX=9606 GN=GAPDH
A0A6Q8PFJ0	41	0	397.565					---	---	81473.7	Lamin A/C OS=Homo sapiens OX=9606 GN=LMNA PE=1 SV=1
A0A5F9ZH43	68	0	396.212					---	---	438587	Xin actin binding repeat containing 2 OS=Homo sapiens OX=9606 GN=XIRP2 PE=1 SV=1
A4UGR9-8	66	0	382.606					---	---	404168	Isoform 8 of Xin actin-binding repeat-containing protein 2 OS=Homo sapiens OX=9606 GN=XIRP2
A0A2U3TZU2	33	0	376.629					---	---	67571.2	Glucose-6-phosphate isomerase OS=Homo sapiens OX=9606 GN=GPI PE=1 SV=1
P68032	27	0	369.713					---	---	42361.2	Actin_ alpha cardiac muscle 1 OS=Homo sapiens OX=9606 GN=ACTC1 PE=1 SV=1
A0A0D9SFF6	59	0	365.184					---	---	287411	Spectrin alpha_ non-erythrocytic 1 OS=Homo sapiens OX=9606 GN=SPTAN1 PE=1 SV=2
Q13813	59	0	363.141					---	---	285338	Spectrin alpha chain_ non-erythrocytic 1 OS=Homo sapiens OX=9606 GN=SPTAN1 PE=1 SV=3
P62736	26	0	361.509					---	---	42408.3	Actin_ aortic smooth muscle OS=Homo sapiens OX=9606 GN=ACTA2 PE=1 SV=1
Q13885	32	0	331.566					---	---	50306.3	Tubulin beta-2A chain OS=Homo sapiens OX=9606 GN=TUBB2A PE=1 SV=1
Q71U36	22	0	328.005					---	---	50820	Tubulin alpha-1A chain OS=Homo sapiens OX=9606 GN=TUBA1A PE=1 SV=1
F5H5D3	22	0	316.529					---	---	58642.7	Tubulin alpha chain OS=Homo sapiens OX=9606 GN=TUBA1C PE=1 SV=1
A0A0U1RRH1	58	0	314.785					---	---	556928	Ryanodine receptor 3 OS=Homo sapiens OX=9606 GN=RYR3 PE=1 SV=1
Q58FF7	22	0	303.964					---	---	68667.1	Putative heat shock protein HSP 90-beta-3 OS=Homo sapiens OX=9606 GN=HSP90AB3P PE=5 SV=1
P68366	24	0	293.907					---	---	50665.8	Tubulin alpha-4A chain OS=Homo sapiens OX=9606 GN=TUBA4A PE=1 SV=1
Q6S8J3	27	0	283.072					---	---	122961	POTE ankyrin domain family member E OS=Homo sapiens OX=9606 GN=POTEE PE=2 SV=3
P27824-2	26	0	281.843					---	---	72016.2	Isoform 2 of Calnexin OS=Homo sapiens OX=9606 GN=CANX
A0A0B4J269	29	0	276.98					---	---	89750.7	Tubulin beta-3 chain OS=Homo sapiens OX=9606 PE=1 SV=1
Q0VDD8	50	0	270.098					---	---	404172	Dynein axonemal heavy chain 14 OS=Homo sapiens OX=9606 GN=DNAH14 PE=2 SV=3
P54652	18	0	268.744					---	---	70306.2	Heat shock-related 70 kDa protein 2 OS=Homo sapiens OX=9606 GN=HSPA2 PE=1 SV=1
P22392-2	21	0	256.381					---	---	30365.3	Isoform 3 of Nucleoside diphosphate kinase B OS=Homo sapiens OX=9606 GN=NME2
Q8N4C6-7	44	0	256.187					---	---	250247	Isoform 7 of Ninein OS=Homo sapiens OX=9606 GN=NIN
H0Y933	43	0	254.178					---	---	461709	Ankyrin 2 OS=Homo sapiens OX=9606 GN=ANK2 PE=1 SV=2
Q8N4C6	44	0	250.644					---	---	245359	Ninein OS=Homo sapiens OX=9606 GN=NIN PE=1 SV=4
P04259	26	0	246.392					---	---	60352.2	Keratin_ type II cytoskeletal 6B OS=Homo sapiens OX=9606 GN=KRT6B PE=1 SV=5
P49588-2	30	0	244.152					---	---	110059	Isoform 2 of Alanine--tRNA ligase_ cytoplasmic OS=Homo sapiens OX=9606 GN=AARS1
E9PG32	45	0	243.046					---	---	458319	Dynein axonemal heavy chain 12 OS=Homo sapiens OX=9606 GN=DNAH12 PE=1 SV=2
H3BPK7	30	0	242.803					---	---	110921	Alanine--tRNA ligase OS=Homo sapiens OX=9606 GN=AARS1 PE=1 SV=4
P0CG39	24	0	240.912					---	---	118816	POTE ankyrin domain family member J OS=Homo sapiens OX=9606 GN=POTEJ PE=3 SV=1
A0A0U1RQJ2	41	0	231.172					---	---	306274	Dystonin OS=Homo sapiens OX=9606 GN=DST PE=1 SV=2
P02538	25	0	230.283					---	---	60330.2	Keratin_ type II cytoskeletal 6A OS=Homo sapiens OX=9606 GN=KRT6A PE=1 SV=3
P48668	24	0	229.729					---	---	60310.2	Keratin_ type II cytoskeletal 6C OS=Homo sapiens OX=9606 GN=KRT6C PE=1 SV=3
B1AHC9	25	0	226.545					---	---	64568.8	X-ray repair cross complementing 6 OS=Homo sapiens OX=9606 GN=XRCC6 PE=1 SV=1
P0CG38	23	0	226.455					---	---	122936	POTE ankyrin domain family member I OS=Homo sapiens OX=9606 GN=POTEI PE=3 SV=1
A0A804HJX8	42	0	223.169					---	---	490798	HECT domain E3 ubiquitin protein ligase 4 OS=Homo sapiens OX=9606 GN=HECTD4 PE=1 SV=1
J3KT12	21	0	222.601					---	---	39089.9	ATP-dependent RNA helicase OS=Homo sapiens OX=9606 GN=EIF4A1 PE=1 SV=1
Q7Z406-2	40	0	216.976					---	---	233038	Isoform 2 of Myosin-14 OS=Homo sapiens OX=9606 GN=MYH14
Q7Z406	40	0	211.495					---	---	228840	Myosin-14 OS=Homo sapiens OX=9606 GN=MYH14 PE=1 SV=2
P35241	26	0	209.763					---	---	68678.1	Radixin OS=Homo sapiens OX=9606 GN=RDX PE=1 SV=1
A0A2R8YE78	30	0	209.447					---	---	112634	Dynamin-like 120 kDa protein_ mitochondrial OS=Homo sapiens OX=9606 GN=OPA1 PE=1 SV=1
A0A994J4U9	22	0	209.132					---	---	50661.9	Heterogeneous nuclear ribonucleoprotein K OS=Homo sapiens OX=9606 GN=HNRNPK PE=1 SV=1
Q5VU43	36	0	208.146					---	---	266472	Myomegalin OS=Homo sapiens OX=9606 GN=PDE4DIP PE=1 SV=3
D6RG13	19	0	207.269					---	---	25836.1	Ribosomal protein S3A (Fragment) OS=Homo sapiens OX=9606 GN=RPS3A PE=1 SV=1
A0A7I2V488	28	0	206.862					---	---	105075	Exportin 1 OS=Homo sapiens OX=9606 GN=XPO1 PE=1 SV=1
C9J2C0	17	0	200.334					---	---	52783.4	Tubulin alpha chain (Fragment) OS=Homo sapiens OX=9606 GN=TUBA8 PE=1 SV=1
P52209-2	21	0	197.675					---	---	52385.8	Isoform 2 of 6-phosphogluconate dehydrogenase_ decarboxylating OS=Homo sapiens OX=9606 GN=PGD
A0A494C1D7	35	0	194.802					---	---	274693	Dystonin (Fragment) OS=Homo sapiens OX=9606 GN=DST PE=1 SV=1
C9JH19	20	0	189.952					---	---	49127	Cathepsin D OS=Homo sapiens OX=9606 GN=CTSD PE=1 SV=2
P63104-2	14	0	189.66					---	---	19503.8	Isoform 2 of 14-3-3 protein zeta/delta OS=Homo sapiens OX=9606 GN=YWHAZ
F8VZX2	19	0	186.285					---	---	34142.1	Poly(rC) binding protein 2 OS=Homo sapiens OX=9606 GN=PCBP2 PE=1 SV=1
Q15366-3	19	0	185.495					---	---	38621	Isoform 3 of Poly(rC)-binding protein 2 OS=Homo sapiens OX=9606 GN=PCBP2
Q58FF8	14	0	181.535					---	---	44520.1	Putative heat shock protein HSP 90-beta 2 OS=Homo sapiens OX=9606 GN=HSP90AB2P PE=1 SV=2
Q6ZQQ6-2	30	0	181.476					---	---	340203	Isoform 2 of WD repeat-containing protein 87 OS=Homo sapiens OX=9606 GN=WDR87
A0A994J5E0	31	0	181.283					---	---	283603	Phosphodiesterase 4D interacting protein OS=Homo sapiens OX=9606 GN=PDE4DIP PE=1 SV=1
G3V2N5	17	0	175.631					---	---	29694.3	Alpha-actinin-1 (Fragment) OS=Homo sapiens OX=9606 GN=ACTN1 PE=1 SV=8
Q5JRR6	19	0	167.564					---	---	57479.1	Ubiquitin like modifier activating enzyme 1 OS=Homo sapiens OX=9606 GN=UBA1 PE=1 SV=1
Q9UKX3	25	0	167.272					---	---	224746	Myosin-13 OS=Homo sapiens OX=9606 GN=MYH13 PE=2 SV=2
E9PS65	13	0	164.875					---	---	24967.1	Heat shock cognate 71 kDa protein (Fragment) OS=Homo sapiens OX=9606 GN=HSPA8 PE=1 SV=1
P12236	19	0	164.328					---	---	33094.4	ADP/ATP translocase 3 OS=Homo sapiens OX=9606 GN=SLC25A6 PE=1 SV=4
P35241-4	21	0	162.659					---	---	52735.7	Isoform 4 of Radixin OS=Homo sapiens OX=9606 GN=RDX
Q9H0U4	12	0	162.013					---	---	22342.3	Ras-related protein Rab-1B OS=Homo sapiens OX=9606 GN=RAB1B PE=1 SV=1
P16615	24	0	161.248					---	---	116411	Sarcoplasmic/endoplasmic reticulum calcium ATPase 2 OS=Homo sapiens OX=9606 GN=ATP2A2 PE=1 SV=1
A0A0A0MT26	23	0	161.217					---	---	135256	Sodium/potassium-transporting ATPase subunit alpha-3 OS=Homo sapiens OX=9606 GN=ATP1A3 PE=1 SV=1
P27816-6	25	0	160.303					---	---	120415	Isoform 6 of Microtubule-associated protein 4 OS=Homo sapiens OX=9606 GN=MAP4
A0A024R3Z1	25	0	154.292					---	---	203380	Microtubule-associated protein OS=Homo sapiens OX=9606 GN=MAP2 PE=1 SV=1
P16615-4	21	0	151.257					---	---	113502	Isoform 4 of Sarcoplasmic/endoplasmic reticulum calcium ATPase 2 OS=Homo sapiens OX=9606 GN=ATP2A2
P08729	13	0	149.798					---	---	51442.8	Keratin_ type II cytoskeletal 7 OS=Homo sapiens OX=9606 GN=KRT7 PE=1 SV=5
P09493-3	16	0	147.979					---	---	32876	Isoform 3 of Tropomyosin alpha-1 chain OS=Homo sapiens OX=9606 GN=TPM1
P09493-10	16	0	145.482					---	---	32865.9	Isoform 10 of Tropomyosin alpha-1 chain OS=Homo sapiens OX=9606 GN=TPM1
P27816-4	22	0	141.255					---	---	91553.6	Isoform 4 of Microtubule-associated protein 4 OS=Homo sapiens OX=9606 GN=MAP4
Q86YW9	27	0	138.229					---	---	242857	Mediator of RNA polymerase II transcription subunit 12-like protein OS=Homo sapiens OX=9606 GN=MED12L PE=1 SV=2
A0A8I5KX78	26	0	138.059					---	---	246737	Mediator complex subunit 12L OS=Homo sapiens OX=9606 GN=MED12L PE=1 SV=1
A0A7P0Z4J0	11	0	135.983					---	---	30263.2	protein disulfide-isomerase OS=Homo sapiens OX=9606 GN=P4HB PE=1 SV=1
Q01546	15	0	135.836					---	---	66411.1	Keratin_ type II cytoskeletal 2 oral OS=Homo sapiens OX=9606 GN=KRT76 PE=1 SV=2
P19012	11	0	134.397					---	---	49439.9	Keratin_ type I cytoskeletal 15 OS=Homo sapiens OX=9606 GN=KRT15 PE=1 SV=3
A0A6Q8PHP3	15	0	133.735					---	---	60691.7	alanine--tRNA ligase OS=Homo sapiens OX=9606 GN=AARS1 PE=1 SV=1
P12268	21	0	133.713					---	---	56261.3	Inosine-5'-monophosphate dehydrogenase 2 OS=Homo sapiens OX=9606 GN=IMPDH2 PE=1 SV=2
A0A7I2V3E3	21	0	133.682					---	---	113501	Insulin degrading enzyme OS=Homo sapiens OX=9606 GN=IDE PE=1 SV=1
J3QTR3	12	0	132.253					---	---	12237.4	Ubiquitin-40S ribosomal protein S27a (Fragment) OS=Homo sapiens OX=9606 GN=RPS27A PE=1 SV=1
A0A1B0GTU3	19	0	129.416					---	---	146896	Kinesin family member 16B OS=Homo sapiens OX=9606 GN=KIF16B PE=1 SV=1
Q08043	15	0	127.927					---	---	103983	Alpha-actinin-3 OS=Homo sapiens OX=9606 GN=ACTN3 PE=1 SV=2
A0A2R2Y2Q3	14	0	127.791					---	---	33226.4	Tropomyosin 3 OS=Homo sapiens OX=9606 GN=TPM3 PE=1 SV=1
P14735	22	0	127.54					---	---	118767	Insulin-degrading enzyme OS=Homo sapiens OX=9606 GN=IDE PE=1 SV=4
A0A8Q3SIN4	21	0	126.756					---	---	207427	RANBP2 like and GRIP domain containing 6 OS=Homo sapiens OX=9606 GN=RGPD6 PE=4 SV=1
O14715	21	0	126.377					---	---	200305	RANBP2-like and GRIP domain-containing protein 8 OS=Homo sapiens OX=9606 GN=RGPD8 PE=1 SV=2
E7ESJ3	27	0	126.287					---	---	197521	Ankyrin repeat domain containing 26 OS=Homo sapiens OX=9606 GN=ANKRD26 PE=1 SV=2
Q9UPS8	27	0	125.977					---	---	197609	Ankyrin repeat domain-containing protein 26 OS=Homo sapiens OX=9606 GN=ANKRD26 PE=1 SV=4
Q92928	10	0	125.75					---	---	22245.1	Putative Ras-related protein Rab-1C OS=Homo sapiens OX=9606 GN=RAB1C PE=5 SV=2
O60361	10	0	118.842					---	---	15700.2	Putative nucleoside diphosphate kinase OS=Homo sapiens OX=9606 GN=NME2P1 PE=5 SV=1
Q3ZCM7	10	0	117.836					---	---	50289.4	Tubulin beta-8 chain OS=Homo sapiens OX=9606 GN=TUBB8 PE=1 SV=2
H7BYY1	12	0	117.82					---	---	28747.2	Tropomyosin 1 OS=Homo sapiens OX=9606 GN=TPM1 PE=1 SV=1
A0A3B3ITV3	17	0	117.274					---	---	70520.5	COPI coat complex subunit alpha OS=Homo sapiens OX=9606 GN=COPA PE=1 SV=1
D6R9Z1	12	0	115.556					---	---	26748.1	Small ribosomal subunit protein RACK1 (Fragment) OS=Homo sapiens OX=9606 GN=RACK1 PE=1 SV=8
Q8N0Y7	10	0	114.861					---	---	28948	Probable phosphoglycerate mutase 4 OS=Homo sapiens OX=9606 GN=PGAM4 PE=3 SV=1
U3KQK0	10	0	114.144					---	---	18803.9	Histone H2B OS=Homo sapiens OX=9606 GN=H2BC15 PE=1 SV=1
O95758	18	0	113.746					---	---	59974.8	Polypyrimidine tract-binding protein 3 OS=Homo sapiens OX=9606 GN=PTBP3 PE=1 SV=2
B1AM27	20	0	113.638					---	---	186514	Unc-13 homolog B OS=Homo sapiens OX=9606 GN=UNC13B PE=1 SV=1
P12235	13	0	112.45					---	---	33292.7	ADP/ATP translocase 1 OS=Homo sapiens OX=9606 GN=SLC25A4 PE=1 SV=4
A0A1B0GVS8	17	0	111.005					---	---	209905	Kinesin family member 16B OS=Homo sapiens OX=9606 GN=KIF16B PE=1 SV=2
I3L2B0	18	0	110.603					---	---	146039	Clustered mitochondria protein homolog OS=Homo sapiens OX=9606 GN=CLUH PE=1 SV=3
I3L0H8	15	0	110.391					---	---	50976.2	RNA helicase OS=Homo sapiens OX=9606 GN=DDX19A PE=1 SV=1
Q86YA3	22	0	109.265					---	---	239054	5'-3' DNA helicase ZGRF1 OS=Homo sapiens OX=9606 GN=ZGRF1 PE=1 SV=3
P52789	18	0	108.43					---	---	103806	Hexokinase-2 OS=Homo sapiens OX=9606 GN=HK2 PE=1 SV=2
E7EQG2	12	0	108.376					---	---	41518.6	ATP-dependent RNA helicase OS=Homo sapiens OX=9606 GN=EIF4A2 PE=1 SV=1
P67809	11	0	108.314					---	---	35924.2	Y-box-binding protein 1 OS=Homo sapiens OX=9606 GN=YBX1 PE=1 SV=3
H0Y449	11	0	108.084					---	---	42247.5	Y-box-binding protein 1 (Fragment) OS=Homo sapiens OX=9606 GN=YBX1 PE=1 SV=1
A0A2R8Y5V9	12	0	107.46					---	---	28666	Tropomyosin 4 OS=Homo sapiens OX=9606 GN=TPM4 PE=1 SV=1
P13929	9	0	107.449					---	---	47329.1	Beta-enolase OS=Homo sapiens OX=9606 GN=ENO3 PE=1 SV=5
Q9NSB2	11	0	107.237					---	---	65983	Keratin_ type II cuticular Hb4 OS=Homo sapiens OX=9606 GN=KRT84 PE=2 SV=2
H0YAF8	12	0	106.695					---	---	22276	Small ribosomal subunit protein RACK1 (Fragment) OS=Homo sapiens OX=9606 GN=RACK1 PE=1 SV=1
[truncated: 2,746 more rows]

## Sheet: UNIQUE PROTEINS 
Unique proteins expressed in each type of cell
[truncated: 27 more rows]

[truncated: 3 more sheets: QUANTIFIED PROTEINS, UP-REGULATED, DOWN-REGULATED]
