# Supplementary material for: Proteomic Analysis of Invasive Breast Cancer Cells Treated with CBD Reveals Proteins Associated with the Reversal of Their Epithelial-Mesenchymal Transition Induced by IL-1β
Source: Int J Mol Sci. 2025 May 15;26(10):4721. doi: 10.3390/ijms26104721 (PMC12111826; doi:10.3390/ijms26104721)
Supplement: Supplementary file 1 [file ijms-26-04721-s001.zip › Supplementary_Table_S4_K-means clustering.xlsx]

## Sheet: 6D against MCF-7
K-means clustering of 6D vs. MCF-7 comparison
Up-regulated	Down-regulated
RPS4X	U2AF2
TTC6	TOP1MT
RIC1	PSMA5
KIF15	PPA2
SMCHD1	EIF3E
SETSIP	CBR1
UNC13B	TXNDC16
BOD1L1	CAPN1
PPP2R5A	TUBB8B
XIRP2	KIF1C
ARHGAP20	RPL27A
ARPC3	STRAP
DHX9	VAMP7
NT5DC1	DLGAP5
NEDD9	NPM1
HIPK1	NHERF1
MTCH1	EMILIN1
PABIR2	KARS1
PGRMC2	IDH2
STON2	MYL6
RALA	XPO1
ASMTL	HADH
TPR	RPS10
STRN3	GAPDH
PLIN3	ATPAF1
PLCE1	CBX3
FLRT2	ME1
POLE	PKM
MTHFD2	HSPA9
DLST	COP1
LAD1	ACTN4
MSN	COPG1
MMUT	ACO2
NMT2	RPL23A
ACSL1	GSR
RAB27B	HSP90AB1
ARHGEF40	CALR
DIS3	NIT2
CDK14	ARF4
A1CF	ABHD10
MTARC2	CACYBP
COL6A6	ANP32A
MCM2	SERBP1
ACAA1	ARID1B
ITSN2	SYNGAP1
ABCA12	PSMC4
KYNU	PRDX5
CEP192	ADPRHL1
ARHGDIA	STAU1
FAM135B	RPL23
PTPRQ	LRP1
S100P	AP1M2
NPEPL1	MCM5
RPRD2	ANK2
ERCC6L2	CSNK2A2
H2AX	LEKR1
DENND4C	MAP4K3
LMNA	UBTF
PARVA	HSPA5
ILF2	ITGAE
FRMPD2	PRPF4B
MAP3K19	PPP2R1A
AHNAK	DPEP3
EPPK1	EEF2
ESF1	ATP5F1C
MLEC	VIL1
OR5AC2	HNRNPH1
WASHC4	NAP1L4
VWDE	AGR2
STOM	FECH
CYP2U1	MYO7B
LMO7	UBAP2L
PCNP	KRT8
RPL4	SELENBP1
NINL	PIP4K2C
ATP2B1	ZC3HAV1
PRPF3	AKR7A2
CTNNA3	RPS18
PEX5L	EIF4B
DST	ERO1B
NCBP1	SBDS
NEXN	EPHX1
NT5C2	TFRC
PKP4	DLD
LCP1	SKIC3
DDX6	HUWE1
FTH1	MOGS
SF3B2	ROCK2
SYNE2	PNP
MYO18B	RPL5
RRM2	EBF3
RIF1	RAB5C
NFKB2	ECHS1
SULT2B1	MYO10
H1-4	HNRNPM
NLRP7	SYNE1
HTT	MTA1
HELZ2	SERPINB6
TRPC4AP	PREX1
CFAP57	OSBPL9
GSK3A	SVIL
EIF2B5	PRSS16
SENP5	NOMO3
ACTB	RAN
FRAS1	NHLRC2
ANXA1	OAT
BCLAF1	COX4I1
LONP1	RABEP1
IFT140	FKBP4
ANXA6	ARMT1
ASS1	AXDND1
DNAH17	DDT
CEP170	CLASP1
VPS35L	NCOR2
ARHGAP5	HNRNPH2
PTK2	STIP1
LGALS3BP	HMCN2
ITGB2	CCT7
KIF13B	COPB1
PSAP	PHB2
PDPR	PSMB1
PTPRD	MYBBP1A
CAD	CNOT1
SEC24C	PAFAH1B3
CCDC18	PFKP
MCM4	MMS19
LRP2	PPP6R3
RAP2C	TFG
PARN	MTMR3
ITGA1	GSTM3
GPSM1	UBA5
PLEC	PGAM1
H2BC12	DNAJA4
U2SURP	TSFM
ACTR3	LDHA
ABCA6	MAP2K2
DDX60	EIF6
AQR	HADHA
H4C1	TPI1
CUL2	UQCRC2
NNT	TNS3
SGO2	PRKDC
GRIPAP1	ARHGAP29
TDRD5	GARNL3
ARFGEF1	NIPSNAP2
HSPA1L	EIF4A3
PAM16	SYNJ1
DPM1	RNPS1
GOLGA3	STK10
MTR	GDI2
TLE3	MAP2K4
MED23	C1QBP
KIF2B	UFM1
GOLGA2	NCAPD3
SH3BGRL	CLASP2
BRWD1	MYO16
IPO4	P4HB
PTGR1	HECTD1
CEP128	RPS24
TDO2	ESD
CAPN3	SULT1A3
BRCA1	MYO1D
ALDH18A1	RAB5A
NUP88	PSMB2
BANF1	RRBP1
GGCT	UCHL3
MCTS1	PDXK
FBP1	TIMM44
CARD6	MACF1
UGT1A6	AHI1
DNAH1	HEXA
PCLO	RRP12
DIAPH3	IMPDH
INPP4B	CAND1
MYH7	NOB1
ITGB1	EIF5
RGSL1	WDR72
RALB	EED
EIF2AK4	ZNFX1
SMC3	ARL3
HELZ	DLAT
KRT16	DDRGK1
USP39	CD9
NAA16	PGK1
CYLD	EEF1B2
GSN	THSD7A
CPNE3	SERPINB1
RUNX3	TECR
S100A8	ATL3
CFAP54	CHD8
LRRC28	RAB2A
RNF10	MYO9A
KIAA1671	MECOM
QPRT	EIF3J
LCA5L	GHITM
PPP4R3B	PABPC1
SRM	TUBB
INF2	SULT1A1
DARS2	DYRK2
CACNA2D2	PAK2
ARMCX4	DDX18
GIPC3	PHGDH
RANBP1	ALDOA
H1-10	ABHD11
NUP214	SFI1
HDAC11	RPS15A
DCTN1	HSP90B1
ODAD3	MAP4
SYTL3	HMOX2
CEP290	DSTN
ATP1A1	SPATA31C2
H2AC4	PIK3R6
SPTB	TRIP12
MRPS2	SNAP91
H1-0	LGALS3
WDFY4	CHD2
STARD10	FYCO1
AKAP13	SUCLG2
MED12	ACAD9
ABCA13	CCT6A
COPS2	CSE1L
LGALS1	PABPC4
PRPH	PSPC1
TDRD7	IQGAP1
MSI2	EIF4A1
ADAMTSL3	CCHCR1
NCKAP5	MADD
H3C1	EIF3C
SPTBN4	KRT75
USP9X	MT-CO2
THOC5	PAICS
TLR3	GPI
SHOC1	UQCRFS1
DOP1A	TMED10
ZNF185	ELP1
UTRN	NCL
ADAMTS9	ALDOC
PKHD1	TPM2
NSF	SOX5
RBM44	EHD1
FMO2	PPIA
SRPX2	CENPE
HEATR5A	NPEPPS
ACOT7	BZW1
S100A16	KPNA3
GSTZ1	PSMB4
LAMB3	EEF1D
G3BP1	ARHGAP21
SMCO2	ZNF471
PCK1	PSMA6
TRIM43	HSPB1
ACTN1	TNS1
SEC16A	XPOT
FKBP2	PDIA6
PRPF19	NAP1L1
MYT1	DENND2C
GNAI3	NRBP1
MORC3	PLEKHS1
IGFN1	SH3TC2
HAT1	ACAT1
CCDC88C	AP1B1
PMS1	XPNPEP1
NPHP3	SYNCRIP
PCK2	CTPS1
NUP210	CCT4
CKMT1A	CARMIL3
ATP2B2	CCDC112
TMCC1	RILP
S100A9	PGAM2
USP32	ANXA2
ATP1A2	PTPN6
LAMA3	FREM2
SET	DOCK9
NOP56	KIF5B
FER1L4	EIF3L
MED24	POTEKP
RPS8	HSPA8
CORO1A	KIF7
C4BPA	RARS1
EIF2S1	PRDX3
SENP6	KPNB1
CDH1	FLOT1
C8orf34	DST
SCN2A	ASCC3
TUBB3	CS
PPWD1	PAK4
ITSN1	NSUN2
CFAP47	FTH1
TRIOBP	EIF4H
MVD
PDE1A
HSPA1A	YWHAQ
SIPA1L2	DPP3
RIPK1	TPD52L1
CPLANE1	PDCD4
KIF1A	TPT1
RANBP6	FMN2
NUCB1	PDIA3
	RPS15
	HELLS
	TRIM28
	SCP2
	PGR
	ETFB
	ATP6V1A
	KRT14
	PTPRN2
	SHANK2
	NKPD1
	NQO1
	EEF1G
	BLTP3B
	ATP5F1B
	DNAH10
	THEMIS2
	KCNH5
	ECI1
	HPRT1
	EIF3F
	RPL3
	RPSA
	PABPC3
	RECQL4
	AHSA1
	MAD1L1
	SLC25A23
	PRDX2
	CCDC47
	RPL17
	STK32A
	SEC23IP
	NCAPG
	SHMT2
	G3BP1
	PSMD12
	CA12
	ENO1
	PSMC3
	HSPA4
	ERBB3
	SMARCC2
	SMARCD1
	FLNB
	RPLP0
	NRAS
	SNX1
	HERC4
	AKR1C3

## Sheet: 6D+CBD_against_6D
K-means clustering of 6D+CBD vs. 6D comparison
Up-regulated	Down-regulated
PPM1G	RPS4X
IMMT	GADL1
NOB1	RNF213
ZFYVE26	UNC13B
XIRP2	U2AF2
EED	PRUNE2
NF1	DHX9
SYNE1	NEDD9
NLRC4	SIPA1L1
OFD1	RUVBL1
SPEF2	RPL13
OTOF	TPR
ZNFX1	HNRNPCL2
SNAPC3	ARL3
SSR4	LAD1
HFM1	ADGRA2
CENATAC	INPP5B
ACADVL	EIF3L
SERPINB6	ITGAM
PLCE1	UMPS
GNA13	NHERF1
SRGAP3	FDFT1
THRAP3	MARF1
RB1CC1	ARF6
KIF1C	RPRD2
TCHH	KRT2
UNC80	LMNA
MMUT	ILF2
DIS3	AHNAK
GREB1	BLTP1
CERT1	PGM1
RNF40	RPL14
TRIM25	PEX5L
ARHGDIA	RBM39
DDRGK1	DNAH14
PYGL	RNPC3
CD9	CERS2
NHLRC2	CRABP2
POTEKP	IDH3A
ZNF521	MYO18B
STXBP3	DIS3L
PGAM5	KDM1A
EMILIN1	KPNA2
OAT	CLASP1
STAT4	IGF2R
TACC2	NLRP7
OMA1	PDS5A
RARS1	NCOR2
CAPS2	PDCD4
FAM135A	SENP5
RABEP1	SPHKAP
TUFM	ADSS2
TRANK1	NACA
ESF1	ANXA1
TECR	BCLAF1
OR5AC2	DKC1
MYO7A	ANXA6
KRT18	ASS1
PRDX3	ZNF292
STOM	DDX39B
PCYOX1	MYO18A
DYSF	ANXA7
MYCBP2	SEC24C
PRXL2A	LRP2
NSFL1C	BUB3
IFT172	NUDC
DST	PSMB3
DCXR	MMS19
ZNF85	SGO2
PSMD4	EFTUD2
PKP4	TDRD5
PTPRF	ABI3
NSUN2	ROCK1
FEM1B	TLE3
TTC34	HSP90AA5P
CHD7	GBA3
VN1R5	RCC2
DCTN4	MAP2K2
IDH1	JAK1
FSIP2	CARD11
ATP8B1	CCDC124
SYNE2	SNRPF
FNDC1	DOCK5
PI4KA	TMPO
VAT1	PON1
ME1	SUMO2
TRIM13	ADCY10
MYO1E	INPP4B
PKM	YWHAE
EPN2	PDCD6
SPTBN1	KRT16
HSPA9	CHD4
PAWR	HMGB2
SULT1A1	S100A8
DPP3	RUNX3
COPG1	CHD1L
TRMT10C	GRM5
EIF5B	PPP4R3B
SLC12A2	CNTN1
OXSR1	RBMX
GAA	RRM1
GSR	KLHL6
FRAS1	PPP2R1A
LONP1	RPLP2
RPL7A	SYTL3
PSD4	MTPAP
EPCAM	LBR
PRDX4	NXPE3
ATP6V1D	CKAP5
MTUS2	PABPC1L
PTPRD	DHX15
CAD	BTF3
RPS6	SCYL3
NDUFS1	TRAPPC8
APMAP	ADAMTSL3
CCDC18	DNM1L
CEP350	TLR3
TRIM28	CEP55
VDAC2	ADAMTS9
ITGA1	FUBP3
PPP1R12B	OPTN
SLC25A3	ACTN1
SETDB2	IPO7
ZNF536	ARHGAP1
RBL1	FKBP2
H2BC12	PRPF19
ACTR3	ATP6V1C1
SNX2	FAU
TRIP12	MORC3
PLK1	KIF2C
PRMT1	HAT1
GTF2I	DBNL
ATP5F1A	USP5
AQR	EXTL3
SCYL2	FKBP1A
RPL7	S100A9
CUL2	MACF1
KDM2A	RPL32
UBA5	XRN2
TDRD6	MAPK8IP3
PDCD6IP	IFI16
TRAPPC10	CORO1A
GOLGA3	TFAM
GAPVD1	SENP6
CCDC144BP	CHD3
MED23	CFAP47
RPS3A	MVD
ERCC6	TUBB3
NQO1	ABTB3
CLINT1	USO1
ZNF45	PFN1
IPO4
TDO2
CDC5L
ZSCAN29
INHA
HEXB
GLB1
BRCA1
TTC28
STARD9
HADHA
FAM91A1
MCTS1
GLUD2
IQCH
LRP1
LAMP1
UQCRC2
BLTP3B
GRK2
DYNC2H1
ATP10A
NUMA1
CPNE8
MCCC2
VILL
WDR11
RESF1
GNS
PCLO
MYO5B
KRT75
UBTF
WDFY3
PPIB
NAGK
CAPZA2
HELZ
VWF
KCNH5
ITGAE
RNPS1
HSD17B4
CCDC158
SNX9
VCP
CFAP54
EIF2A
KIAA1671
UBR5
AP1G1
ANXA4
CIT
UBR4
RMND1
ELP1
NUP214
CCDC141
ALDOC
SQLE
DPEP3
ATP1A1
ZNF155
SPG7
WDR64
MRPS2
CLPTM1
GTF2IRD2
CPT1A
RYR1
LIMA1
MYO15A
P4HB
CUL4B
TDRD7
DEPDC5
GAK
HBD
SLMAP
THOC7
UTRN
COLGALT1
PKHD1
DDX27
MTM1
UGP2
G3BP1
SUPT16H
TJP1
ALOX15B
MYO1D
SEC16A
MEMO1
NME5
RRBP1
LAP3
MYT1
ALDH3A2
IGFN1
DHRS7
TICRR
WWC3
PIKFYVE
KNTC1
TASOR
PPP2R2B
JARID2
ERO1B
GRIN2A
RAB37
FANCB
NUP210
NPHP3
AP3D1
SBDS
XPOT
EPHX1
GOT1
ATP1A2
KIF21A
TRIP11
DENND2C
LAMA3
ARHGEF38
FLNB
DLD
ATG4C
PAK1
ACAT1
CPSF6
EIF2S1
DOCK2
C8orf34
EBF3
SCNN1A
ATG101
VAPB
SPG11
ALMS1
PDE1A
HERC4
AIFM1
RAB21
RERE
PRKCQ
SETD2
IARS2
